# Supplementary material for: Genome-wide maps of ribosomal occupancy provide insights into adaptive evolution and regulatory roles of uORFs during Drosophila development
Source: PLoS Biol. 2018 Jul 20;16(7):e2003903. doi: 10.1371/journal.pbio.2003903 (PMC6070289; doi:10.1371/journal.pbio.2003903)
Supplement: S1 Table — CAGE, cap analysis of gene expression; uORF, upstream open reading frame. (XLSX) [file pbio.2003903.s002.xlsx]

## Sheet: Sheet 1
Chromosome	Start	End	Strand	Gene	Representative isoform
211000022280328	9478	9495	-	FBgn0085692	FBtr0347010
2L	7536	7542	+	FBgn0031208	FBtr0330654
2L	7554	7599	+	FBgn0031208	FBtr0330654
2L	7644	7665	+	FBgn0031208	FBtr0330654
2L	15653	15668	-	FBgn0002121	FBtr0078169
2L	15653	15701	-	FBgn0002121	FBtr0078169
2L	17202	19944	-	FBgn0002121	FBtr0306591
2L	17207	18059	-	FBgn0002121	FBtr0078171
2L	17207	21145	-	FBgn0002121	FBtr0306590
2L	18075	18081	-	FBgn0002121	FBtr0078171
2L	18313	18340	-	FBgn0002121	FBtr0078170
2L	18384	18390	-	FBgn0002121	FBtr0078170
2L	20010	20864	-	FBgn0002121	FBtr0306592
2L	20880	20886	-	FBgn0002121	FBtr0306592
2L	21123	21138	-	FBgn0002121	FBtr0306591
2L	21189	21195	-	FBgn0002121	FBtr0306591
2L	21288	21336	-	FBgn0002121	FBtr0306591
2L	58150	58251	-	FBgn0051973	FBtr0309229
2L	58150	65379	-	FBgn0051973	FBtr0309226
2L	58150	65393	-	FBgn0051973	FBtr0309226
2L	58150	65400	-	FBgn0051973	FBtr0309226
2L	58498	58507	-	FBgn0051973	FBtr0309228
2L	58567	58588	-	FBgn0051973	FBtr0309228
2L	58619	58634	-	FBgn0051973	FBtr0309228
2L	58666	58720	-	FBgn0051973	FBtr0309228
2L	66513	66552	+	FBgn0067779	FBtr0306539
2L	66602	66686	+	FBgn0067779	FBtr0306539
2L	66606	66789	+	FBgn0067779	FBtr0306539
2L	66755	66857	+	FBgn0067779	FBtr0306539
2L	66785	66857	+	FBgn0067779	FBtr0306539
2L	66982	66991	+	FBgn0067779	FBtr0306539
2L	66992	67446	+	FBgn0067779	FBtr0306539
2L	67135	67234	+	FBgn0067779	FBtr0306536
2L	67202	67391	+	FBgn0067779	FBtr0306536
2L	67320	67446	+	FBgn0067779	FBtr0306536
2L	67431	67446	+	FBgn0067779	FBtr0306536
2L	67470	67582	+	FBgn0067779	FBtr0306536
2L	67569	67590	+	FBgn0067779	FBtr0306536
2L	71794	71957	+	FBgn0031213	FBtr0306540
2L	71956	72012	+	FBgn0031213	FBtr0306540
2L	73569	73834	+	FBgn0031213	FBtr0331680
2L	73573	73690	+	FBgn0031213	FBtr0331680
2L	73593	73834	+	FBgn0031213	FBtr0331680
2L	73675	73690	+	FBgn0031213	FBtr0331680
2L	73681	73690	+	FBgn0031213	FBtr0331680
2L	74288	74303	+	FBgn0031213	FBtr0301733
2L	74327	74357	+	FBgn0031213	FBtr0301733
2L	74350	74407	+	FBgn0031213	FBtr0301733
2L	74368	74407	+	FBgn0031213	FBtr0301733
2L	74918	74957	+	FBgn0031213	FBtr0331680
2L	74924	74957	+	FBgn0031213	FBtr0331680
2L	75103	75229	+	FBgn0031213	FBtr0331680
2L	75115	75229	+	FBgn0031213	FBtr0331680
2L	75272	75279	+	FBgn0031213	FBtr0331680
2L	76357	76366	+	FBgn0031214	FBtr0306541
2L	76430	76445	+	FBgn0031214	FBtr0306541
2L	87092	87107	-	FBgn0002931	FBtr0330637
2L	87194	87206	-	FBgn0002931	FBtr0330637
2L	106642	106685	-	FBgn0026787	FBtr0301452
2L	108114	108159	+	FBgn0005278	FBtr0089433
2L	109691	109750	+	FBgn0005278	FBtr0089436
2L	114854	114914	+	FBgn0031228	FBtr0330639
2L	114924	155664	+	FBgn0031228	FBtr0330639
2L	114939	155664	+	FBgn0031228	FBtr0330639
2L	114972	155664	+	FBgn0031228	FBtr0330639
2L	116117	116150	-	FBgn0031219	FBtr0336838
2L	116249	116264	-	FBgn0031219	FBtr0078160
2L	116266	116299	-	FBgn0031219	FBtr0078160
2L	116266	116368	-	FBgn0031219	FBtr0078160
2L	120042	120075	-	FBgn0031220	FBtr0330646
2L	120071	121686	-	FBgn0031220	FBtr0078156
2L	120170	120176	-	FBgn0031220	FBtr0078159
2L	120258	120339	-	FBgn0031220	FBtr0078159
2L	120258	120342	-	FBgn0031220	FBtr0078159
2L	120341	120350	-	FBgn0031220	FBtr0078159
2L	120379	120403	-	FBgn0031220	FBtr0078159
2L	120491	120506	-	FBgn0031220	FBtr0330646
2L	120566	120596	-	FBgn0031220	FBtr0330646
2L	120633	120723	-	FBgn0031220	FBtr0078158
2L	120830	120851	-	FBgn0031220	FBtr0078159
2L	120922	120970	-	FBgn0031220	FBtr0078159
2L	121025	121049	-	FBgn0031220	FBtr0078159
2L	121076	121121	-	FBgn0031220	FBtr0078159
2L	121086	121254	-	FBgn0031220	FBtr0078159
2L	121145	121181	-	FBgn0031220	FBtr0078159
2L	121145	121250	-	FBgn0031220	FBtr0078159
2L	121177	121210	-	FBgn0031220	FBtr0078159
2L	121177	121285	-	FBgn0031220	FBtr0078159
2L	130551	130582	-	FBgn0025683	FBtr0078155
2L	130668	130698	-	FBgn0025683	FBtr0078155
2L	132352	132370	+	FBgn0001142	FBtr0078115
2L	132376	132433	+	FBgn0001142	FBtr0078115
2L	139470	139632	-	FBgn0051976	FBtr0302194
2L	139470	139820	-	FBgn0051976	FBtr0302194
2L	139470	140126	-	FBgn0051976	FBtr0302194
2L	139470	140234	-	FBgn0051976	FBtr0302194
2L	139470	140300	-	FBgn0051976	FBtr0302194
2L	139470	140426	-	FBgn0051976	FBtr0302194
2L	139470	140933	-	FBgn0051976	FBtr0302194
2L	139670	139804	-	FBgn0051976	FBtr0302194
2L	139876	139885	-	FBgn0051976	FBtr0302194
2L	140134	140176	-	FBgn0051976	FBtr0302194
2L	140299	140329	-	FBgn0051976	FBtr0302194
2L	140467	140527	-	FBgn0051976	FBtr0302194
2L	140533	140575	-	FBgn0051976	FBtr0302194
2L	140533	140626	-	FBgn0051976	FBtr0302194
2L	140533	140770	-	FBgn0051976	FBtr0302194
2L	140533	140791	-	FBgn0051976	FBtr0302194
2L	140673	140685	-	FBgn0051976	FBtr0302194
2L	142642	142690	-	FBgn0051974	FBtr0330645
2L	142679	142703	-	FBgn0051974	FBtr0330645
2L	142712	142769	-	FBgn0051974	FBtr0330645
2L	142749	142785	-	FBgn0051974	FBtr0330645
2L	142749	142869	-	FBgn0051974	FBtr0330645
2L	143037	143070	-	FBgn0051974	FBtr0330645
2L	143050	143089	-	FBgn0051974	FBtr0330645
2L	153127	153172	-	FBgn0259818	FBtr0301929
2L	153168	153198	-	FBgn0259818	FBtr0301929
2L	153236	153269	-	FBgn0259818	FBtr0301929
2L	155146	155182	+	FBgn0031228	FBtr0330641
2L	155357	155387	+	FBgn0031228	FBtr0078118
2L	159286	159295	+	FBgn0016977	FBtr0306341
2L	159314	159365	+	FBgn0016977	FBtr0306341
2L	159432	159495	+	FBgn0016977	FBtr0306341
2L	159477	159495	+	FBgn0016977	FBtr0306341
2L	159529	159541	+	FBgn0016977	FBtr0306341
2L	159711	159753	+	FBgn0016977	FBtr0306341
2L	159788	162611	+	FBgn0016977	FBtr0306341
2L	159814	159823	+	FBgn0016977	FBtr0078122
2L	159822	162611	+	FBgn0016977	FBtr0078122
2L	160020	160071	+	FBgn0016977	FBtr0330652
2L	160029	160071	+	FBgn0016977	FBtr0330652
2L	160058	160088	+	FBgn0016977	FBtr0330652
2L	160087	160093	+	FBgn0016977	FBtr0330652
2L	160110	160140	+	FBgn0016977	FBtr0330652
2L	160130	160187	+	FBgn0016977	FBtr0330652
2L	160156	160324	+	FBgn0016977	FBtr0330652
2L	160183	160324	+	FBgn0016977	FBtr0330652
2L	160188	160200	+	FBgn0016977	FBtr0330652
2L	160208	160274	+	FBgn0016977	FBtr0330652
2L	160405	160486	+	FBgn0016977	FBtr0330652
2L	160668	160740	+	FBgn0016977	FBtr0330652
2L	160768	160798	+	FBgn0016977	FBtr0330652
2L	160859	160973	+	FBgn0016977	FBtr0330652
2L	160959	161013	+	FBgn0016977	FBtr0330652
2L	160967	160973	+	FBgn0016977	FBtr0330652
2L	161103	161217	+	FBgn0016977	FBtr0330652
2L	161202	161217	+	FBgn0016977	FBtr0330652
2L	161231	161261	+	FBgn0016977	FBtr0330652
2L	161257	161305	+	FBgn0016977	FBtr0330652
2L	161273	161297	+	FBgn0016977	FBtr0330652
2L	161285	161297	+	FBgn0016977	FBtr0330652
2L	161482	161590	+	FBgn0016977	FBtr0330652
2L	161626	161638	+	FBgn0016977	FBtr0330652
2L	161630	161753	+	FBgn0016977	FBtr0330652
2L	161700	161745	+	FBgn0016977	FBtr0330652
2L	161741	161753	+	FBgn0016977	FBtr0330652
2L	161788	161917	+	FBgn0016977	FBtr0330652
2L	161823	161949	+	FBgn0016977	FBtr0330652
2L	161837	161885	+	FBgn0016977	FBtr0330652
2L	161867	161885	+	FBgn0016977	FBtr0330652
2L	162013	162088	+	FBgn0016977	FBtr0330652
2L	162076	162088	+	FBgn0016977	FBtr0330652
2L	162091	162103	+	FBgn0016977	FBtr0330652
2L	162104	162242	+	FBgn0016977	FBtr0330652
2L	162134	162242	+	FBgn0016977	FBtr0330652
2L	162213	162270	+	FBgn0016977	FBtr0330652
2L	162258	162270	+	FBgn0016977	FBtr0330652
2L	162273	162333	+	FBgn0016977	FBtr0330652
2L	162479	162545	+	FBgn0016977	FBtr0330652
2L	162599	162611	+	FBgn0016977	FBtr0306341
2L	162723	162759	+	FBgn0016977	FBtr0306341
2L	162730	162754	+	FBgn0016977	FBtr0306341
2L	162755	162800	+	FBgn0016977	FBtr0306341
2L	162758	162800	+	FBgn0016977	FBtr0306341
2L	162787	162883	+	FBgn0016977	FBtr0306341
2L	162822	175409	+	FBgn0016977	FBtr0306341
2L	162840	175409	+	FBgn0016977	FBtr0306341
2L	164169	164178	+	FBgn0016977	FBtr0330652
2L	182855	182884	+	FBgn0016977	FBtr0330653
2L	182884	182917	+	FBgn0016977	FBtr0332337
2L	183101	183233	+	FBgn0016977	FBtr0332337
2L	183298	183406	+	FBgn0016977	FBtr0332337
2L	183311	183347	+	FBgn0016977	FBtr0332337
2L	183335	183347	+	FBgn0016977	FBtr0332337
2L	183360	183366	+	FBgn0016977	FBtr0332337
2L	206710	206734	-	FBgn0031232	FBtr0308246
2L	207183	207210	+	FBgn0031233	FBtr0332338
2L	207250	207295	+	FBgn0031233	FBtr0332338
2L	207340	207382	+	FBgn0031233	FBtr0332338
2L	207348	207408	+	FBgn0031233	FBtr0332338
2L	207358	207382	+	FBgn0031233	FBtr0332338
2L	207409	207415	+	FBgn0031233	FBtr0332338
2L	221708	221723	-	FBgn0266557	FBtr0078145
2L	221738	221756	-	FBgn0266557	FBtr0078145
2L	221745	221760	-	FBgn0266557	FBtr0078145
2L	221756	221786	-	FBgn0266557	FBtr0078145
2L	221776	221812	-	FBgn0266557	FBtr0078145
2L	221811	221820	-	FBgn0266557	FBtr0078145
2L	221871	221901	-	FBgn0266557	FBtr0078145
2L	242635	242716	-	FBgn0266557	FBtr0299837
2L	242635	242734	-	FBgn0266557	FBtr0299837
2L	242635	242758	-	FBgn0266557	FBtr0308255
2L	242655	242673	-	FBgn0266557	FBtr0299837
2L	242655	242700	-	FBgn0266557	FBtr0299837
2L	242833	242854	-	FBgn0266557	FBtr0308255
2L	242888	242909	-	FBgn0266557	FBtr0308255
2L	250772	250808	-	FBgn0266557	FBtr0299837
2L	254379	271666	-	FBgn0031238	FBtr0078140
2L	254386	254601	-	FBgn0031238	FBtr0336989
2L	254617	254629	-	FBgn0031238	FBtr0336989
2L	254628	254706	-	FBgn0031238	FBtr0336989
2L	266688	266771	-	FBgn0031239	FBtr0308252
2L	266770	266776	-	FBgn0031239	FBtr0308252
2L	266782	266833	-	FBgn0031239	FBtr0308252
2L	266829	266859	-	FBgn0031239	FBtr0308252
2L	266881	266902	-	FBgn0031239	FBtr0308252
2L	266981	267002	-	FBgn0031239	FBtr0308252
2L	267002	267014	-	FBgn0031239	FBtr0308252
2L	267048	267114	-	FBgn0031239	FBtr0308252
2L	267048	267144	-	FBgn0031239	FBtr0308252
2L	267209	267359	-	FBgn0031239	FBtr0308252
2L	267313	267397	-	FBgn0031239	FBtr0308252
2L	267313	267439	-	FBgn0031239	FBtr0308252
2L	269144	269191	+	FBgn0031240	FBtr0078127
2L	273859	273865	+	FBgn0086856	FBtr0343777
2L	273873	273897	+	FBgn0086856	FBtr0343777
2L	273940	273985	+	FBgn0086856	FBtr0343777
2L	273948	273978	+	FBgn0086856	FBtr0343777
2L	277238	277244	-	FBgn0086855	FBtr0330650
2L	277238	277316	-	FBgn0086855	FBtr0330650
2L	277238	277409	-	FBgn0086855	FBtr0330650
2L	277272	277311	-	FBgn0086855	FBtr0330650
2L	277272	277341	-	FBgn0086855	FBtr0330650
2L	277272	277347	-	FBgn0086855	FBtr0330650
2L	277351	277393	-	FBgn0086855	FBtr0330650
2L	277395	277401	-	FBgn0086855	FBtr0330650
2L	277430	277481	-	FBgn0086855	FBtr0330650
2L	277440	277476	-	FBgn0086855	FBtr0330650
2L	277495	277531	-	FBgn0086855	FBtr0330650
2L	277495	277555	-	FBgn0086855	FBtr0330650
2L	277563	277590	-	FBgn0086855	FBtr0330650
2L	277665	277773	-	FBgn0086855	FBtr0330650
2L	277738	277747	+	FBgn0003444	FBtr0078129
2L	277773	277782	-	FBgn0086855	FBtr0330650
2L	277808	277825	+	FBgn0003444	FBtr0078129
2L	277815	277851	-	FBgn0086855	FBtr0330650
2L	277815	277860	-	FBgn0086855	FBtr0330650
2L	277815	278052	-	FBgn0086855	FBtr0330650
2L	277916	277979	-	FBgn0086855	FBtr0330650
2L	278067	278136	-	FBgn0086855	FBtr0330650
2L	283147	283247	-	FBgn0031244	FBtr0078137
2L	291661	291778	-	FBgn0031245	FBtr0113009
2L	297951	297963	+	FBgn0020622	FBtr0331208
2L	298013	298022	+	FBgn0020622	FBtr0331208
2L	298065	298077	+	FBgn0020622	FBtr0331208
2L	298143	298182	+	FBgn0020622	FBtr0331208
2L	298224	298248	+	FBgn0020622	FBtr0331208
2L	298402	299061	+	FBgn0020622	FBtr0331208
2L	301906	301948	+	FBgn0020622	FBtr0331206
2L	301947	301983	+	FBgn0020622	FBtr0331206
2L	306109	306190	+	FBgn0004611	FBtr0078047
2L	306189	306207	+	FBgn0004611	FBtr0078047
2L	317773	317821	+	FBgn0004611	FBtr0078047
2L	317793	317844	+	FBgn0004611	FBtr0078047
2L	317834	317921	+	FBgn0004611	FBtr0078047
2L	317840	317921	+	FBgn0004611	FBtr0078047
2L	317864	317921	+	FBgn0004611	FBtr0078047
2L	317878	317935	+	FBgn0004611	FBtr0078047
2L	317917	317935	+	FBgn0004611	FBtr0078047
2L	329622	329625	-	FBgn0264086	FBtr0330696
2L	332132	332287	-	FBgn0051921	FBtr0078096
2L	332222	332249	-	FBgn0051921	FBtr0078096
2L	332222	332300	-	FBgn0051921	FBtr0078096
2L	357686	357733	-	FBgn0031250	FBtr0078094
2L	357737	357855	-	FBgn0031250	FBtr0330651
2L	357760	357766	-	FBgn0031250	FBtr0078094
2L	357760	357821	-	FBgn0031250	FBtr0078095
2L	357760	357830	-	FBgn0031250	FBtr0078095
2L	401947	402007	-	FBgn0031251	FBtr0078093
2L	402017	402029	-	FBgn0031251	FBtr0078093
2L	402064	402088	-	FBgn0031251	FBtr0078093
2L	412843	412849	-	FBgn0264855	FBtr0089489
2L	414659	414746	-	FBgn0264855	FBtr0089488
2L	415136	415142	+	FBgn0263933	FBtr0078055
2L	415262	415310	+	FBgn0263933	FBtr0078055
2L	415272	415388	+	FBgn0263933	FBtr0078055
2L	421389	421425	-	FBgn0031253	FBtr0078089
2L	421408	421447	-	FBgn0031253	FBtr0078089
2L	422988	423168	+	FBgn0031255	FBtr0078058
2L	423007	423034	+	FBgn0031255	FBtr0078058
2L	423012	423168	+	FBgn0031255	FBtr0078058
2L	423079	423112	+	FBgn0031255	FBtr0078058
2L	423111	423168	+	FBgn0031255	FBtr0078058
2L	423147	423168	+	FBgn0031255	FBtr0078058
2L	423310	423340	+	FBgn0031255	FBtr0078058
2L	423316	423340	+	FBgn0031255	FBtr0078058
2L	423322	423340	+	FBgn0031255	FBtr0078058
2L	423336	423360	+	FBgn0031255	FBtr0078058
2L	423377	423425	+	FBgn0031255	FBtr0078058
2L	431279	431315	+	FBgn0004583	FBtr0078059
2L	431314	431335	+	FBgn0004583	FBtr0078059
2L	431365	431452	+	FBgn0004583	FBtr0078059
2L	431826	431862	+	FBgn0004583	FBtr0078059
2L	431841	431862	+	FBgn0004583	FBtr0078059
2L	432092	432116	+	FBgn0004583	FBtr0078059
2L	438414	438424	+	FBgn0004583	FBtr0078059
2L	438417	438424	+	FBgn0004583	FBtr0078059
2L	450819	452610	-	FBgn0015924	FBtr0078087
2L	450860	450878	-	FBgn0015924	FBtr0078087
2L	452609	452654	-	FBgn0015924	FBtr0078087
2L	452657	452666	-	FBgn0015924	FBtr0078087
2L	453227	453239	+	FBgn0031256	FBtr0078060
2L	455796	455800	+	FBgn0031257	FBtr0331231
2L	464933	471402	-	FBgn0031258	FBtr0310034
2L	471401	471416	-	FBgn0031258	FBtr0310034
2L	471693	471720	-	FBgn0031258	FBtr0310034
2L	471950	471980	-	FBgn0031258	FBtr0310034
2L	473044	473056	+	FBgn0027592	FBtr0078062
2L	478068	478125	-	FBgn0043364	FBtr0310030
2L	478231	478252	-	FBgn0043364	FBtr0078084
2L	478235	478280	-	FBgn0043364	FBtr0078084
2L	478280	478286	-	FBgn0043364	FBtr0078084
2L	478286	478298	-	FBgn0043364	FBtr0078084
2L	478298	478319	-	FBgn0043364	FBtr0078084
2L	478391	478517	-	FBgn0043364	FBtr0078084
2L	478391	478595	-	FBgn0043364	FBtr0078084
2L	478685	478712	-	FBgn0043364	FBtr0078084
2L	478685	478751	-	FBgn0043364	FBtr0078084
2L	478696	478738	-	FBgn0043364	FBtr0078084
2L	478741	478774	-	FBgn0043364	FBtr0078084
2L	478818	478836	-	FBgn0043364	FBtr0078084
2L	478892	478982	-	FBgn0043364	FBtr0078084
2L	479117	479171	-	FBgn0043364	FBtr0310030
2L	479170	479185	-	FBgn0043364	FBtr0310030
2L	479192	479225	-	FBgn0043364	FBtr0310030
2L	479361	479469	-	FBgn0043364	FBtr0310030
2L	479361	479475	-	FBgn0043364	FBtr0310030
2L	489598	489661	+	FBgn0003963	FBtr0333013
2L	489657	489702	+	FBgn0003963	FBtr0333013
2L	489665	489794	+	FBgn0003963	FBtr0333013
2L	489698	489794	+	FBgn0003963	FBtr0333013
2L	490026	490125	+	FBgn0003963	FBtr0333013
2L	490037	490070	+	FBgn0003963	FBtr0333013
2L	490071	490125	+	FBgn0003963	FBtr0333013
2L	490080	490125	+	FBgn0003963	FBtr0333013
2L	490116	490125	+	FBgn0003963	FBtr0333013
2L	490465	490498	+	FBgn0003963	FBtr0333013
2L	490494	490572	+	FBgn0003963	FBtr0333013
2L	490532	490547	+	FBgn0003963	FBtr0333013
2L	490538	490547	+	FBgn0003963	FBtr0333013
2L	490547	490583	+	FBgn0003963	FBtr0333013
2L	490565	490583	+	FBgn0003963	FBtr0333013
2L	490595	490664	+	FBgn0003963	FBtr0333013
2L	490650	490872	+	FBgn0003963	FBtr0333013
2L	490660	490939	+	FBgn0003963	FBtr0333013
2L	490684	490939	+	FBgn0003963	FBtr0333013
2L	490694	490709	+	FBgn0003963	FBtr0333013
2L	490884	490965	+	FBgn0003963	FBtr0333013
2L	490975	491119	+	FBgn0003963	FBtr0333013
2L	491222	491267	+	FBgn0003963	FBtr0333013
2L	491266	491278	+	FBgn0003963	FBtr0333013
2L	523954	523966	+	FBgn0003963	FBtr0329895
2L	549295	549343	-	FBgn0005660	FBtr0112854
2L	549300	549306	-	FBgn0005660	FBtr0112854
2L	549300	549312	-	FBgn0005660	FBtr0112854
2L	549397	549475	-	FBgn0005660	FBtr0112854
2L	551904	551952	-	FBgn0005660	FBtr0344014
2L	551904	551976	-	FBgn0005660	FBtr0344014
2L	551951	551966	-	FBgn0005660	FBtr0344014
2L	552008	552020	-	FBgn0005660	FBtr0344014
2L	552053	552131	-	FBgn0005660	FBtr0344014
2L	552137	552158	-	FBgn0005660	FBtr0344014
2L	552355	552364	-	FBgn0005660	FBtr0344014
2L	552474	552510	-	FBgn0005660	FBtr0345429
2L	552474	552528	-	FBgn0005660	FBtr0345429
2L	552481	552571	-	FBgn0005660	FBtr0345429
2L	552671	552710	-	FBgn0005660	FBtr0345429
2L	552671	552869	-	FBgn0005660	FBtr0345429
2L	552727	552865	-	FBgn0005660	FBtr0345429
2L	552741	552753	-	FBgn0005660	FBtr0345429
2L	552861	552873	-	FBgn0005660	FBtr0345429
2L	552884	552923	-	FBgn0005660	FBtr0345429
2L	558762	558851	-	FBgn0260933	FBtr0078078
2L	558936	558948	-	FBgn0260933	FBtr0078078
2L	558990	559002	-	FBgn0260933	FBtr0078078
2L	559002	559029	-	FBgn0260933	FBtr0078078
2L	559574	559615	-	FBgn0260933	FBtr0303763
2L	559574	559678	-	FBgn0260933	FBtr0303763
2L	559619	559698	+	FBgn0031263	FBtr0078066
2L	559664	559727	-	FBgn0260933	FBtr0303763
2L	559664	559736	-	FBgn0260933	FBtr0303763
2L	559664	559772	-	FBgn0260933	FBtr0303763
2L	559674	559800	-	FBgn0260933	FBtr0303763
2L	559904	560009	-	FBgn0260933	FBtr0303763
2L	559904	560030	-	FBgn0260933	FBtr0303763
2L	560053	560089	-	FBgn0260933	FBtr0303763
2L	560053	560110	-	FBgn0260933	FBtr0303763
2L	560227	560236	-	FBgn0260933	FBtr0303763
2L	563181	563366	-	FBgn0031264	FBtr0345577
2L	563214	563223	-	FBgn0031264	FBtr0332342
2L	563228	563234	-	FBgn0031264	FBtr0332342
2L	563481	563499	-	FBgn0031264	FBtr0345577
2L	563502	563769	-	FBgn0031264	FBtr0345577
2L	563542	563566	-	FBgn0031264	FBtr0345577
2L	568370	568403	+	FBgn0031266	FBtr0078068
2L	574306	574351	+	FBgn0031268	FBtr0310022
2L	574317	574640	+	FBgn0031268	FBtr0310022
2L	574339	574351	+	FBgn0031268	FBtr0310022
2L	574546	574582	+	FBgn0031268	FBtr0078069
2L	576432	576498	-	FBgn0013323	FBtr0346726
2L	576432	576522	-	FBgn0013323	FBtr0346726
2L	576432	576525	-	FBgn0013323	FBtr0346726
2L	576600	576658	-	FBgn0013323	FBtr0346650
2L	576600	576662	-	FBgn0013323	FBtr0346650
2L	576671	576731	-	FBgn0013323	FBtr0346650
2L	577541	577562	+	FBgn0023489	FBtr0078070
2L	577653	577686	+	FBgn0023489	FBtr0078070
2L	577679	577838	+	FBgn0023489	FBtr0078070
2L	577855	577873	+	FBgn0023489	FBtr0078070
2L	587886	587890	-	FBgn0010323	FBtr0347398
2L	587886	587912	-	FBgn0010323	FBtr0347398
2L	587946	587970	-	FBgn0010323	FBtr0347398
2L	594206	594218	-	FBgn0010323	FBtr0343220
2L	602815	602870	+	FBgn0031270	FBtr0078071
2L	602843	602861	+	FBgn0031270	FBtr0078071
2L	707815	707860	-	FBgn0000497	FBtr0078045
2L	741226	741283	-	FBgn0026438	FBtr0301316
2L	741246	741252	-	FBgn0026438	FBtr0301316
2L	743504	743567	-	FBgn0026438	FBtr0078043
2L	744096	744123	-	FBgn0026438	FBtr0301317
2L	749965	750052	+	FBgn0031275	FBtr0343785
2L	750036	750114	+	FBgn0031275	FBtr0343785
2L	750101	750173	+	FBgn0031275	FBtr0343785
2L	750117	750153	+	FBgn0031275	FBtr0343785
2L	750161	750173	+	FBgn0031275	FBtr0343785
2L	750237	750357	+	FBgn0031275	FBtr0343785
2L	750289	750307	+	FBgn0031275	FBtr0343785
2L	750329	752737	+	FBgn0031275	FBtr0343785
2L	750716	750740	+	FBgn0031275	FBtr0343787
2L	750724	750736	+	FBgn0031275	FBtr0343787
2L	750745	750772	+	FBgn0031275	FBtr0343787
2L	750753	750762	+	FBgn0031275	FBtr0343787
2L	750764	752733	+	FBgn0031275	FBtr0343787
2L	750768	750783	+	FBgn0031275	FBtr0343787
2L	750773	752733	+	FBgn0031275	FBtr0343787
2L	752747	752885	+	FBgn0031275	FBtr0343787
2L	752826	752850	+	FBgn0031275	FBtr0078001
2L	752850	753093	+	FBgn0031275	FBtr0078001
2L	752869	752905	+	FBgn0031275	FBtr0078001
2L	753077	753089	+	FBgn0031275	FBtr0078001
2L	753092	753118	+	FBgn0031275	FBtr0078001
2L	784413	784420	+	FBgn0031279	FBtr0331652
2L	790720	790729	-	FBgn0000442	FBtr0078042
2L	810585	810615	+	FBgn0051658	FBtr0078008
2L	811605	811623	+	FBgn0086130	FBtr0078009
2L	815831	815854	-	FBgn0031281	FBtr0332974
2L	816068	816077	+	FBgn0031282	FBtr0078010
2L	819385	819406	-	FBgn0031284	FBtr0078039
2L	819456	819471	-	FBgn0031284	FBtr0078039
2L	821551	822076	+	FBgn0031285	FBtr0100469
2L	821611	822076	+	FBgn0031285	FBtr0100469
2L	821635	822076	+	FBgn0031285	FBtr0100469
2L	821642	821654	+	FBgn0031285	FBtr0100469
2L	821689	822076	+	FBgn0031285	FBtr0100469
2L	821718	821970	+	FBgn0031285	FBtr0100469
2L	821794	822076	+	FBgn0031285	FBtr0100469
2L	821943	821970	+	FBgn0031285	FBtr0100469
2L	822332	822395	+	FBgn0031285	FBtr0100469
2L	822339	822360	+	FBgn0031285	FBtr0100469
2L	822375	822399	+	FBgn0031285	FBtr0100469
2L	822381	822399	+	FBgn0031285	FBtr0100469
2L	822484	822505	+	FBgn0031285	FBtr0100469
2L	822561	822573	+	FBgn0031285	FBtr0100469
2L	822674	822701	+	FBgn0031285	FBtr0100469
2L	822693	822735	+	FBgn0031285	FBtr0100469
2L	822879	822899	+	FBgn0031285	FBtr0100469
2L	825797	825821	-	FBgn0031286	FBtr0078038
2L	825797	825836	-	FBgn0031286	FBtr0078038
2L	825995	826046	+	FBgn0010583	FBtr0078015
2L	826180	826237	+	FBgn0010583	FBtr0078015
2L	826349	826373	+	FBgn0010583	FBtr0078015
2L	829309	829372	+	FBgn0010583	FBtr0332973
2L	829535	829949	+	FBgn0010583	FBtr0078013
2L	837338	842793	-	FBgn0020304	FBtr0302121
2L	837338	842868	-	FBgn0020304	FBtr0302121
2L	837338	842886	-	FBgn0020304	FBtr0302121
2L	842827	842842	-	FBgn0020304	FBtr0302121
2L	842912	842936	-	FBgn0020304	FBtr0302121
2L	855379	855460	+	FBgn0031288	FBtr0078017
2L	855485	855549	+	FBgn0031288	FBtr0334796
2L	864927	864975	-	FBgn0029095	FBtr0078033
2L	864994	865021	-	FBgn0029095	FBtr0078033
2L	865041	865050	-	FBgn0029095	FBtr0078033
2L	867813	867825	-	FBgn0029095	FBtr0078032
2L	867836	867878	-	FBgn0029095	FBtr0078032
2L	867939	867951	-	FBgn0029095	FBtr0078032
2L	868273	868300	-	FBgn0029095	FBtr0078031
2L	868317	868326	-	FBgn0029095	FBtr0078031
2L	870642	870669	+	FBgn0053526	FBtr0091489
2L	870814	870862	+	FBgn0053526	FBtr0091489
2L	870971	871070	+	FBgn0053526	FBtr0091489
2L	871373	871412	+	FBgn0053526	FBtr0091487
2L	871482	871521	+	FBgn0053526	FBtr0091487
2L	885052	885060	-	FBgn0031292	FBtr0332181
2L	898503	898539	+	FBgn0002563	FBtr0345738
2L	914096	914126	+	FBgn0046113	FBtr0336969
2L	914122	914197	+	FBgn0046113	FBtr0336969
2L	914167	914197	+	FBgn0046113	FBtr0336969
2L	922879	922903	+	FBgn0028481	FBtr0305064
2L	930160	930256	+	FBgn0028481	FBtr0077949
2L	930193	930256	+	FBgn0028481	FBtr0077949
2L	930212	930221	+	FBgn0028481	FBtr0077949
2L	1034176	1046838	-	FBgn0031294	FBtr0301417
2L	1034176	1046880	-	FBgn0031294	FBtr0301417
2L	1042988	1043004	-	FBgn0031294	FBtr0301416
2L	1043021	1043033	-	FBgn0031294	FBtr0301416
2L	1046810	1046822	-	FBgn0031294	FBtr0301417
2L	1046846	1046855	-	FBgn0031294	FBtr0301417
2L	1062200	1062212	-	FBgn0003310	FBtr0077994
2L	1077644	1077653	-	FBgn0003310	FBtr0077993
2L	1081009	1081027	+	FBgn0031298	FBtr0077953
2L	1081060	1081075	+	FBgn0031298	FBtr0077953
2L	1088056	1088062	-	FBgn0031299	FBtr0332570
2L	1088056	1088095	-	FBgn0031299	FBtr0332570
2L	1102482	1102488	-	FBgn0031299	FBtr0332570
2L	1108251	1108284	-	FBgn0261938	FBtr0077989
2L	1108251	1108293	-	FBgn0261938	FBtr0077989
2L	1117499	1117867	-	FBgn0016926	FBtr0332272
2L	1117880	1117892	-	FBgn0016926	FBtr0332272
2L	1118719	1118737	-	FBgn0016926	FBtr0077988
2L	1118719	1118743	-	FBgn0016926	FBtr0077988
2L	1118801	1118810	-	FBgn0016926	FBtr0077988
2L	1129399	1129441	+	FBgn0031304	FBtr0077956
2L	1153504	1155968	-	FBgn0261458	FBtr0332274
2L	1153632	1155775	-	FBgn0261458	FBtr0332274
2L	1153727	1158215	-	FBgn0261458	FBtr0100022
2L	1156008	1156029	-	FBgn0261458	FBtr0100023
2L	1156080	1156143	-	FBgn0261458	FBtr0100023
2L	1156152	1156200	-	FBgn0261458	FBtr0100023
2L	1156222	1156234	-	FBgn0261458	FBtr0100023
2L	1158753	1158774	+	FBgn0031312	FBtr0331287
2L	1158800	1158965	+	FBgn0031312	FBtr0077961
2L	1158869	1158965	+	FBgn0031312	FBtr0331287
2L	1163358	1163418	-	FBgn0031313	FBtr0077982
2L	1163358	1163484	-	FBgn0031313	FBtr0077982
2L	1163402	1163414	-	FBgn0031313	FBtr0077982
2L	1163464	1163497	-	FBgn0031313	FBtr0077982
2L	1163464	1163533	-	FBgn0031313	FBtr0077982
2L	1163464	1163608	-	FBgn0031313	FBtr0077982
2L	1163586	1163646	-	FBgn0031313	FBtr0077982
2L	1163719	1163731	-	FBgn0031313	FBtr0077982
2L	1169830	1169875	-	FBgn0024314	FBtr0344015
2L	1173037	1173133	+	FBgn0031318	FBtr0331288
2L	1173181	1173200	+	FBgn0031318	FBtr0331288
2L	1177791	1177857	+	FBgn0031319	FBtr0335394
2L	1177866	1177893	+	FBgn0031319	FBtr0335395
2L	1177892	1177949	+	FBgn0031319	FBtr0335395
2L	1185899	1191427	+	FBgn0031322	FBtr0307056
2L	1191449	1191467	+	FBgn0031322	FBtr0077972
2L	1191453	1191492	+	FBgn0031322	FBtr0077972
2L	1191509	1191527	+	FBgn0031322	FBtr0077972
2L	1199204	1199216	-	FBgn0031323	FBtr0077977
2L	1200757	1200832	+	FBgn0040723	FBtr0335382
2L	1200787	1200832	+	FBgn0040723	FBtr0335382
2L	1204232	1204315	+	FBgn0031324	FBtr0114498
2L	1219308	1219362	+	FBgn0259229	FBtr0299796
2L	1256573	1256660	+	FBgn0041097	FBtr0335384
2L	1256692	1256707	+	FBgn0041097	FBtr0335384
2L	1354055	1354067	-	FBgn0031333	FBtr0077947
2L	1355768	1355793	-	FBgn0031335	FBtr0077944
2L	1355789	1355807	-	FBgn0031335	FBtr0077944
2L	1359708	1359732	-	FBgn0051659	FBtr0301010
2L	1359756	1359783	-	FBgn0051659	FBtr0301010
2L	1361657	1361743	-	FBgn0053126	FBtr0343844
2L	1361657	1361749	-	FBgn0053126	FBtr0343844
2L	1368118	1368223	+	FBgn0031337	FBtr0077926
2L	1420192	1420207	-	FBgn0002543	FBtr0329985
2L	1420207	1420228	-	FBgn0002543	FBtr0329985
2L	1420293	1420311	-	FBgn0002543	FBtr0329985
2L	1420297	1420321	-	FBgn0002543	FBtr0329985
2L	1420297	1420420	-	FBgn0002543	FBtr0329985
2L	1420331	1420409	-	FBgn0002543	FBtr0329985
2L	1428653	1428667	+	FBgn0263320	FBtr0343841
2L	1442663	1442678	+	FBgn0263321	FBtr0343842
2L	1495540	1495630	+	FBgn0051926	FBtr0334818
2L	1495547	1495625	+	FBgn0051926	FBtr0334818
2L	1495569	1495608	+	FBgn0051926	FBtr0334818
2L	1495577	1495625	+	FBgn0051926	FBtr0334818
2L	1495585	1495630	+	FBgn0051926	FBtr0334818
2L	1495632	1495716	+	FBgn0051926	FBtr0334818
2L	1500192	1500212	-	FBgn0031343	FBtr0077939
2L	1500192	1500593	-	FBgn0031343	FBtr0334821
2L	1500192	1500608	-	FBgn0031343	FBtr0334821
2L	1500426	1500489	-	FBgn0031343	FBtr0334821
2L	1502701	1502809	-	FBgn0031344	FBtr0077933
2L	1502868	1502880	-	FBgn0031344	FBtr0077933
2L	1517450	1517456	-	FBgn0031345	FBtr0077919
2L	1520217	1520228	-	FBgn0264881	FBtr0334844
2L	1520525	1520531	+	FBgn0026398	FBtr0077873
2L	1555223	1555247	+	FBgn0261509	FBtr0310020
2L	1555254	1555413	+	FBgn0261509	FBtr0310020
2L	1555287	1555413	+	FBgn0261509	FBtr0310020
2L	1555296	1555413	+	FBgn0261509	FBtr0310020
2L	1555440	1555542	+	FBgn0261509	FBtr0310020
2L	1555460	1555517	+	FBgn0261509	FBtr0310020
2L	1556365	1556470	+	FBgn0261509	FBtr0310020
2L	1556405	1556453	+	FBgn0261509	FBtr0310020
2L	1600619	1600633	+	FBgn0261509	FBtr0310019
2L	1651521	1651575	+	FBgn0086758	FBtr0307047
2L	1651616	1651676	+	FBgn0086758	FBtr0307047
2L	1651642	1651702	+	FBgn0086758	FBtr0307047
2L	1652778	1652790	+	FBgn0086758	FBtr0303935
2L	1652784	1652790	+	FBgn0086758	FBtr0303935
2L	1652792	1652894	+	FBgn0086758	FBtr0303935
2L	1652855	1652894	+	FBgn0086758	FBtr0303935
2L	1652865	1652886	+	FBgn0086758	FBtr0303935
2L	1652954	1652963	+	FBgn0086758	FBtr0303935
2L	1653133	1653148	+	FBgn0086758	FBtr0303935
2L	1653149	1653161	+	FBgn0086758	FBtr0303935
2L	1653169	1653175	+	FBgn0086758	FBtr0303935
2L	1653559	1653571	+	FBgn0086758	FBtr0303935
2L	1653594	1653639	+	FBgn0086758	FBtr0303935
2L	1653807	1653834	+	FBgn0086758	FBtr0303935
2L	1667875	1678872	+	FBgn0086758	FBtr0303934
2L	1678874	1690223	+	FBgn0086758	FBtr0303935
2L	1690185	1690637	+	FBgn0086758	FBtr0303935
2L	1690344	1690637	+	FBgn0086758	FBtr0303935
2L	1705267	1705277	+	FBgn0011570	FBtr0331630
2L	1715556	1715575	-	FBgn0086698	FBtr0077911
2L	1715558	1715585	-	FBgn0086698	FBtr0077911
2L	1718488	1718799	-	FBgn0031359	FBtr0306167
2L	1718488	1718824	-	FBgn0031359	FBtr0306167
2L	1718488	1718873	-	FBgn0031359	FBtr0306167
2L	1718488	1723928	-	FBgn0031359	FBtr0306167
2L	1724318	1724330	-	FBgn0031359	FBtr0305618
2L	1726642	1726817	-	FBgn0000579	FBtr0302115
2L	1726652	1726767	-	FBgn0000579	FBtr0302115
2L	1726929	1726962	-	FBgn0000579	FBtr0302115
2L	1726997	1727090	-	FBgn0000579	FBtr0302115
2L	1727008	1727044	-	FBgn0000579	FBtr0302115
2L	1727082	1727100	-	FBgn0000579	FBtr0302115
2L	1727180	1727225	-	FBgn0000579	FBtr0302115
2L	1727311	1727488	-	FBgn0000579	FBtr0302115
2L	1727418	1727643	-	FBgn0000579	FBtr0302115
2L	1727833	1729416	-	FBgn0000579	FBtr0077906
2L	1728187	1728226	-	FBgn0000579	FBtr0077907
2L	1728187	1728347	-	FBgn0000579	FBtr0077907
2L	1728353	1728359	-	FBgn0000579	FBtr0077907
2L	1728367	1728391	-	FBgn0000579	FBtr0077907
2L	1728731	1728773	+	FBgn0260648	FBtr0345430
2L	1729367	1729451	-	FBgn0000579	FBtr0077906
2L	1732616	1741672	+	FBgn0264494	FBtr0077885
2L	1737580	1737601	+	FBgn0264494	FBtr0077886
2L	1737639	1737663	+	FBgn0264494	FBtr0077886
2L	1737703	1737709	+	FBgn0264494	FBtr0077886
2L	1737812	1737830	+	FBgn0264494	FBtr0077886
2L	1737901	1741676	+	FBgn0264494	FBtr0077886
2L	1752073	1752106	-	FBgn0027597	FBtr0077903
2L	1752336	1752345	+	FBgn0031364	FBtr0077887
2L	1759073	1759091	-	FBgn0031365	FBtr0077901
2L	1826193	1826391	-	FBgn0051664	FBtr0303377
2L	1826193	1826478	-	FBgn0051664	FBtr0303377
2L	1826228	1826234	-	FBgn0051664	FBtr0334829
2L	1826228	1826333	-	FBgn0051664	FBtr0334829
2L	1826350	1826467	-	FBgn0051664	FBtr0334829
2L	1826390	1826414	-	FBgn0051664	FBtr0334829
2L	1832456	1832471	-	FBgn0031367	FBtr0077894
2L	1832492	1832516	-	FBgn0031367	FBtr0077894
2L	1837209	1837239	+	FBgn0051665	FBtr0334823
2L	1842911	1842929	+	FBgn0051665	FBtr0304911
2L	1880122	1880143	-	FBgn0051663	FBtr0304597
2L	1880253	1880262	-	FBgn0051663	FBtr0304597
2L	1880301	1880427	-	FBgn0051663	FBtr0304597
2L	1880345	1880366	-	FBgn0051663	FBtr0304597
2L	1880362	1880434	-	FBgn0051663	FBtr0304597
2L	1880384	1880417	-	FBgn0051663	FBtr0304597
2L	1880598	1881334	-	FBgn0051663	FBtr0334826
2L	1881317	1881455	-	FBgn0051663	FBtr0334826
2L	1881333	1881459	-	FBgn0051663	FBtr0334826
2L	1884774	1884837	+	FBgn0031374	FBtr0077811
2L	1884789	1884837	+	FBgn0031374	FBtr0077811
2L	1884833	1884860	+	FBgn0031374	FBtr0077811
2L	1909669	1909684	+	FBgn0031374	FBtr0077811
2L	1909704	1909725	+	FBgn0031374	FBtr0077811
2L	1909801	1909870	+	FBgn0031374	FBtr0077811
2L	1909820	1909838	+	FBgn0031374	FBtr0077811
2L	1909880	1909937	+	FBgn0031374	FBtr0077811
2L	1911888	1911954	+	FBgn0031374	FBtr0113011
2L	1911918	1911954	+	FBgn0031374	FBtr0113011
2L	1912052	1912085	+	FBgn0031374	FBtr0113011
2L	1912081	1912102	+	FBgn0031374	FBtr0113011
2L	1912092	1912134	+	FBgn0031374	FBtr0113011
2L	1912208	1913260	+	FBgn0031374	FBtr0113011
2L	1912217	1913260	+	FBgn0031374	FBtr0113011
2L	1913212	1913260	+	FBgn0031374	FBtr0333006
2L	1913268	1913352	+	FBgn0031374	FBtr0333006
2L	1913346	1913352	+	FBgn0031374	FBtr0333006
2L	1913360	1913366	+	FBgn0031374	FBtr0333006
2L	1913477	1913492	+	FBgn0031374	FBtr0113011
2L	1927821	1927851	+	FBgn0031374	FBtr0110883
2L	1927970	1928006	+	FBgn0031374	FBtr0110883
2L	1928192	1928201	+	FBgn0031374	FBtr0110883
2L	1928391	1928442	+	FBgn0031374	FBtr0110883
2L	1928465	1928509	+	FBgn0031374	FBtr0110883
2L	1970146	1970254	-	FBgn0031375	FBtr0330200
2L	1970151	1970232	-	FBgn0031375	FBtr0330200
2L	1974014	1974071	+	FBgn0267972	FBtr0334758
2L	1974029	1974071	+	FBgn0267972	FBtr0334758
2L	1974060	1974084	+	FBgn0267972	FBtr0334758
2L	1974191	1974200	+	FBgn0267972	FBtr0334758
2L	1981176	1981263	+	FBgn0031378	FBtr0077814
2L	1981246	1981309	+	FBgn0031378	FBtr0077814
2L	1981291	1981309	+	FBgn0031378	FBtr0077814
2L	1982245	1982254	+	FBgn0031379	FBtr0077815
2L	1982261	1982311	+	FBgn0031379	FBtr0077815
2L	2005732	2005771	-	FBgn0053543	FBtr0309285
2L	2005732	2005786	-	FBgn0053543	FBtr0309285
2L	2005736	2005847	-	FBgn0053543	FBtr0309285
2L	2005822	2005852	-	FBgn0053543	FBtr0309285
2L	2005822	2005855	-	FBgn0053543	FBtr0309285
2L	2005822	2005858	-	FBgn0053543	FBtr0309285
2L	2005822	2005876	-	FBgn0053543	FBtr0309285
2L	2005950	2006031	-	FBgn0053543	FBtr0309285
2L	2005957	2006044	-	FBgn0053543	FBtr0309285
2L	2006065	2006179	-	FBgn0053543	FBtr0309285
2L	2006079	2006127	-	FBgn0053543	FBtr0309285
2L	2006079	2006172	-	FBgn0053543	FBtr0309285
2L	2009978	2010014	+	FBgn0031384	FBtr0301068
2L	2017582	2017633	+	FBgn0031384	FBtr0330671
2L	2017586	2017625	+	FBgn0031384	FBtr0330671
2L	2017593	2017713	+	FBgn0031384	FBtr0330671
2L	2017690	2017699	+	FBgn0031384	FBtr0330671
2L	2037924	2037975	+	FBgn0003557	FBtr0339529
2L	2038624	2038639	+	FBgn0003557	FBtr0334778
2L	2038638	2039941	+	FBgn0003557	FBtr0334778
2L	2045497	2045609	+	FBgn0028952	FBtr0310547
2L	2094797	2094874	-	FBgn0053516	FBtr0334783
2L	2094834	2094966	-	FBgn0053516	FBtr0334783
2L	2094874	2094976	-	FBgn0053516	FBtr0334783
2L	2095067	2095088	-	FBgn0053516	FBtr0334783
2L	2095128	2109726	-	FBgn0053516	FBtr0334783
2L	2151801	2151873	+	FBgn0031392	FBtr0330657
2L	2160543	2171171	-	FBgn0000097	FBtr0330658
2L	2160581	2161161	-	FBgn0000097	FBtr0330659
2L	2161164	2161230	-	FBgn0000097	FBtr0330659
2L	2161292	2161304	-	FBgn0000097	FBtr0330659
2L	2161292	2161310	-	FBgn0000097	FBtr0330659
2L	2161292	2161334	-	FBgn0000097	FBtr0330659
2L	2161320	2161482	-	FBgn0000097	FBtr0330659
2L	2161439	2161499	-	FBgn0000097	FBtr0330659
2L	2178066	2178108	-	FBgn0000097	FBtr0330660
2L	2178360	2178420	-	FBgn0000097	FBtr0330660
2L	2178651	2178660	-	FBgn0000097	FBtr0330660
2L	2178661	2178673	-	FBgn0000097	FBtr0330660
2L	2192822	2197323	-	FBgn0085201	FBtr0330663
2L	2212375	2212436	-	FBgn0031397	FBtr0077845
2L	2213991	2214054	-	FBgn0010288	FBtr0303459
2L	2214023	2214071	-	FBgn0010288	FBtr0077844
2L	2214023	2214161	-	FBgn0010288	FBtr0077844
2L	2214100	2214118	-	FBgn0010288	FBtr0077844
2L	2214132	2214168	-	FBgn0010288	FBtr0077844
2L	2216246	2216258	-	FBgn0031398	FBtr0330675
2L	2216825	2217028	-	FBgn0040715	FBtr0077842
2L	2216825	2217142	-	FBgn0040715	FBtr0077842
2L	2216839	2216863	-	FBgn0040715	FBtr0077842
2L	2217316	2217322	+	FBgn0031399	FBtr0077835
2L	2217409	2217426	+	FBgn0031399	FBtr0077835
2L	2220769	2220835	+	FBgn0031401	FBtr0077836
2L	2220806	2220842	+	FBgn0031401	FBtr0077836
2L	2220846	2220867	+	FBgn0031401	FBtr0077836
2L	2220861	2220867	+	FBgn0031401	FBtr0077836
2L	2222093	2222108	+	FBgn0031401	FBtr0077837
2L	2222102	2222108	+	FBgn0031401	FBtr0077837
2L	2222183	2222189	+	FBgn0031401	FBtr0077837
2L	2222203	2222218	+	FBgn0031401	FBtr0077837
2L	2222736	2223271	+	FBgn0031401	FBtr0077838
2L	2222756	2222765	+	FBgn0031401	FBtr0077838
2L	2226544	2226580	+	FBgn0267378	FBtr0077840
2L	2226625	2226739	+	FBgn0267378	FBtr0077840
2L	2226636	2226654	+	FBgn0267378	FBtr0077840
2L	2226642	2226654	+	FBgn0267378	FBtr0077840
2L	2289297	2289312	-	FBgn0031410	FBtr0077801
2L	2289297	2289372	-	FBgn0031410	FBtr0077801
2L	2290630	2290730	-	FBgn0028570	FBtr0331451
2L	2290638	2290705	-	FBgn0028570	FBtr0331451
2L	2312051	2312081	+	FBgn0031414	FBtr0344662
2L	2312056	2312074	+	FBgn0031414	FBtr0344662
2L	2312077	2312086	+	FBgn0031414	FBtr0344662
2L	2312160	2312175	+	FBgn0031414	FBtr0344662
2L	2323395	2323413	+	FBgn0031414	FBtr0344662
2L	2323407	2323413	+	FBgn0031414	FBtr0344662
2L	2323514	2323541	+	FBgn0031414	FBtr0344662
2L	2323561	2323648	+	FBgn0031414	FBtr0344662
2L	2323567	2323648	+	FBgn0031414	FBtr0344662
2L	2323572	2323641	+	FBgn0031414	FBtr0344662
2L	2323637	2323765	+	FBgn0031414	FBtr0344662
2L	2330744	2330765	-	FBgn0031413	FBtr0077799
2L	2357135	2357141	-	FBgn0031413	FBtr0077799
2L	2357135	2357177	-	FBgn0031413	FBtr0077799
2L	2357187	2357262	-	FBgn0031413	FBtr0077799
2L	2361502	2361748	-	FBgn0014010	FBtr0330670
2L	2361502	2364433	-	FBgn0014010	FBtr0077796
2L	2361522	2364630	-	FBgn0014010	FBtr0330668
2L	2361522	2364636	-	FBgn0014010	FBtr0330668
2L	2361522	2365078	-	FBgn0014010	FBtr0077793
2L	2361554	2362682	-	FBgn0014010	FBtr0077798
2L	2361776	2361815	-	FBgn0014010	FBtr0330670
2L	2361776	2361851	-	FBgn0014010	FBtr0330670
2L	2362728	2362734	-	FBgn0014010	FBtr0077798
2L	2364416	2364461	-	FBgn0014010	FBtr0077796
2L	2365126	2365132	-	FBgn0014010	FBtr0077793
2L	2365153	2365189	-	FBgn0014010	FBtr0077793
2L	2365219	2365246	-	FBgn0014010	FBtr0077793
2L	2365257	2365263	-	FBgn0014010	FBtr0077793
2L	2365451	2365469	+	FBgn0261647	FBtr0330665
2L	2365777	2366320	+	FBgn0261647	FBtr0330665
2L	2366274	2366301	+	FBgn0261647	FBtr0330666
2L	2366292	2366301	+	FBgn0261647	FBtr0330666
2L	2376124	2376139	+	FBgn0031420	FBtr0077766
2L	2376157	2377201	+	FBgn0031420	FBtr0077766
2L	2376499	2376517	+	FBgn0031420	FBtr0331437
2L	2376604	2377201	+	FBgn0031420	FBtr0331437
2L	2376608	2376668	+	FBgn0031420	FBtr0331437
2L	2376612	2377140	+	FBgn0031420	FBtr0331437
2L	2376616	2377201	+	FBgn0031420	FBtr0331437
2L	2376645	2377140	+	FBgn0031420	FBtr0331437
2L	2376651	2377140	+	FBgn0031420	FBtr0331437
2L	2376660	2377140	+	FBgn0031420	FBtr0331437
2L	2381149	2381188	+	FBgn0264672	FBtr0077767
2L	2381231	2381264	+	FBgn0264672	FBtr0330685
2L	2381243	2381264	+	FBgn0264672	FBtr0330685
2L	2383256	2383265	+	FBgn0031422	FBtr0077768
2L	2390646	2390652	-	FBgn0264081	FBtr0335464
2L	2391775	2391910	+	FBgn0031424	FBtr0331202
2L	2391810	2391921	+	FBgn0031424	FBtr0331202
2L	2391837	2391921	+	FBgn0031424	FBtr0331202
2L	2391955	2392006	+	FBgn0031424	FBtr0331202
2L	2392011	2392023	+	FBgn0031424	FBtr0331202
2L	2392067	2392073	+	FBgn0031424	FBtr0331202
2L	2392077	2392083	+	FBgn0031424	FBtr0331202
2L	2392088	2392097	+	FBgn0031424	FBtr0331202
2L	2400860	2400890	+	FBgn0031424	FBtr0307078
2L	2401306	2401898	+	FBgn0031424	FBtr0331202
2L	2401331	2401902	+	FBgn0031424	FBtr0331202
2L	2401898	2401949	+	FBgn0031424	FBtr0331202
2L	2401904	2401949	+	FBgn0031424	FBtr0331202
2L	2401934	2401949	+	FBgn0031424	FBtr0331202
2L	2402088	2402139	+	FBgn0031424	FBtr0331202
2L	2414974	2415109	-	FBgn0031426	FBtr0307079
2L	2415126	2415165	-	FBgn0031426	FBtr0307079
2L	2416470	2416621	-	FBgn0051948	FBtr0077788
2L	2416566	2416590	-	FBgn0051948	FBtr0077788
2L	2419764	2419771	-	FBgn0085476	FBtr0331203
2L	2419831	2419894	-	FBgn0085476	FBtr0112751
2L	2419831	2419924	-	FBgn0085476	FBtr0112751
2L	2419865	2419898	-	FBgn0085476	FBtr0112751
2L	2428744	2428789	+	FBgn0000490	FBtr0077771
2L	2428816	2428822	+	FBgn0000490	FBtr0077771
2L	2428943	2429027	+	FBgn0000490	FBtr0077771
2L	2428947	2455070	+	FBgn0000490	FBtr0077771
2L	2450256	2450295	+	FBgn0000490	FBtr0077772
2L	2451281	2451299	+	FBgn0000490	FBtr0077773
2L	2451496	2451517	+	FBgn0000490	FBtr0077773
2L	2451641	2451674	+	FBgn0000490	FBtr0077773
2L	2451702	2451747	+	FBgn0000490	FBtr0077773
2L	2451827	2452052	+	FBgn0000490	FBtr0077773
2L	2451880	2451982	+	FBgn0000490	FBtr0077773
2L	2452320	2452344	+	FBgn0000490	FBtr0077773
2L	2454894	2454906	+	FBgn0000490	FBtr0077775
2L	2492588	2492606	-	FBgn0264978	FBtr0077782
2L	2552754	2552818	-	FBgn0031431	FBtr0077750
2L	2574381	2574981	-	FBgn0026778	FBtr0077747
2L	2574981	2574990	-	FBgn0085343	FBtr0112512
2L	2576645	2576709	-	FBgn0031434	FBtr0077746
2L	2576645	2576739	-	FBgn0031434	FBtr0077746
2L	2576711	2576729	-	FBgn0031434	FBtr0077746
2L	2576802	2576970	-	FBgn0031434	FBtr0077746
2L	2576831	2576879	-	FBgn0031434	FBtr0077746
2L	2585325	2585340	-	FBgn0026479	FBtr0335173
2L	2591969	2592096	+	FBgn0250835	FBtr0335172
2L	2591975	2592096	+	FBgn0250835	FBtr0335172
2L	2610056	2610062	+	FBgn0031440	FBtr0114513
2L	2610157	2610166	+	FBgn0031440	FBtr0114513
2L	2652291	2652313	-	FBgn0053125	FBtr0332514
2L	2652291	2652331	-	FBgn0053125	FBtr0332514
2L	2652348	2652357	-	FBgn0053125	FBtr0332514
2L	2653061	2653145	+	FBgn0031442	FBtr0077697
2L	2654053	2654142	+	FBgn0026395	FBtr0077698
2L	2654084	2654117	+	FBgn0026395	FBtr0077698
2L	2654107	2654142	+	FBgn0026395	FBtr0077698
2L	2677871	2677910	+	FBgn0051690	FBtr0301682
2L	2677877	2677910	+	FBgn0051690	FBtr0301682
2L	2677883	2677910	+	FBgn0051690	FBtr0301682
2L	2677896	2677947	+	FBgn0051690	FBtr0301682
2L	2677936	2677966	+	FBgn0051690	FBtr0301682
2L	2678014	2678050	+	FBgn0051690	FBtr0301682
2L	2678046	2678055	+	FBgn0051690	FBtr0301682
2L	2683953	2684079	+	FBgn0051690	FBtr0301682
2L	2683963	2684008	+	FBgn0051690	FBtr0301682
2L	2684029	2684050	+	FBgn0051690	FBtr0301682
2L	2684034	2684079	+	FBgn0051690	FBtr0301682
2L	2684075	2684120	+	FBgn0051690	FBtr0301682
2L	2730233	2730311	+	FBgn0031449	FBtr0077705
2L	2730242	2730311	+	FBgn0031449	FBtr0077705
2L	2730428	2730455	+	FBgn0031449	FBtr0077707
2L	2730889	2736215	+	FBgn0031449	FBtr0077708
2L	2735842	2735890	+	FBgn0031449	FBtr0334160
2L	2735883	2735940	+	FBgn0031449	FBtr0334160
2L	2736058	2736076	+	FBgn0031449	FBtr0334160
2L	2736129	2736150	+	FBgn0031449	FBtr0334158
2L	2736216	2736228	+	FBgn0031449	FBtr0077705
2L	2736227	2736248	+	FBgn0031449	FBtr0077705
2L	2748493	2748508	-	FBgn0250906	FBtr0330718
2L	2748504	2748594	-	FBgn0250906	FBtr0330718
2L	2748523	2748535	-	FBgn0250906	FBtr0330718
2L	2748619	2748757	-	FBgn0250906	FBtr0330718
2L	2748619	2750097	-	FBgn0250906	FBtr0330716
2L	2748735	2750123	-	FBgn0250906	FBtr0330716
2L	2750122	2750131	-	FBgn0250906	FBtr0330716
2L	2752573	2752678	+	FBgn0031453	FBtr0335125
2L	2752732	2752780	+	FBgn0031453	FBtr0335125
2L	2759242	2759647	-	FBgn0031454	FBtr0100383
2L	2759448	2759469	-	FBgn0031454	FBtr0100383
2L	2760006	2760015	+	FBgn0031456	FBtr0077715
2L	2760027	2760032	+	FBgn0031456	FBtr0077715
2L	2765595	2765610	-	FBgn0031457	FBtr0335129
2L	2765620	2765659	-	FBgn0031457	FBtr0335129
2L	2769670	2769718	-	FBgn0019830	FBtr0077734
2L	2769719	2769746	-	FBgn0019830	FBtr0077734
2L	2769855	2769900	-	FBgn0019830	FBtr0077734
2L	2769989	2770013	-	FBgn0019830	FBtr0077734
2L	2795501	2795507	-	FBgn0004242	FBtr0332218
2L	2795509	2795524	-	FBgn0004242	FBtr0332218
2L	2798818	2798824	-	FBgn0004242	FBtr0345331
2L	2799937	2799961	-	FBgn0004242	FBtr0345331
2L	2805329	2805353	+	FBgn0031461	FBtr0077720
2L	2805359	2805485	+	FBgn0031461	FBtr0077720
2L	2805450	2805468	+	FBgn0031461	FBtr0077720
2L	2805555	2805564	+	FBgn0031461	FBtr0077720
2L	2805584	2805596	+	FBgn0031461	FBtr0077720
2L	2808328	2808990	+	FBgn0031461	FBtr0077721
2L	2808458	2808491	+	FBgn0031461	FBtr0077721
2L	2809012	2809033	+	FBgn0031461	FBtr0077720
2L	2809132	2809192	+	FBgn0031461	FBtr0077720
2L	2809166	2809175	+	FBgn0031461	FBtr0077720
2L	2809174	2809192	+	FBgn0031461	FBtr0077720
2L	2812485	2812537	+	FBgn0031462	FBtr0077722
2L	2827855	2827903	-	FBgn0031464	FBtr0300382
2L	2827907	2827919	-	FBgn0031464	FBtr0300382
2L	2827907	2827934	-	FBgn0031464	FBtr0300382
2L	2827933	2827939	-	FBgn0031464	FBtr0300382
2L	2827951	2827978	-	FBgn0031464	FBtr0300382
2L	2840351	2840486	+	FBgn0031468	FBtr0077619
2L	2840548	2840557	+	FBgn0031468	FBtr0077619
2L	2840993	2840996	+	FBgn0031468	FBtr0077619
2L	2847631	2847640	+	FBgn0031472	FBtr0335130
2L	2853343	2853361	-	FBgn0031473	FBtr0077687
2L	2853484	2853532	-	FBgn0031473	FBtr0077687
2L	2853484	2853544	-	FBgn0031473	FBtr0077687
2L	2853484	2853547	-	FBgn0031473	FBtr0077687
2L	2853543	2855690	-	FBgn0031473	FBtr0077686
2L	2854813	2854912	-	FBgn0031473	FBtr0335132
2L	2854915	2854942	-	FBgn0031473	FBtr0335132
2L	2854915	2854960	-	FBgn0031473	FBtr0335132
2L	2854919	2854970	-	FBgn0031473	FBtr0335132
2L	2855019	2855040	-	FBgn0031473	FBtr0335132
2L	2855041	2855053	-	FBgn0031473	FBtr0335132
2L	2855049	2855061	-	FBgn0031473	FBtr0335132
2L	2855062	2855071	-	FBgn0031473	FBtr0335132
2L	2855072	2855114	-	FBgn0031473	FBtr0335132
2L	2855072	2855132	-	FBgn0031473	FBtr0335132
2L	2855072	2855165	-	FBgn0031473	FBtr0335132
2L	2857293	2857299	+	FBgn0031474	FBtr0077625
2L	2857409	2857415	+	FBgn0031474	FBtr0077625
2L	2857476	2857482	+	FBgn0031474	FBtr0077625
2L	2857481	2857490	+	FBgn0031474	FBtr0077625
2L	2857573	2864977	+	FBgn0031474	FBtr0077626
2L	2859703	2864972	+	FBgn0031474	FBtr0077625
2L	2862600	2862624	+	FBgn0031474	FBtr0077627
2L	2862743	2862800	+	FBgn0031474	FBtr0077627
2L	2862777	2864977	+	FBgn0031474	FBtr0077627
2L	2862796	2864972	+	FBgn0031474	FBtr0077627
2L	2862837	2864977	+	FBgn0031474	FBtr0077627
2L	2874030	2874234	-	FBgn0051694	FBtr0077685
2L	2875143	2875194	+	FBgn0031478	FBtr0077629
2L	2875147	2875264	+	FBgn0031478	FBtr0077629
2L	2878424	2878529	+	FBgn0051950	FBtr0332457
2L	2882104	2882148	-	FBgn0024947	FBtr0077680
2L	2882104	2885665	-	FBgn0024947	FBtr0077680
2L	2882313	2882424	-	FBgn0024947	FBtr0077680
2L	2882313	2882439	-	FBgn0024947	FBtr0077680
2L	2882724	2882784	-	FBgn0024947	FBtr0077680
2L	2882724	2882823	-	FBgn0024947	FBtr0077680
2L	2882819	2885636	-	FBgn0024947	FBtr0077680
2L	2882877	2882910	-	FBgn0024947	FBtr0077682
2L	2882877	2882940	-	FBgn0024947	FBtr0077682
2L	2882940	2882972	-	FBgn0024947	FBtr0077683
2L	2882940	2882980	-	FBgn0024947	FBtr0077683
2L	2882972	2883005	-	FBgn0024947	FBtr0077683
2L	2883028	2883076	-	FBgn0024947	FBtr0077683
2L	2883095	2883122	-	FBgn0024947	FBtr0077683
2L	2885717	2885741	-	FBgn0024947	FBtr0077680
2L	2885743	2885788	-	FBgn0024947	FBtr0077680
2L	2885762	2885792	-	FBgn0024947	FBtr0077680
2L	2886009	2886039	+	FBgn0041111	FBtr0077632
2L	2886043	2886094	+	FBgn0041111	FBtr0077632
2L	2886066	2886177	+	FBgn0041111	FBtr0077632
2L	2886090	2886177	+	FBgn0041111	FBtr0077632
2L	2886145	2886262	+	FBgn0041111	FBtr0077632
2L	2886215	2886335	+	FBgn0041111	FBtr0077632
2L	2886334	2886355	+	FBgn0041111	FBtr0077632
2L	2886354	2886459	+	FBgn0041111	FBtr0077632
2L	2886452	2886494	+	FBgn0041111	FBtr0077632
2L	2886486	2886531	+	FBgn0041111	FBtr0077632
2L	2888315	2888321	+	FBgn0041111	FBtr0290039
2L	2888403	2888424	+	FBgn0041111	FBtr0290039
2L	2888463	2888517	+	FBgn0041111	FBtr0290039
2L	2888567	2888573	+	FBgn0041111	FBtr0290039
2L	2888583	2912794	+	FBgn0041111	FBtr0290039
2L	2889722	2889782	+	FBgn0041111	FBtr0077632
2L	2889910	2889988	+	FBgn0041111	FBtr0077632
2L	2889984	2890008	+	FBgn0041111	FBtr0077632
2L	2890017	2890050	+	FBgn0041111	FBtr0077632
2L	2890043	2890088	+	FBgn0041111	FBtr0077632
2L	2890068	2890074	+	FBgn0041111	FBtr0077632
2L	2890223	2890280	+	FBgn0041111	FBtr0077632
2L	2890321	2890357	+	FBgn0041111	FBtr0077632
2L	2890385	2890424	+	FBgn0041111	FBtr0077632
2L	2890405	2890480	+	FBgn0041111	FBtr0077632
2L	2890491	2890545	+	FBgn0041111	FBtr0077632
2L	2890573	2890585	+	FBgn0041111	FBtr0077632
2L	2890633	2890897	+	FBgn0041111	FBtr0077632
2L	2890819	2890897	+	FBgn0041111	FBtr0077632
2L	2890881	2924917	+	FBgn0041111	FBtr0290041
2L	2890893	2924917	+	FBgn0041111	FBtr0290041
2L	2912779	2912794	+	FBgn0041111	FBtr0290039
2L	2912793	2912805	+	FBgn0041111	FBtr0290039
2L	2912815	2946709	+	FBgn0041111	FBtr0290039
2L	2912867	2946709	+	FBgn0041111	FBtr0290039
2L	2912876	2946709	+	FBgn0041111	FBtr0290039
2L	2925023	2925089	+	FBgn0041111	FBtr0290041
2L	2925059	2925089	+	FBgn0041111	FBtr0290041
2L	2925133	2945108	+	FBgn0041111	FBtr0290041
2L	2930122	2930131	+	FBgn0041111	FBtr0077632
2L	2945265	2945406	+	FBgn0041111	FBtr0077632
2L	2946583	2946622	+	FBgn0041111	FBtr0290038
2L	2946613	2946622	+	FBgn0041111	FBtr0290038
2L	2954845	2961230	+	FBgn0010263	FBtr0290237
2L	2955023	2955050	+	FBgn0010263	FBtr0290238
2L	2955046	2961230	+	FBgn0010263	FBtr0290237
2L	2955099	2955192	+	FBgn0010263	FBtr0290238
2L	2955107	2955164	+	FBgn0010263	FBtr0290238
2L	2955251	2955434	+	FBgn0010263	FBtr0290238
2L	2955455	2961230	+	FBgn0010263	FBtr0290238
2L	2955480	2961230	+	FBgn0010263	FBtr0290238
2L	2957049	2957151	+	FBgn0010263	FBtr0330213
2L	2957238	2957262	+	FBgn0010263	FBtr0330213
2L	2959349	2959418	+	FBgn0010263	FBtr0077640
2L	2959380	2959476	+	FBgn0010263	FBtr0077640
2L	2977141	2977147	+	FBgn0031484	FBtr0077642
2L	2977146	2977241	+	FBgn0031484	FBtr0077642
2L	2977194	2977241	+	FBgn0031484	FBtr0077642
2L	2977205	2977223	+	FBgn0031484	FBtr0077642
2L	2977211	2977223	+	FBgn0031484	FBtr0077642
2L	2987520	2987563	-	FBgn0250786	FBtr0331654
2L	2987520	2987587	-	FBgn0250786	FBtr0331654
2L	2987668	2987683	-	FBgn0250786	FBtr0331654
2L	2987668	2987710	-	FBgn0250786	FBtr0331654
2L	2988186	2988201	+	FBgn0025109	FBtr0077643
2L	2988216	2988222	+	FBgn0025109	FBtr0077643
2L	2992709	2992714	-	FBgn0002989	FBtr0077673
2L	2992901	2993075	+	FBgn0025681	FBtr0331653
2L	2992920	2993019	+	FBgn0025681	FBtr0331653
2L	2992936	2993065	+	FBgn0025681	FBtr0331653
2L	2993071	2993083	+	FBgn0025681	FBtr0273230
2L	2993255	2993270	+	FBgn0025681	FBtr0273230
2L	2993301	2993352	+	FBgn0025681	FBtr0273230
2L	2993311	2993368	+	FBgn0025681	FBtr0273230
2L	2993318	2993381	+	FBgn0025681	FBtr0273230
2L	2993348	2993381	+	FBgn0025681	FBtr0273230
2L	2993354	2993381	+	FBgn0025681	FBtr0273230
2L	2993647	2993698	+	FBgn0025681	FBtr0273230
2L	2999398	2999449	+	FBgn0031488	FBtr0077646
2L	2999622	2999775	+	FBgn0031488	FBtr0077646
2L	2999745	2999775	+	FBgn0031488	FBtr0077646
2L	2999875	2999917	+	FBgn0031488	FBtr0077646
2L	2999889	2999907	+	FBgn0031488	FBtr0077646
2L	3013399	3013417	+	FBgn0031488	FBtr0077646
2L	3017999	3018068	-	FBgn0031489	FBtr0331629
2L	3018037	3018043	-	FBgn0031489	FBtr0331629
2L	3018081	3018093	-	FBgn0031489	FBtr0331629
2L	3018122	3018152	-	FBgn0031489	FBtr0077671
2L	3018175	3018217	-	FBgn0031489	FBtr0077671
2L	3018217	3018229	-	FBgn0031489	FBtr0077671
2L	3018551	3018587	+	FBgn0031490	FBtr0077647
2L	3018558	3018582	+	FBgn0031490	FBtr0077647
2L	3018583	3018739	+	FBgn0031490	FBtr0077647
2L	3018617	3018902	+	FBgn0031490	FBtr0077647
2L	3018694	3018739	+	FBgn0031490	FBtr0331628
2L	3018701	3018902	+	FBgn0031490	FBtr0331628
2L	3018847	3018940	+	FBgn0031490	FBtr0331628
2L	3018944	3018949	+	FBgn0031490	FBtr0331628
2L	3023029	3023044	-	FBgn0031491	FBtr0077670
2L	3030612	3030645	+	FBgn0031495	FBtr0344734
2L	3030759	3030951	+	FBgn0031495	FBtr0344734
2L	3030768	3030951	+	FBgn0031495	FBtr0344734
2L	3030905	3030917	+	FBgn0031495	FBtr0344734
2L	3030960	3031023	+	FBgn0031495	FBtr0344734
2L	3035289	3035343	-	FBgn0031496	FBtr0300814
2L	3037218	3037281	-	FBgn0031497	FBtr0077667
2L	3037218	3037323	-	FBgn0031497	FBtr0077667
2L	3037241	3037310	-	FBgn0031497	FBtr0077667
2L	3037265	3037550	+	FBgn0031498	FBtr0344088
2L	3037388	3037403	-	FBgn0031497	FBtr0077667
2L	3037493	3037526	+	FBgn0031498	FBtr0077653
2L	3039774	3039792	-	FBgn0243513	FBtr0077666
2L	3040336	3040380	+	FBgn0031500	FBtr0077654
2L	3042569	3042692	+	FBgn0031501	FBtr0335385
2L	3042628	3042670	+	FBgn0031501	FBtr0335385
2L	3042669	3042729	+	FBgn0031501	FBtr0335385
2L	3042672	3042729	+	FBgn0031501	FBtr0335385
2L	3042721	3042872	+	FBgn0031501	FBtr0335385
2L	3042888	3043008	+	FBgn0031501	FBtr0335385
2L	3086139	3086184	-	FBgn0015600	FBtr0329906
2L	3086162	3086330	-	FBgn0015600	FBtr0329906
2L	3086200	3086275	-	FBgn0015600	FBtr0329906
2L	3086274	3086283	-	FBgn0015600	FBtr0329906
2L	3086283	3086289	-	FBgn0015600	FBtr0329906
2L	3086357	3086408	-	FBgn0015600	FBtr0329906
2L	3086423	3086480	-	FBgn0015600	FBtr0329906
2L	3090408	3090421	-	FBgn0015600	FBtr0077665
2L	3090501	3090516	-	FBgn0015600	FBtr0077665
2L	3090797	3090806	-	FBgn0015600	FBtr0077665
2L	3094559	3094567	-	FBgn0015600	FBtr0077664
2L	3094566	3094605	-	FBgn0015600	FBtr0077664
2L	3099698	3099797	-	FBgn0015600	FBtr0335389
2L	3099863	3099881	-	FBgn0015600	FBtr0335389
2L	3099900	3099918	-	FBgn0015600	FBtr0335389
2L	3099900	3099924	-	FBgn0015600	FBtr0335389
2L	3107934	3107955	-	FBgn0015600	FBtr0335389
2L	3107954	3107978	-	FBgn0015600	FBtr0335389
2L	3107983	3108013	-	FBgn0015600	FBtr0335389
2L	3108009	3108123	-	FBgn0015600	FBtr0335389
2L	3112226	3112235	-	FBgn0015600	FBtr0077663
2L	3144474	3144519	-	FBgn0015600	FBtr0077662
2L	3144618	3144627	-	FBgn0015600	FBtr0077662
2L	3144745	3144778	-	FBgn0015600	FBtr0077662
2L	3152469	3152517	-	FBgn0011648	FBtr0332372
2L	3152529	3152577	-	FBgn0011648	FBtr0332372
2L	3152598	3152604	-	FBgn0011648	FBtr0332372
2L	3152634	3152652	-	FBgn0011648	FBtr0332372
2L	3159501	3159612	-	FBgn0011648	FBtr0077616
2L	3159520	3159532	-	FBgn0011648	FBtr0077616
2L	3159574	3159619	-	FBgn0011648	FBtr0077616
2L	3159574	3159637	-	FBgn0011648	FBtr0077616
2L	3163859	3163895	+	FBgn0014906	FBtr0332371
2L	3163919	3166597	+	FBgn0014906	FBtr0332371
2L	3163980	3164001	+	FBgn0014906	FBtr0332371
2L	3164022	3164067	+	FBgn0014906	FBtr0332371
2L	3166596	3167075	+	FBgn0014906	FBtr0332371
2L	3167004	3167075	+	FBgn0014906	FBtr0332371
2L	3167044	3167075	+	FBgn0014906	FBtr0332371
2L	3171038	3171089	-	FBgn0264744	FBtr0334134
2L	3192889	3192922	-	FBgn0085422	FBtr0112637
2L	3193013	3193022	-	FBgn0085422	FBtr0112637
2L	3193013	3193061	-	FBgn0085422	FBtr0112637
2L	3193077	3199289	-	FBgn0085422	FBtr0112637
2L	3199333	3199351	-	FBgn0085422	FBtr0112637
2L	3199450	3199462	-	FBgn0085422	FBtr0112637
2L	3199536	3199548	-	FBgn0085422	FBtr0112637
2L	3269467	3269491	+	FBgn0031513	FBtr0301033
2L	3269508	3269526	+	FBgn0031513	FBtr0301033
2L	3269533	3269581	+	FBgn0031513	FBtr0301033
2L	3269552	3269615	+	FBgn0031513	FBtr0301033
2L	3269558	3269615	+	FBgn0031513	FBtr0301033
2L	3269595	3269607	+	FBgn0031513	FBtr0301033
2L	3269674	3269731	+	FBgn0031513	FBtr0301033
2L	3269718	3269742	+	FBgn0031513	FBtr0301033
2L	3280412	3280418	-	FBgn0031514	FBtr0077608
2L	3280426	3280459	-	FBgn0031514	FBtr0077608
2L	3293688	3293706	-	FBgn0031515	FBtr0077606
2L	3293688	3293730	-	FBgn0031515	FBtr0077606
2L	3293802	3293850	-	FBgn0031515	FBtr0077606
2L	3293941	3294052	-	FBgn0031515	FBtr0077605
2L	3293941	3294234	-	FBgn0031515	FBtr0077606
2L	3294056	3294068	-	FBgn0031515	FBtr0077605
2L	3294067	3294073	-	FBgn0031515	FBtr0077605
2L	3294234	3294240	-	FBgn0031515	FBtr0077606
2L	3294419	3294497	-	FBgn0031515	FBtr0077606
2L	3294432	3294459	-	FBgn0031515	FBtr0077606
2L	3294519	3294543	-	FBgn0031515	FBtr0077606
2L	3294519	3294585	-	FBgn0031515	FBtr0077606
2L	3294557	3294563	-	FBgn0031515	FBtr0077606
2L	3294628	3294634	-	FBgn0031515	FBtr0077606
2L	3301692	3303119	-	FBgn0031516	FBtr0077604
2L	3301702	3301720	-	FBgn0031516	FBtr0077604
2L	3304251	3304275	+	FBgn0031518	FBtr0114460
2L	3304269	3304275	+	FBgn0031518	FBtr0114460
2L	3304298	3304379	+	FBgn0031518	FBtr0114460
2L	3304385	3304421	+	FBgn0031518	FBtr0114460
2L	3304396	3304438	+	FBgn0031518	FBtr0114460
2L	3304453	3304468	+	FBgn0031518	FBtr0114460
2L	3304680	3304761	+	FBgn0031518	FBtr0114460
2L	3304832	3313312	+	FBgn0031518	FBtr0114460
2L	3309257	3309314	+	FBgn0031517	FBtr0077580
2L	3313324	3313346	+	FBgn0031518	FBtr0114460
2L	3320291	3320589	+	FBgn0031520	FBtr0077583
2L	3324324	3324339	+	FBgn0053281	FBtr0077584
2L	3332876	3332882	+	FBgn0031523	FBtr0077587
2L	3353582	3353603	-	FBgn0020445	FBtr0339548
2L	3353587	3353596	-	FBgn0020445	FBtr0339548
2L	3353643	3353655	-	FBgn0020445	FBtr0339548
2L	3353905	3353950	-	FBgn0020445	FBtr0339549
2L	3354011	3354026	-	FBgn0020445	FBtr0339549
2L	3354082	3354091	-	FBgn0020445	FBtr0339549
2L	3354189	3354402	-	FBgn0020445	FBtr0339549
2L	3354391	3354433	-	FBgn0020445	FBtr0339549
2L	3354586	3354601	-	FBgn0020445	FBtr0089979
2L	3354586	3354622	-	FBgn0020445	FBtr0089979
2L	3354743	3354788	-	FBgn0020445	FBtr0339548
2L	3354743	3354800	-	FBgn0020445	FBtr0339548
2L	3364698	3364772	-	FBgn0085423	FBtr0306335
2L	3364811	3364817	-	FBgn0085423	FBtr0306335
2L	3364832	3364892	-	FBgn0085423	FBtr0306335
2L	3365023	3365032	-	FBgn0085423	FBtr0306335
2L	3365035	3365062	-	FBgn0085423	FBtr0306335
2L	3365069	3365081	-	FBgn0085423	FBtr0306335
2L	3365077	3365107	-	FBgn0085423	FBtr0306335
2L	3365120	3365132	-	FBgn0085423	FBtr0306335
2L	3365141	3365147	-	FBgn0085423	FBtr0306335
2L	3371014	3371023	-	FBgn0085423	FBtr0306333
2L	3371014	3371155	-	FBgn0085423	FBtr0306333
2L	3371238	3371280	-	FBgn0085423	FBtr0306333
2L	3373184	3373211	-	FBgn0085423	FBtr0112638
2L	3373262	3373301	-	FBgn0085423	FBtr0112638
2L	3373305	3373326	-	FBgn0085423	FBtr0112638
2L	3373305	3373338	-	FBgn0085423	FBtr0112638
2L	3375500	3375506	-	FBgn0031528	FBtr0332408
2L	3375558	3375615	-	FBgn0031528	FBtr0332408
2L	3377019	3377034	+	FBgn0016698	FBtr0077589
2L	3398037	3398097	+	FBgn0085204	FBtr0112366
2L	3416800	3416864	+	FBgn0051952	FBtr0077591
2L	3416836	3416864	+	FBgn0051952	FBtr0077591
2L	3421695	3426527	-	FBgn0031530	FBtr0303992
2L	3422929	3422944	-	FBgn0031530	FBtr0077592
2L	3426523	3426541	-	FBgn0031530	FBtr0303992
2L	3426659	3426680	-	FBgn0031530	FBtr0303992
2L	3426696	3426708	-	FBgn0031530	FBtr0303992
2L	3465815	3465827	-	FBgn0005616	FBtr0077571
2L	3465829	3465856	-	FBgn0005616	FBtr0077571
2L	3465915	3466108	-	FBgn0005616	FBtr0077570
2L	3465970	3465979	-	FBgn0005616	FBtr0077571
2L	3466234	3466246	+	FBgn0021967	FBtr0077521
2L	3469932	3469965	-	FBgn0031540	FBtr0343239
2L	3472657	3472663	+	FBgn0051956	FBtr0333248
2L	3472712	3472802	+	FBgn0051956	FBtr0333248
2L	3472757	3472802	+	FBgn0051956	FBtr0333248
2L	3490920	3490929	-	FBgn0031542	FBtr0077568
2L	3504457	3504526	-	FBgn0014396	FBtr0333254
2L	3504512	3504542	-	FBgn0014396	FBtr0333259
2L	3504522	3504561	-	FBgn0014396	FBtr0333259
2L	3507817	3507823	-	FBgn0014396	FBtr0333256
2L	3507898	3507910	-	FBgn0014396	FBtr0333256
2L	3507928	3508018	-	FBgn0014396	FBtr0333256
2L	3510072	3510085	-	FBgn0051954	FBtr0077563
2L	3514562	3514580	-	FBgn0053123	FBtr0077562
2L	3519584	3519593	-	FBgn0031545	FBtr0077561
2L	3520278	3520368	+	FBgn0031546	FBtr0077526
2L	3525167	3525185	+	FBgn0031548	FBtr0089937
2L	3530286	3530297	-	FBgn0031549	FBtr0301590
2L	3580282	3580333	-	FBgn0004892	FBtr0077558
2L	3580338	3580356	-	FBgn0004892	FBtr0077558
2L	3580338	3580359	-	FBgn0004892	FBtr0077558
2L	3580362	3580392	-	FBgn0004892	FBtr0077558
2L	3580578	3580626	-	FBgn0004892	FBtr0077558
2L	3619218	3619285	+	FBgn0015663	FBtr0339571
2L	3621511	3621520	-	FBgn0031554	FBtr0077556
2L	3621511	3621526	-	FBgn0031554	FBtr0077556
2L	3621611	3621677	-	FBgn0031554	FBtr0077556
2L	3627453	3627558	-	FBgn0000721	FBtr0089306
2L	3631531	3631597	-	FBgn0000721	FBtr0089306
2L	3631678	3631750	-	FBgn0000721	FBtr0089306
2L	3631752	3631779	-	FBgn0000721	FBtr0089306
2L	3631811	3631820	-	FBgn0000721	FBtr0089306
2L	3631836	3631848	-	FBgn0000721	FBtr0089306
2L	3631836	3631887	-	FBgn0000721	FBtr0089306
2L	3631836	3631941	-	FBgn0000721	FBtr0089306
2L	3631847	3631874	-	FBgn0000721	FBtr0089306
2L	3632050	3632104	-	FBgn0000721	FBtr0089306
2L	3632050	3632110	-	FBgn0000721	FBtr0089306
2L	3640455	3655271	-	FBgn0000721	FBtr0089304
2L	3646016	3646043	-	FBgn0000721	FBtr0089310
2L	3646039	3646048	-	FBgn0000721	FBtr0089310
2L	3646070	3646103	-	FBgn0000721	FBtr0089310
2L	3655490	3655529	-	FBgn0000721	FBtr0089304
2L	3656753	3656795	-	FBgn0000721	FBtr0089304
2L	3656753	3656864	-	FBgn0000721	FBtr0089304
2L	3662775	3662796	+	FBgn0085369	FBtr0339572
2L	3662833	3662848	+	FBgn0085369	FBtr0339572
2L	3694965	3695001	-	FBgn0262721	FBtr0305706
2L	3694965	3695007	-	FBgn0262721	FBtr0305706
2L	3703725	3703730	+	FBgn0031564	FBtr0300299
2L	3705033	3705123	-	FBgn0051778	FBtr0339574
2L	3705250	3705289	-	FBgn0051778	FBtr0339574
2L	3711618	3711716	-	FBgn0015376	FBtr0077541
2L	3712782	3712907	-	FBgn0051955	FBtr0345639
2L	3712782	3712940	-	FBgn0051955	FBtr0345639
2L	3712896	3712923	-	FBgn0051955	FBtr0345639
2L	3713388	3713448	+	FBgn0031566	FBtr0077537
2L	3713508	3713520	+	FBgn0031566	FBtr0077537
2L	3713555	3713603	+	FBgn0031566	FBtr0077537
2L	3714425	3714515	+	FBgn0031566	FBtr0077538
2L	3714506	3714515	+	FBgn0031566	FBtr0077538
2L	3714575	3714656	+	FBgn0031566	FBtr0077538
2L	3714668	3714746	+	FBgn0031566	FBtr0077538
2L	3714713	3714746	+	FBgn0031566	FBtr0077538
2L	3714779	3714805	+	FBgn0031566	FBtr0077538
2L	3718440	3718485	+	FBgn0003386	FBtr0089275
2L	3718446	3718485	+	FBgn0003386	FBtr0089275
2L	3718473	3718485	+	FBgn0003386	FBtr0089275
2L	3720878	3720986	+	FBgn0003386	FBtr0089275
2L	3720903	3720993	+	FBgn0003386	FBtr0089275
2L	3730664	3730670	+	FBgn0031568	FBtr0321291
2L	3730762	3730792	+	FBgn0031568	FBtr0321291
2L	3745468	3745516	+	FBgn0031568	FBtr0321291
2L	3745478	3745613	+	FBgn0031568	FBtr0321291
2L	3745586	3745613	+	FBgn0031568	FBtr0321291
2L	3757376	3757421	+	FBgn0263846	FBtr0330223
2L	3757638	3757668	+	FBgn0263846	FBtr0330223
2L	3757704	3757752	+	FBgn0263846	FBtr0330223
2L	3757897	3759203	+	FBgn0263846	FBtr0321304
2L	3758051	3758771	+	FBgn0263846	FBtr0321304
2L	3758556	3759203	+	FBgn0263846	FBtr0321304
2L	3758581	3758771	+	FBgn0263846	FBtr0321304
2L	3758876	3759054	+	FBgn0263846	FBtr0321304
2L	3758894	3759054	+	FBgn0263846	FBtr0321304
2L	3759156	3759228	+	FBgn0263846	FBtr0321304
2L	3759205	3759241	+	FBgn0263846	FBtr0321304
2L	3759242	3759404	+	FBgn0263846	FBtr0321304
2L	3759247	3759265	+	FBgn0263846	FBtr0321304
2L	3759268	3759301	+	FBgn0263846	FBtr0321304
2L	3759342	3759348	+	FBgn0263846	FBtr0321304
2L	3759350	3759404	+	FBgn0263846	FBtr0321304
2L	3759376	3759382	+	FBgn0263846	FBtr0321304
2L	3759392	3759404	+	FBgn0263846	FBtr0321304
2L	3759433	3759484	+	FBgn0263846	FBtr0321304
2L	3759501	3759585	+	FBgn0263846	FBtr0321304
2L	3759644	3759653	+	FBgn0263846	FBtr0321304
2L	3759649	3759799	+	FBgn0263846	FBtr0321304
2L	3759658	3759799	+	FBgn0263846	FBtr0321304
2L	3759709	3759799	+	FBgn0263846	FBtr0321304
2L	3759730	3759799	+	FBgn0263846	FBtr0321304
2L	3759799	3760095	+	FBgn0263846	FBtr0321304
2L	3760008	3760020	+	FBgn0263846	FBtr0321305
2L	3760019	3760040	+	FBgn0263846	FBtr0321305
2L	3760050	3760095	+	FBgn0263846	FBtr0321305
2L	3766386	3766392	+	FBgn0263846	FBtr0321309
2L	3771828	3772619	+	FBgn0004893	FBtr0307027
2L	3772217	3772238	+	FBgn0004893	FBtr0077492
2L	3772530	3772539	+	FBgn0004893	FBtr0307028
2L	3772564	3772594	+	FBgn0004893	FBtr0307028
2L	3779010	3779052	+	FBgn0004893	FBtr0077493
2L	3779051	3779057	+	FBgn0004893	FBtr0077493
2L	3779120	3779177	+	FBgn0004893	FBtr0077493
2L	3779214	3779220	+	FBgn0004893	FBtr0077493
2L	3779702	3779708	+	FBgn0004893	FBtr0307028
2L	3787191	3787212	+	FBgn0031571	FBtr0307051
2L	3790024	3790069	+	FBgn0031571	FBtr0307052
2L	3790070	3790544	+	FBgn0031571	FBtr0307052
2L	3790561	3790576	+	FBgn0031571	FBtr0307051
2L	3790568	3790589	+	FBgn0031571	FBtr0307051
2L	3790654	3790662	+	FBgn0031571	FBtr0307051
2L	3805869	3805887	+	FBgn0021800	FBtr0077498
2L	3805899	3805908	+	FBgn0021800	FBtr0077498
2L	3806212	3806410	+	FBgn0021800	FBtr0077498
2L	3806265	3806274	+	FBgn0021800	FBtr0077498
2L	3806428	3806503	+	FBgn0021800	FBtr0077498
2L	3806470	3806503	+	FBgn0021800	FBtr0077498
2L	3806529	3806535	+	FBgn0021800	FBtr0077498
2L	3806716	3806731	+	FBgn0021800	FBtr0077498
2L	3806978	3807038	+	FBgn0021800	FBtr0077497
2L	3806999	3807038	+	FBgn0021800	FBtr0077497
2L	3807014	3807038	+	FBgn0021800	FBtr0077497
2L	3813330	3813356	-	FBgn0031573	FBtr0077515
2L	3836952	3836976	+	FBgn0004567	FBtr0077500
2L	3837050	3837077	+	FBgn0004567	FBtr0077500
2L	3837103	3837178	+	FBgn0004567	FBtr0077500
2L	3837163	3837178	+	FBgn0004567	FBtr0077500
2L	3862707	3862752	+	FBgn0031574	FBtr0077501
2L	3862715	3862763	+	FBgn0031574	FBtr0077501
2L	3862805	3862811	+	FBgn0031574	FBtr0077501
2L	3863129	3863150	+	FBgn0031574	FBtr0334832
2L	3863146	3863164	+	FBgn0031574	FBtr0334832
2L	3867788	3867809	+	FBgn0031575	FBtr0077504
2L	3879991	3880001	-	FBgn0000256	FBtr0290079
2L	3887262	3887328	-	FBgn0000256	FBtr0077513
2L	3887495	3888671	-	FBgn0000256	FBtr0077513
2L	3888705	3888801	-	FBgn0000256	FBtr0077513
2L	3888754	3888760	-	FBgn0000256	FBtr0077513
2L	3889638	3889664	-	FBgn0000256	FBtr0077512
2L	3889812	3889827	-	FBgn0000256	FBtr0290080
2L	3889812	3889864	-	FBgn0000256	FBtr0290081
2L	3889839	3889860	-	FBgn0000256	FBtr0290081
2L	3889884	3889902	-	FBgn0000256	FBtr0290081
2L	3889917	3889950	-	FBgn0000256	FBtr0290081
2L	3889951	3889966	-	FBgn0000256	FBtr0290081
2L	3889956	3889962	-	FBgn0000256	FBtr0290081
2L	3893589	3902600	-	FBgn0000256	FBtr0290082
2L	3893589	3902735	-	FBgn0000256	FBtr0290082
2L	3893589	3902738	-	FBgn0000256	FBtr0290082
2L	3893589	3902759	-	FBgn0000256	FBtr0290082
2L	3893589	3902774	-	FBgn0000256	FBtr0290082
2L	3895851	3895932	-	FBgn0000256	FBtr0077511
2L	3902629	3902638	-	FBgn0000256	FBtr0290078
2L	3902676	3902700	-	FBgn0000256	FBtr0290078
2L	3914194	3914233	-	FBgn0051773	FBtr0077509
2L	3989527	3989590	-	FBgn0051774	FBtr0308126
2L	3989591	3989642	-	FBgn0051774	FBtr0308126
2L	3991623	3991629	-	FBgn0051774	FBtr0308126
2L	4008701	4008711	+	FBgn0264296	FBtr0331499
2L	4032518	4032560	+	FBgn0000547	FBtr0077465
2L	4149343	4149348	+	FBgn0031585	FBtr0077468
2L	4187494	4187615	-	FBgn0051961	FBtr0077485
2L	4187631	4187649	-	FBgn0051961	FBtr0077485
2L	4196738	4196792	-	FBgn0031589	FBtr0077480
2L	4196775	4197217	-	FBgn0031589	FBtr0077482
2L	4197877	4197886	-	FBgn0031589	FBtr0334792
2L	4197877	4197901	-	FBgn0031589	FBtr0334792
2L	4197877	4197913	-	FBgn0031589	FBtr0334792
2L	4197947	4197956	-	FBgn0031589	FBtr0334792
2L	4197987	4198023	-	FBgn0031589	FBtr0334791
2L	4217840	4217891	-	FBgn0001075	FBtr0077478
2L	4217871	4217931	-	FBgn0001075	FBtr0077478
2L	4217871	4217946	-	FBgn0001075	FBtr0077478
2L	4217914	4217953	-	FBgn0001075	FBtr0077478
2L	4217952	4221255	-	FBgn0001075	FBtr0077478
2L	4221261	4221267	-	FBgn0001075	FBtr0077478
2L	4221261	4221279	-	FBgn0001075	FBtr0077478
2L	4221269	4221275	-	FBgn0001075	FBtr0077478
2L	4221366	4221387	-	FBgn0001075	FBtr0077478
2L	4221416	4221440	-	FBgn0001075	FBtr0077478
2L	4221416	4221536	-	FBgn0001075	FBtr0077478
2L	4221495	4221621	-	FBgn0001075	FBtr0077478
2L	4221605	4221614	-	FBgn0001075	FBtr0077478
2L	4221605	4221638	-	FBgn0001075	FBtr0077478
2L	4226921	4226960	-	FBgn0031590	FBtr0334790
2L	4226981	4226993	-	FBgn0031590	FBtr0077477
2L	4227069	4227081	-	FBgn0031590	FBtr0077477
2L	4279348	4281207	-	FBgn0031592	FBtr0345748
2L	4279348	4281231	-	FBgn0031592	FBtr0345748
2L	4279348	4281243	-	FBgn0031592	FBtr0345748
2L	4281235	4281295	-	FBgn0031592	FBtr0345748
2L	4284840	4284882	+	FBgn0010473	FBtr0301864
2L	4285057	4295166	+	FBgn0010473	FBtr0301864
2L	4295162	4295195	+	FBgn0010473	FBtr0301864
2L	4295210	4295224	+	FBgn0010473	FBtr0301864
2L	4324638	4324656	+	FBgn0028482	FBtr0077425
2L	4324824	4324848	+	FBgn0028482	FBtr0077425
2L	4333951	4334038	+	FBgn0020762	FBtr0112899
2L	4334107	4334167	+	FBgn0020762	FBtr0112899
2L	4334289	4334313	+	FBgn0020762	FBtr0112899
2L	4334355	4336455	+	FBgn0020762	FBtr0112899
2L	4334381	4334414	+	FBgn0020762	FBtr0112899
2L	4336494	4336527	+	FBgn0020762	FBtr0112899
2L	4336500	4336527	+	FBgn0020762	FBtr0112899
2L	4336594	4336636	+	FBgn0020762	FBtr0112899
2L	4336600	4336636	+	FBgn0020762	FBtr0112899
2L	4336607	4336652	+	FBgn0020762	FBtr0112899
2L	4338779	4338911	+	FBgn0020762	FBtr0112898
2L	4338796	4338829	+	FBgn0020762	FBtr0112898
2L	4338945	4338951	+	FBgn0020762	FBtr0112898
2L	4338950	4338956	+	FBgn0020762	FBtr0112898
2L	4341519	4341531	+	FBgn0020762	FBtr0112898
2L	4353033	4353039	+	FBgn0031596	FBtr0334400
2L	4353048	4353305	+	FBgn0031596	FBtr0334400
2L	4353069	4353305	+	FBgn0031596	FBtr0334400
2L	4353162	4353305	+	FBgn0031596	FBtr0334400
2L	4353271	4353289	+	FBgn0031596	FBtr0334400
2L	4353301	4353414	+	FBgn0031596	FBtr0334400
2L	4362018	4362060	+	FBgn0026319	FBtr0334401
2L	4362202	4362268	+	FBgn0026319	FBtr0334401
2L	4362293	4362380	+	FBgn0026319	FBtr0334401
2L	4362323	4362380	+	FBgn0026319	FBtr0334401
2L	4362454	4362493	+	FBgn0026319	FBtr0334401
2L	4362507	4362548	+	FBgn0026319	FBtr0334401
2L	4372083	4372119	+	FBgn0026319	FBtr0077429
2L	4372143	4372155	+	FBgn0026319	FBtr0077429
2L	4382639	4382653	-	FBgn0031597	FBtr0077464
2L	4387008	4387044	-	FBgn0261976	FBtr0331449
2L	4387008	4387322	-	FBgn0261976	FBtr0331450
2L	4387008	4387325	-	FBgn0261976	FBtr0331450
2L	4387008	4387356	-	FBgn0261976	FBtr0331450
2L	4388656	4388665	+	FBgn0027560	FBtr0077431
2L	4393823	4393829	-	FBgn0031600	FBtr0077460
2L	4394281	4394290	+	FBgn0022153	FBtr0331447
2L	4401014	4401029	+	FBgn0053003	FBtr0290071
2L	4403290	4403299	+	FBgn0031601	FBtr0077435
2L	4409355	4409367	-	FBgn0031602	FBtr0331436
2L	4433959	4434127	+	FBgn0085207	FBtr0112370
2L	4433989	4434127	+	FBgn0085207	FBtr0112370
2L	4433997	4434060	+	FBgn0085207	FBtr0112370
2L	4434030	4434060	+	FBgn0085207	FBtr0112370
2L	4434216	4434466	+	FBgn0085207	FBtr0112369
2L	4434427	4434466	+	FBgn0085207	FBtr0112371
2L	4439392	4439410	-	FBgn0031602	FBtr0331436
2L	4439462	4439483	-	FBgn0031602	FBtr0331436
2L	4442329	4442497	+	FBgn0031603	FBtr0331435
2L	4442343	4442482	+	FBgn0031603	FBtr0331435
2L	4444790	4444796	+	FBgn0031604	FBtr0077439
2L	4448448	4448511	-	FBgn0025684	FBtr0077456
2L	4448467	4448473	-	FBgn0025684	FBtr0077456
2L	4448514	4448538	-	FBgn0025684	FBtr0077456
2L	4448621	4448630	-	FBgn0025684	FBtr0077456
2L	4454362	4454447	-	FBgn0031607	FBtr0077454
2L	4454634	4454640	+	FBgn0040705	FBtr0077440
2L	4459532	4459547	-	FBgn0053002	FBtr0345633
2L	4459622	4459637	-	FBgn0053002	FBtr0345633
2L	4463003	4463042	-	FBgn0031609	FBtr0335134
2L	4463048	4463168	-	FBgn0031609	FBtr0335134
2L	4463048	4463249	-	FBgn0031609	FBtr0335134
2L	4463170	4463200	-	FBgn0031609	FBtr0335134
2L	4463715	4463736	+	FBgn0031610	FBtr0077442
2L	4463719	4463743	+	FBgn0031610	FBtr0077442
2L	4465183	4465210	+	FBgn0031611	FBtr0077443
2L	4473086	4473119	-	FBgn0011603	FBtr0077447
2L	4475125	4475134	-	FBgn0011603	FBtr0077448
2L	4475130	4475142	-	FBgn0011603	FBtr0077448
2L	4475130	4475202	-	FBgn0011603	FBtr0077448
2L	4475130	4475211	-	FBgn0011603	FBtr0077448
2L	4475262	4475268	-	FBgn0011603	FBtr0077448
2L	4475336	4475345	-	FBgn0011603	FBtr0077448
2L	4476729	4476777	-	FBgn0011603	FBtr0077446
2L	4476751	4476781	-	FBgn0011603	FBtr0077446
2L	4476773	4476785	-	FBgn0011603	FBtr0077446
2L	4476777	4476813	-	FBgn0011603	FBtr0077446
2L	4476777	4476843	-	FBgn0011603	FBtr0077446
2L	4476920	4476965	-	FBgn0011603	FBtr0301408
2L	4574337	4591515	-	FBgn0053196	FBtr0332355
2L	4574337	4591524	-	FBgn0053196	FBtr0332355
2L	4591540	4591549	-	FBgn0053196	FBtr0332355
2L	4591845	4612312	-	FBgn0053196	FBtr0305142
2L	4694755	4694839	+	FBgn0085380	FBtr0329978
2L	4694797	4694839	+	FBgn0085380	FBtr0329978
2L	4694853	4694892	+	FBgn0085380	FBtr0329978
2L	4694907	4694919	+	FBgn0085380	FBtr0329978
2L	4694952	4694958	+	FBgn0085380	FBtr0329978
2L	4705477	4705522	+	FBgn0085380	FBtr0329978
2L	4705496	4705502	+	FBgn0085380	FBtr0329978
2L	4705573	4705606	+	FBgn0085380	FBtr0329978
2L	4705641	4705736	+	FBgn0085380	FBtr0329978
2L	4734228	4734348	-	FBgn0031626	FBtr0343223
2L	4734228	4734426	-	FBgn0031626	FBtr0343223
2L	4734359	4734377	-	FBgn0031626	FBtr0343223
2L	4734426	4734436	-	FBgn0031626	FBtr0077419
2L	4793786	4793795	-	FBgn0031627	FBtr0077418
2L	4793825	4793831	-	FBgn0031627	FBtr0077418
2L	4794625	4794671	+	FBgn0031628	FBtr0077382
2L	4794653	4794662	+	FBgn0031628	FBtr0077382
2L	4801443	4801551	-	FBgn0031629	FBtr0332595
2L	4801540	4801555	-	FBgn0031629	FBtr0332595
2L	4801619	4801631	-	FBgn0031629	FBtr0332595
2L	4801653	4801767	-	FBgn0031629	FBtr0332595
2L	4801682	4801760	-	FBgn0031629	FBtr0332595
2L	4801723	4801753	-	FBgn0031629	FBtr0332595
2L	4813229	4813247	+	FBgn0031630	FBtr0077383
2L	4818225	4818234	-	FBgn0031631	FBtr0077416
2L	4821983	4822112	+	FBgn0031632	FBtr0077384
2L	4822118	4822145	+	FBgn0031632	FBtr0077384
2L	4822390	4822414	+	FBgn0031632	FBtr0077384
2L	4834692	4834698	-	FBgn0031634	FBtr0332480
2L	4834838	4834949	-	FBgn0031634	FBtr0332480
2L	4837616	4837675	-	FBgn0031635	FBtr0077413
2L	4837632	4837653	-	FBgn0031635	FBtr0077413
2L	4837632	4837846	-	FBgn0031635	FBtr0077412
2L	4837652	4837667	-	FBgn0031635	FBtr0077413
2L	4837652	4837763	-	FBgn0031635	FBtr0077413
2L	4837774	4837849	-	FBgn0031635	FBtr0077413
2L	4837848	4837908	-	FBgn0031635	FBtr0077413
2L	4839107	4839140	+	FBgn0031636	FBtr0332476
2L	4846178	4846291	-	FBgn0031637	FBtr0332477
2L	4846311	4846332	-	FBgn0031637	FBtr0332477
2L	4850363	4850386	-	FBgn0031639	FBtr0077408
2L	4850666	4850675	+	FBgn0031640	FBtr0077387
2L	4850685	4850730	+	FBgn0031640	FBtr0077387
2L	4850714	4850735	+	FBgn0031640	FBtr0077387
2L	4853012	4854463	+	FBgn0051660	FBtr0100301
2L	4854434	4854479	+	FBgn0051660	FBtr0100301
2L	4854489	4854528	+	FBgn0051660	FBtr0100301
2L	4854679	4854694	+	FBgn0051660	FBtr0100301
2L	4854693	4854708	+	FBgn0051660	FBtr0100301
2L	4865147	4865302	+	FBgn0051660	FBtr0100301
2L	4882392	4882514	-	FBgn0000286	FBtr0304887
2L	4882631	4882670	-	FBgn0000286	FBtr0304887
2L	4882786	4882798	-	FBgn0000286	FBtr0304887
2L	4882960	4882975	-	FBgn0000286	FBtr0336835
2L	4890069	4890076	+	FBgn0031644	FBtr0077390
2L	4892487	4892559	+	FBgn0031645	FBtr0077391
2L	4905822	4905844	-	FBgn0031646	FBtr0077402
2L	4905837	4906648	-	FBgn0031646	FBtr0113021
2L	4911511	4911594	-	FBgn0041150	FBtr0336833
2L	4911511	4911621	-	FBgn0041150	FBtr0336833
2L	4911511	4911729	-	FBgn0041150	FBtr0336833
2L	4911661	4925905	-	FBgn0041150	FBtr0336833
2L	4911759	4911765	-	FBgn0041150	FBtr0336833
2L	4911759	4911822	-	FBgn0041150	FBtr0336833
2L	4911759	4911867	-	FBgn0041150	FBtr0336833
2L	4911759	4912677	-	FBgn0041150	FBtr0336833
2L	4915206	4915257	-	FBgn0041150	FBtr0077397
2L	4926151	4926166	-	FBgn0041150	FBtr0077395
2L	4926235	4926247	-	FBgn0041150	FBtr0077395
2L	4926257	4926278	-	FBgn0041150	FBtr0077395
2L	4926257	4926317	-	FBgn0041150	FBtr0077399
2L	4926313	4926334	-	FBgn0041150	FBtr0077399
2L	4932151	4932157	-	FBgn0041150	FBtr0345631
2L	4932238	4932355	-	FBgn0041150	FBtr0345631
2L	4932245	4932290	-	FBgn0041150	FBtr0345631
2L	4932249	4932318	-	FBgn0041150	FBtr0345631
2L	4932342	4932375	-	FBgn0041150	FBtr0345631
2L	4936421	4936445	-	FBgn0031649	FBtr0077394
2L	4942791	4942848	+	FBgn0031650	FBtr0078990
2L	4945653	4945674	+	FBgn0015000	FBtr0078991
2L	4955530	4955582	+	FBgn0031655	FBtr0078992
2L	4955572	4955582	+	FBgn0031655	FBtr0078992
2L	4967707	4967746	-	FBgn0015834	FBtr0079053
2L	4973721	4973727	-	FBgn0010607	FBtr0331229
2L	4973721	4973775	-	FBgn0010607	FBtr0331229
2L	4973789	4973840	-	FBgn0010607	FBtr0331229
2L	4973789	4973897	-	FBgn0010607	FBtr0331229
2L	4979293	4979329	-	FBgn0031663	FBtr0079048
2L	4981204	4981339	-	FBgn0031664	FBtr0331228
2L	4981299	4981374	-	FBgn0031664	FBtr0331228
2L	4981481	4981496	-	FBgn0031664	FBtr0306011
2L	4981495	4981516	-	FBgn0031664	FBtr0306011
2L	4981495	4981546	-	FBgn0031664	FBtr0306011
2L	4981720	4981759	+	FBgn0083962	FBtr0329976
2L	4981758	4981776	+	FBgn0083962	FBtr0329976
2L	4981772	4981859	+	FBgn0083962	FBtr0329976
2L	4981917	4981938	+	FBgn0083962	FBtr0329976
2L	4999335	4999485	-	FBgn0053113	FBtr0079044
2L	4999335	4999491	-	FBgn0053113	FBtr0079044
2L	5000342	5000357	-	FBgn0053113	FBtr0079041
2L	5010486	5010528	-	FBgn0031668	FBtr0079037
2L	5010486	5010663	-	FBgn0031668	FBtr0079037
2L	5010486	5010754	-	FBgn0031668	FBtr0079037
2L	5010486	5010766	-	FBgn0031668	FBtr0079037
2L	5010750	5010759	-	FBgn0031668	FBtr0079037
2L	5010759	5010777	-	FBgn0031668	FBtr0079037
2L	5010803	5010830	-	FBgn0031668	FBtr0079037
2L	5010991	5011078	+	FBgn0031670	FBtr0332412
2L	5027129	5028129	-	FBgn0016075	FBtr0333540
2L	5027346	5027406	-	FBgn0016075	FBtr0333541
2L	5029744	5030158	+	FBgn0000299	FBtr0079002
2L	5037915	5037945	+	FBgn0260451	FBtr0110984
2L	5038121	5038757	+	FBgn0260470	FBtr0079004
2L	5038198	5038258	+	FBgn0260470	FBtr0079004
2L	5038842	5038851	+	FBgn0260470	FBtr0079004
2L	5038853	5038862	+	FBgn0260470	FBtr0079004
2L	5043032	5043059	-	FBgn0031673	FBtr0079034
2L	5043036	5043048	-	FBgn0031673	FBtr0079034
2L	5043073	5043085	-	FBgn0031673	FBtr0079034
2L	5043086	5043095	-	FBgn0031673	FBtr0301906
2L	5043097	5043103	-	FBgn0031673	FBtr0301906
2L	5044588	5044618	-	FBgn0031673	FBtr0301907
2L	5044588	5044624	-	FBgn0031673	FBtr0301907
2L	5044607	5046344	+	FBgn0264742	FBtr0334123
2L	5044620	5044662	-	FBgn0031673	FBtr0301907
2L	5044660	5045825	+	FBgn0264742	FBtr0334123
2L	5046209	5046344	+	FBgn0264742	FBtr0334123
2L	5046218	5046344	+	FBgn0264742	FBtr0334123
2L	5046567	5046975	+	FBgn0264743	FBtr0334128
2L	5046688	5046697	+	FBgn0264743	FBtr0334128
2L	5046853	5046892	+	FBgn0264743	FBtr0334128
2L	5046861	5046975	+	FBgn0264743	FBtr0334128
2L	5046879	5046975	+	FBgn0264743	FBtr0334128
2L	5046885	5046975	+	FBgn0264743	FBtr0334128
2L	5046957	5046975	+	FBgn0264743	FBtr0334128
2L	5046983	5047073	+	FBgn0264743	FBtr0334128
2L	5049976	5051040	-	FBgn0031675	FBtr0345751
2L	5050004	5050133	-	FBgn0031675	FBtr0333538
2L	5050004	5050187	-	FBgn0031675	FBtr0333538
2L	5050147	5050177	-	FBgn0031675	FBtr0333538
2L	5050200	5050672	-	FBgn0031675	FBtr0333538
2L	5050246	5050799	-	FBgn0031675	FBtr0333538
2L	5050246	5050877	-	FBgn0031675	FBtr0333538
2L	5050672	5050723	-	FBgn0031675	FBtr0333538
2L	5050672	5050777	-	FBgn0031675	FBtr0333538
2L	5050877	5050885	-	FBgn0031675	FBtr0079032
2L	5051036	5051060	-	FBgn0031675	FBtr0345751
2L	5054976	5054994	-	FBgn0031677	FBtr0079029
2L	5055121	5055142	+	FBgn0014857	FBtr0079010
2L	5058137	5058146	-	FBgn0031678	FBtr0079028
2L	5058137	5058161	-	FBgn0031678	FBtr0079028
2L	5063116	5063149	+	FBgn0028572	FBtr0332215
2L	5064567	5064578	+	FBgn0028572	FBtr0302569
2L	5066039	5066068	+	FBgn0028572	FBtr0332214
2L	5070971	5071133	+	FBgn0261608	FBtr0302570
2L	5079115	5079133	-	FBgn0031681	FBtr0111024
2L	5079271	5079391	-	FBgn0031681	FBtr0111024
2L	5079285	5079318	-	FBgn0031681	FBtr0111024
2L	5079433	5079496	-	FBgn0031681	FBtr0111024
2L	5093487	5093496	-	FBgn0031681	FBtr0111024
2L	5093492	5093510	-	FBgn0031681	FBtr0111024
2L	5094006	5094105	+	FBgn0031682	FBtr0329981
2L	5096234	5096456	+	FBgn0031683	FBtr0079019
2L	5096281	5096287	+	FBgn0031683	FBtr0079019
2L	5096462	5096483	+	FBgn0031683	FBtr0079019
2L	5100946	5100991	+	FBgn0261836	FBtr0332404
2L	5102674	5102686	+	FBgn0261836	FBtr0332404
2L	5108600	5108606	+	FBgn0261836	FBtr0332405
2L	5108617	5108638	+	FBgn0261836	FBtr0332405
2L	5109098	5109145	+	FBgn0261836	FBtr0332405
2L	5109137	5109145	+	FBgn0261836	FBtr0332405
2L	5146428	5146545	+	FBgn0261836	FBtr0303386
2L	5146518	5146545	+	FBgn0261836	FBtr0303386
2L	5147239	5147257	+	FBgn0261836	FBtr0303386
2L	5147287	5148866	+	FBgn0261836	FBtr0303386
2L	5151773	5151788	+	FBgn0261836	FBtr0303384
2L	5151788	5151851	+	FBgn0261836	FBtr0303384
2L	5214717	5215020	-	FBgn0031690	FBtr0346461
2L	5214770	5214776	-	FBgn0031690	FBtr0346461
2L	5214827	5214893	-	FBgn0031690	FBtr0346461
2L	5216723	5216738	+	FBgn0031692	FBtr0342931
2L	5217849	5217888	+	FBgn0031692	FBtr0346458
2L	5217852	5217888	+	FBgn0031692	FBtr0346458
2L	5217858	5217888	+	FBgn0031692	FBtr0346458
2L	5218083	5218131	+	FBgn0031692	FBtr0346458
2L	5218134	5218350	+	FBgn0031692	FBtr0346458
2L	5218138	5218195	+	FBgn0031692	FBtr0346458
2L	5218143	5218350	+	FBgn0031692	FBtr0346458
2L	5218191	5218350	+	FBgn0031692	FBtr0346458
2L	5218234	5218261	+	FBgn0031692	FBtr0346458
2L	5236794	5236812	-	FBgn0003716	FBtr0079089
2L	5237030	5237039	-	FBgn0003716	FBtr0079089
2L	5237073	5237115	-	FBgn0003716	FBtr0079089
2L	5237073	5237139	-	FBgn0003716	FBtr0079089
2L	5237139	5237148	-	FBgn0003716	FBtr0079089
2L	5237178	5237193	-	FBgn0003716	FBtr0079089
2L	5241468	5241491	-	FBgn0003716	FBtr0079088
2L	5242228	5242246	-	FBgn0003716	FBtr0079088
2L	5242242	5242284	-	FBgn0003716	FBtr0079088
2L	5242294	5242303	-	FBgn0003716	FBtr0079088
2L	5242302	5242329	-	FBgn0003716	FBtr0079088
2L	5242302	5242482	-	FBgn0003716	FBtr0079088
2L	5242411	5242420	-	FBgn0003716	FBtr0079088
2L	5242411	5242486	-	FBgn0003716	FBtr0079088
2L	5242482	5242542	-	FBgn0003716	FBtr0079088
2L	5242576	5242588	-	FBgn0003716	FBtr0079088
2L	5244075	5244130	-	FBgn0003716	FBtr0079087
2L	5244104	5244134	-	FBgn0003716	FBtr0079087
2L	5278406	5278439	-	FBgn0000228	FBtr0079084
2L	5278406	5278547	-	FBgn0000228	FBtr0079084
2L	5279161	5279182	+	FBgn0031696	FBtr0342934
2L	5279167	5279182	+	FBgn0031696	FBtr0342934
2L	5289057	5289189	+	FBgn0016076	FBtr0342936
2L	5289306	5289324	+	FBgn0016076	FBtr0342936
2L	5289330	5289342	+	FBgn0016076	FBtr0342936
2L	5289334	5289412	+	FBgn0016076	FBtr0342936
2L	5289342	5289420	+	FBgn0016076	FBtr0342936
2L	5289387	5289420	+	FBgn0016076	FBtr0342936
2L	5305991	5306012	+	FBgn0016076	FBtr0346579
2L	5313893	5313926	-	FBgn0031697	FBtr0329970
2L	5325966	5325971	-	FBgn0031698	FBtr0307040
2L	5325970	5326030	-	FBgn0031698	FBtr0307041
2L	5326017	5326089	-	FBgn0031698	FBtr0307041
2L	5326150	5326180	-	FBgn0031698	FBtr0307041
2L	5326259	5326265	-	FBgn0031698	FBtr0307041
2L	5326385	5326427	-	FBgn0031698	FBtr0307041
2L	5326385	5326487	-	FBgn0031698	FBtr0307041
2L	5326385	5326595	-	FBgn0031698	FBtr0307041
2L	5328750	5328780	-	FBgn0031700	FBtr0079080
2L	5332527	5332749	-	FBgn0031702	FBtr0079079
2L	5332527	5332764	-	FBgn0031702	FBtr0079079
2L	5332527	5332770	-	FBgn0031702	FBtr0079079
2L	5332598	5332616	-	FBgn0031702	FBtr0079079
2L	5332642	5332657	-	FBgn0031702	FBtr0079079
2L	5332776	5332782	-	FBgn0031702	FBtr0079079
2L	5332776	5332788	-	FBgn0031702	FBtr0079079
2L	5332776	5332800	-	FBgn0031702	FBtr0079079
2L	5332776	5332806	-	FBgn0031702	FBtr0079079
2L	5332818	5335655	-	FBgn0031702	FBtr0307039
2L	5335768	5335783	-	FBgn0031702	FBtr0079079
2L	5337824	5337833	-	FBgn0031702	FBtr0307037
2L	5337888	5337909	-	FBgn0031702	FBtr0079078
2L	5337969	5338002	-	FBgn0031702	FBtr0079078
2L	5338028	5338034	-	FBgn0031702	FBtr0079078
2L	5342102	5342114	-	FBgn0031703	FBtr0079077
2L	5346544	5346580	+	FBgn0016920	FBtr0300012
2L	5346550	5346580	+	FBgn0016920	FBtr0300012
2L	5346581	5346596	+	FBgn0016920	FBtr0300012
2L	5346607	5346682	+	FBgn0016920	FBtr0300012
2L	5346638	5346758	+	FBgn0016920	FBtr0300012
2L	5346714	5346726	+	FBgn0016920	FBtr0300012
2L	5346810	5346843	+	FBgn0016920	FBtr0300012
2L	5404626	5404659	+	FBgn0016660	FBtr0079076
2L	5404717	5404756	+	FBgn0016660	FBtr0079076
2L	5404741	5404756	+	FBgn0016660	FBtr0079076
2L	5461800	5461818	+	FBgn0261963	FBtr0310358
2L	5520184	5520400	+	FBgn0000318	FBtr0329968
2L	5520190	5520400	+	FBgn0000318	FBtr0329968
2L	5523858	5523888	-	FBgn0031710	FBtr0079129
2L	5524176	5524212	+	FBgn0031711	FBtr0079096
2L	5525940	5525946	+	FBgn0051989	FBtr0301318
2L	5527022	5527034	+	FBgn0051648	FBtr0079098
2L	5528241	5528252	+	FBgn0051915	FBtr0079099
2L	5532183	5532192	-	FBgn0031713	FBtr0079128
2L	5539110	5539126	-	FBgn0031716	FBtr0079126
2L	5539110	5539136	-	FBgn0031716	FBtr0079126
2L	5542523	5542652	+	FBgn0002525	FBtr0346460
2L	5543006	5543033	+	FBgn0002525	FBtr0307059
2L	5547094	5547272	+	FBgn0031717	FBtr0307060
2L	5547434	5547449	+	FBgn0031717	FBtr0307064
2L	5547449	5547665	+	FBgn0031717	FBtr0307064
2L	5547495	5547513	+	FBgn0031717	FBtr0307064
2L	5547513	5547522	+	FBgn0031717	FBtr0307064
2L	5547531	5547561	+	FBgn0031717	FBtr0307064
2L	5547606	5547648	+	FBgn0031717	FBtr0307064
2L	5547731	5547812	+	FBgn0031717	FBtr0307062
2L	5551994	5552045	+	FBgn0031719	FBtr0079103
2L	5553904	5553940	+	FBgn0031721	FBtr0079104
2L	5555221	5555275	+	FBgn0004620	FBtr0079106
2L	5555245	5555275	+	FBgn0004620	FBtr0079106
2L	5613532	5613550	-	FBgn0031725	FBtr0302933
2L	5617659	5617668	-	FBgn0031725	FBtr0302933
2L	5617659	5617713	-	FBgn0031725	FBtr0302933
2L	5617770	5617788	-	FBgn0031725	FBtr0302933
2L	5617793	5617802	-	FBgn0031725	FBtr0302933
2L	5652038	5652128	-	FBgn0051646	FBtr0079114
2L	5658403	5658448	-	FBgn0051646	FBtr0079114
2L	5658448	5658550	-	FBgn0051646	FBtr0079114
2L	5662940	5662979	+	FBgn0031728	FBtr0079112
2L	5678607	5678616	+	FBgn0031729	FBtr0343385
2L	5678647	5678653	+	FBgn0031729	FBtr0343385
2L	5678697	5678784	+	FBgn0031729	FBtr0305128
2L	5678731	5678782	+	FBgn0031729	FBtr0343385
2L	5706659	5706716	+	FBgn0031730	FBtr0343389
2L	5706670	5706703	+	FBgn0031730	FBtr0343389
2L	5706741	5706751	+	FBgn0031730	FBtr0343389
2L	5711926	5711965	+	FBgn0031730	FBtr0302950
2L	5712013	5712039	+	FBgn0031730	FBtr0302950
2L	5719962	5719979	-	FBgn0031732	FBtr0300695
2L	5719996	5720334	-	FBgn0031732	FBtr0332556
2L	5720019	5720388	-	FBgn0031732	FBtr0300695
2L	5720019	5720394	-	FBgn0031732	FBtr0300695
2L	5720019	5720412	-	FBgn0031732	FBtr0300695
2L	5720334	5720346	-	FBgn0031732	FBtr0332556
2L	5720418	5720427	-	FBgn0031732	FBtr0300695
2L	5720487	5720514	-	FBgn0031732	FBtr0300695
2L	5721065	5721135	+	FBgn0024191	FBtr0079134
2L	5724766	5724820	+	FBgn0031736	FBtr0079135
2L	5724939	5724951	+	FBgn0031736	FBtr0079135
2L	5724986	5725034	+	FBgn0031736	FBtr0079135
2L	5740696	5740990	-	FBgn0031734	FBtr0079165
2L	5746164	5746197	+	FBgn0031735	FBtr0079136
2L	5746193	5746238	+	FBgn0031735	FBtr0079136
2L	5746217	5746238	+	FBgn0031735	FBtr0079136
2L	5771202	5772163	-	FBgn0031738	FBtr0332038
2L	5799170	5800073	-	FBgn0031738	FBtr0301234
2L	5801917	5801932	-	FBgn0031739	FBtr0079160
2L	5824014	5824101	+	FBgn0085410	FBtr0342612
2L	5824047	5824101	+	FBgn0085410	FBtr0342612
2L	5824165	5824237	+	FBgn0085410	FBtr0342612
2L	5824204	5824237	+	FBgn0085410	FBtr0342612
2L	5824282	5824384	+	FBgn0085410	FBtr0342612
2L	5824391	5824439	+	FBgn0085410	FBtr0342612
2L	5824424	5824439	+	FBgn0085410	FBtr0342612
2L	5824495	5824552	+	FBgn0085410	FBtr0342612
2L	5824655	5824685	+	FBgn0085410	FBtr0342612
2L	5824697	5824766	+	FBgn0085410	FBtr0342612
2L	5824726	5824738	+	FBgn0085410	FBtr0342612
2L	5824734	5824776	+	FBgn0085410	FBtr0342612
2L	5824768	5824846	+	FBgn0085410	FBtr0342612
2L	5824879	5824897	+	FBgn0085410	FBtr0112619
2L	5824893	5824935	+	FBgn0085410	FBtr0112619
2L	5825021	5825027	+	FBgn0085410	FBtr0112619
2L	5825075	5825102	+	FBgn0085410	FBtr0112619
2L	5878990	5879158	-	FBgn0031745	FBtr0079158
2L	5879157	5879190	-	FBgn0031745	FBtr0079158
2L	5879313	5879328	-	FBgn0031745	FBtr0079158
2L	5879363	5879381	-	FBgn0031745	FBtr0079158
2L	5884983	5884995	+	FBgn0262814	FBtr0344574
2L	5885040	5885079	+	FBgn0262814	FBtr0344574
2L	5885058	5885079	+	FBgn0262814	FBtr0344575
2L	5885078	5885099	+	FBgn0262814	FBtr0344575
2L	5885086	5885119	+	FBgn0262814	FBtr0344575
2L	5885130	5885172	+	FBgn0262814	FBtr0344575
2L	5907209	5907215	+	FBgn0043362	FBtr0079144
2L	5907265	5908317	+	FBgn0043362	FBtr0079144
2L	5943669	5943762	+	FBgn0001128	FBtr0333229
2L	5943754	5944024	+	FBgn0001128	FBtr0333229
2L	5943774	5943798	+	FBgn0001128	FBtr0333229
2L	5943847	5944024	+	FBgn0001128	FBtr0333229
2L	5943945	5943975	+	FBgn0001128	FBtr0333229
2L	5949563	5949593	+	FBgn0031752	FBtr0333231
2L	5949585	5949885	+	FBgn0031752	FBtr0333231
2L	5949862	5949871	+	FBgn0031752	FBtr0333231
2L	5956225	5956337	-	FBgn0031753	FBtr0079150
2L	5956353	5956383	-	FBgn0031753	FBtr0079150
2L	5956361	5956421	-	FBgn0031753	FBtr0079150
2L	5964283	5964305	-	FBgn0086265	FBtr0333227
2L	5964394	5964752	-	FBgn0086265	FBtr0079238
2L	5969866	5969901	+	FBgn0031758	FBtr0079174
2L	5986418	5986433	+	FBgn0001941	FBtr0079179
2L	5987118	5987169	+	FBgn0001941	FBtr0332599
2L	5987185	5987221	+	FBgn0001941	FBtr0332599
2L	5987324	5987372	+	FBgn0001941	FBtr0332599
2L	5987337	5987382	+	FBgn0001941	FBtr0332599
2L	5987362	5987425	+	FBgn0001941	FBtr0332599
2L	5987453	5987489	+	FBgn0001941	FBtr0332599
2L	5987626	5987743	+	FBgn0001941	FBtr0332599
2L	5996505	5999361	-	FBgn0031759	FBtr0079231
2L	5996516	5999306	-	FBgn0031759	FBtr0079231
2L	5996752	5996773	-	FBgn0031759	FBtr0079232
2L	5997716	5997752	-	FBgn0031759	FBtr0307070
2L	5999448	5999454	-	FBgn0031759	FBtr0307069
2L	6010606	6011646	-	FBgn0031762	FBtr0332602
2L	6010606	6011724	-	FBgn0031762	FBtr0332602
2L	6010606	6011795	-	FBgn0031762	FBtr0332602
2L	6010606	6011840	-	FBgn0031762	FBtr0332602
2L	6010656	6010977	-	FBgn0031762	FBtr0079229
2L	6010656	6011570	-	FBgn0031762	FBtr0332602
2L	6011072	6011090	-	FBgn0031762	FBtr0079229
2L	6011659	6012034	-	FBgn0031762	FBtr0332602
2L	6011659	6012052	-	FBgn0031762	FBtr0332602
2L	6011659	6012236	-	FBgn0031762	FBtr0332602
2L	6011875	6011905	-	FBgn0031762	FBtr0332602
2L	6019267	6019294	-	FBgn0001170	FBtr0079227
2L	6019364	6019385	-	FBgn0001170	FBtr0079227
2L	6034325	6034364	-	FBgn0031765	FBtr0343131
2L	6036811	6036909	-	FBgn0025742	FBtr0345290
2L	6036811	6036945	-	FBgn0025742	FBtr0345290
2L	6036811	6036990	-	FBgn0025742	FBtr0345290
2L	6045954	6045993	-	FBgn0000052	FBtr0079220
2L	6047803	6047968	-	FBgn0029161	FBtr0299810
2L	6048067	6048094	-	FBgn0029161	FBtr0299810
2L	6048076	6048091	+	FBgn0031768	FBtr0079183
2L	6048109	6048349	-	FBgn0029161	FBtr0299810
2L	6048109	6048610	-	FBgn0029161	FBtr0299810
2L	6048109	6048643	-	FBgn0029161	FBtr0299810
2L	6048201	6048213	-	FBgn0029161	FBtr0112945
2L	6048242	6048344	+	FBgn0031768	FBtr0079184
2L	6048348	6048387	-	FBgn0029161	FBtr0112945
2L	6048348	6048414	-	FBgn0029161	FBtr0112945
2L	6048401	6048557	+	FBgn0031768	FBtr0079183
2L	6048474	6048486	-	FBgn0029161	FBtr0112945
2L	6048474	6048522	-	FBgn0029161	FBtr0112945
2L	6048497	6048557	+	FBgn0031768	FBtr0079184
2L	6048526	6048718	+	FBgn0031768	FBtr0079184
2L	6048564	6048582	-	FBgn0029161	FBtr0112945
2L	6048573	6048630	+	FBgn0031768	FBtr0079184
2L	6048677	6048683	-	FBgn0085208	FBtr0112372
2L	6048853	6048876	+	FBgn0031768	FBtr0079184
2L	6050972	6051011	+	FBgn0031769	FBtr0079186
2L	6051028	6051046	+	FBgn0031769	FBtr0079186
2L	6054333	6054375	+	FBgn0031770	FBtr0079187
2L	6054681	6056902	+	FBgn0031770	FBtr0079187
2L	6056893	6056902	+	FBgn0031770	FBtr0079187
2L	6056898	6057053	+	FBgn0031770	FBtr0079187
2L	6066208	6066223	+	FBgn0031774	FBtr0079190
2L	6066212	6066275	+	FBgn0031774	FBtr0079190
2L	6066217	6066223	+	FBgn0031774	FBtr0079190
2L	6066231	6066277	+	FBgn0031774	FBtr0079190
2L	6066238	6066244	+	FBgn0031774	FBtr0079190
2L	6070616	6070625	-	FBgn0031777	FBtr0343128
2L	6072333	6072393	+	FBgn0266449	FBtr0302212
2L	6082668	6082713	+	FBgn0266450	FBtr0344437
2L	6082744	6082753	+	FBgn0266450	FBtr0344437
2L	6082950	6082968	+	FBgn0266450	FBtr0344437
2L	6082956	6082968	+	FBgn0266450	FBtr0344437
2L	6082960	6082984	+	FBgn0266450	FBtr0344437
2L	6083019	6083115	+	FBgn0266450	FBtr0344437
2L	6083294	6083372	+	FBgn0266450	FBtr0344437
2L	6083737	6093011	+	FBgn0266450	FBtr0344437
2L	6091457	6091463	+	FBgn0266445	FBtr0344439
2L	6091568	6091820	+	FBgn0266450	FBtr0344438
2L	6091583	6091820	+	FBgn0266450	FBtr0344438
2L	6091613	6091820	+	FBgn0266450	FBtr0344438
2L	6091619	6091820	+	FBgn0266450	FBtr0344438
2L	6091697	6091820	+	FBgn0266450	FBtr0344438
2L	6091802	6091820	+	FBgn0266450	FBtr0344438
2L	6091822	6091831	+	FBgn0266450	FBtr0344438
2L	6091827	6091845	+	FBgn0266450	FBtr0344438
2L	6091841	6091853	+	FBgn0266450	FBtr0344438
2L	6091845	6091860	+	FBgn0266450	FBtr0344438
2L	6091945	6091978	+	FBgn0266450	FBtr0344438
2L	6092035	6092044	+	FBgn0266450	FBtr0344438
2L	6092083	6092095	+	FBgn0266450	FBtr0344438
2L	6098769	6098796	-	FBgn0031779	FBtr0079211
2L	6098856	6098874	-	FBgn0031779	FBtr0079211
2L	6100494	6101701	+	FBgn0266521	FBtr0079196
2L	6100513	6100522	+	FBgn0266521	FBtr0079196
2L	6101770	6109855	+	FBgn0266521	FBtr0333406
2L	6129886	6130550	-	FBgn0261697	FBtr0303079
2L	6130550	6130558	-	FBgn0261683	FBtr0303078
2L	6130613	6130628	-	FBgn0261683	FBtr0303078
2L	6131050	6131101	+	FBgn0031784	FBtr0079201
2L	6131097	6131112	+	FBgn0031784	FBtr0079201
2L	6131111	6131162	+	FBgn0031784	FBtr0079201
2L	6139465	6139546	+	FBgn0031785	FBtr0079202
[truncated: 35,620 more rows]
