# Supplementary material for: Genome-wide maps of ribosomal occupancy provide insights into adaptive evolution and regulatory roles of uORFs during Drosophila development
Source: PLoS Biol. 2018 Jul 20;16(7):e2003903. doi: 10.1371/journal.pbio.2003903 (PMC6070289; doi:10.1371/journal.pbio.2003903)
Supplement: S1 Data — (XLSX) [file pbio.2003903.s067.xlsx]

## Sheet: Fig1C
uORF_name	mRNA.uORF	mRNA.CDS	RPF.uORF	RPF.CDS
FBtr0070026_24	3.2799	3.4458	1.8527	3.4032
FBtr0070026_78	3.2269	3.4458	2.6821	3.4032
FBtr0070035_40	1.0152	1.1009	0.0000	0.5980
FBtr0070045_35	3.1782	3.1913	2.5250	3.0385
FBtr0070045_53	3.1159	3.1913	2.6642	3.0385
FBtr0070046_96	3.1219	3.2018	2.6145	2.9563
FBtr0070061_129	2.2802	3.5349	2.4550	3.4729
FBtr0070061_142	2.6868	3.5349	0.0000	3.4729
FBtr0070061_166	3.5330	3.5349	3.1703	3.4729
FBtr0070061_19	2.9846	3.5349	1.7279	3.4729
FBtr0070069_222	0.7682	1.0722	0.2265	0.3446
FBtr0070079_96	3.1445	3.3752	2.8305	3.4346
FBtr0070085_102	3.3309	3.3920	3.2160	3.3173
FBtr0070085_106	3.3071	3.3920	3.3364	3.3173
FBtr0070085_113	3.3187	3.3920	3.2435	3.3173
FBtr0070088_71	2.7390	2.9208	2.2633	2.8758
FBtr0070090_229	3.3012	3.4416	2.3923	3.3862
FBtr0070090_235	3.2589	3.4416	2.5111	3.3862
FBtr0070093_115	3.1506	3.3535	1.6685	3.1933
FBtr0070093_263	3.0787	3.3535	0.0000	3.1933
FBtr0070093_28	3.1075	3.3535	2.2437	3.1933
FBtr0070093_93	3.0213	3.3535	1.0666	3.1933
FBtr0070098_63	3.3638	3.4247	2.4644	2.9390
FBtr0070098_72	3.3426	3.4247	2.6431	2.9390
FBtr0070098_89	3.4138	3.4247	2.8610	2.9390
FBtr0070101_14	2.7815	3.2609	2.1144	2.9089
FBtr0070103_138	2.9839	3.1970	2.7420	2.6316
FBtr0070106_331	2.9776	2.8935	2.5885	3.0732
FBtr0070108_176	3.0161	3.1169	1.6928	2.8660
FBtr0070110_11	1.7543	2.6508	1.4367	2.7264
FBtr0070110_147	2.1337	2.6508	0.9567	2.7264
FBtr0070110_29	1.7751	2.6508	1.3430	2.7264
FBtr0070120_112	3.3018	3.4938	2.6673	3.2255
FBtr0070120_346	3.2341	3.4938	2.9125	3.2255
FBtr0070120_56	2.9274	3.4938	2.3090	3.2255
FBtr0070120_86	2.8900	3.4938	3.0030	3.2255
FBtr0070124_106	3.0083	3.4460	2.9436	3.3213
FBtr0070124_500	2.9560	3.4460	0.0000	3.3213
FBtr0070124_537	3.4830	3.4460	2.4824	3.3213
FBtr0070133_186	3.2819	3.2695	2.8217	2.8532
FBtr0070133_195	3.2504	3.2695	2.7894	2.8532
FBtr0070137_102	2.7416	2.3996	2.7142	2.3711
FBtr0070137_119	2.6206	2.3996	2.8511	2.3711
FBtr0070137_156	2.8615	2.3996	2.8382	2.3711
FBtr0070138_174	3.3955	3.1860	2.7965	3.0425
FBtr0070141_119	3.5414	3.5721	3.3084	3.4475
FBtr0070146_208	3.1826	3.2441	1.5571	3.3018
FBtr0070146_242	3.2208	3.2441	2.9423	3.3018
FBtr0070146_36	3.2837	3.2441	1.5410	3.3018
FBtr0070146_470	3.2372	3.2441	3.0561	3.3018
FBtr0070151_241	3.3051	3.4045	2.5463	3.2243
FBtr0070151_247	3.3078	3.4045	2.6601	3.2243
FBtr0070151_380	3.3049	3.4045	3.2081	3.2243
FBtr0070151_429	3.3858	3.4045	3.1491	3.2243
FBtr0070151_529	3.3056	3.4045	2.7553	3.2243
FBtr0070158_116	3.4747	3.4938	2.6045	3.3482
FBtr0070161_552	3.1662	3.1174	1.5620	2.9786
FBtr0070161_720	3.1611	3.1174	2.3936	2.9786
FBtr0070161_735	3.1786	3.1174	2.6237	2.9786
FBtr0070167_168	2.9294	3.2864	2.4610	3.1909
FBtr0070167_489	3.0629	3.2864	2.1785	3.1909
FBtr0070169_130	3.2331	3.2864	1.6710	3.1909
FBtr0070169_156	3.3772	3.2864	3.1338	3.1909
FBtr0070169_233	3.3577	3.2864	0.9939	3.1909
FBtr0070169_325	3.3797	3.2864	3.1149	3.1909
FBtr0070169_365	3.3544	3.2864	3.1103	3.1909
FBtr0070169_382	3.3439	3.2864	3.1109	3.1909
FBtr0070170_24	2.5162	2.4441	2.3484	2.5042
FBtr0070176_87	3.4534	3.5104	3.2284	3.0386
FBtr0070178_49	3.3223	3.5104	2.0885	3.0386
FBtr0070178_57	3.3661	3.5104	2.3322	3.0386
FBtr0070178_87	3.5028	3.5104	3.2224	3.0386
FBtr0070182_108	3.0247	2.8208	1.6067	2.7213
FBtr0070182_126	2.9956	2.8208	2.9991	2.7213
FBtr0070184_19	1.5318	2.3864	1.8554	2.9914
FBtr0070200_102	1.3062	1.8602	1.2936	1.6407
FBtr0070200_177	1.5471	1.8602	0.0000	1.6407
FBtr0070201_182	1.4365	1.6169	0.9909	1.5928
FBtr0070201_264	1.4763	1.6169	1.2488	1.5928
FBtr0070202_10	0.3697	2.0772	0.3986	0.6028
FBtr0070202_13	0.3622	2.0772	0.4203	0.6028
FBtr0070206_295	2.5528	2.1524	0.0000	1.2077
FBtr0070206_409	1.7399	2.1524	NA	NA
FBtr0070206_415	1.5458	2.1524	NA	NA
FBtr0070206_429	3.1813	2.1524	2.1483	1.2077
FBtr0070206_493	3.1554	2.1524	2.1660	1.2077
FBtr0070206_525	3.2162	2.1524	2.1483	1.2077
FBtr0070206_561	2.8915	2.1524	1.8024	1.2077
FBtr0070209_191	3.4663	3.5110	2.6099	3.4069
FBtr0070209_217	3.4140	3.5110	1.9399	3.4069
FBtr0070209_247	3.4032	3.5110	3.0680	3.4069
FBtr0070209_97	3.4060	3.5110	3.3946	3.4069
FBtr0070222_351	2.9220	3.0751	1.0088	2.6648
FBtr0070222_359	3.1450	3.0751	3.0713	2.6648
FBtr0070238_26	2.2059	2.8064	2.1734	2.4543
FBtr0070238_44	2.1920	2.8064	2.2542	2.4543
FBtr0070239_143	2.8824	3.2690	1.2751	3.0285
FBtr0070239_324	3.1216	3.2690	3.1498	3.0285
FBtr0070239_462	3.1732	3.2690	2.1385	3.0285
FBtr0070239_939	3.2542	3.2690	2.8815	3.0285
FBtr0070241_129	3.2559	3.2690	2.7339	3.0285
FBtr0070245_72	2.3623	2.7205	2.7643	3.0154
FBtr0070250_26	2.0214	2.9930	1.0342	3.2999
FBtr0070250_53	2.5618	2.9930	2.2868	3.2999
FBtr0070253_53	3.0294	2.9276	2.6843	2.8207
FBtr0070259_271	3.4159	3.4634	3.0923	3.3147
FBtr0070261_122	1.2366	1.5252	0.9754	1.5540
FBtr0070261_172	1.6934	1.5252	1.2965	1.5540
FBtr0070263_416	1.2320	1.5252	0.7907	1.5540
FBtr0070263_426	1.1370	1.5252	0.7433	1.5540
FBtr0070279_122	2.9310	3.3323	0.5024	3.0525
FBtr0070279_203	3.3147	3.3323	3.0414	3.0525
FBtr0070279_291	3.3139	3.3323	3.0335	3.0525
FBtr0070283_121	3.3793	3.4734	2.0561	3.3334
FBtr0070284_133	2.8809	2.7488	3.1407	0.7342
FBtr0070284_164	2.9040	2.7488	2.7848	0.7342
FBtr0070284_235	2.8417	2.7488	2.6178	0.7342
FBtr0070284_30	2.5739	2.7488	2.6462	0.7342
FBtr0070284_352	2.7552	2.7488	1.6668	0.7342
FBtr0070284_387	2.4782	2.7488	0.0000	0.7342
FBtr0070284_466	2.0797	2.7488	NA	NA
FBtr0070284_672	2.3180	2.7488	0.9865	0.7342
FBtr0070284_681	2.3073	2.7488	0.9633	0.7342
FBtr0070284_842	2.2828	2.7488	0.1928	0.7342
FBtr0070284_92	2.8439	2.7488	3.1263	0.7342
FBtr0070284_98	2.8510	2.7488	3.1387	0.7342
FBtr0070290_90	3.3621	3.4370	2.2611	3.1302
FBtr0070293_159	2.7777	3.1607	2.3796	2.9385
FBtr0070293_347	3.3714	3.1607	3.0585	2.9385
FBtr0070294_663	3.2993	3.1607	1.9490	2.9385
FBtr0070294_729	3.2167	3.1607	0.7906	2.9385
FBtr0070295_115	2.9459	3.2089	NA	NA
FBtr0070295_52	2.9727	3.2089	NA	NA
FBtr0070295_80	2.9739	3.2089	NA	NA
FBtr0070312_51	3.2128	3.3352	1.8840	3.1458
FBtr0070313_133	3.2648	3.5418	2.7561	3.4443
FBtr0070313_197	3.2099	3.5418	2.9873	3.4443
FBtr0070313_203	3.2130	3.5418	2.6987	3.4443
FBtr0070313_81	2.6353	3.5418	2.4285	3.4443
FBtr0070313_88	3.2506	3.5418	2.8530	3.4443
FBtr0070317_223	3.3533	3.4412	3.2026	3.1726
FBtr0070317_286	3.2573	3.4412	3.2552	3.1726
FBtr0070317_84	3.3741	3.4412	3.0702	3.1726
FBtr0070319_30	3.0519	3.2568	2.8713	2.6927
FBtr0070320_100	3.2224	3.2568	2.7289	2.6927
FBtr0070335_118	3.1306	3.2769	0.3455	2.9428
FBtr0070335_152	2.9383	3.2769	0.7509	2.9428
FBtr0070335_5	2.8021	3.2769	2.3177	2.9428
FBtr0070339_114	3.3364	3.2979	1.6913	2.3431
FBtr0070339_95	3.3590	3.2979	2.4775	2.3431
FBtr0070340_107	2.3902	2.6060	2.0069	2.7372
FBtr0070340_130	2.3033	2.6060	1.5065	2.7372
FBtr0070340_305	2.6201	2.6060	2.4116	2.7372
FBtr0070340_329	2.5655	2.6060	2.4398	2.7372
FBtr0070343_75	3.1845	3.2743	2.4865	2.9517
FBtr0070343_78	3.1699	3.2743	2.4938	2.9517
FBtr0070343_83	3.1813	3.2743	2.9723	2.9517
FBtr0070346_158	3.2767	3.3596	1.4338	3.3704
FBtr0070346_164	3.3573	3.3596	3.0573	3.3704
FBtr0070346_34	2.8221	3.3596	2.6844	3.3704
FBtr0070352_532	3.2481	3.4901	1.7172	3.2646
FBtr0070352_617	3.3783	3.4901	2.4041	3.2646
FBtr0070352_631	3.3215	3.4901	2.8702	3.2646
FBtr0070353_8	3.3261	3.4901	2.7760	3.2646
FBtr0070354_77	2.7298	3.4901	3.1101	3.2646
FBtr0070354_86	2.7370	3.4901	3.1005	3.2646
FBtr0070355_127	2.5483	3.2764	NA	NA
FBtr0070355_159	2.0027	3.2764	0.9998	1.9196
FBtr0070355_184	2.7957	3.2764	0.0000	1.9196
FBtr0070355_271	2.8246	3.2764	0.9393	1.9196
FBtr0070356_39	3.4448	3.4245	2.6666	3.1658
FBtr0070356_66	3.4147	3.4245	2.3088	3.1658
FBtr0070362_49	3.0618	3.3345	2.7895	3.0190
FBtr0070369_78	3.1433	2.1497	0.7203	1.2299
FBtr0070379_348	2.8080	3.2838	2.0531	3.4973
FBtr0070379_381	2.7868	3.2838	2.0738	3.4973
FBtr0070379_484	2.9133	3.2838	1.9521	3.4973
FBtr0070379_547	2.7950	3.2838	0.9174	3.4973
FBtr0070380_109	3.2983	3.2838	3.4065	3.4973
FBtr0070380_190	3.1129	3.2838	3.1960	3.4973
FBtr0070380_32	3.4253	3.2838	2.7210	3.4973
FBtr0070380_47	3.4451	3.2838	2.7375	3.4973
FBtr0070380_55	3.4079	3.2838	2.5271	3.4973
FBtr0070381_64	2.5916	2.7976	2.5287	2.7673
FBtr0070382_183	2.4329	2.7976	2.2897	2.7673
FBtr0070382_60	2.6143	2.7976	2.6289	2.7673
FBtr0070383_220	2.3238	2.7976	2.1520	2.7673
FBtr0070383_92	2.5736	2.7976	2.6195	2.7673
FBtr0070383_96	2.5429	2.7976	2.3482	2.7673
FBtr0070389_37	3.2094	3.3656	2.3605	3.3395
FBtr0070393_470	3.2052	3.1380	3.1594	3.0677
FBtr0070403_154	2.7638	3.3101	2.0672	3.2102
FBtr0070403_164	2.9641	3.3101	2.5356	3.2102
FBtr0070403_220	2.7464	3.3101	2.0438	3.2102
FBtr0070403_224	2.7398	3.3101	2.4563	3.2102
FBtr0070403_228	2.2486	3.3101	NA	NA
FBtr0070403_254	2.6291	3.3101	2.3227	3.2102
FBtr0070403_413	1.9567	3.3101	1.7709	3.2102
FBtr0070403_445	1.8878	3.3101	0.8002	3.2102
FBtr0070403_548	2.9992	3.3101	2.1692	3.2102
FBtr0070405_73	3.0833	3.3402	2.6498	3.3207
FBtr0070406_1332	2.7911	2.8760	2.6451	2.8529
FBtr0070406_419	2.7928	2.8760	2.8587	2.8529
FBtr0070406_721	2.8913	2.8760	2.8127	2.8529
FBtr0070407_11	3.0091	3.1838	NA	NA
FBtr0070407_7	3.0361	3.1838	NA	NA
FBtr0070412_190	3.2069	3.3197	2.5873	2.6672
FBtr0070412_385	3.1165	3.3197	2.9160	2.6672
FBtr0070412_69	3.2419	3.3197	2.7822	2.6672
FBtr0070414_242	3.2036	3.3656	1.8803	2.9032
FBtr0070414_350	3.3495	3.3656	2.6796	2.9032
FBtr0070414_44	3.3013	3.3656	3.2152	2.9032
FBtr0070414_62	3.2935	3.3656	3.2245	2.9032
FBtr0070415_228	1.9496	2.3205	1.7509	2.4614
FBtr0070415_275	2.2376	2.3205	2.4430	2.4614
FBtr0070415_280	2.2351	2.3205	2.4974	2.4614
FBtr0070415_299	2.1619	2.3205	2.3014	2.4614
FBtr0070415_321	2.0938	2.3205	2.4439	2.4614
FBtr0070422_10	1.4159	1.7159	1.4765	2.0321
FBtr0070422_49	1.3648	1.7159	1.4765	2.0321
FBtr0070427_47	1.5616	2.0283	0.6247	2.1033
FBtr0070430_309	2.9157	3.0824	2.7847	2.7789
FBtr0070432_320	2.6719	3.1072	2.7748	2.8678
FBtr0070432_326	2.7078	3.1072	2.7759	2.8678
FBtr0070432_347	2.8251	3.1072	2.5232	2.8678
FBtr0070432_372	2.8188	3.1072	2.6167	2.8678
FBtr0070432_388	2.7929	3.1072	2.4189	2.8678
FBtr0070432_451	3.0393	3.1072	2.7047	2.8678
FBtr0070432_527	2.4250	3.1072	2.4663	2.8678
FBtr0070432_67	2.9394	3.1072	0.0000	2.8678
FBtr0070433_26	2.0815	3.3270	0.7450	3.2335
FBtr0070433_56	2.0182	3.3270	0.5785	3.2335
FBtr0070433_62	2.0856	3.3270	0.7054	3.2335
FBtr0070435_146	3.2046	3.4157	1.4974	3.0727
FBtr0070436_326	2.3606	2.7030	2.7385	2.7318
FBtr0070436_335	2.3943	2.7030	2.5564	2.7318
FBtr0070439_1002	3.4690	3.4862	3.3925	3.4611
FBtr0070439_124	3.3606	3.4862	2.8693	3.4611
FBtr0070439_135	3.3174	3.4862	2.4891	3.4611
FBtr0070439_607	3.2161	3.4862	3.1429	3.4611
FBtr0070439_993	3.4595	3.4862	3.4161	3.4611
FBtr0070440_226	3.4726	3.4862	3.3956	3.4611
FBtr0070440_231	3.4701	3.4862	3.3781	3.4611
FBtr0070440_265	3.4625	3.4862	3.3513	3.4611
FBtr0070442_271	3.0902	3.3682	2.7319	3.3288
FBtr0070442_294	2.5047	3.3682	2.3054	3.3288
FBtr0070442_320	3.1100	3.3682	2.7011	3.3288
FBtr0070445_76	3.2444	3.3445	2.9177	3.1012
FBtr0070445_96	3.2305	3.3445	2.9802	3.1012
FBtr0070447_85	3.0314	3.4144	2.2042	3.3443
FBtr0070447_9	3.2027	3.4144	2.8076	3.3443
FBtr0070448_51	1.3506	3.0630	1.4997	2.7377
FBtr0070458_125	2.4636	3.1967	2.0597	3.0418
FBtr0070458_178	2.1982	3.1967	0.6601	3.0418
FBtr0070458_184	2.2397	3.1967	0.7563	3.0418
FBtr0070470_92	1.9474	3.4963	0.8885	3.4772
FBtr0070471_195	3.1427	3.4963	2.6208	3.4772
FBtr0070471_222	3.0525	3.4963	2.7383	3.4772
FBtr0070471_304	2.9962	3.4963	2.7065	3.4772
FBtr0070471_38	3.1247	3.4963	3.0472	3.4772
FBtr0070471_386	3.2112	3.4963	2.9846	3.4772
FBtr0070473_114	3.3989	3.4963	3.1644	3.4772
FBtr0070473_226	3.4693	3.4963	3.1947	3.4772
FBtr0070473_232	3.4673	3.4963	3.2132	3.4772
FBtr0070474_324	3.3712	3.4963	2.6402	3.4772
FBtr0070474_330	3.3740	3.4963	2.6071	3.4772
FBtr0070474_441	3.4052	3.4963	3.3644	3.4772
FBtr0070474_509	3.4574	3.4963	3.0186	3.4772
FBtr0070476_195	1.6410	3.4963	1.9175	3.4772
FBtr0070476_294	3.5236	3.4963	3.4342	3.4772
FBtr0070476_387	3.5162	3.4963	3.4086	3.4772
FBtr0070479_83	3.4463	3.5700	2.9557	3.5262
FBtr0070482_100	2.4049	2.7372	1.7529	2.5632
FBtr0070482_104	2.3055	2.7372	1.4263	2.5632
FBtr0070482_138	2.3430	2.7372	0.9968	2.5632
FBtr0070482_193	2.3389	2.7372	NA	NA
FBtr0070482_223	2.2110	2.7372	1.8742	2.5632
FBtr0070482_391	2.2426	2.7372	1.5600	2.5632
FBtr0070482_52	2.3387	2.7372	1.9538	2.5632
FBtr0070485_22	1.8508	1.6556	0.0861	0.6460
FBtr0070485_28	1.8371	1.6556	0.1750	0.6460
FBtr0070489_38	1.0638	1.3223	0.6851	0.7207
FBtr0070494_208	2.6398	3.2307	2.6894	3.2084
FBtr0070494_21	2.7413	3.2307	1.0965	3.2084
FBtr0070494_217	2.6302	3.2307	1.9558	3.2084
FBtr0070494_284	3.0386	3.2307	2.2430	3.2084
FBtr0070494_70	2.5454	3.2307	2.8681	3.2084
FBtr0070494_80	2.4608	3.2307	2.0960	3.2084
FBtr0070494_90	2.4979	3.2307	1.6842	3.2084
FBtr0070495_118	2.9689	3.1061	2.0911	2.6996
FBtr0070495_92	2.9334	3.1061	1.1445	2.6996
FBtr0070498_3	3.4516	3.5164	2.0748	3.5020
FBtr0070498_42	3.4581	3.5164	2.0867	3.5020
FBtr0070508_73	0.7544	3.3209	1.2440	3.3367
FBtr0070518_179	3.1362	3.1033	2.8690	3.2537
FBtr0070518_188	3.1155	3.1033	3.1516	3.2537
FBtr0070519_1168	2.5364	3.1033	2.7209	3.2537
FBtr0070519_1273	2.6972	3.1033	2.6134	3.2537
FBtr0070519_1276	2.7000	3.1033	2.5917	3.2537
FBtr0070519_1344	2.6352	3.1033	2.7793	3.2537
FBtr0070519_1356	2.6343	3.1033	2.7801	3.2537
FBtr0070519_1422	2.6388	3.1033	2.7958	3.2537
FBtr0070519_1443	2.6393	3.1033	2.7946	3.2537
FBtr0070519_1540	2.8840	3.1033	3.1229	3.2537
FBtr0070519_1545	2.7121	3.1033	2.8131	3.2537
FBtr0070519_1633	2.8191	3.1033	1.1832	3.2537
FBtr0070519_1651	2.8541	3.1033	0.0000	3.2537
FBtr0070519_1706	1.7498	3.1033	NA	NA
FBtr0070519_1733	1.7693	3.1033	NA	NA
FBtr0070519_1758	2.5551	3.1033	NA	NA
FBtr0070519_1775	2.5987	3.1033	NA	NA
FBtr0070519_1786	2.6333	3.1033	NA	NA
FBtr0070519_1827	2.3151	3.1033	NA	NA
FBtr0070519_2081	1.9775	3.1033	NA	NA
FBtr0070519_2090	2.0666	3.1033	NA	NA
FBtr0070519_2096	2.0478	3.1033	NA	NA
FBtr0070519_2170	2.3229	3.1033	NA	NA
FBtr0070519_2319	0.6222	3.1033	0.0000	3.2537
FBtr0070519_2368	1.4599	3.1033	NA	NA
FBtr0070519_2410	1.5710	3.1033	NA	NA
FBtr0070519_2463	1.3301	3.1033	NA	NA
FBtr0070519_2689	2.2613	3.1033	NA	NA
FBtr0070519_2808	2.0893	3.1033	NA	NA
FBtr0070519_2811	2.0654	3.1033	NA	NA
FBtr0070519_2893	0.9886	3.1033	NA	NA
FBtr0070519_2918	0.8323	3.1033	NA	NA
FBtr0070519_2973	1.0553	3.1033	NA	NA
FBtr0070519_3077	1.1246	3.1033	NA	NA
FBtr0070519_3503	2.9092	3.1033	2.6840	3.2537
FBtr0070519_3513	2.8828	3.1033	2.8550	3.2537
FBtr0070519_468	2.5699	3.1033	2.7855	3.2537
FBtr0070519_484	2.3657	3.1033	2.4428	3.2537
FBtr0070519_588	2.5701	3.1033	2.7805	3.2537
FBtr0070519_693	2.5614	3.1033	2.7885	3.2537
FBtr0070521_179	2.0431	3.1033	2.1768	3.2537
FBtr0070525_554	3.2065	3.2077	3.2015	3.1409
FBtr0070528_162	2.4487	2.8516	2.2990	2.8301
FBtr0070528_209	2.6139	2.8516	2.1778	2.8301
FBtr0070528_25	2.7131	2.8516	1.8053	2.8301
FBtr0070528_304	2.0824	2.8516	2.4514	2.8301
FBtr0070528_314	2.6743	2.8516	2.6208	2.8301
FBtr0070528_341	2.6071	2.8516	2.5809	2.8301
FBtr0070528_78	2.7322	2.8516	2.2563	2.8301
FBtr0070529_108	2.6175	2.8516	2.4094	2.8301
FBtr0070529_290	2.6405	2.8516	1.8664	2.8301
FBtr0070532_85	1.3902	1.2175	0.0000	0.9641
FBtr0070534_304	2.5888	1.8219	1.3925	2.7052
FBtr0070534_395	1.4784	1.8219	NA	NA
FBtr0070534_40	1.9612	1.8219	1.3336	2.7052
FBtr0070559_110	2.2756	3.0976	0.0000	2.9881
FBtr0070559_195	2.2867	3.0976	1.5082	2.9881
FBtr0070559_217	2.4925	3.0976	1.4365	2.9881
FBtr0070559_223	2.5108	3.0976	1.4182	2.9881
FBtr0070559_245	2.3206	3.0976	1.3824	2.9881
FBtr0070559_260	2.4521	3.0976	1.5075	2.9881
FBtr0070559_265	2.4114	3.0976	1.2184	2.9881
FBtr0070559_272	2.3870	3.0976	1.2182	2.9881
FBtr0070560_121	2.8648	3.0976	2.3259	2.9881
FBtr0070560_67	2.6282	3.0976	2.3996	2.9881
FBtr0070568_35	3.3687	3.4219	2.8261	3.2773
FBtr0070575_172	1.6074	2.8093	1.2787	2.0948
FBtr0070575_18	1.7590	2.8093	0.0000	2.0948
FBtr0070575_181	1.5931	2.8093	1.2787	2.0948
FBtr0070575_198	1.2023	2.8093	1.2160	2.0948
FBtr0070575_260	2.1986	2.8093	2.0291	2.0948
FBtr0070575_402	2.6739	2.8093	2.0495	2.0948
FBtr0070575_419	2.7010	2.8093	1.2383	2.0948
FBtr0070575_454	2.6504	2.8093	2.1858	2.0948
FBtr0070575_486	2.5294	2.8093	2.0301	2.0948
FBtr0070583_332	2.9772	3.2828	2.2332	3.4223
FBtr0070583_398	2.4965	3.2828	2.8465	3.4223
FBtr0070583_409	3.2313	3.2828	2.5391	3.4223
FBtr0070591_406	1.6943	2.0113	1.7371	1.7969
FBtr0070591_454	2.0730	2.0113	1.7870	1.7969
FBtr0070596_267	2.8946	3.1681	2.3678	2.8708
FBtr0070596_335	2.6342	3.1681	2.0933	2.8708
FBtr0070596_343	2.6124	3.1681	2.0142	2.8708
FBtr0070596_348	2.8080	3.1681	2.4534	2.8708
FBtr0070596_382	2.8092	3.1681	2.4723	2.8708
FBtr0070596_440	2.8223	3.1681	2.6416	2.8708
FBtr0070596_461	2.8271	3.1681	2.8449	2.8708
FBtr0070598_64	3.0372	3.3514	0.0000	3.1311
FBtr0070598_73	2.9217	3.3514	NA	NA
FBtr0070606_144	2.5383	2.2396	2.3985	2.7797
FBtr0070606_264	2.5851	2.2396	1.9798	2.7797
FBtr0070606_326	2.4093	2.2396	2.3458	2.7797
FBtr0070606_488	2.7373	2.2396	2.4384	2.7797
FBtr0070606_541	2.6695	2.2396	2.3798	2.7797
FBtr0070610_136	2.5270	3.0510	1.5999	3.0003
FBtr0070610_159	2.7624	3.0510	2.6319	3.0003
FBtr0070611_44	3.3858	3.5046	2.5365	3.3716
FBtr0070616_241	3.3869	3.4627	2.8670	3.5070
FBtr0070625_303	3.2829	3.3033	2.9846	3.2428
FBtr0070625_31	2.9486	3.3033	2.0817	3.2428
FBtr0070625_85	2.9542	3.3033	1.9895	3.2428
FBtr0070626_335	3.1459	3.4504	2.8685	3.4326
FBtr0070626_342	2.5329	3.4504	2.7230	3.4326
FBtr0070626_353	3.1849	3.4504	2.8687	3.4326
FBtr0070626_380	3.2313	3.4504	2.9140	3.4326
FBtr0070650_568	2.3062	2.0684	2.5989	1.3768
FBtr0070651_217	1.9281	2.0684	1.4580	1.3768
FBtr0070651_233	1.9457	2.0684	1.7910	1.3768
FBtr0070651_301	2.2400	2.0684	2.3754	1.3768
FBtr0070651_414	1.8181	2.0684	1.4121	1.3768
FBtr0070652_125	3.2618	3.4727	2.8619	3.4528
FBtr0070660_75	0.8645	1.0709	0.1816	0.0000
FBtr0070666_128	3.1066	3.1233	2.4477	2.9862
FBtr0070666_184	3.1500	3.1233	3.0212	2.9862
FBtr0070668_152	3.1440	3.4286	1.4244	3.3004
FBtr0070668_197	3.2115	3.4286	1.9807	3.3004
FBtr0070668_358	2.9533	3.4286	1.5431	3.3004
FBtr0070668_410	3.1474	3.4286	2.7671	3.3004
FBtr0070668_510	3.1349	3.4286	1.8499	3.3004
FBtr0070672_25	2.8034	2.7988	1.8813	2.7087
FBtr0070674_281	2.3179	2.3943	2.1577	2.4942
FBtr0070681_19	2.7784	2.7503	1.7890	2.2110
FBtr0070683_27	2.4882	3.3012	2.5128	3.2376
FBtr0070685_109	3.3074	3.3582	3.1231	3.1662
FBtr0070685_195	3.3283	3.3582	2.9350	3.1662
FBtr0070685_272	3.2113	3.3582	2.9449	3.1662
FBtr0070685_407	3.3251	3.3582	3.2045	3.1662
FBtr0070685_619	3.2219	3.3582	3.0430	3.1662
FBtr0070686_17	3.4478	3.2996	2.9851	2.9127
FBtr0070689_24	1.5054	2.1022	0.0000	1.2798
FBtr0070701_359	3.4521	3.4133	0.8396	3.4062
FBtr0070701_88	3.3733	3.4133	3.4003	3.4062
FBtr0070702_50	2.6936	3.4190	2.3095	3.0222
FBtr0070704_68	2.1492	3.5547	2.0382	3.4332
FBtr0070707_161	2.8875	3.5547	2.4643	3.4332
FBtr0070707_431	3.5261	3.5547	2.5142	3.4332
FBtr0070710_208	3.2375	3.3242	3.1615	3.1233
FBtr0070710_326	2.9856	3.3242	2.8416	3.1233
FBtr0070710_352	2.9864	3.3242	3.1441	3.1233
FBtr0070710_409	3.2593	3.3242	3.3701	3.1233
FBtr0070710_462	3.2769	3.3242	3.2173	3.1233
FBtr0070710_501	3.2556	3.3242	3.1922	3.1233
FBtr0070710_537	3.2905	3.3242	3.1203	3.1233
FBtr0070713_249	2.7833	3.1608	2.9806	2.8180
FBtr0070715_66	1.3061	1.9759	NA	NA
FBtr0070723_288	3.3239	3.5121	2.3038	3.4692
FBtr0070723_336	3.4791	3.5121	1.9921	3.4692
FBtr0070723_376	3.4680	3.5121	3.1921	3.4692
FBtr0070723_433	3.4552	3.5121	3.2724	3.4692
FBtr0070725_123	3.2520	3.4708	3.4846	3.3581
FBtr0070725_144	3.1249	3.4708	3.2865	3.3581
FBtr0070725_150	3.1129	3.4708	3.2684	3.3581
FBtr0070725_168	3.2785	3.4708	3.2968	3.3581
FBtr0070725_174	3.2766	3.4708	3.2712	3.3581
FBtr0070725_195	3.2662	3.4708	3.1998	3.3581
FBtr0070725_41	3.4795	3.4708	3.2904	3.3581
FBtr0070725_57	3.3456	3.4708	3.2736	3.3581
FBtr0070727_198	1.3789	1.4815	0.8632	0.5677
FBtr0070727_52	1.4263	1.4815	0.9124	0.5677
FBtr0070727_67	1.4335	1.4815	1.0525	0.5677
FBtr0070727_80	1.4494	1.4815	1.3140	0.5677
FBtr0070727_83	1.4584	1.4815	1.3504	0.5677
FBtr0070738_28	2.7955	2.5333	2.0228	2.8103
FBtr0070738_583	2.4487	2.5333	2.6416	2.8103
FBtr0070738_622	2.6947	2.5333	1.9993	2.8103
FBtr0070756_74	3.1045	3.2320	1.6258	3.1651
FBtr0070758_113	1.5445	1.6005	0.8312	0.8384
FBtr0070763_102	3.2104	3.3713	2.6375	2.6709
FBtr0070763_112	3.2792	3.3713	2.8185	2.6709
FBtr0070763_213	3.3303	3.3713	2.4349	2.6709
FBtr0070764_84	2.4227	2.3775	2.4128	2.2057
FBtr0070772_102	2.3661	3.2452	1.9890	2.8980
FBtr0070772_89	3.2186	3.2452	2.4276	2.8980
FBtr0070773_113	3.2541	3.2452	2.0139	2.8980
FBtr0070775_13	3.3250	3.2452	0.0000	2.8980
FBtr0070775_39	3.3059	3.2452	2.8364	2.8980
FBtr0070778_149	2.4718	2.6098	0.8543	2.4134
FBtr0070778_303	2.1810	2.6098	1.0025	2.4134
FBtr0070778_375	2.1591	2.6098	2.3123	2.4134
FBtr0070778_379	2.2735	2.6098	2.3348	2.4134
FBtr0070778_431	2.6538	2.6098	2.4476	2.4134
FBtr0070781_163	0.8599	1.1772	0.2796	1.4316
FBtr0070782_42	2.8110	3.0156	2.5608	2.6664
FBtr0070794_198	3.1188	3.2405	2.3752	3.1746
FBtr0070794_202	3.1855	3.2405	2.6741	3.1746
FBtr0070794_227	3.0869	3.2405	1.7195	3.1746
FBtr0070795_7	2.7882	3.2405	0.0000	3.1746
FBtr0070797_160	2.6060	2.5822	2.2278	2.6083
FBtr0070797_165	2.6170	2.5822	2.3423	2.6083
FBtr0070798_36	2.8826	3.2360	2.8275	3.1564
FBtr0070813_105	1.3824	1.2918	0.0000	1.2820
FBtr0070813_6	3.1693	1.2918	NA	NA
FBtr0070819_54	0.6396	1.0998	0.0000	0.2118
FBtr0070827_15	3.3202	3.1904	2.1979	3.2265
FBtr0070827_78	3.3131	3.1904	1.6465	3.2265
FBtr0070828_149	2.0557	3.4411	1.6965	3.3569
FBtr0070828_69	1.5595	3.4411	2.4146	3.3569
FBtr0070843_127	3.0846	3.4132	2.9479	3.3509
FBtr0070843_227	3.2717	3.4132	3.2215	3.3509
FBtr0070843_64	3.1091	3.4132	2.8349	3.3509
FBtr0070845_8	2.5083	2.8385	2.0577	2.9771
FBtr0070847_52	3.2461	3.4354	2.6821	3.4842
FBtr0070848_221	3.2676	3.3488	3.0535	3.1178
FBtr0070848_235	3.2457	3.3488	2.9545	3.1178
FBtr0070851_212	3.4011	3.4408	3.2290	3.1448
FBtr0070851_296	2.5825	3.4408	2.2841	3.1448
FBtr0070851_302	2.5208	3.4408	2.1893	3.1448
FBtr0070851_73	3.4053	3.4408	3.2774	3.1448
FBtr0070858_168	3.2793	3.4580	2.6564	3.3122
FBtr0070858_265	2.9418	3.4580	2.3441	3.3122
FBtr0070858_288	2.9723	3.4580	2.9411	3.3122
FBtr0070858_299	2.9892	3.4580	2.8451	3.3122
FBtr0070858_318	3.0755	3.4580	2.9924	3.3122
FBtr0070858_322	3.2920	3.4580	2.9730	3.3122
FBtr0070858_326	3.3186	3.4580	3.0224	3.3122
FBtr0070858_87	3.3014	3.4580	2.9285	3.3122
FBtr0070862_11	1.1081	2.5767	NA	NA
FBtr0070865_201	2.9920	3.1492	2.3404	2.8325
FBtr0070865_215	3.0243	3.1492	2.3408	2.8325
FBtr0070872_212	1.9325	2.4109	2.5106	2.5625
FBtr0070872_240	1.6505	2.4109	2.4634	2.5625
FBtr0070873_289	2.5157	2.4109	2.7796	2.5625
FBtr0070874_120	3.2799	3.3587	3.1797	3.2637
FBtr0070874_251	3.1456	3.3587	2.0799	3.2637
FBtr0070874_268	3.2509	3.3587	2.9124	3.2637
FBtr0070874_290	3.2636	3.3587	2.6908	3.2637
FBtr0070877_18	3.3057	3.3482	1.8789	3.4214
FBtr0070889_154	3.2903	3.3478	3.1335	3.1964
FBtr0070889_57	3.1143	3.3478	2.8956	3.1964
FBtr0070890_13	1.9595	1.4223	0.1537	1.2248
FBtr0070890_264	1.3822	1.4223	0.6025	1.2248
FBtr0070890_282	1.4215	1.4223	0.5409	1.2248
FBtr0070890_76	1.4787	1.4223	0.1885	1.2248
FBtr0070891_275	2.1248	2.2370	0.7872	1.7882
FBtr0070891_30	2.5219	2.2370	1.5650	1.7882
FBtr0070891_6	2.5090	2.2370	1.3286	1.7882
FBtr0070894_35	3.0796	3.2177	2.1114	2.8466
FBtr0070899_16	3.0475	3.3348	1.4035	3.2973
FBtr0070910_122	3.3165	3.4370	2.6973	3.4267
FBtr0070910_261	3.2381	3.4370	3.1994	3.4267
FBtr0070910_289	3.1092	3.4370	3.2362	3.4267
FBtr0070910_45	3.1134	3.4370	2.4952	3.4267
FBtr0070912_113	3.1174	3.2348	2.6369	2.3985
FBtr0070914_168	3.0282	3.1343	2.9324	3.1228
FBtr0070914_353	3.1162	3.1343	3.2007	3.1228
FBtr0070914_359	3.0981	3.1343	3.1453	3.1228
FBtr0070914_365	3.0815	3.1343	3.0019	3.1228
FBtr0070914_371	3.0797	3.1343	2.9810	3.1228
FBtr0070914_377	3.0693	3.1343	3.0049	3.1228
FBtr0070914_71	2.9640	3.1343	2.5360	3.1228
FBtr0070916_36	3.4693	3.4790	2.6767	3.3184
FBtr0070918_47	3.1179	3.3806	2.9013	3.1474
FBtr0070918_66	3.2199	3.3806	3.0549	3.1474
FBtr0070921_24	3.3386	3.4204	2.6934	3.4780
FBtr0070922_9	2.0699	2.1616	0.0000	1.9449
FBtr0070925_44	3.1311	3.3536	1.6329	3.4117
FBtr0070930_113	3.3793	3.3464	1.6332	3.3826
FBtr0070930_169	3.2915	3.3464	1.4299	3.3826
FBtr0070930_23	3.1209	3.3464	2.7107	3.3826
FBtr0070930_61	3.3495	3.3464	1.6250	3.3826
FBtr0070938_532	3.3661	3.4853	3.2026	3.3923
FBtr0070944_17	0.8255	1.2636	0.0000	0.6216
FBtr0070944_24	0.8600	1.2636	0.0000	0.6216
FBtr0070947_169	1.7602	1.9175	0.9479	1.1055
FBtr0070950_106	2.9623	3.1717	2.0207	3.4220
FBtr0070955_31	3.1166	1.6648	1.3471	1.0601
FBtr0070959_1093	3.3922	3.4066	3.2144	3.2296
FBtr0070959_1102	3.3870	3.4066	3.0445	3.2296
FBtr0070959_396	3.2918	3.4066	3.0534	3.2296
FBtr0070959_417	3.2140	3.4066	2.9553	3.2296
FBtr0070959_453	3.1007	3.4066	2.4099	3.2296
FBtr0070959_47	3.2035	3.4066	3.1498	3.2296
FBtr0070959_644	2.9980	3.4066	2.7683	3.2296
FBtr0070962_134	3.0117	3.3424	1.4286	3.0482
FBtr0070962_62	2.5720	3.3424	2.5359	3.0482
FBtr0070967_64	3.0783	3.2719	2.9636	3.1505
FBtr0070970_32	3.2073	3.5111	2.8786	3.4675
FBtr0070974_50	2.7950	3.0631	2.5566	3.0920
FBtr0070974_54	2.7887	3.0631	2.6399	3.0920
FBtr0070981_52	3.2564	3.5004	2.7449	3.2844
FBtr0070982_151	3.4808	3.5004	3.1953	3.2844
FBtr0070982_213	2.8867	3.5004	2.1055	3.2844
FBtr0070984_103	1.8556	2.7761	2.0279	2.4903
FBtr0070984_221	1.8810	2.7761	2.2453	2.4903
FBtr0070984_286	1.6924	2.7761	2.4892	2.4903
FBtr0070990_112	1.3173	3.4294	0.0000	3.3457
FBtr0070990_137	1.8145	3.4294	2.2110	3.3457
FBtr0070990_179	3.2461	3.4294	2.7475	3.3457
FBtr0070990_306	2.8401	3.4294	2.6861	3.3457
FBtr0070990_412	2.3845	3.4294	2.5879	3.3457
FBtr0070990_519	3.0516	3.4294	0.7490	3.3457
FBtr0070990_577	3.2025	3.4294	2.0214	3.3457
FBtr0070992_52	3.3475	3.5066	2.0873	3.4766
FBtr0070994_109	3.4134	3.4857	2.6760	3.3752
FBtr0071005_243	2.7991	2.8379	3.0562	2.8945
FBtr0071005_300	2.8663	2.8379	3.1450	2.8945
FBtr0071008_34	3.3398	3.4941	3.0539	3.2810
FBtr0071008_66	3.3813	3.4941	3.0076	3.2810
FBtr0071013_103	2.5127	2.5264	2.4568	2.5594
FBtr0071013_223	2.4680	2.5264	2.3464	2.5594
FBtr0071015_160	3.4571	3.4507	3.0484	3.3026
FBtr0071015_43	3.4232	3.4507	3.1499	3.3026
FBtr0071018_184	2.8895	2.9690	2.3545	3.1171
FBtr0071018_200	2.9402	2.9690	3.1836	3.1171
FBtr0071018_83	2.8620	2.9690	2.1417	3.1171
FBtr0071020_66	3.3344	3.4113	2.9619	3.0575
FBtr0071039_4	3.1251	3.1782	1.4817	3.0166
FBtr0071041_19	3.0844	3.3462	2.7154	3.4025
FBtr0071048_270	2.7727	3.0167	2.9404	3.0585
FBtr0071048_331	3.0462	3.0167	3.0433	3.0585
FBtr0071048_49	3.0278	3.0167	2.1477	3.0585
FBtr0071049_126	3.1844	3.1760	2.9781	2.9652
FBtr0071049_129	3.1855	3.1760	2.9653	2.9652
FBtr0071049_134	3.2366	3.1760	2.7389	2.9652
FBtr0071049_143	3.2418	3.1760	2.7213	2.9652
FBtr0071049_160	3.1014	3.1760	3.0268	2.9652
FBtr0071049_198	3.0460	3.1760	2.6014	2.9652
FBtr0071052_201	2.8335	2.7561	2.0907	2.7112
FBtr0071053_105	2.7396	2.7561	2.2823	2.7112
FBtr0071053_11	2.7959	2.7561	2.7442	2.7112
FBtr0071053_324	1.6653	2.7561	NA	NA
FBtr0071053_350	1.6353	2.7561	NA	NA
FBtr0071053_473	2.3894	2.7561	NA	NA
FBtr0071053_492	2.2295	2.7561	NA	NA
FBtr0071053_577	2.8285	2.7561	2.5589	2.7112
FBtr0071053_74	2.7265	2.7561	2.6665	2.7112
FBtr0071054_115	0.7200	1.0219	0.0000	0.1735
FBtr0071066_185	2.7951	3.3901	2.8663	2.9905
FBtr0071066_442	3.3391	3.3901	2.9052	2.9905
FBtr0071066_475	3.3118	3.3901	3.1869	2.9905
FBtr0071066_480	3.2765	3.3901	3.1583	2.9905
FBtr0071066_58	3.4041	3.3901	2.8925	2.9905
FBtr0071066_590	3.3484	3.3901	2.5123	2.9905
FBtr0071071_278	3.2350	3.4040	2.6069	3.4470
FBtr0071071_351	3.2799	3.4040	3.2845	3.4470
FBtr0071074_95	0.7814	3.3396	1.0000	3.2494
FBtr0071076_75	3.4110	3.4567	2.9933	3.4697
FBtr0071079_134	2.3646	3.3306	1.7973	3.4086
FBtr0071079_223	2.4466	3.3306	2.9941	3.4086
FBtr0071079_87	1.8711	3.3306	2.4771	3.4086
FBtr0071081_1	1.0266	1.2295	0.0000	0.9092
FBtr0071083_123	1.4474	1.4658	1.4704	1.4110
FBtr0071083_149	0.5215	1.4658	0.0000	1.4110
FBtr0071083_217	1.4466	1.4658	1.2177	1.4110
FBtr0071092_100	3.2724	3.4163	3.1094	3.2621
FBtr0071092_113	3.1015	3.4163	2.4457	3.2621
FBtr0071092_300	3.1663	3.4163	3.2085	3.2621
FBtr0071092_668	3.2176	3.4163	3.3335	3.2621
FBtr0071092_686	3.2479	3.4163	3.3010	3.2621
FBtr0071092_95	3.1123	3.4163	2.4608	3.2621
FBtr0071093_109	3.4048	3.4684	1.6868	3.2674
FBtr0071095_104	3.1395	3.4751	2.6045	3.2496
FBtr0071095_143	2.9366	3.4751	2.2505	3.2496
FBtr0071095_239	3.4793	3.4751	3.0693	3.2496
FBtr0071102_85	3.2227	3.2502	2.7521	3.0960
FBtr0071106_164	1.4181	1.4698	0.9317	1.3083
FBtr0071109_135	2.8567	3.4255	2.5582	2.5436
FBtr0071109_289	2.7016	3.4255	2.5042	2.5436
FBtr0071110_106	2.6652	3.4255	1.4104	2.5436
FBtr0071111_106	3.2581	3.4255	2.8283	2.5436
FBtr0071111_257	3.1460	3.4255	2.8666	2.5436
FBtr0071112_117	3.4230	3.4370	2.8422	2.8077
FBtr0071112_148	3.4132	3.4370	2.4821	2.8077
FBtr0071112_8	3.1161	3.4370	2.5051	2.8077
FBtr0071113_234	3.4030	3.4370	3.1430	2.8077
FBtr0071113_292	3.4244	3.4370	2.7339	2.8077
FBtr0071113_67	3.2778	3.4370	2.9436	2.8077
FBtr0071113_81	3.3316	3.4370	2.9692	2.8077
FBtr0071117_165	3.2893	3.4791	3.3203	3.4437
FBtr0071117_29	3.1661	3.4791	3.1834	3.4437
FBtr0071117_68	2.9512	3.4791	2.8447	3.4437
FBtr0071118_159	2.9741	3.2064	2.6737	3.1634
FBtr0071118_20	3.2327	3.2064	1.7913	3.1634
FBtr0071118_60	3.1560	3.2064	1.9794	3.1634
FBtr0071118_99	3.0942	3.2064	1.7726	3.1634
FBtr0071119_132	3.1671	3.2064	3.0525	3.1634
FBtr0071119_191	3.1094	3.2064	3.2011	3.1634
FBtr0071119_64	3.1495	3.2064	2.8241	3.1634
FBtr0071121_12	3.3377	3.2064	2.8185	3.1634
FBtr0071121_131	2.8122	3.2064	2.6040	3.1634
FBtr0071121_140	2.7429	3.2064	2.7217	3.1634
FBtr0071124_73	0.9354	1.1539	0.8732	1.2580
FBtr0071126_175	2.9829	3.4288	3.0119	3.4654
FBtr0071126_35	2.5595	3.4288	1.4812	3.4654
FBtr0071134_237	2.2760	2.4881	1.8520	1.9703
FBtr0071134_310	2.3129	2.4881	2.0605	1.9703
FBtr0071134_326	2.3607	2.4881	2.4261	1.9703
FBtr0071134_378	2.2428	2.4881	1.5390	1.9703
FBtr0071134_411	2.0025	2.4881	1.5070	1.9703
FBtr0071134_455	2.6454	2.4881	2.4234	1.9703
FBtr0071136_231	3.4661	3.4616	3.1611	3.2612
FBtr0071136_273	3.4662	3.4616	3.1611	3.2612
FBtr0071136_277	2.8086	3.4616	1.9291	3.2612
FBtr0071136_283	2.8122	3.4616	1.8879	3.2612
FBtr0071136_351	3.4540	3.4616	3.1617	3.2612
FBtr0071136_84	3.4809	3.4616	1.9078	3.2612
FBtr0071142_14	2.5442	2.6781	1.1404	2.3639
FBtr0071151_55	2.9330	3.1976	0.4041	3.3209
FBtr0071152_97	3.2350	3.3283	3.4061	3.1420
FBtr0071153_69	3.1838	2.7574	3.1537	1.7322
FBtr0071153_76	2.6723	2.7574	3.2251	1.7322
FBtr0071169_124	2.9151	3.4021	1.4591	3.3023
FBtr0071170_159	2.6362	2.7097	2.1483	2.6883
FBtr0071170_267	2.0251	2.7097	2.0670	2.6883
FBtr0071170_317	2.4977	2.7097	1.5177	2.6883
FBtr0071170_329	2.5686	2.7097	1.7511	2.6883
FBtr0071173_114	0.4685	1.0869	0.0000	0.5324
FBtr0071175_155	3.2366	3.4096	2.9168	3.3172
FBtr0071175_285	3.4168	3.4096	2.6393	3.3172
FBtr0071176_13	2.6442	2.9730	2.2796	2.1542
FBtr0071176_130	2.4277	2.9730	2.6358	2.1542
FBtr0071176_146	2.6658	2.9730	2.3051	2.1542
FBtr0071176_24	2.4535	2.9730	2.0871	2.1542
FBtr0071176_273	3.0660	2.9730	1.3668	2.1542
FBtr0071176_304	2.9824	2.9730	1.8622	2.1542
FBtr0071176_357	2.7242	2.9730	1.8057	2.1542
FBtr0071176_61	2.4255	2.9730	1.9681	2.1542
FBtr0071176_82	2.8679	2.9730	2.6105	2.1542
FBtr0071183_31	3.3479	3.4684	2.2962	3.4285
FBtr0071183_4	3.3445	3.4684	2.3121	3.4285
FBtr0071188_48	3.0335	3.4347	2.8386	3.1467
FBtr0071192_481	3.4706	3.4995	2.8479	3.3557
FBtr0071193_314	2.1014	2.3777	1.4102	1.9545
FBtr0071212_261	3.0554	3.2569	2.5921	3.1486
FBtr0071213_200	3.1476	3.2569	1.8409	3.1486
FBtr0071221_98	3.2512	3.4485	1.1125	3.5081
FBtr0071223_10	2.8199	3.2489	2.3546	3.0957
FBtr0071223_126	3.0824	3.2489	2.7555	3.0957
FBtr0071223_83	3.2514	3.2489	2.4550	3.0957
FBtr0071231_52	2.1917	1.8827	1.3203	1.9739
FBtr0071233_156	2.8603	3.1864	2.0083	2.8357
FBtr0071233_57	3.1940	3.1864	2.6916	2.8357
FBtr0071233_60	3.1986	3.1864	2.7105	2.8357
FBtr0071235_34	1.2655	1.0711	1.1102	1.1273
FBtr0071235_58	1.2893	1.0711	1.1120	1.1273
FBtr0071236_74	1.8239	1.8679	0.6089	1.7700
FBtr0071240_78	2.3325	2.6259	1.9738	2.5042
FBtr0071244_370	2.5576	2.5466	0.0000	2.0952
FBtr0071244_459	2.4980	2.5466	2.7347	2.0952
FBtr0071244_468	2.6040	2.5466	2.2818	2.0952
FBtr0071245_5	2.5705	3.2862	1.1687	2.8998
FBtr0071253_160	2.8106	2.9249	2.3684	2.9806
FBtr0071269_97	3.3573	3.4316	2.0952	3.4444
FBtr0071272_143	3.4527	3.4316	3.2097	3.4444
FBtr0071272_32	2.8712	3.4316	NA	NA
FBtr0071273_109	2.1670	3.4316	2.1667	3.4444
FBtr0071273_53	3.0627	3.4316	0.3182	3.4444
FBtr0071274_155	3.2014	3.4316	2.6609	3.4444
FBtr0071279_449	3.0002	2.9094	2.7438	2.9419
FBtr0071284_10	2.5136	3.2821	0.6799	2.8328
FBtr0071284_41	2.5418	3.2821	2.0703	2.8328
FBtr0071284_75	3.3047	3.2821	2.6740	2.8328
FBtr0071284_86	2.4572	3.2821	1.9015	2.8328
FBtr0071285_82	3.0199	3.2335	2.1951	3.3483
FBtr0071287_68	2.3033	2.7529	NA	NA
FBtr0071288_57	1.9296	2.5993	NA	NA
FBtr0071294_141	2.3569	3.4802	2.3978	3.3522
FBtr0071294_39	2.6055	3.4802	2.0715	3.3522
FBtr0071295_134	3.2191	3.4802	0.8755	3.3522
FBtr0071295_150	3.1510	3.4802	1.3190	3.3522
FBtr0071299_199	3.3812	3.4379	2.6419	3.4046
FBtr0071299_93	3.2389	3.4379	2.8218	3.4046
FBtr0071300_44	2.9190	3.1676	1.3387	2.8116
FBtr0071307_4	1.7496	1.6329	1.4434	1.5330
FBtr0071308_21	2.2362	1.8784	0.0000	0.5229
FBtr0071308_38	1.9469	1.8784	0.8981	0.5229
FBtr0071314_236	2.5771	2.6737	2.5686	2.7183
FBtr0071319_83	3.0577	3.1051	3.1022	2.9578
FBtr0071332_230	2.6866	2.8588	2.2329	2.4705
FBtr0071332_70	2.6109	2.8588	2.3282	2.4705
FBtr0071340_226	2.7839	3.1639	3.0148	3.3026
FBtr0071347_131	3.0165	3.4108	2.8133	3.4104
FBtr0071347_154	3.4424	3.4108	2.4345	3.4104
FBtr0071357_179	2.9729	2.8535	1.8211	2.7814
FBtr0071357_337	1.6073	2.8535	2.6520	2.7814
FBtr0071357_56	2.9214	2.8535	2.1143	2.7814
FBtr0071363_45	3.1728	3.4417	2.3801	2.9357
FBtr0071363_52	3.2286	3.4417	2.7855	2.9357
FBtr0071366_1	3.1860	3.3603	2.4925	3.3306
FBtr0071367_240	3.1119	3.3603	2.2217	3.3306
FBtr0071367_247	3.1251	3.3603	2.5737	3.3306
FBtr0071367_265	3.1656	3.3603	2.2836	3.3306
FBtr0071367_92	3.3337	3.3603	2.1667	3.3306
FBtr0071368_37	3.2166	3.3594	2.3095	3.2677
FBtr0071371_8	3.1310	3.3307	2.3845	3.2306
FBtr0071379_153	0.9651	2.0780	1.1825	2.1880
FBtr0071379_370	1.6898	2.0780	1.5895	2.1880
FBtr0071381_1005	2.2881	2.8646	NA	NA
FBtr0071381_488	2.9387	2.8646	2.6183	2.6567
FBtr0071381_500	2.9444	2.8646	2.6140	2.6567
FBtr0071381_545	2.9241	2.8646	2.6182	2.6567
FBtr0071381_551	2.9191	2.8646	2.6150	2.6567
FBtr0071381_635	2.8664	2.8646	2.5271	2.6567
FBtr0071381_902	3.0979	2.8646	2.4927	2.6567
FBtr0071381_982	2.1857	2.8646	NA	NA
FBtr0071393_27	3.3700	3.3103	3.1906	3.3210
FBtr0071397_311	2.6794	2.9176	2.4867	2.8438
FBtr0071397_471	2.7543	2.9176	2.7438	2.8438
FBtr0071397_700	2.7701	2.9176	2.7471	2.8438
FBtr0071397_850	2.5420	2.9176	1.8883	2.8438
FBtr0071402_150	2.8628	2.9861	2.9497	2.9404
FBtr0071402_163	2.8611	2.9861	2.9474	2.9404
FBtr0071405_169	2.8230	3.4862	1.3914	3.0050
FBtr0071405_76	2.5117	3.4862	2.1244	3.0050
FBtr0071406_135	2.4723	3.4862	1.8375	3.0050
FBtr0071407_106	3.0459	3.4862	3.1318	3.0050
FBtr0071407_129	3.0254	3.4862	2.4345	3.0050
FBtr0071407_195	3.0399	3.4862	2.2724	3.0050
FBtr0071407_571	3.4346	3.4862	3.0235	3.0050
FBtr0071423_35	2.8326	2.9647	1.7723	2.7838
FBtr0071424_3	1.0744	0.9329	1.0916	1.1338
FBtr0071430_74	2.9937	3.3326	3.2137	3.3296
FBtr0071441_13	2.9434	3.4952	3.4334	3.3002
FBtr0071444_117	3.1528	3.2294	3.0386	3.0510
FBtr0071444_57	3.2196	3.2294	2.7866	3.0510
FBtr0071445_38	1.8531	1.7020	NA	NA
FBtr0071445_44	1.7790	1.7020	NA	NA
FBtr0071450_250	3.0447	3.5034	3.2724	3.3623
FBtr0071450_305	3.4403	3.5034	2.0823	3.3623
FBtr0071450_95	3.1256	3.5034	2.4055	3.3623
FBtr0071452_94	3.3594	3.2447	2.9189	3.0958
FBtr0071460_312	2.7786	3.1818	2.1187	3.2548
FBtr0071461_30	2.8128	3.1818	2.7543	3.2548
FBtr0071461_64	2.9773	3.1818	2.5215	3.2548
FBtr0071461_779	2.5673	3.1818	1.9826	3.2548
FBtr0071465_3	2.9980	3.2576	2.5773	3.3711
FBtr0071467_1023	1.0838	0.9956	0.0000	0.1118
FBtr0071467_1038	1.0695	0.9956	0.0000	0.1118
FBtr0071467_144	0.9460	0.9956	0.2043	0.1118
FBtr0071467_156	0.9437	0.9956	0.2111	0.1118
FBtr0071467_322	0.8246	0.9956	0.0000	0.1118
FBtr0071467_409	0.7922	0.9956	0.1744	0.1118
FBtr0071467_552	0.9812	0.9956	0.1552	0.1118
FBtr0071467_651	0.9679	0.9956	0.1879	0.1118
FBtr0071467_807	0.9695	0.9956	0.1181	0.1118
FBtr0071467_891	0.8812	0.9956	0.1433	0.1118
FBtr0071467_9	0.6412	0.9956	0.0000	0.1118
FBtr0071467_909	0.8489	0.9956	0.1636	0.1118
FBtr0071467_930	0.8306	0.9956	0.0920	0.1118
FBtr0071469_1	0.2533	0.5415	0.7488	0.5122
FBtr0071487_363	3.0409	2.8801	2.9453	2.9592
FBtr0071491_55	2.3135	3.3756	2.3449	3.3308
FBtr0071493_51	2.4094	2.5711	1.5116	2.5426
FBtr0071497_78	3.2611	3.3465	0.8398	3.1265
FBtr0071511_127	2.8885	2.9989	1.5913	2.3436
FBtr0071515_182	3.2575	3.2904	2.4633	2.8869
FBtr0071515_192	3.1212	3.2904	2.2673	2.8869
FBtr0071521_15	1.5722	1.2494	NA	NA
FBtr0071522_31	3.2272	3.3317	2.4106	3.2632
FBtr0071526_55	3.1891	3.4293	2.6810	3.3265
FBtr0071535_75	2.9267	3.2653	2.2008	3.2603
FBtr0071536_161	3.1047	3.2653	2.6946	3.2603
FBtr0071536_69	2.7912	3.2653	2.6984	3.2603
FBtr0071537_103	3.1127	3.2653	2.1267	3.2603
FBtr0071538_51	2.6300	3.2653	2.6949	3.2603
FBtr0071539_214	1.5559	3.2653	2.0300	3.2603
FBtr0071544_9	0.7983	1.0978	1.1222	0.5476
FBtr0071546_266	2.9542	3.1163	2.9861	3.0099
FBtr0071546_504	3.1063	3.1163	2.9823	3.0099
FBtr0071546_510	3.1159	3.1163	2.9647	3.0099
FBtr0071546_702	3.0546	3.1163	2.7346	3.0099
FBtr0071548_31	3.2080	3.4743	2.9731	3.1960
FBtr0071548_37	3.0910	3.4743	2.4923	3.1960
FBtr0071548_70	3.1239	3.4743	2.3678	3.1960
FBtr0071553_120	2.5401	2.3841	2.3252	2.3005
FBtr0071553_155	2.4561	2.3841	2.1823	2.3005
FBtr0071553_180	2.4985	2.3841	2.5025	2.3005
FBtr0071553_188	2.3599	2.3841	2.1178	2.3005
FBtr0071553_203	2.1962	2.3841	2.0163	2.3005
FBtr0071560_10	1.7238	2.0187	1.4342	1.9642
FBtr0071563_183	3.3770	3.4504	1.6109	3.4433
FBtr0071563_190	3.3788	3.4504	2.5955	3.4433
FBtr0071563_203	3.3305	3.4504	3.2199	3.4433
FBtr0071563_329	3.3727	3.4504	3.1732	3.4433
FBtr0071567_95	1.8228	2.0440	1.9665	2.0123
FBtr0071573_71	3.0386	3.3895	3.0229	3.1246
FBtr0071575_12	3.0651	3.4396	2.7669	3.3929
FBtr0071583_197	2.9721	3.2076	3.0266	3.2063
FBtr0071583_261	3.1975	3.2076	3.0738	3.2063
FBtr0071589_61	3.4416	3.4623	2.6628	3.3430
FBtr0071591_124	3.2256	3.4623	2.6171	3.3430
FBtr0071591_144	2.8132	3.4623	2.4943	3.3430
FBtr0071591_180	3.0019	3.4623	2.7783	3.3430
FBtr0071591_209	2.7533	3.4623	2.7438	3.3430
FBtr0071591_23	3.0393	3.4623	2.6103	3.3430
FBtr0071591_430	3.4225	3.4623	3.0421	3.3430
FBtr0071600_39	3.2493	3.2829	2.7892	2.9710
FBtr0071601_2	2.2984	3.2829	2.4050	2.9710
FBtr0071602_143	3.2254	3.3450	2.9332	2.9711
FBtr0071602_156	3.2248	3.3450	2.9994	2.9711
FBtr0071602_194	2.9561	3.3450	2.6970	2.9711
FBtr0071602_73	3.2372	3.3450	2.9138	2.9711
FBtr0071606_134	3.2145	3.3829	1.8951	3.3620
FBtr0071606_165	3.3404	3.3829	2.7377	3.3620
FBtr0071606_290	2.9903	3.3829	2.7622	3.3620
FBtr0071609_55	3.1760	3.3485	2.7661	3.2027
FBtr0071609_61	3.1670	3.3485	2.7366	3.2027
FBtr0071610_264	3.0918	3.1905	2.4476	3.0897
FBtr0071610_339	3.1468	3.1905	2.5787	3.0897
FBtr0071610_429	3.1863	3.1905	2.6466	3.0897
FBtr0071610_508	3.0873	3.1905	2.8578	3.0897
FBtr0071610_562	3.0587	3.1905	2.7811	3.0897
FBtr0071610_568	3.0506	3.1905	2.5337	3.0897
FBtr0071610_580	3.2260	3.1905	2.6327	3.0897
FBtr0071610_586	3.2343	3.1905	2.3408	3.0897
FBtr0071610_598	3.2323	3.1905	2.2211	3.0897
FBtr0071610_628	3.1390	3.1905	1.6411	3.0897
FBtr0071610_758	3.2828	3.1905	2.7936	3.0897
FBtr0071610_841	3.3005	3.1905	3.0857	3.0897
FBtr0071610_856	3.2864	3.1905	3.1349	3.0897
FBtr0071613_125	3.4193	3.4252	3.3983	3.2358
FBtr0071613_26	3.2154	3.4252	3.2195	3.2358
FBtr0071613_76	3.3931	3.4252	3.2155	3.2358
FBtr0071614_154	3.3963	3.4252	3.2484	3.2358
FBtr0071615_132	3.1392	3.2553	2.5021	2.9957
FBtr0071615_88	3.0125	3.2553	1.8987	2.9957
FBtr0071617_1	3.0770	3.4143	0.9403	3.0569
FBtr0071619_8	2.2393	2.2663	NA	NA
FBtr0071621_33	0.8164	1.2115	NA	NA
FBtr0071622_191	2.8496	2.9433	2.9063	2.9143
FBtr0071622_202	2.9506	2.9433	2.4276	2.9143
FBtr0071622_226	2.8707	2.9433	2.2644	2.9143
FBtr0071622_291	2.7890	2.9433	1.7926	2.9143
FBtr0071622_423	2.7550	2.9433	2.5740	2.9143
FBtr0071622_439	2.8129	2.9433	3.0669	2.9143
FBtr0071632_100	3.4669	3.5240	1.4137	3.4721
FBtr0071632_179	3.5321	3.5240	1.6345	3.4721
FBtr0071632_185	3.4906	3.5240	3.4274	3.4721
FBtr0071632_190	3.4853	3.5240	3.3686	3.4721
FBtr0071633_59	3.4305	3.5240	2.5652	3.4721
FBtr0071636_144	3.0601	3.3253	2.7702	3.0286
FBtr0071636_359	3.3558	3.3253	1.7077	3.0286
FBtr0071636_371	3.2857	3.3253	2.7948	3.0286
FBtr0071636_538	3.3176	3.3253	2.9387	3.0286
FBtr0071636_544	3.3158	3.3253	2.9349	3.0286
FBtr0071636_607	3.3315	3.3253	3.0346	3.0286
FBtr0071636_629	3.3959	3.3253	2.8747	3.0286
FBtr0071636_738	3.1883	3.3253	3.1437	3.0286
FBtr0071636_749	3.1962	3.3253	2.9468	3.0286
FBtr0071636_777	3.2928	3.3253	3.0602	3.0286
FBtr0071636_877	3.2990	3.3253	2.8544	3.0286
FBtr0071636_882	3.2853	3.3253	2.7998	3.0286
FBtr0071637_152	3.3137	3.3649	1.1816	3.1854
FBtr0071637_191	3.3781	3.3649	3.2264	3.1854
FBtr0071637_70	3.1772	3.3649	2.8216	3.1854
FBtr0071637_87	3.2537	3.3649	3.1128	3.1854
FBtr0071637_92	3.2449	3.3649	3.0439	3.1854
FBtr0071640_11	3.0655	3.4556	0.7291	3.2926
FBtr0071640_35	2.8630	3.4556	1.4051	3.2926
FBtr0071640_5	3.1207	3.4556	0.7593	3.2926
FBtr0071641_141	3.3274	3.4386	3.2390	3.3859
FBtr0071653_153	2.9901	3.1168	3.0239	3.1997
FBtr0071653_506	3.0218	3.1168	2.8593	3.1997
FBtr0071654_284	2.9009	3.1168	3.1026	3.1997
FBtr0071654_287	2.9140	3.1168	3.0935	3.1997
FBtr0071654_507	2.9329	3.1168	2.4085	3.1997
FBtr0071654_540	2.8871	3.1168	2.0601	3.1997
FBtr0071654_642	2.6634	3.1168	2.6777	3.1997
FBtr0071654_753	2.6822	3.1168	1.7799	3.1997
FBtr0071654_850	2.6987	3.1168	2.9283	3.1997
FBtr0071659_143	2.5393	2.6913	1.4350	2.3496
FBtr0071659_274	2.6618	2.6913	1.6334	2.3496
FBtr0071659_94	2.8002	2.6913	2.3124	2.3496
FBtr0071660_204	3.4061	3.4096	3.1427	3.3035
FBtr0071660_217	3.3773	3.4096	2.1112	3.3035
FBtr0071660_264	3.2177	3.4096	2.3992	3.3035
FBtr0071660_59	3.4095	3.4096	2.3632	3.3035
FBtr0071661_169	3.3871	3.3477	2.6391	3.5294
FBtr0071661_221	3.3829	3.3477	2.8619	3.5294
FBtr0071661_232	3.3761	3.3477	3.1062	3.5294
FBtr0071661_99	3.3946	3.3477	3.2559	3.5294
FBtr0071662_171	3.2720	3.3477	2.2159	3.5294
FBtr0071662_184	3.2677	3.3477	1.2689	3.5294
FBtr0071662_218	3.1882	3.3477	1.0975	3.5294
FBtr0071662_247	3.1236	3.3477	2.1953	3.5294
FBtr0071662_402	3.1276	3.3477	1.0244	3.5294
FBtr0071663_23	3.2602	3.4845	3.1279	3.4389
FBtr0071663_7	2.0567	3.4845	2.2861	3.4389
FBtr0071671_86	2.2663	2.1683	2.4237	2.0704
FBtr0071677_115	3.4699	3.5173	2.9290	3.3289
FBtr0071677_216	3.5030	3.5173	3.1783	3.3289
FBtr0071677_234	3.4725	3.5173	3.1173	3.3289
FBtr0071677_31	3.5193	3.5173	2.2206	3.3289
FBtr0071679_100	3.0271	3.1688	2.2940	2.9469
FBtr0071681_653	3.5470	3.5462	3.4899	3.4245
FBtr0071681_735	3.5410	3.5462	3.3876	3.4245
FBtr0071681_833	3.5247	3.5462	3.2688	3.4245
FBtr0071683_14	2.9874	3.2413	1.7008	3.1668
FBtr0071684_23	1.1395	1.0322	0.0000	0.6139
FBtr0071684_38	1.1053	1.0322	0.0000	0.6139
FBtr0071684_53	1.0501	1.0322	0.5899	0.6139
FBtr0071686_125	3.2395	3.4220	3.0832	2.9299
FBtr0071686_27	3.2693	3.4220	0.7510	2.9299
FBtr0071686_44	3.2202	3.4220	1.5670	2.9299
FBtr0071686_74	3.3501	3.4220	3.0136	2.9299
FBtr0071688_52	2.6553	3.1566	2.2690	3.2965
FBtr0071688_7	2.7400	3.1566	0.3716	3.2965
FBtr0071688_88	3.1212	3.1566	1.9944	3.2965
FBtr0071692_28	2.7353	2.7501	1.8745	2.6396
FBtr0071692_415	2.5755	2.7501	1.8104	2.6396
FBtr0071695_6	1.0714	1.1737	1.3274	1.6858
FBtr0071699_102	3.1601	3.1701	3.3389	3.4596
FBtr0071699_124	3.1980	3.1701	3.2364	3.4596
FBtr0071699_133	3.1935	3.1701	3.2616	3.4596
FBtr0071699_174	3.0706	3.1701	3.2772	3.4596
FBtr0071699_191	3.0026	3.1701	3.3654	3.4596
FBtr0071699_326	3.0712	3.1701	2.6649	3.4596
FBtr0071700_33	2.2385	3.1701	1.7533	3.4596
FBtr0071707_168	3.4201	3.4009	2.8789	3.3790
FBtr0071712_59	2.7159	2.7728	2.1236	2.5603
FBtr0071713_10	2.8396	2.7728	2.0271	2.5603
FBtr0071734_52	1.0827	1.2698	1.2111	1.0351
FBtr0071745_8	1.2087	1.5639	0.9502	1.3285
FBtr0071747_55	2.4933	3.5171	2.3743	3.2622
FBtr0071747_91	2.6859	3.5171	1.9211	3.2622
FBtr0071749_23	0.6278	1.3064	NA	NA
FBtr0071749_37	1.0585	1.3064	NA	NA
FBtr0071755_183	3.3301	3.3810	1.6359	3.3891
FBtr0071755_73	3.3856	3.3810	2.5975	3.3891
FBtr0071757_19	3.4250	3.1863	1.7388	3.0973
FBtr0071757_97	3.2008	3.1863	1.5706	3.0973
FBtr0071758_18	3.3897	3.4487	2.8548	3.3690
FBtr0071758_6	3.3940	3.4487	2.8507	3.3690
FBtr0071761_169	3.1509	3.1484	2.3371	2.5273
FBtr0071761_47	2.2579	3.1484	0.0000	2.5273
FBtr0071761_52	3.1351	3.1484	2.3252	2.5273
FBtr0071763_160	3.0887	3.3466	2.9409	3.2922
FBtr0071763_165	3.1725	3.3466	3.1070	3.2922
FBtr0071763_220	3.3083	3.3466	2.5960	3.2922
FBtr0071771_121	3.3908	3.4902	2.5642	3.4661
FBtr0071774_147	3.3234	3.3886	3.1114	2.7854
FBtr0071774_255	3.3400	3.3886	3.2989	2.7854
FBtr0071774_259	3.4480	3.3886	3.3527	2.7854
FBtr0071774_48	3.1614	3.3886	2.1733	2.7854
FBtr0071775_285	3.0668	2.9905	2.8245	2.9096
FBtr0071775_294	3.0583	2.9905	2.8245	2.9096
FBtr0071775_297	3.0575	2.9905	2.8189	2.9096
FBtr0071775_31	2.9227	2.9905	2.4987	2.9096
FBtr0071775_639	2.9533	2.9905	2.9312	2.9096
FBtr0071777_142	2.5180	2.9497	2.4777	2.6519
FBtr0071784_64	2.5477	2.8073	2.7849	2.8653
FBtr0071787_28	2.9110	3.1432	1.6569	3.2161
FBtr0071797_339	2.7331	2.4810	2.7251	2.5918
FBtr0071800_58	3.0084	3.2514	2.9988	3.5082
FBtr0071811_120	2.9857	3.0119	2.6617	2.9210
FBtr0071812_431	1.7237	3.0119	2.5716	2.9210
FBtr0071812_437	1.6091	3.0119	2.2357	2.9210
FBtr0071812_441	1.9551	3.0119	2.2084	2.9210
FBtr0071819_21	0.6324	0.9199	0.0000	0.1428
FBtr0071832_16	3.0281	3.2135	2.9125	3.0887
FBtr0071833_25	2.2501	3.2577	2.7922	3.2901
FBtr0071838_203	3.1292	3.4172	2.2407	3.4342
FBtr0071838_232	2.9631	3.4172	2.7971	3.4342
FBtr0071838_248	3.0502	3.4172	3.1594	3.4342
FBtr0071838_389	3.3613	3.4172	2.6569	3.4342
FBtr0071838_491	3.2368	3.4172	3.3372	3.4342
FBtr0071846_385	2.3046	2.4981	2.8146	2.6867
FBtr0071847_287	2.2734	2.4981	1.9259	2.6867
FBtr0071851_167	2.8250	3.0775	2.2352	3.0492
FBtr0071852_53	3.0063	3.0775	3.0454	3.0492
FBtr0071852_57	3.0163	3.0775	3.1052	3.0492
FBtr0071858_1002	2.5963	2.4416	2.4822	2.5498
FBtr0071858_1156	2.6134	2.4416	2.2614	2.5498
FBtr0071858_1186	2.6002	2.4416	2.3038	2.5498
FBtr0071858_1242	2.3038	2.4416	2.0740	2.5498
FBtr0071858_1319	2.7110	2.4416	2.4159	2.5498
FBtr0071858_1325	2.6975	2.4416	2.3425	2.5498
FBtr0071858_181	2.2154	2.4416	2.5842	2.5498
FBtr0071858_523	2.3471	2.4416	2.6053	2.5498
FBtr0071858_548	2.1906	2.4416	2.2901	2.5498
FBtr0071858_919	2.2074	2.4416	2.2339	2.5498
FBtr0071891_21	0.2824	2.0087	NA	NA
FBtr0071898_201	2.4090	2.5989	1.9597	2.5635
FBtr0071898_207	2.4139	2.5989	1.9679	2.5635
FBtr0071898_91	2.3890	2.5989	0.8885	2.5635
FBtr0071899_144	2.2897	2.4256	2.0439	2.4528
FBtr0071899_154	2.3555	2.4256	2.0475	2.4528
FBtr0071899_222	2.4582	2.4256	2.2222	2.4528
FBtr0071899_273	2.4028	2.4256	1.9825	2.4528
FBtr0071899_391	2.4260	2.4256	1.8732	2.4528
FBtr0071899_406	2.4016	2.4256	1.8732	2.4528
FBtr0071899_428	2.4228	2.4256	2.0762	2.4528
FBtr0071902_136	3.3859	3.5258	3.0797	3.5217
FBtr0071902_16	3.3633	3.5258	3.1034	3.5217
FBtr0071903_49	2.9243	3.2257	2.5572	3.1633
FBtr0071903_63	2.9487	3.2257	2.4067	3.1633
FBtr0071903_81	3.0738	3.2257	2.6297	3.1633
FBtr0071906_9	3.3873	3.4671	2.3032	3.4502
FBtr0071907_47	3.3762	3.5268	2.7504	3.3471
FBtr0071909_131	1.0504	1.0683	1.0134	1.0488
FBtr0071909_20	1.0673	1.0683	1.0033	1.0488
FBtr0071913_1	2.1380	2.7131	NA	NA
FBtr0071914_121	2.2933	2.7131	1.6301	1.4645
FBtr0071914_13	2.5595	2.7131	1.4883	1.4645
FBtr0071914_151	2.3765	2.7131	1.5103	1.4645
FBtr0071914_40	2.4914	2.7131	1.4619	1.4645
FBtr0071914_57	2.3946	2.7131	1.4311	1.4645
FBtr0071922_114	2.9748	3.0958	2.9546	2.8086
FBtr0071936_100	3.3470	3.3589	3.0583	3.2092
FBtr0071940_11	0.5999	1.2486	0.0000	1.0239
FBtr0071940_2	0.6270	1.2486	0.0000	1.0239
FBtr0071940_6	0.6151	1.2486	0.0000	1.0239
FBtr0071953_111	1.9655	2.0401	0.9630	1.3607
FBtr0071953_160	2.1096	2.0401	0.9286	1.3607
FBtr0071953_182	0.8230	2.0401	NA	NA
FBtr0071953_197	2.0829	2.0401	0.6576	1.3607
FBtr0071953_78	1.8384	2.0401	0.9630	1.3607
FBtr0071959_253	3.5054	3.4587	2.5164	3.4224
FBtr0071960_86	3.3120	3.4587	3.4136	3.4224
FBtr0071961_116	2.7932	3.4587	1.7426	3.4224
FBtr0071961_126	2.7746	3.4587	1.7566	3.4224
FBtr0071961_30	2.7748	3.4587	NA	NA
FBtr0071961_41	2.9591	3.4587	1.7426	3.4224
FBtr0071961_54	2.5255	3.4587	NA	NA
FBtr0071963_16	2.4692	1.9640	1.4641	2.3859
FBtr0071963_77	1.9957	1.9640	1.8062	2.3859
FBtr0071973_18	0.5637	1.0973	0.0000	0.5671
FBtr0071975_52	0.7107	1.0230	0.6141	0.2745
FBtr0071993_105	2.7903	2.8278	2.0765	3.2326
FBtr0071993_122	2.7135	2.8278	2.4329	3.2326
FBtr0071994_136	2.8269	3.3968	3.0386	3.3806
FBtr0071994_142	2.8461	3.3968	2.6993	3.3806
FBtr0071994_249	2.9359	3.3968	2.8848	3.3806
FBtr0071994_71	2.6974	3.3968	2.5077	3.3806
FBtr0071994_89	2.9559	3.3968	3.0258	3.3806
FBtr0071999_139	0.8284	1.0328	0.0000	0.2394
FBtr0072002_26	0.8113	1.0534	0.0000	0.5539
FBtr0072004_223	1.3473	2.2921	0.0000	1.8289
FBtr0072004_254	1.5679	2.2921	NA	NA
FBtr0072004_33	1.2288	2.2921	NA	NA
FBtr0072010_145	2.9160	2.8863	1.5892	2.7744
FBtr0072010_18	2.9438	2.8863	1.8060	2.7744
FBtr0072010_92	2.8056	2.8863	0.7021	2.7744
FBtr0072012_1	1.1907	0.9940	0.7882	1.7613
FBtr0072016_122	2.2374	2.2053	1.4602	1.9055
FBtr0072024_60	1.9519	2.6485	NA	NA
FBtr0072027_150	2.5019	3.3412	1.4090	2.8628
FBtr0072027_155	2.5574	3.3412	1.7145	2.8628
FBtr0072031_74	3.3662	3.4312	2.2462	3.3831
FBtr0072034_59	3.2948	3.2830	2.0125	3.0927
FBtr0072034_68	3.2982	3.2830	1.9987	3.0927
FBtr0072036_53	3.1289	3.5520	2.7584	3.5589
FBtr0072038_169	3.4595	3.5056	2.8746	3.4044
FBtr0072043_77	0.9917	1.0446	0.0000	0.3827
FBtr0072047_1023	0.9333	2.7540	NA	NA
FBtr0072047_1307	0.8919	2.7540	NA	NA
FBtr0072047_1339	0.8752	2.7540	NA	NA
FBtr0072047_1375	1.1048	2.7540	NA	NA
FBtr0072047_1389	1.1754	2.7540	0.0000	2.1184
FBtr0072047_1402	1.4184	2.7540	NA	NA
FBtr0072047_1429	1.3282	2.7540	NA	NA
FBtr0072047_1459	1.2157	2.7540	0.0000	2.1184
FBtr0072047_1463	1.2528	2.7540	0.0000	2.1184
FBtr0072047_1500	1.3125	2.7540	NA	NA
FBtr0072047_1506	1.2572	2.7540	NA	NA
FBtr0072047_237	0.9022	2.7540	0.0000	2.1184
FBtr0072047_35	0.9377	2.7540	0.0000	2.1184
FBtr0072047_4	0.6431	2.7540	0.0000	2.1184
FBtr0072047_555	1.4154	2.7540	0.0000	2.1184
FBtr0072047_568	1.3408	2.7540	0.9757	2.1184
FBtr0072047_608	1.3891	2.7540	0.0000	2.1184
FBtr0072047_717	1.3479	2.7540	0.0000	2.1184
FBtr0072047_729	1.3343	2.7540	0.0000	2.1184
FBtr0072047_785	1.1413	2.7540	0.0000	2.1184
FBtr0072047_951	0.8949	2.7540	NA	NA
FBtr0072047_959	0.9912	2.7540	NA	NA
FBtr0072047_978	0.9338	2.7540	NA	NA
FBtr0072048_90	1.3344	1.5882	0.8552	1.9105
FBtr0072050_376	1.6009	1.4457	0.9733	1.5111
FBtr0072057_142	1.4540	2.5737	2.4759	2.8357
FBtr0072057_188	2.5411	2.5737	2.6623	2.8357
FBtr0072057_192	1.9846	2.5737	1.5845	2.8357
FBtr0072057_94	1.6881	2.5737	2.6071	2.8357
FBtr0072058_115	3.1103	3.1330	0.2253	2.6559
FBtr0072058_193	2.9866	3.1330	2.6733	2.6559
FBtr0072058_322	3.1428	3.1330	2.0188	2.6559
FBtr0072058_36	2.8996	3.1330	1.6610	2.6559
FBtr0072065_45	2.9882	1.5032	0.9759	1.1243
FBtr0072067_140	2.8992	2.9677	1.8816	2.5852
FBtr0072067_146	2.8928	2.9677	1.8821	2.5852
FBtr0072068_231	2.1948	2.9677	0.8337	2.5852
FBtr0072068_306	2.9446	2.9677	2.8328	2.5852
FBtr0072068_326	2.9450	2.9677	2.8336	2.5852
FBtr0072069_202	1.4126	2.9677	1.1645	2.5852
FBtr0072069_223	1.7164	2.9677	1.2626	2.5852
FBtr0072069_281	1.8700	2.9677	1.7332	2.5852
FBtr0072069_287	1.9312	2.9677	2.0174	2.5852
FBtr0072069_90	2.4411	2.9677	1.9544	2.5852
FBtr0072070_116	2.6196	2.9677	2.9917	2.5852
FBtr0072070_206	2.6193	2.9677	2.6646	2.5852
FBtr0072070_214	2.5392	2.9677	2.1621	2.5852
FBtr0072072_249	2.9352	2.8343	2.5487	2.0490
FBtr0072072_370	2.7810	2.8343	1.5232	2.0490
FBtr0072072_387	2.6829	2.8343	1.9089	2.0490
FBtr0072072_66	2.9749	2.8343	2.6756	2.0490
FBtr0072072_99	3.0013	2.8343	2.3152	2.0490
FBtr0072083_94	3.4289	3.5345	1.7714	3.2504
FBtr0072084_45	3.3248	3.5064	2.5968	3.4351
FBtr0072085_67	2.0338	2.6507	2.0910	2.6741
FBtr0072094_3	0.8598	0.9471	NA	NA
FBtr0072097_145	3.2716	3.2304	2.8988	3.0600
FBtr0072097_85	3.3272	3.2304	2.7765	3.0600
FBtr0072098_196	2.3926	3.2304	0.4536	3.0600
FBtr0072098_208	2.2857	3.2304	0.0000	3.0600
FBtr0072098_214	2.2248	3.2304	0.0000	3.0600
FBtr0072098_22	2.5440	3.2304	2.4845	3.0600
FBtr0072098_228	2.4134	3.2304	1.9101	3.0600
FBtr0072104_212	2.7584	2.6786	1.9780	2.5544
FBtr0072112_10	3.0498	3.3075	2.4065	2.8858
FBtr0072112_31	2.9493	3.3075	2.6047	2.8858
FBtr0072112_66	2.9788	3.3075	2.3825	2.8858
FBtr0072113_107	2.7525	3.3075	0.8557	2.8858
FBtr0072113_117	2.9431	3.3075	2.0666	2.8858
FBtr0072117_124	2.1639	2.6878	2.4731	2.7222
FBtr0072120_316	3.3403	3.5012	3.0841	3.1500
FBtr0072127_102	3.1696	2.9915	3.1313	3.0351
FBtr0072129_263	3.1346	3.2640	2.1233	2.8055
FBtr0072129_449	3.0656	3.2640	2.8044	2.8055
FBtr0072129_456	3.1675	3.2640	2.7891	2.8055
FBtr0072129_497	3.1464	3.2640	2.8202	2.8055
FBtr0072131_21	2.7756	2.7443	2.5880	2.6996
FBtr0072133_43	1.5435	2.0246	1.1406	2.4448
FBtr0072133_85	1.7336	2.0246	1.1478	2.4448
FBtr0072133_98	1.8625	2.0246	1.5785	2.4448
FBtr0072134_50	2.0929	3.3551	0.6949	3.2919
FBtr0072134_90	3.2583	3.3551	2.2015	3.2919
FBtr0072135_138	1.8333	3.0709	2.6021	2.7393
FBtr0072135_168	1.9429	3.0709	2.1697	2.7393
FBtr0072135_210	2.5419	3.0709	2.4162	2.7393
FBtr0072135_224	1.7714	3.0709	NA	NA
FBtr0072135_80	2.5239	3.0709	3.0819	2.7393
FBtr0072137_103	3.0085	3.0724	2.6260	3.0786
FBtr0072137_176	2.6148	3.0724	2.3364	3.0786
FBtr0072137_95	2.9813	3.0724	2.7199	3.0786
FBtr0072139_21	2.0320	3.0724	2.1312	3.0786
FBtr0072139_27	2.0292	3.0724	2.1317	3.0786
FBtr0072140_51	3.0303	3.1513	2.7861	2.9061
FBtr0072143_110	3.2398	3.3480	2.9224	3.2124
FBtr0072143_261	3.2549	3.3480	3.0556	3.2124
FBtr0072143_271	3.2291	3.3480	3.0812	3.2124
FBtr0072145_140	2.2081	3.5026	2.1935	3.3854
FBtr0072145_147	1.6912	3.5026	1.9773	3.3854
FBtr0072145_176	2.7835	3.5026	2.0895	3.3854
FBtr0072148_151	2.0635	2.2009	1.9231	2.1917
FBtr0072148_207	2.1510	2.2009	1.4238	2.1917
FBtr0072148_266	2.2937	2.2009	2.3409	2.1917
FBtr0072148_273	2.0641	2.2009	2.3058	2.1917
FBtr0072154_111	3.0961	3.3807	3.1446	3.3026
FBtr0072154_143	3.2858	3.3807	2.8858	3.3026
FBtr0072154_192	3.2635	3.3807	2.5683	3.3026
FBtr0072154_54	2.8489	3.3807	1.8762	3.3026
FBtr0072156_43	3.2738	3.3478	2.6701	3.2702
FBtr0072157_155	2.8478	2.7527	2.6296	2.8772
FBtr0072157_288	3.0963	2.7527	2.6379	2.8772
FBtr0072157_305	3.0177	2.7527	2.8584	2.8772
FBtr0072157_512	3.0841	2.7527	2.7109	2.8772
FBtr0072157_560	3.0226	2.7527	2.1604	2.8772
FBtr0072157_651	3.0071	2.7527	2.5508	2.8772
FBtr0072158_222	2.8884	2.7527	2.9377	2.8772
FBtr0072158_285	2.9092	2.7527	2.8192	2.8772
FBtr0072158_41	3.0254	2.7527	2.3698	2.8772
FBtr0072159_1	1.0010	1.1031	0.0000	0.4378
FBtr0072160_13	2.6391	2.2865	2.4196	2.0585
FBtr0072161_50	0.8915	1.1153	0.8963	0.8574
FBtr0072162_165	2.9994	2.9958	2.4478	2.7165
FBtr0072162_177	2.9725	2.9958	2.3244	2.7165
FBtr0072162_98	3.0478	2.9958	3.0115	2.7165
FBtr0072163_64	3.2808	3.4304	1.8103	3.3557
FBtr0072168_56	2.6728	3.2808	1.2808	3.2093
FBtr0072168_83	2.7179	3.2808	2.7941	3.2093
FBtr0072176_1	2.8880	3.3972	0.5857	3.1080
FBtr0072176_12	3.3499	3.3972	2.1289	3.1080
FBtr0072177_139	3.4622	3.5161	3.1168	3.2908
FBtr0072177_243	3.4660	3.5161	3.3227	3.2908
FBtr0072191_108	3.3646	3.4210	2.7982	3.2724
FBtr0072191_132	3.3771	3.4210	2.9237	3.2724
FBtr0072191_20	3.2612	3.4210	2.5381	3.2724
FBtr0072191_76	3.2671	3.4210	2.5640	3.2724
FBtr0072195_126	3.1922	3.3933	3.1622	3.4297
FBtr0072195_38	3.0921	3.3933	2.8856	3.4297
FBtr0072195_76	3.3014	3.3933	3.0110	3.4297
FBtr0072195_81	3.1601	3.3933	2.8410	3.4297
FBtr0072196_3	3.0523	3.3933	2.6002	3.4297
FBtr0072197_143	2.3508	2.5949	2.1846	2.3586
FBtr0072197_156	2.4394	2.5949	2.2432	2.3586
FBtr0072204_169	3.4234	3.5282	3.1381	3.3798
FBtr0072204_199	3.3673	3.5282	3.0253	3.3798
FBtr0072204_245	3.4576	3.5282	2.8280	3.3798
FBtr0072204_279	3.4710	3.5282	3.3645	3.3798
FBtr0072204_306	3.4756	3.5282	3.3083	3.3798
FBtr0072204_36	3.4022	3.5282	3.1644	3.3798
FBtr0072205_12	3.2417	3.4478	2.3239	3.3152
FBtr0072205_34	3.3546	3.4478	2.5247	3.3152
FBtr0072207_141	3.3503	3.4047	1.1336	3.3518
FBtr0072207_33	3.0987	3.4047	2.3974	3.3518
FBtr0072207_62	3.0958	3.4047	2.5935	3.3518
FBtr0072208_9	3.1692	3.4830	1.4434	3.3406
FBtr0072210_18	3.1913	3.2735	2.2762	3.1323
FBtr0072213_34	2.3523	3.2576	1.4112	3.1938
FBtr0072213_62	1.6366	3.2576	1.1205	3.1938
FBtr0072213_68	1.5109	3.2576	1.0757	3.1938
FBtr0072215_206	3.1042	3.2576	2.8545	3.1938
FBtr0072215_331	2.9057	3.2576	2.0232	3.1938
FBtr0072215_346	3.3231	3.2576	3.0113	3.1938
FBtr0072215_354	3.3712	3.2576	2.3061	3.1938
FBtr0072215_390	3.1303	3.2576	2.4179	3.1938
FBtr0072215_396	3.0549	3.2576	1.8176	3.1938
FBtr0072215_422	2.6620	3.2576	2.1568	3.1938
FBtr0072215_449	3.0695	3.2576	2.3565	3.1938
FBtr0072215_461	3.0208	3.2576	2.3565	3.1938
FBtr0072215_465	3.0343	3.2576	2.3434	3.1938
FBtr0072215_566	2.3816	3.2576	1.1437	3.1938
FBtr0072220_24	2.9475	3.3173	1.9284	3.3830
FBtr0072220_27	2.9508	3.3173	1.9868	3.3830
FBtr0072220_62	2.9367	3.3173	2.9777	3.3830
FBtr0072221_159	3.2746	3.4329	2.5978	3.3963
FBtr0072224_124	2.3190	2.9519	NA	NA
FBtr0072225_60	3.0417	3.4514	2.8985	3.3695
FBtr0072227_145	3.3858	3.4669	2.5597	3.5128
FBtr0072227_242	3.2934	3.4669	2.9791	3.5128
FBtr0072227_272	3.3236	3.4669	2.9977	3.5128
FBtr0072234_116	3.3179	3.1121	2.6900	2.8269
FBtr0072235_26	3.3511	3.5089	1.5468	3.4559
FBtr0072235_32	3.3463	3.5089	1.5343	3.4559
FBtr0072239_103	2.5975	2.7454	2.6030	2.6602
FBtr0072239_141	2.5650	2.7454	2.3650	2.6602
FBtr0072239_17	2.7575	2.7454	2.7012	2.6602
FBtr0072239_22	2.7123	2.7454	2.5704	2.6602
FBtr0072246_12	0.5842	1.0430	0.0000	0.3398
FBtr0072246_17	0.5296	1.0430	0.0000	0.3398
FBtr0072246_28	0.8179	1.0430	0.0000	0.3398
FBtr0072247_110	1.9793	2.4015	1.6377	2.1787
FBtr0072247_127	1.8579	2.4015	2.0870	2.1787
FBtr0072247_155	2.0109	2.4015	1.4842	2.1787
FBtr0072247_179	2.2396	2.4015	1.4800	2.1787
FBtr0072247_205	2.2715	2.4015	1.8984	2.1787
FBtr0072247_213	2.3665	2.4015	2.0388	2.1787
FBtr0072247_31	2.0975	2.4015	1.9735	2.1787
FBtr0072248_100	2.3043	2.4015	1.9140	2.1787
FBtr0072248_156	1.3394	2.4015	0.9706	2.1787
FBtr0072248_21	1.2923	2.4015	0.9937	2.1787
FBtr0072248_65	1.3892	2.4015	1.2246	2.1787
FBtr0072248_71	1.4175	2.4015	0.9315	2.1787
FBtr0072249_111	3.3607	3.3751	2.0257	3.2776
FBtr0072249_82	3.2732	3.3751	2.2053	3.2776
FBtr0072252_219	1.4148	1.7568	1.8187	1.9001
FBtr0072252_81	1.7671	1.7568	1.7793	1.9001
FBtr0072255_9	2.7720	2.9336	NA	NA
FBtr0072260_132	3.0193	3.3247	2.0769	3.0128
FBtr0072260_212	2.7882	3.3247	2.4941	3.0128
FBtr0072260_220	3.2245	3.3247	2.5198	3.0128
FBtr0072260_268	3.2731	3.3247	2.2601	3.0128
FBtr0072260_27	2.9580	3.3247	2.4086	3.0128
FBtr0072260_281	3.2200	3.3247	2.0752	3.0128
FBtr0072260_42	2.9348	3.3247	2.6008	3.0128
FBtr0072262_187	3.4317	3.5069	1.3697	3.4713
FBtr0072263_230	2.8646	2.9006	2.4859	2.9319
FBtr0072263_262	2.7682	2.9006	2.0139	2.9319
FBtr0072265_192	3.1835	3.1027	2.4299	3.1781
FBtr0072265_207	3.2134	3.1027	3.0313	3.1781
FBtr0072265_231	3.2213	3.1027	3.0585	3.1781
FBtr0072265_240	3.2257	3.1027	2.9869	3.1781
FBtr0072268_75	2.8328	2.4546	1.9316	2.6524
FBtr0072269_145	2.4898	2.4546	0.9740	2.6524
FBtr0072272_321	1.9738	1.9843	2.0063	1.8914
FBtr0072272_356	1.9531	1.9843	1.7488	1.8914
FBtr0072272_425	1.8487	1.9843	1.8520	1.8914
FBtr0072276_209	0.1935	0.3769	0.0000	1.3968
FBtr0072276_33	0.4192	0.3769	0.9999	1.3968
FBtr0072276_66	0.4414	0.3769	0.8877	1.3968
FBtr0072276_77	0.5535	0.3769	1.0858	1.3968
FBtr0072280_3	3.0788	3.4949	2.3565	3.3883
FBtr0072282_110	2.5074	3.5006	1.8119	3.3022
FBtr0072282_32	2.5067	3.5006	1.8466	3.3022
FBtr0072282_52	0.8349	3.5006	NA	NA
FBtr0072285_13	3.1071	3.3864	3.0479	3.2947
FBtr0072285_209	2.9924	3.3864	3.0988	3.2947
FBtr0072285_281	2.9857	3.3864	2.1664	3.2947
FBtr0072285_38	3.0463	3.3864	2.9370	3.2947
FBtr0072287_81	3.3236	3.4868	3.0139	3.4581
FBtr0072288_30	1.8821	2.4400	0.0000	1.9841
FBtr0072289_120	2.4010	2.6814	NA	NA
FBtr0072289_146	2.5651	2.6814	2.0395	2.2144
FBtr0072289_278	2.5254	2.6814	2.1104	2.2144
FBtr0072289_76	0.0000	2.6814	0.8912	2.2144
FBtr0072298_339	1.5742	2.0788	1.9374	2.0936
FBtr0072298_542	1.9328	2.0788	NA	NA
FBtr0072298_548	1.9992	2.0788	NA	NA
FBtr0072298_554	2.1417	2.0788	0.0000	2.0936
FBtr0072299_72	0.7606	0.9577	0.7572	0.4882
FBtr0072302_122	3.1275	2.9255	2.2880	3.5122
FBtr0072302_13	3.1663	2.9255	3.0288	3.5122
FBtr0072302_61	3.1111	2.9255	2.9865	3.5122
FBtr0072304_140	2.6896	3.2600	2.6179	3.3091
FBtr0072304_146	2.6532	3.2600	2.4528	3.3091
FBtr0072304_150	2.5862	3.2600	2.6985	3.3091
FBtr0072309_60	2.8024	3.2683	0.2356	3.0017
FBtr0072334_12	2.3445	2.0106	1.4234	1.7797
FBtr0072336_44	2.4134	2.2012	1.8863	2.1783
FBtr0072336_51	2.3814	2.2012	1.9527	2.1783
FBtr0072338_4	3.2455	3.4020	1.0790	3.2816
FBtr0072338_81	3.0820	3.4020	0.8280	3.2816
FBtr0072342_43	2.8507	3.2398	2.6802	3.3968
FBtr0072348_26	3.2866	3.5375	2.2250	3.4450
FBtr0072349_57	2.5515	3.5375	2.0830	3.4450
FBtr0072349_9	2.9571	3.5375	0.0000	3.4450
FBtr0072357_67	0.8324	1.2081	0.9389	1.0600
FBtr0072362_186	1.7393	2.2951	1.7120	1.9610
FBtr0072362_206	1.9423	2.2951	1.9867	1.9610
FBtr0072362_46	2.6285	2.2951	1.7300	1.9610
FBtr0072366_164	2.8846	3.5005	2.6505	3.4214
FBtr0072366_244	3.0067	3.5005	2.8169	3.4214
FBtr0072366_249	2.8339	3.5005	2.9953	3.4214
FBtr0072366_78	2.2058	3.5005	2.6828	3.4214
FBtr0072368_213	1.9817	2.0651	1.8079	2.0355
FBtr0072368_220	1.7596	2.0651	1.7822	2.0355
FBtr0072368_302	2.3390	2.0651	2.0705	2.0355
FBtr0072368_397	1.8989	2.0651	1.9125	2.0355
FBtr0072368_448	1.8699	2.0651	1.8408	2.0355
FBtr0072368_586	1.7223	2.0651	1.8535	2.0355
FBtr0072368_714	2.2101	2.0651	1.8726	2.0355
FBtr0072368_759	1.8628	2.0651	1.5586	2.0355
FBtr0072368_9	2.0269	2.0651	2.1156	2.0355
FBtr0072369_207	3.2684	3.4233	2.4462	3.3633
FBtr0072369_454	2.7525	3.4233	2.8114	3.3633
FBtr0072375_65	3.3329	3.4128	2.4159	3.3935
FBtr0072379_168	2.7460	3.0071	2.3391	2.9259
FBtr0072379_228	2.7643	3.0071	2.3843	2.9259
FBtr0072393_32	2.9512	3.0964	2.0928	2.6721
FBtr0072393_498	3.1784	3.0964	1.2993	2.6721
FBtr0072396_1064	2.8058	2.8748	2.6453	3.0564
FBtr0072396_221	2.9670	2.8748	2.5485	3.0564
FBtr0072396_371	2.6726	2.8748	2.1330	3.0564
FBtr0072396_698	2.7877	2.8748	2.3929	3.0564
FBtr0072396_778	2.7334	2.8748	2.4127	3.0564
FBtr0072400_121	1.4854	2.8434	2.0209	2.8505
FBtr0072400_157	1.3881	2.8434	1.4659	2.8505
FBtr0072400_201	1.3680	2.8434	1.9845	2.8505
FBtr0072400_204	1.3542	2.8434	1.5814	2.8505
FBtr0072400_233	2.7986	2.8434	2.9341	2.8505
FBtr0072400_243	1.5146	2.8434	0.9032	2.8505
FBtr0072400_286	1.6511	2.8434	0.7226	2.8505
FBtr0072400_311	2.8115	2.8434	2.9290	2.8505
FBtr0072405_13	3.4756	3.5207	1.8631	3.2754
FBtr0072423_102	3.2508	3.3067	2.5759	3.1509
FBtr0072423_186	3.2002	3.3067	2.4611	3.1509
FBtr0072423_243	3.2721	3.3067	2.9403	3.1509
FBtr0072427_170	3.2316	3.1079	2.5178	3.1036
FBtr0072429_11	3.3025	3.4934	2.8777	3.4485
FBtr0072435_91	3.3573	3.5320	2.3367	3.4049
FBtr0072441_140	1.7283	1.9013	1.3734	2.2225
FBtr0072441_319	2.1740	1.9013	0.5444	2.2225
FBtr0072441_330	1.9156	1.9013	1.4494	2.2225
FBtr0072441_348	1.7599	1.9013	1.5091	2.2225
FBtr0072441_387	1.8888	1.9013	0.0000	2.2225
FBtr0072441_512	1.5423	1.9013	0.9305	2.2225
FBtr0072441_523	1.5021	1.9013	0.8476	2.2225
FBtr0072442_100	2.0075	1.9013	0.0000	2.2225
FBtr0072442_123	1.7597	1.9013	NA	NA
FBtr0072449_219	1.6813	1.8769	1.4383	1.8365
FBtr0072458_190	2.8764	2.9002	1.6126	2.4557
FBtr0072458_87	1.5159	2.9002	0.0000	2.4557
FBtr0072461_131	1.9500	2.1984	0.0000	1.7399
FBtr0072461_221	2.1918	2.1984	1.8338	1.7399
FBtr0072461_236	2.1965	2.1984	1.9615	1.7399
FBtr0072464_111	3.4541	3.5153	3.0826	3.4075
FBtr0072464_263	3.3829	3.5153	2.8138	3.4075
FBtr0072464_274	3.4235	3.5153	3.0379	3.4075
FBtr0072465_132	3.3675	3.5153	2.6378	3.4075
FBtr0072465_278	3.2837	3.5153	2.3354	3.4075
FBtr0072465_292	3.3180	3.5153	3.2569	3.4075
FBtr0072465_494	3.0854	3.5153	3.4206	3.4075
FBtr0072466_165	3.3962	3.5153	1.7401	3.4075
FBtr0072466_180	3.4171	3.5153	1.5470	3.4075
FBtr0072466_299	2.9059	3.5153	0.9977	3.4075
FBtr0072466_337	2.6363	3.5153	NA	NA
FBtr0072470_116	3.4688	3.5153	3.3528	3.4075
FBtr0072470_144	3.4901	3.5153	3.3006	3.4075
FBtr0072470_36	2.9451	3.5153	2.1142	3.4075
FBtr0072471_170	3.4106	3.5153	2.4079	3.4075
FBtr0072475_188	3.3257	3.3507	3.2313	3.3143
FBtr0072476_155	2.3242	2.8089	1.2749	2.8116
FBtr0072476_236	2.4601	2.8089	0.8191	2.8116
FBtr0072476_272	2.7148	2.8089	2.0942	2.8116
FBtr0072476_356	2.4556	2.8089	1.8883	2.8116
FBtr0072480_93	3.3572	3.4800	2.5432	3.4682
FBtr0072481_156	3.4041	3.4800	2.0859	3.4682
FBtr0072487_42	3.4041	3.4339	3.0145	3.3865
FBtr0072507_99	1.0015	1.1782	0.5018	0.5934
FBtr0072516_1000	3.2971	3.5385	2.8488	3.4817
FBtr0072516_1014	3.2403	3.5385	2.8275	3.4817
FBtr0072516_1059	3.2368	3.5385	3.1872	3.4817
FBtr0072516_1099	3.2453	3.5385	3.2622	3.4817
FBtr0072516_200	3.3186	3.5385	2.8051	3.4817
FBtr0072516_213	3.3962	3.5385	3.4059	3.4817
FBtr0072516_348	3.2884	3.5385	3.3682	3.4817
FBtr0072516_411	3.2423	3.5385	3.0834	3.4817
FBtr0072516_815	3.3457	3.5385	3.3312	3.4817
FBtr0072516_884	3.2928	3.5385	3.3095	3.4817
FBtr0072516_902	3.3221	3.5385	3.2702	3.4817
FBtr0072516_950	3.3832	3.5385	3.3126	3.4817
FBtr0072516_974	3.4053	3.5385	3.1319	3.4817
FBtr0072517_101	3.2145	3.5385	2.5092	3.4817
FBtr0072517_144	2.9482	3.5385	2.5479	3.4817
FBtr0072517_150	2.8985	3.5385	2.7859	3.4817
FBtr0072521_112	3.0152	3.3660	2.6571	3.1464
FBtr0072521_139	3.2048	3.3660	0.3463	3.1464
FBtr0072521_202	3.1576	3.3660	3.0566	3.1464
FBtr0072521_212	3.1255	3.3660	3.1404	3.1464
FBtr0072521_307	2.8609	3.3660	3.0772	3.1464
FBtr0072521_322	2.8535	3.3660	3.0988	3.1464
FBtr0072521_331	2.8445	3.3660	3.0156	3.1464
FBtr0072521_484	2.9098	3.3660	2.9779	3.1464
FBtr0072521_496	2.9029	3.3660	3.1095	3.1464
FBtr0072521_536	3.0766	3.3660	3.2381	3.1464
FBtr0072524_181	2.7334	3.4119	3.1384	3.3494
FBtr0072524_264	2.9735	3.4119	2.1580	3.3494
FBtr0072525_124	3.1027	3.4119	2.2677	3.3494
FBtr0072525_51	0.9005	3.4119	NA	NA
FBtr0072525_91	3.0920	3.4119	2.7417	3.3494
FBtr0072529_101	3.2388	3.4218	2.6310	3.3342
FBtr0072530_154	3.2533	3.4218	3.2629	3.3342
FBtr0072532_112	3.4287	3.2705	2.3367	3.4192
FBtr0072532_186	2.4936	3.2705	0.8644	3.4192
FBtr0072532_223	3.1150	3.2705	2.2689	3.4192
FBtr0072532_309	3.3110	3.2705	3.2153	3.4192
FBtr0072532_515	3.1913	3.2705	3.3956	3.4192
FBtr0072532_622	3.1454	3.2705	3.1197	3.4192
FBtr0072532_68	3.2997	3.2705	2.9448	3.4192
FBtr0072532_722	2.1955	3.2705	2.2931	3.4192
FBtr0072536_216	2.7791	2.8890	2.8934	2.8130
FBtr0072536_271	2.8770	2.8890	2.7356	2.8130
FBtr0072536_278	2.7689	2.8890	2.5618	2.8130
FBtr0072536_298	2.8852	2.8890	2.7108	2.8130
FBtr0072536_392	2.9576	2.8890	2.0673	2.8130
FBtr0072536_409	2.9466	2.8890	2.6170	2.8130
FBtr0072536_432	2.9959	2.8890	2.6545	2.8130
FBtr0072538_193	1.5931	1.9558	0.8790	1.4074
FBtr0072538_233	2.1847	1.9558	0.3680	1.4074
FBtr0072538_442	2.2375	1.9558	0.0000	1.4074
FBtr0072539_54	1.3932	1.9558	1.2698	1.4074
FBtr0072539_93	0.4829	1.9558	0.8924	1.4074
FBtr0072548_50	3.2606	3.5309	0.7046	3.2493
FBtr0072548_73	3.3962	3.5309	2.6911	3.2493
FBtr0072548_88	3.4031	3.5309	2.5242	3.2493
FBtr0072549_187	3.4748	3.5309	3.3242	3.2493
FBtr0072549_194	3.4761	3.5309	2.4961	3.2493
FBtr0072549_478	3.4270	3.5309	3.0604	3.2493
FBtr0072549_592	3.2888	3.5309	3.1629	3.2493
FBtr0072549_679	3.5312	3.5309	3.0394	3.2493
FBtr0072550_71	3.4461	3.5058	3.0314	3.4402
FBtr0072551_150	3.1967	2.7098	1.4473	2.9925
FBtr0072551_207	2.8314	2.7098	2.6156	2.9925
FBtr0072552_114	1.8836	2.7098	0.5928	2.9925
FBtr0072552_377	1.9916	2.7098	3.2094	2.9925
FBtr0072552_430	2.4298	2.7098	2.5885	2.9925
FBtr0072556_15	3.3660	2.9301	2.8464	2.7679
FBtr0072556_266	2.6358	2.9301	2.5860	2.7679
FBtr0072556_270	2.7545	2.9301	2.3141	2.7679
FBtr0072556_50	3.3510	2.9301	2.5632	2.7679
FBtr0072556_9	3.3386	2.9301	2.4671	2.7679
FBtr0072557_60	2.5342	3.1359	2.1288	2.8276
FBtr0072558_1	3.1465	3.0524	1.5288	2.8984
FBtr0072559_7	3.2202	3.3020	2.5891	3.1982
FBtr0072562_297	2.7726	2.5399	2.2474	2.7321
FBtr0072562_470	2.7480	2.5399	2.7311	2.7321
FBtr0072563_177	2.7080	2.8098	1.8756	2.2959
FBtr0072563_48	2.8504	2.8098	2.4743	2.2959
FBtr0072566_54	1.4211	1.1857	0.0000	0.5153
FBtr0072566_97	0.9422	1.1857	0.0000	0.5153
FBtr0072568_15	1.0765	1.3029	1.2144	1.2227
FBtr0072569_56	2.4202	3.2631	1.8951	3.1265
FBtr0072570_108	3.2643	3.1544	2.2207	3.2630
FBtr0072573_138	3.0664	3.1051	2.6055	3.0663
FBtr0072573_169	2.3056	3.1051	0.9716	3.0663
FBtr0072573_231	3.0306	3.1051	2.0859	3.0663
FBtr0072573_25	2.5196	3.1051	2.6002	3.0663
FBtr0072573_267	2.7889	3.1051	2.1799	3.0663
FBtr0072573_273	2.7620	3.1051	2.0748	3.0663
FBtr0072573_335	2.7476	3.1051	2.1976	3.0663
FBtr0072573_344	2.7520	3.1051	2.1515	3.0663
FBtr0072573_37	2.4568	3.1051	2.6617	3.0663
FBtr0072573_379	2.7354	3.1051	2.0996	3.0663
FBtr0072573_410	2.8070	3.1051	2.2374	3.0663
FBtr0072573_53	2.3700	3.1051	2.4335	3.0663
FBtr0072574_111	2.6170	2.5889	2.4285	2.5855
FBtr0072574_117	2.6181	2.5889	2.4162	2.5855
FBtr0072574_29	2.2968	2.5889	2.4529	2.5855
FBtr0072586_86	1.6009	2.0797	0.0000	2.3763
FBtr0072587_43	3.0901	3.3630	2.6933	3.4655
FBtr0072589_170	2.6715	3.2197	2.4070	3.0103
FBtr0072589_291	2.5776	3.2197	2.1132	3.0103
FBtr0072589_351	3.0572	3.2197	2.7106	3.0103
FBtr0072592_182	1.6547	1.8963	1.9852	1.2061
FBtr0072593_217	3.3193	3.3687	3.0026	3.2060
FBtr0072593_223	3.3209	3.3687	3.0088	3.2060
FBtr0072593_234	3.3606	3.3687	3.0566	3.2060
FBtr0072593_821	2.8895	3.3687	2.6199	3.2060
FBtr0072594_120	2.3135	2.2295	2.0355	2.2154
FBtr0072594_172	2.1476	2.2295	1.8000	2.2154
FBtr0072594_176	2.1134	2.2295	2.3066	2.2154
FBtr0072594_199	2.1294	2.2295	2.3359	2.2154
FBtr0072594_319	1.8113	2.2295	1.8702	2.2154
FBtr0072594_332	1.9433	2.2295	2.1617	2.2154
FBtr0072594_367	2.0015	2.2295	1.5128	2.2154
FBtr0072594_401	1.6467	2.2295	1.7047	2.2154
FBtr0072594_468	2.1929	2.2295	2.0940	2.2154
FBtr0072594_542	2.4544	2.2295	1.5311	2.2154
FBtr0072594_60	2.4099	2.2295	1.8019	2.2154
FBtr0072596_7	3.2218	3.4119	2.6551	3.3713
FBtr0072601_136	2.1721	3.1671	1.5742	2.6756
FBtr0072602_63	3.3493	3.4291	1.7068	3.2574
FBtr0072605_113	3.1804	3.2623	2.8041	2.8066
FBtr0072605_69	3.1184	3.2623	2.4275	2.8066
FBtr0072606_82	2.1962	2.7348	2.4081	2.4981
FBtr0072606_85	2.1962	2.7348	2.3945	2.4981
FBtr0072606_88	2.2038	2.7348	2.3222	2.4981
FBtr0072607_22	3.1452	3.4174	2.4435	3.3739
FBtr0072607_44	3.0886	3.4174	2.3668	3.3739
FBtr0072610_13	2.7778	3.0707	1.8882	2.9166
FBtr0072610_185	3.0067	3.0707	2.7588	2.9166
FBtr0072612_10	2.9824	3.0750	2.3014	2.4157
FBtr0072612_142	2.9243	3.0750	1.8670	2.4157
FBtr0072614_250	2.8052	3.0750	2.0963	2.4157
FBtr0072614_257	2.9275	3.0750	1.7742	2.4157
FBtr0072619_29	2.8450	2.8451	2.8375	2.6252
FBtr0072619_57	2.9111	2.8451	2.8562	2.6252
FBtr0072626_67	2.3414	2.3421	2.5099	2.2878
FBtr0072630_4	0.3766	1.4679	0.0000	2.2257
FBtr0072630_57	0.1435	1.4679	0.0000	2.2257
FBtr0072633_1	0.6080	1.1319	0.9691	1.0607
FBtr0072645_241	3.2944	3.2644	2.3643	2.9627
FBtr0072645_244	3.2932	3.2644	2.2469	2.9627
FBtr0072645_249	3.3134	3.2644	2.8890	2.9627
FBtr0072645_277	3.1487	3.2644	2.9841	2.9627
FBtr0072645_367	3.0192	3.2644	2.1988	2.9627
FBtr0072645_392	3.0596	3.2644	3.3201	2.9627
FBtr0072645_398	3.0312	3.2644	3.2894	2.9627
FBtr0072645_425	2.9534	3.2644	3.3093	2.9627
FBtr0072645_501	3.2985	3.2644	3.1078	2.9627
FBtr0072645_66	3.2043	3.2644	3.0186	2.9627
FBtr0072646_328	2.3044	3.2644	2.3787	2.9627
FBtr0072646_66	1.7521	3.2644	0.9972	2.9627
FBtr0072648_39	2.8595	3.2644	2.9456	2.9627
FBtr0072651_124	2.0629	2.3273	2.1686	1.8867
FBtr0072651_134	2.5698	2.3273	1.9392	1.8867
FBtr0072652_48	3.4227	3.5526	2.0035	3.4158
FBtr0072659_126	1.8453	1.5205	0.7616	1.5937
FBtr0072659_354	2.1547	1.5205	1.8821	1.5937
FBtr0072659_97	2.0459	1.5205	2.0900	1.5937
FBtr0072660_148	1.5923	1.5205	1.1538	1.5937
FBtr0072660_229	1.4841	1.5205	1.0088	1.5937
FBtr0072662_188	2.3862	2.4586	0.0000	2.5051
FBtr0072662_237	2.4395	2.4586	2.0410	2.5051
FBtr0072669_39	2.9707	3.3260	1.7880	3.1671
FBtr0072671_169	3.4998	3.5321	3.1412	3.4418
FBtr0072671_212	3.4348	3.5321	3.2070	3.4418
FBtr0072672_101	2.5315	2.9452	1.1073	2.9781
FBtr0072672_164	2.3267	2.9452	2.3174	2.9781
FBtr0072675_40	2.1119	2.9452	1.8315	2.9781
FBtr0072679_125	3.0802	3.3482	3.1137	3.1411
FBtr0072681_214	2.5788	2.5929	1.9206	2.2794
FBtr0072681_296	2.6466	2.5929	0.0000	2.2794
FBtr0072692_11	0.8752	0.8040	0.9160	0.7336
FBtr0072692_45	0.5663	0.8040	0.6536	0.7336
FBtr0072692_83	0.4876	0.8040	0.3229	0.7336
FBtr0072693_209	1.2957	1.0945	0.4890	0.5978
FBtr0072697_10	2.4066	3.3791	2.2740	3.4608
FBtr0072697_126	3.0125	3.3791	2.6158	3.4608
FBtr0072697_24	2.4439	3.3791	2.1296	3.4608
FBtr0072697_35	2.2723	3.3791	2.2170	3.4608
FBtr0072697_47	2.9938	3.3791	2.8636	3.4608
FBtr0072700_103	2.9817	3.3791	2.1280	3.4608
FBtr0072700_175	2.1654	3.3791	1.9830	3.4608
FBtr0072700_93	3.3803	3.3791	2.9100	3.4608
FBtr0072708_329	3.1670	3.4734	2.8033	3.2337
FBtr0072708_372	3.1757	3.4734	2.8710	3.2337
FBtr0072710_122	3.4635	3.4734	3.2211	3.2337
FBtr0072710_185	3.4962	3.4734	3.3187	3.2337
FBtr0072710_232	3.1001	3.4734	1.9133	3.2337
FBtr0072710_393	3.4037	3.4734	3.2888	3.2337
FBtr0072712_52	2.5067	2.1874	0.0000	2.7137
FBtr0072712_58	2.5991	2.1874	2.2557	2.7137
FBtr0072713_113	1.5307	2.1874	1.2783	2.7137
FBtr0072713_77	1.7270	2.1874	0.8240	2.7137
FBtr0072722_161	3.0558	3.1090	1.9638	2.9714
FBtr0072722_74	2.3171	3.1090	2.1494	2.9714
FBtr0072723_133	2.0719	3.3868	NA	NA
FBtr0072723_168	2.7408	3.3868	NA	NA
FBtr0072723_294	2.1773	3.3868	0.0000	3.3802
FBtr0072723_308	2.9400	3.3868	1.8580	3.3802
FBtr0072723_312	2.7936	3.3868	2.9110	3.3802
FBtr0072723_32	0.0000	3.3868	0.0000	3.3802
FBtr0072723_397	2.4991	3.3868	1.4898	3.3802
FBtr0072723_464	2.5807	3.3868	0.9959	3.3802
FBtr0072723_531	1.7794	3.3868	1.3205	3.3802
FBtr0072723_663	2.5726	3.3868	1.8667	3.3802
FBtr0072723_710	3.2825	3.3868	2.5567	3.3802
FBtr0072727_120	3.4802	3.4978	1.9616	3.4951
FBtr0072729_104	3.0165	3.4392	3.1630	3.3621
FBtr0072729_109	3.0048	3.4392	3.1928	3.3621
FBtr0072729_24	3.0798	3.4392	2.7742	3.3621
FBtr0072729_31	3.0877	3.4392	2.7351	3.3621
FBtr0072737_168	3.4161	3.5263	3.0577	3.3637
FBtr0072737_201	3.4283	3.5263	3.0196	3.3637
FBtr0072737_224	3.4313	3.5263	3.1893	3.3637
FBtr0072739_238	3.2724	3.3569	2.6570	3.3767
FBtr0072739_254	3.2849	3.3569	2.5929	3.3767
FBtr0072739_36	2.4907	3.3569	1.7796	3.3767
FBtr0072742_294	2.6655	2.5291	1.8902	1.9039
FBtr0072742_315	2.8726	2.5291	0.9702	1.9039
FBtr0072742_333	2.7573	2.5291	1.4976	1.9039
FBtr0072742_88	2.7494	2.5291	0.0000	1.9039
FBtr0072742_95	3.0396	2.5291	1.8353	1.9039
FBtr0072743_182	3.1455	3.3665	2.0049	3.4201
FBtr0072743_228	2.8684	3.3665	2.4457	3.4201
FBtr0072743_242	3.0449	3.3665	2.3277	3.4201
FBtr0072743_284	3.0199	3.3665	1.3878	3.4201
FBtr0072743_299	2.9298	3.3665	1.4085	3.4201
FBtr0072743_358	2.8287	3.3665	1.9289	3.4201
FBtr0072743_384	3.3291	3.3665	1.3331	3.4201
FBtr0072744_142	0.0000	0.1584	0.0000	0.0320
FBtr0072757_156	3.4016	3.5024	3.3024	3.2419
FBtr0072757_3	3.4643	3.5024	2.4205	3.2419
FBtr0072757_88	3.4195	3.5024	3.2360	3.2419
FBtr0072757_9	3.4912	3.5024	2.3822	3.2419
FBtr0072759_48	3.2162	3.4846	3.0803	3.4402
FBtr0072767_186	3.2708	3.3931	2.7341	3.0495
FBtr0072768_121	2.7557	3.3931	2.6375	3.0495
FBtr0072768_128	2.8933	3.3931	2.6424	3.0495
FBtr0072768_85	2.6182	3.3931	2.5583	3.0495
FBtr0072776_22	3.2591	3.4642	1.6666	3.4063
FBtr0072785_22	2.6281	2.6352	2.5810	2.6823
FBtr0072785_34	2.6147	2.6352	2.4876	2.6823
FBtr0072788_68	3.0400	3.5229	1.7168	3.5006
FBtr0072788_96	3.3177	3.5229	2.1598	3.5006
FBtr0072797_123	2.7236	3.0680	1.1168	2.5678
FBtr0072797_91	3.2364	3.0680	2.3641	2.5678
FBtr0072800_3	3.2148	2.4324	0.0000	0.6650
FBtr0072812_125	2.6866	3.2271	2.9835	3.2207
FBtr0072812_97	3.1671	3.2271	3.1048	3.2207
FBtr0072814_100	3.3069	3.3697	2.9027	3.1563
FBtr0072821_256	2.1524	2.4835	0.0000	2.5043
FBtr0072826_192	3.3101	3.4732	3.4180	3.3201
FBtr0072827_180	3.3772	3.4732	2.9594	3.3201
FBtr0072827_189	3.3245	3.4732	2.4857	3.3201
FBtr0072827_251	3.5266	3.4732	3.0737	3.3201
FBtr0072827_281	3.5031	3.4732	2.9133	3.3201
FBtr0072828_36	3.4098	3.5417	2.8693	3.5318
FBtr0072828_447	3.3934	3.5417	3.1409	3.5318
FBtr0072828_461	3.4342	3.5417	3.5575	3.5318
FBtr0072831_226	3.5084	3.4739	2.7787	3.4729
FBtr0072836_104	2.5146	2.8223	2.5897	2.8505
FBtr0072843_183	1.3199	3.4726	0.7814	3.4580
FBtr0072843_222	1.1549	3.4726	0.7814	3.4580
FBtr0072843_34	1.3600	3.4726	0.0000	3.4580
FBtr0072843_65	1.3250	3.4726	NA	NA
FBtr0072843_75	1.2803	3.4726	0.0000	3.4580
FBtr0072848_123	2.2383	2.9574	2.2965	2.4437
FBtr0072848_352	2.5487	2.9574	2.2993	2.4437
FBtr0072848_39	2.3026	2.9574	1.9584	2.4437
FBtr0072852_1	0.8857	1.2435	1.3455	1.1889
FBtr0072853_110	3.3649	3.4850	2.4529	3.4568
FBtr0072853_197	3.4946	3.4850	3.4440	3.4568
FBtr0072858_148	2.5136	2.6196	2.7106	2.6116
FBtr0072864_65	2.9272	3.0821	1.1534	2.9584
FBtr0072871_105	1.7251	1.2940	0.6374	0.9493
FBtr0072871_126	1.7641	1.2940	0.7277	0.9493
FBtr0072871_144	1.7629	1.2940	0.7277	0.9493
FBtr0072871_182	1.5314	1.2940	0.0000	0.9493
FBtr0072871_259	1.4548	1.2940	NA	NA
FBtr0072871_266	1.4522	1.2940	NA	NA
FBtr0072871_9	1.3551	1.2940	0.0000	0.9493
FBtr0072872_110	1.2727	1.2940	0.7005	0.9493
FBtr0072872_13	1.2816	1.2940	0.4890	0.9493
FBtr0072874_340	2.3926	2.7344	2.3428	2.8932
FBtr0072874_453	2.2591	2.7344	1.9679	2.8932
FBtr0072877_101	3.1475	3.3232	2.5065	3.2229
FBtr0072879_21	1.6054	1.7785	1.7857	1.5910
FBtr0072902_7	0.2653	0.3741	0.0000	0.1625
FBtr0072903_16	3.1903	3.4894	2.0949	3.4573
FBtr0072904_100	3.3179	3.3240	3.0214	2.7717
FBtr0072904_132	3.3032	3.3240	2.9766	2.7717
FBtr0072904_68	3.2709	3.3240	2.8601	2.7717
FBtr0072905_112	3.1122	3.4045	2.4432	3.1896
FBtr0072905_116	3.0399	3.4045	2.6649	3.1896
FBtr0072905_149	2.9935	3.4045	2.9695	3.1896
FBtr0072905_188	3.0788	3.4045	2.5247	3.1896
FBtr0072905_3	3.1545	3.4045	2.2772	3.1896
FBtr0072907_145	2.7306	3.4045	2.5698	3.1896
FBtr0072912_52	2.9772	2.9209	0.9447	2.7803
FBtr0072913_132	2.5409	2.7796	1.8909	2.5173
FBtr0072913_30	2.6361	2.7796	1.8002	2.5173
FBtr0072913_37	2.6564	2.7796	1.5722	2.5173
FBtr0072915_21	3.0907	3.2994	2.9310	2.9211
FBtr0072915_3	3.0670	3.2994	2.9252	2.9211
FBtr0072915_64	2.9603	3.2994	2.3960	2.9211
FBtr0072916_131	2.2284	3.2086	2.5986	3.0280
FBtr0072921_106	2.3895	3.2174	0.9355	2.8349
FBtr0072922_92	3.2037	3.2174	2.8105	2.8349
FBtr0072922_97	3.2104	3.2174	2.7363	2.8349
FBtr0072923_164	3.1292	3.2174	2.4656	2.8349
FBtr0072923_193	3.0556	3.2174	2.7053	2.8349
FBtr0072923_217	3.3577	3.2174	3.0843	2.8349
FBtr0072925_157	3.4287	3.4293	2.0019	3.1121
FBtr0072925_195	3.1132	3.4293	1.5467	3.1121
FBtr0072925_88	2.7256	3.4293	2.6999	3.1121
FBtr0072927_1101	1.6568	3.2882	NA	NA
FBtr0072927_1158	1.5396	3.2882	NA	NA
FBtr0072927_1345	3.1364	3.2882	1.9066	2.9892
FBtr0072927_1351	3.1389	3.2882	1.9066	2.9892
FBtr0072927_1360	3.1357	3.2882	1.9066	2.9892
FBtr0072927_215	2.5040	3.2882	NA	NA
FBtr0072927_224	2.5067	3.2882	NA	NA
FBtr0072927_254	2.4625	3.2882	NA	NA
FBtr0072927_291	2.2522	3.2882	NA	NA
FBtr0072927_323	1.8984	3.2882	NA	NA
FBtr0072927_338	1.5541	3.2882	NA	NA
FBtr0072927_443	1.8132	3.2882	0.0000	2.9892
FBtr0072927_494	1.4412	3.2882	NA	NA
FBtr0072927_542	0.0000	3.2882	NA	NA
FBtr0072927_679	2.4728	3.2882	1.5301	2.9892
FBtr0072927_74	3.1336	3.2882	2.5195	2.9892
FBtr0072927_763	2.1707	3.2882	1.3304	2.9892
FBtr0072927_793	2.2065	3.2882	1.5225	2.9892
FBtr0072932_98	3.3776	3.3120	2.7583	2.9712
FBtr0072933_109	3.1662	3.3120	2.2762	2.9712
FBtr0072933_113	3.1464	3.3120	1.7339	2.9712
FBtr0072933_148	3.1741	3.3120	2.0485	2.9712
FBtr0072933_73	3.1694	3.3120	2.6895	2.9712
FBtr0072934_233	3.0377	3.3120	2.0752	2.9712
FBtr0072950_176	2.4534	2.4691	2.9597	2.6472
FBtr0072950_3	2.0961	2.4691	1.0006	2.6472
FBtr0072953_192	2.4694	2.4691	1.8920	2.6472
FBtr0072955_187	2.6842	3.2992	2.2827	3.0730
FBtr0072955_3	2.8512	3.2992	NA	NA
FBtr0072962_40	0.7724	1.2391	0.0000	0.6449
FBtr0072963_75	3.0529	2.8558	2.6532	2.6988
FBtr0072965_94	1.4701	2.8558	1.9381	2.6988
FBtr0072968_5	2.0988	2.1236	1.5307	2.1237
FBtr0072972_127	3.3508	3.3590	3.0762	3.1576
FBtr0072972_268	3.2570	3.3590	3.3913	3.1576
FBtr0072972_78	3.3070	3.3590	2.6889	3.1576
FBtr0072973_195	3.0253	3.3590	2.5110	3.1576
FBtr0072973_288	3.3690	3.3590	2.8980	3.1576
FBtr0072977_143	0.9413	1.7463	0.9300	1.6065
FBtr0072981_121	3.1577	3.4555	2.9241	3.2775
FBtr0072981_224	3.1118	3.4555	3.0947	3.2775
FBtr0072983_86	2.4270	3.2941	2.3341	3.2840
FBtr0072984_29	3.1985	3.4274	3.0273	3.2537
FBtr0072984_73	3.2392	3.4274	2.6518	3.2537
FBtr0072986_161	3.2983	3.3378	3.2403	3.2373
FBtr0072986_270	3.1417	3.3378	3.0868	3.2373
FBtr0072986_313	3.1246	3.3378	1.8183	3.2373
FBtr0072986_32	3.3780	3.3378	3.3407	3.2373
FBtr0072986_339	3.0830	3.3378	0.0000	3.2373
FBtr0072986_515	3.2844	3.3378	2.5092	3.2373
FBtr0072986_665	3.3288	3.3378	3.2216	3.2373
FBtr0072986_86	3.3845	3.3378	3.0689	3.2373
FBtr0072991_132	3.1367	3.4788	2.3478	3.0978
FBtr0072991_211	3.2178	3.4788	1.9631	3.0978
FBtr0072991_276	3.1595	3.4788	2.8219	3.0978
FBtr0072991_284	3.1854	3.4788	2.3840	3.0978
FBtr0072991_322	3.1824	3.4788	2.1198	3.0978
FBtr0072991_540	3.1054	3.4788	1.7078	3.0978
FBtr0072991_56	3.3385	3.4788	1.7541	3.0978
FBtr0072991_92	3.2725	3.4788	1.8206	3.0978
FBtr0072992_68	3.3234	3.4788	1.9124	3.0978
FBtr0072993_107	3.1523	3.4788	2.0811	3.0978
FBtr0072993_233	3.0472	3.4788	0.9882	3.0978
FBtr0072993_242	3.0558	3.4788	0.9980	3.0978
FBtr0072995_191	3.3818	3.4788	3.1086	3.0978
FBtr0072995_50	3.1554	3.4788	3.1375	3.0978
FBtr0072995_86	3.1705	3.4788	3.1520	3.0978
FBtr0073002_159	3.2794	3.4788	1.9873	3.0978
FBtr0073009_167	1.1080	1.3229	0.9856	1.5575
FBtr0073009_53	1.2700	1.3229	1.1542	1.5575
FBtr0073009_96	1.1053	1.3229	0.0000	1.5575
FBtr0073011_349	1.8634	2.5150	2.5597	2.5031
FBtr0073011_355	1.8091	2.5150	2.5732	2.5031
FBtr0073011_372	1.6075	2.5150	2.5101	2.5031
FBtr0073023_89	3.3203	3.4886	2.9975	3.3812
FBtr0073032_124	2.3165	3.2352	1.5249	3.3158
FBtr0073032_133	2.3428	3.2352	1.5249	3.3158
FBtr0073032_150	2.8951	3.2352	1.2577	3.3158
FBtr0073032_192	3.2073	3.2352	3.1561	3.3158
FBtr0073042_207	3.1008	3.2495	1.6237	3.1183
FBtr0073043_116	3.3976	3.3866	2.9080	2.9117
FBtr0073045_422	3.0173	3.1824	2.4025	3.4805
FBtr0073045_458	3.0199	3.1824	2.7010	3.4805
FBtr0073051_41	1.8544	1.8952	0.9789	1.8855
FBtr0073053_186	1.7925	2.1930	2.0994	2.0050
FBtr0073056_298	3.3870	3.4707	2.8348	3.3841
FBtr0073057_294	3.1106	3.4707	2.5084	3.3841
FBtr0073057_317	3.3955	3.4707	2.3024	3.3841
FBtr0073057_321	2.9296	3.4707	0.8703	3.3841
FBtr0073057_384	3.3926	3.4707	2.8155	3.3841
FBtr0073057_390	3.3927	3.4707	2.8104	3.3841
FBtr0073063_164	3.3683	3.4789	3.1269	3.2438
FBtr0073063_243	3.4474	3.4789	3.2368	3.2438
FBtr0073063_253	3.3910	3.4789	2.9934	3.2438
FBtr0073063_336	3.4726	3.4789	3.3643	3.2438
FBtr0073063_346	3.4581	3.4789	3.3071	3.2438
FBtr0073066_191	2.8338	3.3061	2.1284	3.3475
FBtr0073071_312	2.9126	3.3233	3.2214	3.3276
FBtr0073071_565	2.8941	3.3233	2.7939	3.3276
FBtr0073075_6	2.7078	3.2078	1.4066	3.2635
FBtr0073082_104	3.3198	3.4467	2.5341	3.3373
FBtr0073082_108	3.3637	3.4467	2.1411	3.3373
FBtr0073082_122	3.2732	3.4467	2.5170	3.3373
FBtr0073082_126	3.2720	3.4467	2.4486	3.3373
FBtr0073082_129	3.2486	3.4467	2.3402	3.3373
FBtr0073082_161	2.9524	3.4467	2.9406	3.3373
FBtr0073082_19	2.8041	3.4467	2.0264	3.3373
FBtr0073083_3	3.3445	3.4922	2.7297	3.2403
FBtr0073083_87	3.3519	3.4922	2.6946	3.2403
FBtr0073083_90	3.3521	3.4922	2.6946	3.2403
FBtr0073086_80	2.6132	2.6859	2.9295	2.7730
FBtr0073087_33	1.1943	2.6859	0.0000	2.7730
FBtr0073089_123	2.4420	2.6859	1.8116	2.7730
FBtr0073089_152	2.3098	2.6859	1.0186	2.7730
FBtr0073089_158	2.3611	2.6859	0.0000	2.7730
FBtr0073089_170	2.3514	2.6859	0.0000	2.7730
FBtr0073090_12	2.0803	2.6859	0.0000	2.7730
FBtr0073090_44	2.6127	2.6859	2.9590	2.7730
FBtr0073092_112	1.2650	1.3525	0.8412	1.2183
FBtr0073093_113	3.3714	3.4448	1.5826	3.2624
FBtr0073095_117	3.3849	3.3814	2.4546	2.7523
FBtr0073105_90	0.9929	1.2029	0.9845	1.2552
FBtr0073108_66	2.9508	3.2610	2.4671	2.8347
FBtr0073114_162	3.1518	3.3000	1.7437	3.3064
FBtr0073115_149	3.4550	3.5268	2.4868	3.4205
FBtr0073115_161	3.4745	3.5268	2.9890	3.4205
FBtr0073115_181	3.4515	3.5268	2.4257	3.4205
FBtr0073115_243	3.2945	3.5268	2.8103	3.4205
FBtr0073115_372	3.3894	3.5268	2.6515	3.4205
FBtr0073117_104	2.8572	3.5268	3.0459	3.4205
FBtr0073117_335	2.5588	3.5268	2.3337	3.4205
FBtr0073117_355	2.5752	3.5268	2.7668	3.4205
FBtr0073117_89	2.8622	3.5268	3.0699	3.4205
FBtr0073118_226	2.9648	3.1108	2.5551	3.1145
FBtr0073118_248	3.0278	3.1108	2.5632	3.1145
FBtr0073118_33	2.7850	3.1108	2.2324	3.1145
FBtr0073124_109	1.8333	1.9565	1.9594	2.0497
FBtr0073127_5	2.1764	2.2864	1.4360	2.4501
FBtr0073132_128	3.4670	3.5141	2.1124	3.4053
FBtr0073143_196	3.3680	3.3967	3.0985	3.1130
FBtr0073143_60	3.1920	3.3967	2.5938	3.1130
FBtr0073145_104	1.4652	2.5345	1.7842	2.7963
FBtr0073145_139	1.3852	2.5345	1.3610	2.7963
FBtr0073145_154	1.4645	2.5345	1.4699	2.7963
FBtr0073145_545	2.0974	2.5345	2.9822	2.7963
FBtr0073146_330	2.6339	2.5345	1.4040	2.7963
FBtr0073146_339	2.6549	2.5345	1.3290	2.7963
FBtr0073146_351	2.6530	2.5345	1.2768	2.7963
FBtr0073146_533	2.0692	2.5345	1.4009	2.7963
FBtr0073146_912	2.2729	2.5345	2.5213	2.7963
FBtr0073146_917	2.2433	2.5345	2.5428	2.7963
FBtr0073146_955	1.8405	2.5345	2.8480	2.7963
FBtr0073148_40	2.9150	3.2676	1.3497	3.0839
FBtr0073157_171	1.9945	1.8962	2.0128	1.6631
FBtr0073164_18	0.0276	0.0307	0.0074	0.0519
FBtr0073167_129	2.2139	2.3181	2.1396	2.3639
FBtr0073167_80	1.2504	2.3181	0.1251	2.3639
FBtr0073176_112	3.3570	3.4273	2.7063	3.4118
FBtr0073179_19	2.5788	3.3383	1.5544	3.4626
FBtr0073179_45	2.6267	3.3383	1.8535	3.4626
FBtr0073183_137	0.8798	1.1674	0.0000	0.8131
FBtr0073183_66	0.5130	1.1674	0.0000	0.8131
FBtr0073183_88	0.6985	1.1674	0.0000	0.8131
FBtr0073187_250	3.3533	3.4097	2.3155	3.4768
FBtr0073187_553	3.3999	3.4097	2.6344	3.4768
FBtr0073188_1035	2.2999	3.4097	1.4406	3.4768
FBtr0073188_1107	2.4400	3.4097	2.3313	3.4768
FBtr0073188_1318	1.6503	3.4097	2.3702	3.4768
FBtr0073188_1329	1.8843	3.4097	1.8066	3.4768
FBtr0073188_1562	2.2470	3.4097	2.3908	3.4768
FBtr0073188_167	2.3764	3.4097	2.3750	3.4768
FBtr0073188_201	2.4990	3.4097	2.2586	3.4768
FBtr0073188_291	1.7015	3.4097	2.3527	3.4768
FBtr0073188_297	1.6300	3.4097	2.3118	3.4768
FBtr0073188_317	1.7332	3.4097	1.7527	3.4768
FBtr0073188_388	1.8533	3.4097	1.2124	3.4768
FBtr0073188_418	1.8137	3.4097	0.6824	3.4768
FBtr0073188_477	2.1375	3.4097	2.2224	3.4768
FBtr0073188_545	2.2714	3.4097	1.8785	3.4768
FBtr0073188_654	1.7248	3.4097	1.5592	3.4768
FBtr0073188_660	1.6847	3.4097	0.9617	3.4768
FBtr0073188_672	1.5513	3.4097	2.4612	3.4768
FBtr0073188_687	1.5224	3.4097	2.4928	3.4768
FBtr0073192_83	2.1724	2.4910	0.6868	2.0639
FBtr0073196_48	0.9387	1.5795	0.0000	1.7628
FBtr0073203_247	2.4576	2.7184	2.3569	2.7163
FBtr0073204_99	1.1628	1.6675	1.3379	2.6152
FBtr0073210_160	3.3614	3.5392	3.1096	3.4876
FBtr0073211_274	3.3755	3.4735	2.5278	3.2403
FBtr0073211_322	3.3133	3.4735	1.5589	3.2403
FBtr0073211_417	3.3759	3.4735	3.2590	3.2403
FBtr0073211_94	3.3563	3.4735	1.6858	3.2403
FBtr0073215_201	2.6854	2.5435	2.1547	2.7046
FBtr0073217_151	3.4259	3.4678	3.1755	3.4196
FBtr0073217_47	3.4172	3.4678	3.2506	3.4196
FBtr0073217_54	3.4179	3.4678	3.2343	3.4196
FBtr0073217_76	3.4214	3.4678	3.3143	3.4196
FBtr0073219_183	2.5970	2.5090	2.0094	2.5201
[truncated: 33,736 more rows]

## Sheet: Fig2AB
min_TE_uORF	Start_codon	Number_of_uORFs	Translated_in_11or12_samples	Proportion
0.1	AUG	37619	8109	0.215556
0.1	GCA	41514	5624	0.135472
0.1	ACA	48812	6590	0.135008
0.1	CUG	25497	3390	0.132957
0.1	CAC	33838	4427	0.130829
0.1	ACG	26421	3451	0.130616
0.1	CAA	60101	7804	0.129848
0.1	AAC	52210	6695	0.128232
0.1	ACC	25449	3222	0.126606
0.1	CAU	26579	3354	0.12619
0.1	GAC	20092	2496	0.124229
0.1	CCA	36805	4568	0.124114
0.1	UGG	19129	2354	0.123059
0.1	AGC	41843	5124	0.122458
0.1	AUA	41885	5099	0.121738
0.1	GGA	24859	3026	0.121727
0.1	AUC	35122	4270	0.121576
0.1	GAA	48009	5833	0.121498
0.1	UAC	21755	2634	0.121076
0.1	UGC	27920	3380	0.12106
0.1	AAU	52085	6301	0.120975
0.1	AGA	36124	4357	0.120612
0.1	UUG	39882	4809	0.120581
0.1	AUU	52175	6272	0.120211
0.1	AAA	112306	13347	0.118845
0.1	CGA	34899	4096	0.117367
0.1	CAG	40420	4735	0.117145
0.1	UCC	24685	2873	0.116386
0.1	AGG	19167	2227	0.116189
0.1	ACU	27311	3144	0.115118
0.1	GAU	22031	2530	0.114838
0.1	CCU	15565	1787	0.114809
0.1	UCA	33246	3801	0.11433
0.1	CGC	31854	3596	0.11289
0.1	CUA	18467	2083	0.112796
0.1	UGU	29278	3287	0.112269
0.1	UUA	34639	3884	0.112128
0.1	GCC	26426	2959	0.111973
0.1	AAG	45685	5093	0.111481
0.1	GUA	17963	1978	0.110115
0.1	CCG	23742	2602	0.109595
0.1	UAU	28569	3122	0.109279
0.1	GCU	25290	2763	0.109253
0.1	GGC	21197	2312	0.109072
0.1	CCC	20352	2207	0.108441
0.1	GCG	29416	3161	0.107459
0.1	GAG	28544	3031	0.106187
0.1	GUG	33840	3567	0.105408
0.1	CGU	24250	2539	0.104701
0.1	GUC	20866	2180	0.104476
0.1	UUU	67698	7046	0.10408
0.1	CGG	23163	2409	0.104002
0.1	UCU	23710	2461	0.103796
0.1	CUC	22519	2313	0.102713
0.1	CUU	25574	2622	0.102526
0.1	UCG	34413	3417	0.0992939
0.1	UUC	38046	3774	0.0991957
0.1	AGU	38383	3722	0.09697
0.1	GUU	34988	3378	0.0965474
0.1	GGU	14770	1408	0.0953284
0.1	GGG	11262	1030	0.091458
0.2	AUG	37619	6908	0.183631
0.2	ACA	48812	3439	0.070454
0.2	CAA	60101	4182	0.0695829
0.2	CAU	26579	1832	0.0689266
0.2	CUG	25497	1746	0.0684786
0.2	AUA	41885	2844	0.0679002
0.2	ACC	25449	1723	0.067704
0.2	GCA	41514	2785	0.0670858
0.2	AAU	52085	3484	0.0668907
0.2	AAC	52210	3491	0.0668646
0.2	CAC	33838	2231	0.0659318
0.2	ACG	26421	1740	0.0658567
0.2	UAC	21755	1431	0.065778
0.2	GAC	20092	1309	0.0651503
0.2	AUC	35122	2287	0.0651159
0.2	UGG	19129	1240	0.064823
0.2	CCA	36805	2366	0.0642847
0.2	AUU	52175	3334	0.0639003
0.2	GGA	24859	1553	0.0624723
0.2	GAU	22031	1374	0.0623667
0.2	UUG	39882	2476	0.0620831
0.2	AAA	112306	6899	0.0614304
0.2	CCU	15565	950	0.0610344
0.2	UCA	33246	2018	0.060699
0.2	UCC	24685	1492	0.0604416
0.2	ACU	27311	1649	0.0603786
0.2	GAA	48009	2898	0.0603637
0.2	AGC	41843	2524	0.0603207
0.2	CGA	34899	2089	0.0598584
0.2	AGA	36124	2156	0.0596833
0.2	UAU	28569	1703	0.0596101
0.2	UGC	27920	1663	0.059563
0.2	AGG	19167	1141	0.0595294
0.2	CUA	18467	1089	0.0589701
0.2	UUA	34639	2023	0.0584024
0.2	CAG	40420	2329	0.05762
0.2	AAG	45685	2547	0.0557513
0.2	GCC	26426	1466	0.0554757
0.2	GUA	17963	980	0.0545566
0.2	GCU	25290	1371	0.0542112
0.2	GGC	21197	1148	0.0541586
0.2	UGU	29278	1574	0.0537605
0.2	CGC	31854	1697	0.0532743
0.2	CCG	23742	1260	0.0530705
0.2	CCC	20352	1069	0.0525256
0.2	UUU	67698	3487	0.0515082
0.2	CUC	22519	1159	0.0514676
0.2	GUG	33840	1731	0.0511525
0.2	UCU	23710	1210	0.0510333
0.2	GAG	28544	1449	0.0507637
0.2	GCG	29416	1489	0.0506187
0.2	CGG	23163	1169	0.0504684
0.2	CGU	24250	1214	0.0500619
0.2	CUU	25574	1280	0.0500508
0.2	UUC	38046	1883	0.0494927
0.2	GUC	20866	1030	0.0493626
0.2	AGU	38383	1851	0.0482245
0.2	GGG	11262	522	0.0463506
0.2	GUU	34988	1613	0.0461015
0.2	GGU	14770	679	0.0459716
0.2	UCG	34413	1576	0.0457966
0.3	AUG	37619	5818	0.154656
0.3	CAU	26579	1128	0.0424395
0.3	CUG	25497	1072	0.0420442
0.3	AUA	41885	1757	0.0419482
0.3	ACA	48812	2018	0.0413423
0.3	CAA	60101	2475	0.0411807
0.3	AAU	52085	2112	0.0405491
0.3	AAC	52210	2109	0.0403946
0.3	ACC	25449	1022	0.0401587
0.3	AUC	35122	1407	0.0400604
0.3	UGG	19129	747	0.0390507
0.3	ACG	26421	1026	0.0388327
0.3	CAC	33838	1310	0.0387139
0.3	GAC	20092	773	0.038473
0.3	UAC	21755	832	0.0382441
0.3	GCA	41514	1575	0.037939
0.3	AUU	52175	1970	0.0377575
0.3	ACU	27311	1025	0.0375307
0.3	CCA	36805	1379	0.0374677
0.3	GAU	22031	817	0.0370841
0.3	CCU	15565	574	0.0368776
0.3	UUG	39882	1443	0.0361817
0.3	GGA	24859	899	0.036164
0.3	UCC	24685	892	0.0361353
0.3	UAU	28569	1014	0.035493
0.3	UCA	33246	1180	0.035493
0.3	CUA	18467	653	0.0353604
0.3	AAA	112306	3935	0.0350382
0.3	AGC	41843	1457	0.0348206
0.3	CGA	34899	1207	0.0345855
0.3	AGG	19167	661	0.0344864
0.3	GCC	26426	898	0.0339817
0.3	GAA	48009	1623	0.0338062
0.3	CAG	40420	1363	0.0337209
0.3	UGC	27920	940	0.0336676
0.3	AGA	36124	1208	0.0334404
0.3	AAG	45685	1498	0.0327898
0.3	UUA	34639	1133	0.0327088
0.3	GGC	21197	687	0.0324102
0.3	CCC	20352	650	0.0319379
0.3	GCU	25290	795	0.0314353
0.3	CCG	23742	740	0.0311684
0.3	CGC	31854	978	0.0307026
0.3	UCU	23710	716	0.0301982
0.3	UGU	29278	883	0.0301592
0.3	CUC	22519	677	0.0300635
0.3	GUA	17963	534	0.0297278
0.3	UUC	38046	1116	0.0293329
0.3	GCG	29416	847	0.0287939
0.3	CUU	25574	736	0.0287792
0.3	CGG	23163	665	0.0287096
0.3	UUU	67698	1934	0.0285681
0.3	GUG	33840	939	0.0277482
0.3	CGU	24250	667	0.0275052
0.3	GAG	28544	780	0.0273262
0.3	GGG	11262	303	0.0269046
0.3	GUC	20866	559	0.02679
0.3	AGU	38383	1026	0.0267306
0.3	UCG	34413	883	0.0256589
0.3	GUU	34988	875	0.0250086
0.3	GGU	14770	358	0.0242383
0.4	AUG	37619	4940	0.131317
0.4	CAU	26579	752	0.028293
0.4	CUG	25497	710	0.0278464
0.4	CAA	60101	1619	0.026938
0.4	AUA	41885	1119	0.026716
0.4	UGG	19129	510	0.0266611
0.4	ACA	48812	1291	0.0264484
0.4	AUC	35122	913	0.0259951
0.4	AAU	52085	1348	0.0258808
0.4	UAC	21755	559	0.0256952
0.4	ACC	25449	652	0.0256199
0.4	AAC	52210	1337	0.0256081
0.4	CCU	15565	389	0.024992
0.4	ACG	26421	658	0.0249044
0.4	UCC	24685	610	0.0247114
0.4	GAC	20092	492	0.0244874
0.4	CAC	33838	827	0.02444
0.4	CCA	36805	891	0.0242087
0.4	ACU	27311	659	0.0241295
0.4	AUU	52175	1254	0.0240345
0.4	GAU	22031	521	0.0236485
0.4	GCA	41514	978	0.0235583
0.4	CUA	18467	434	0.0235014
0.4	GGA	24859	570	0.0229293
0.4	AGG	19167	438	0.0228518
0.4	GCC	26426	599	0.0226671
0.4	UCA	33246	747	0.0224689
0.4	UAU	28569	640	0.0224019
0.4	UGC	27920	625	0.0223854
0.4	UUG	39882	890	0.0223158
0.4	CGA	34899	775	0.0222069
0.4	AGC	41843	925	0.0221064
0.4	CAG	40420	882	0.0218209
0.4	AAA	112306	2439	0.0217175
0.4	CCC	20352	440	0.0216195
0.4	AGA	36124	756	0.0209279
0.4	GGC	21197	441	0.0208048
0.4	GAA	48009	998	0.0207878
0.4	UUA	34639	720	0.0207858
0.4	CUC	22519	457	0.020294
0.4	CCG	23742	475	0.0200067
0.4	AAG	45685	912	0.0199628
0.4	CGC	31854	625	0.0196208
0.4	GCU	25290	491	0.0194148
0.4	GUA	17963	346	0.0192618
0.4	UGU	29278	544	0.0185805
0.4	CUU	25574	472	0.0184562
0.4	UUC	38046	697	0.0183199
0.4	CGG	23163	424	0.0183051
0.4	UCU	23710	433	0.0182623
0.4	CGU	24250	428	0.0176495
0.4	GCG	29416	509	0.0173035
0.4	UUU	67698	1158	0.0171054
0.4	GUG	33840	575	0.0169917
0.4	AGU	38383	648	0.0168825
0.4	GGG	11262	190	0.0168709
0.4	GAG	28544	478	0.0167461
0.4	GUC	20866	345	0.0165341
0.4	UCG	34413	542	0.0157499
0.4	GUU	34988	543	0.0155196
0.4	GGU	14770	209	0.0141503
0.5	AUG	37619	4237	0.112629
0.5	CUG	25497	503	0.0197278
0.5	CAU	26579	505	0.019
0.5	UGG	19129	362	0.0189241
0.5	UAC	21755	404	0.0185704
0.5	ACC	25449	463	0.0181932
0.5	CAA	60101	1075	0.0178866
0.5	AUC	35122	625	0.0177951
0.5	AAC	52210	925	0.0177169
0.5	AAU	52085	918	0.017625
0.5	AUA	41885	737	0.0175958
0.5	ACG	26421	463	0.0175239
0.5	CCU	15565	272	0.0174751
0.5	GAC	20092	346	0.0172208
0.5	ACA	48812	838	0.0171679
0.5	CAC	33838	569	0.0168154
0.5	UCC	24685	410	0.0166093
0.5	ACU	27311	451	0.0165135
0.5	AUU	52175	845	0.0161955
0.5	GAU	22031	356	0.016159
0.5	CCA	36805	586	0.0159217
0.5	GCA	41514	660	0.0158983
0.5	CUA	18467	293	0.0158661
0.5	CGA	34899	552	0.0158171
0.5	AGG	19167	301	0.0157041
0.5	UAU	28569	448	0.0156813
0.5	GCC	26426	413	0.0156285
0.5	UGC	27920	436	0.015616
0.5	GGA	24859	381	0.0153264
0.5	UCA	33246	505	0.0151898
0.5	CAG	40420	599	0.0148194
0.5	UUG	39882	589	0.0147686
0.5	GGC	21197	312	0.0147191
0.5	AGC	41843	605	0.0144588
0.5	AGA	36124	517	0.0143118
0.5	AAA	112306	1583	0.0140954
0.5	UUA	34639	482	0.013915
0.5	CCC	20352	283	0.0139053
0.5	CCG	23742	329	0.0138573
0.5	GAA	48009	659	0.0137266
0.5	AAG	45685	624	0.0136588
0.5	CGC	31854	432	0.0135619
0.5	CUC	22519	304	0.0134997
0.5	GCU	25290	336	0.0132859
0.5	CUU	25574	335	0.0130992
0.5	UCU	23710	309	0.0130325
0.5	GCG	29416	369	0.0125442
0.5	CGG	23163	290	0.01252
0.5	GGG	11262	140	0.0124312
0.5	GUA	17963	222	0.0123587
0.5	UUC	38046	467	0.0122746
0.5	CGU	24250	288	0.0118763
0.5	UGU	29278	340	0.0116128
0.5	UUU	67698	739	0.0109161
0.5	GUG	33840	367	0.0108452
0.5	AGU	38383	416	0.0108381
0.5	GUC	20866	221	0.0105914
0.5	GAG	28544	302	0.0105802
0.5	UCG	34413	360	0.0104612
0.5	GUU	34988	351	0.010032
0.5	GGU	14770	137	0.00927556
0.6	AUG	37619	3641	0.0967862
0.6	UGG	19129	282	0.014742
0.6	CUG	25497	374	0.0146684
0.6	UAC	21755	306	0.0140657
0.6	CAU	26579	369	0.0138831
0.6	AUC	35122	471	0.0134104
0.6	CAA	60101	804	0.0133775
0.6	CCU	15565	207	0.0132991
0.6	ACC	25449	336	0.0132029
0.6	AUA	41885	550	0.0131312
0.6	GAC	20092	262	0.01304
0.6	AAU	52085	676	0.0129788
0.6	UCC	24685	319	0.0129228
0.6	AAC	52210	666	0.0127562
0.6	ACG	26421	337	0.012755
0.6	ACA	48812	614	0.0125789
0.6	CAC	33838	423	0.0125007
0.6	GAU	22031	266	0.0120739
0.6	AGG	19167	230	0.0119998
0.6	ACU	27311	326	0.0119366
0.6	UAU	28569	338	0.011831
0.6	GCC	26426	309	0.011693
0.6	CCA	36805	430	0.0116832
0.6	GGA	24859	290	0.0116658
0.6	CGA	34899	407	0.0116622
0.6	UGC	27920	324	0.0116046
0.6	GCA	41514	479	0.0115383
0.6	AUU	52175	592	0.0113464
0.6	CUA	18467	202	0.0109384
0.6	GGC	21197	231	0.0108978
0.6	UCA	33246	361	0.0108584
0.6	CAG	40420	436	0.0107867
0.6	AGA	36124	389	0.0107685
0.6	AGC	41843	433	0.0103482
0.6	CGC	31854	325	0.0102028
0.6	CCG	23742	242	0.0101929
0.6	CUU	25574	260	0.0101666
0.6	UUG	39882	404	0.0101299
0.6	GCU	25290	255	0.010083
0.6	CUC	22519	227	0.0100804
0.6	CCC	20352	203	0.00997445
0.6	AAG	45685	453	0.00991573
0.6	CGG	23163	228	0.00984328
0.6	GAA	48009	465	0.00968568
0.6	UCU	23710	229	0.00965837
0.6	AAA	112306	1084	0.0096522
0.6	UUA	34639	333	0.00961344
0.6	GGG	11262	108	0.00958977
0.6	UUC	38046	357	0.00938338
0.6	GCG	29416	276	0.00938265
0.6	GUA	17963	160	0.0089072
0.6	GUG	33840	285	0.00842199
0.6	CGU	24250	200	0.00824742
0.6	UGU	29278	236	0.00806066
0.6	AGU	38383	304	0.00792017
0.6	GAG	28544	226	0.0079176
0.6	UCG	34413	269	0.00781681
0.6	UUU	67698	510	0.00753346
0.6	GUC	20866	152	0.00728458
0.6	GUU	34988	239	0.00683091
0.6	GGU	14770	100	0.00677048
0.7	AUG	37619	3098	0.082352
0.7	UAC	21755	247	0.0113537
0.7	UGG	19129	217	0.011344
0.7	CUG	25497	281	0.0110209
0.7	CAU	26579	279	0.010497
0.7	ACC	25449	265	0.010413
0.7	AUC	35122	361	0.0102785
0.7	AUA	41885	425	0.0101468
0.7	UCC	24685	250	0.0101276
0.7	GAC	20092	203	0.0101035
0.7	CAA	60101	604	0.0100497
0.7	AAU	52085	519	0.00996448
0.7	CAC	33838	335	0.00990011
0.7	ACG	26421	260	0.00984066
0.7	CCU	15565	153	0.00982975
0.7	AAC	52210	496	0.0095001
0.7	ACA	48812	458	0.00938294
0.7	UAU	28569	268	0.0093808
0.7	ACU	27311	254	0.00930028
0.7	GCC	26426	244	0.00923333
0.7	UGC	27920	256	0.00916905
0.7	GAU	22031	198	0.00898734
0.7	AGG	19167	172	0.00897376
0.7	GGA	24859	223	0.00897059
0.7	CCA	36805	330	0.00896617
0.7	GCA	41514	354	0.00852724
0.7	GGC	21197	180	0.00849177
0.7	AUU	52175	435	0.00833733
0.7	CGA	34899	290	0.00830969
0.7	AGC	41843	347	0.0082929
0.7	CAG	40420	333	0.0082385
0.7	UCA	33246	271	0.00815136
0.7	GCU	25290	203	0.00802689
0.7	AGA	36124	287	0.00794486
0.7	CGG	23163	180	0.00777101
0.7	CGC	31854	245	0.00769134
0.7	CUC	22519	173	0.0076824
0.7	GGG	11262	86	0.0076363
0.7	CUA	18467	141	0.00763524
0.7	UUC	38046	288	0.00756978
0.7	CCC	20352	154	0.00756682
0.7	GAA	48009	363	0.00756108
0.7	CCG	23742	179	0.00753938
0.7	CUU	25574	191	0.00746852
0.7	UUG	39882	295	0.00739682
0.7	AAG	45685	335	0.00733282
0.7	UUA	34639	253	0.00730391
0.7	GCG	29416	210	0.00713897
0.7	GUA	17963	128	0.00712576
0.7	AAA	112306	778	0.0069275
0.7	UCU	23710	160	0.00674821
0.7	GUG	33840	221	0.00653073
0.7	UGU	29278	180	0.00614796
0.7	CGU	24250	148	0.00610309
0.7	AGU	38383	228	0.00594013
0.7	UCG	34413	201	0.00584082
0.7	GAG	28544	164	0.00574552
0.7	UUU	67698	376	0.00555408
0.7	GUC	20866	114	0.00546343
0.7	GUU	34988	179	0.00511604
0.7	GGU	14770	70	0.00473934
0.8	AUG	37619	2729	0.0725431
0.8	UAC	21755	198	0.00910136
0.8	CUG	25497	231	0.00905989
0.8	UGG	19129	165	0.00862565
0.8	CAU	26579	223	0.00839008
0.8	AUC	35122	294	0.00837082
0.8	ACC	25449	211	0.00829109
0.8	UCC	24685	201	0.0081426
0.8	GAC	20092	159	0.0079136
0.8	ACG	26421	204	0.00772113
0.8	CAC	33838	260	0.00768367
0.8	AUA	41885	320	0.00763997
0.8	CAA	60101	457	0.00760387
0.8	AAU	52085	396	0.00760296
0.8	AAC	52210	396	0.00758475
0.8	ACA	48812	364	0.00745718
0.8	UGC	27920	202	0.00723496
0.8	ACU	27311	197	0.00721321
0.8	GCC	26426	189	0.00715205
0.8	CCU	15565	111	0.00713138
0.8	AGG	19167	136	0.00709553
0.8	UAU	28569	200	0.0070006
0.8	GAU	22031	152	0.00689937
0.8	CCA	36805	246	0.00668387
0.8	GGA	24859	163	0.00655698
0.8	CAG	40420	264	0.00653142
0.8	AGC	41843	269	0.00642879
0.8	GGC	21197	134	0.00632165
0.8	UCA	33246	209	0.00628647
0.8	CGA	34899	218	0.0062466
0.8	CUA	18467	115	0.00622732
0.8	AUU	52175	324	0.00620987
0.8	UUC	38046	236	0.00620302
0.8	CCG	23742	146	0.00614944
0.8	GCU	25290	155	0.0061289
0.8	GCA	41514	253	0.00609433
0.8	CUC	22519	137	0.00608375
0.8	GGG	11262	68	0.006038
0.8	CGC	31854	192	0.0060275
0.8	CUU	25574	151	0.00590443
0.8	UUA	34639	201	0.00580271
0.8	CGG	23163	134	0.00578509
0.8	AGA	36124	206	0.00570258
0.8	GUA	17963	100	0.005567
0.8	CCC	20352	113	0.00555228
0.8	UUG	39882	216	0.00541598
0.8	AAG	45685	246	0.0053847
0.8	GAA	48009	258	0.00537399
0.8	GUG	33840	180	0.00531915
0.8	UCU	23710	124	0.00522986
0.8	GCG	29416	148	0.00503128
0.8	AAA	112306	559	0.00497747
0.8	CGU	24250	115	0.00474227
0.8	UCG	34413	160	0.00464941
0.8	UGU	29278	135	0.00461097
0.8	GUC	20866	93	0.00445701
0.8	GAG	28544	122	0.0042741
0.8	AGU	38383	161	0.00419457
0.8	UUU	67698	267	0.00394399
0.8	GGU	14770	54	0.00365606
0.8	GUU	34988	123	0.00351549
0.9	AUG	37619	2391	0.0635583
0.9	UGG	19129	137	0.0071619
0.9	CUG	25497	178	0.00698121
0.9	UAC	21755	150	0.00689497
0.9	UCC	24685	164	0.00664371
0.9	CAU	26579	175	0.00658415
0.9	ACC	25449	166	0.00652285
0.9	AUC	35122	221	0.00629235
0.9	GAC	20092	120	0.00597253
0.9	CAA	60101	356	0.00592336
0.9	AUA	41885	248	0.00592097
0.9	ACA	48812	289	0.00592068
0.9	AAC	52210	308	0.00589925
0.9	ACU	27311	161	0.00589506
0.9	GAU	22031	128	0.00581
0.9	AAU	52085	299	0.00574062
0.9	CAC	33838	194	0.0057332
0.9	GCC	26426	147	0.0055627
0.9	UGC	27920	155	0.00555158
0.9	UAU	28569	152	0.00532045
0.9	ACG	26421	140	0.00529882
0.9	CCU	15565	82	0.00526823
0.9	AGG	19167	99	0.00516513
0.9	GGC	21197	109	0.00514224
0.9	GGG	11262	57	0.00506127
0.9	CGA	34899	175	0.00501447
0.9	CUA	18467	92	0.00498186
0.9	CCA	36805	182	0.00494498
0.9	AGC	41843	200	0.00477977
0.9	UCA	33246	156	0.00469229
0.9	CAG	40420	189	0.0046759
0.9	GCU	25290	118	0.00466588
0.9	CUC	22519	105	0.00466273
0.9	CUU	25574	119	0.00465316
0.9	AUU	52175	241	0.00461907
0.9	CGC	31854	147	0.00461481
0.9	UUA	34639	159	0.0045902
0.9	GGA	24859	114	0.00458586
0.9	GCA	41514	189	0.00455268
0.9	UUC	38046	172	0.00452084
0.9	GUA	17963	79	0.00439793
0.9	CCG	23742	104	0.00438042
0.9	CGG	23163	101	0.0043604
0.9	UUG	39882	171	0.00428765
0.9	AAG	45685	194	0.00424647
0.9	AGA	36124	151	0.00418005
0.9	GAA	48009	195	0.00406174
0.9	CCC	20352	80	0.00393082
0.9	AAA	112306	437	0.00389115
0.9	GUG	33840	129	0.00381206
0.9	GCG	29416	112	0.00380745
0.9	UGU	29278	111	0.00379124
0.9	GUC	20866	78	0.00373814
0.9	CGU	24250	89	0.0036701
0.9	UCU	23710	83	0.00350063
0.9	UCG	34413	118	0.00342894
0.9	AGU	38383	122	0.00317849
0.9	GAG	28544	88	0.00308296
0.9	GGU	14770	44	0.00297901
0.9	UUU	67698	198	0.00292475
0.9	GUU	34988	83	0.00237224
1	AUG	37619	2097	0.0557431
1	UGG	19129	111	0.00580271
1	UAC	21755	126	0.00579177
1	CUG	25497	141	0.00553006
1	UCC	24685	136	0.00550942
1	ACC	25449	132	0.00518684
1	AUA	41885	216	0.00515698
1	CAU	26579	137	0.00515445
1	AUC	35122	179	0.00509652
1	GAC	20092	100	0.00497711
1	CAA	60101	294	0.00489177
1	AAC	52210	253	0.00484581
1	ACA	48812	234	0.0047939
1	UGC	27920	133	0.00476361
1	ACU	27311	129	0.00472337
1	GAU	22031	102	0.00462984
1	CAC	33838	155	0.00458065
1	UAU	28569	128	0.00448038
1	GGC	21197	94	0.00443459
1	AAU	52085	227	0.00435826
1	AGG	19167	82	0.00427819
1	CCU	15565	66	0.00424028
1	GCC	26426	112	0.00423825
1	CUA	18467	78	0.00422375
1	GGG	11262	47	0.00417333
1	ACG	26421	110	0.00416335
1	AGC	41843	167	0.00399111
1	CUU	25574	101	0.00394932
1	CGA	34899	136	0.00389696
1	CCA	36805	142	0.00385817
1	CAG	40420	154	0.00381
1	GGA	24859	93	0.0037411
1	UUC	38046	141	0.00370604
1	CGC	31854	118	0.0037044
1	UCA	33246	123	0.00369969
1	CUC	22519	81	0.00359696
1	UUA	34639	124	0.00357978
1	GCA	41514	148	0.00356506
1	AUU	52175	186	0.00356493
1	CGG	23163	82	0.00354013
1	GCU	25290	88	0.00347964
1	UUG	39882	138	0.00346021
1	AGA	36124	123	0.00340494
1	GUA	17963	59	0.00328453
1	GCG	29416	96	0.00326353
1	CCG	23742	77	0.0032432
1	AAG	45685	146	0.0031958
1	GUG	33840	107	0.00316194
1	GAA	48009	149	0.00310358
1	AAA	112306	348	0.00309868
1	CCC	20352	60	0.00294811
1	UGU	29278	86	0.00293736
1	GUC	20866	58	0.00277964
1	CGU	24250	67	0.00276289
1	UCG	34413	92	0.00267341
1	UCU	23710	59	0.0024884
1	GAG	28544	70	0.00245235
1	GGU	14770	35	0.00236967
1	AGU	38383	88	0.00229268
1	UUU	67698	153	0.00226004
1	GUU	34988	67	0.00191494

## Sheet: Fig2C
Distance_to_cAUG	mRNA-Seq (DMSO, 30min)	Ribo-Seq (DMSO, 30min)	Ribo-Seq (Harringtonine, 30min)
-10	0.7209	1.02229	20.2863
-9	0.746274	0.875063	17.1878
-8	0.767691	0.729522	14.822
-7	0.794111	0.88888	15.7856
-6	0.8223	0.967596	16.1199
-5	0.852428	0.682211	10.0301
-4	0.884553	0.371916	6.67733
-3	0.917793	0.381505	8.3082
-2	0.944794	0.457721	8.75066
-1	0.987268	1	34.4778
0	1.01847	2.43754	116.413
1	1.01633	3.11155	146.63
2	1.02676	2.55722	88.7272
3	1.03402	1.95555	38.59
4	1.04148	2.48098	35.6779
5	1.04997	2.08859	27.4825
6	1.05184	1.53937	21.1497
7	1.05477	1.2	17.4234
8	1.05146	1.14288	16.7306
9	1.04608	1.14288	16.321
10	1.04223	1.14288	15.6252
11	1.03539	1.14288	14.7327
12	1.02148	1.1191	14.0717
13	1.00933	1.15974	12.5571
14	1	1.0857	11.3139
15	0.991474	1.05263	10.3215
16	0.980267	1.06944	9.31347
17	0.96558	1.06942	9.37045
18	0.969593	1.04444	8.98594
19	0.96904	1.01005	7.99995
20	0.968657	1.09444	8.63543
21	0.964484	1.12498	7.7836
22	0.960804	1.14799	7.20103
23	0.964186	1.1332	7.47147
24	0.961228	1.13423	6.99227
25	0.960034	1.12815	6.5196
26	0.965847	1.10322	6.61723
27	0.969876	1.11111	5.77259
28	0.967994	1.14288	5.51942
29	0.971767	1.14288	5.65326
30	0.971377	1.15564	5.34175
31	0.978399	1.15463	5.19714
32	0.977674	1.1003	4.925
33	0.979828	1.12501	5.43323
34	0.981598	1.14288	4.79811
35	0.981009	1.20003	4.7432
36	0.982826	1.16667	4.35327
37	0.985843	1.17588	4.42699
38	0.98152	1.16667	4.12803
39	0.97996	1.12501	3.72064
40	0.980839	1.12124	3.60122

## Sheet: Fig2D
Distance_to_uAUG	RNA-Seq (DMSO, 30min)	Ribo-Seq (DMSO, 30min)	Ribo-Seq (Harringtonine, 30min)
-5	0.686121	0.583333	12.0046
-4	0.693874	0.290579	9.01785
-3	0.705483	0.320283	10.5792
-2	0.708368	0.373001	11.9681
-1	0.717988	1.14288	33.4014
0	0.737283	2.66672	79.9728
1	0.735146	3.54406	110.959
2	0.738054	3.29447	82.2636
3	0.747445	2.33328	43.9688
4	0.753399	2.54003	39.6418
5	0.755771	1.9272	28.4455
6	0.757467	1.41967	21.6941
7	0.760926	1.10244	16.704
8	0.76476	0.897798	16.0677
9	0.772955	0.806056	14.3067
10	0.777932	0.712169	14.2488

## Sheet: Fig2E
Feature	Bin	Total	Feature_with_peaks	Proportion
CDS	1	553	336	0.607595
CDS	2	552	324	0.586957
CDS	3	552	342	0.619565
CDS	4	552	333	0.603261
CDS	5	552	339	0.61413
CDS	6	552	331	0.599638
CDS	7	552	354	0.641304
CDS	8	552	379	0.686594
CDS	9	552	379	0.686594
CDS	10	552	382	0.692029
uORF	1	758	252	0.332454
uORF	2	757	248	0.327609
uORF	3	757	258	0.340819
uORF	4	757	327	0.431968
uORF	5	758	330	0.435356
uORF	6	757	342	0.451783
uORF	7	757	362	0.478203
uORF	8	757	352	0.464993
uORF	9	757	389	0.513871
uORF	10	758	454	0.598945

## Sheet: Fig3ABC
uORF_name	Class	uAUG_Kozak_score	Distance_uAUG_to_cAUG	phyloCSF
FBtr0070026_78	I	-4.1198	59	-159.9666
FBtr0070045_35	I	-0.0676	68	-167.6877
FBtr0070045_53	I	0.4570	50	-98.3738
FBtr0070085_102	I	2.6426	393	-421.2469
FBtr0070085_106	I	-3.9670	389	-929.8466
FBtr0070085_113	I	-0.0444	382	-129.8050
FBtr0070098_63	I	1.6451	121	-41.7030
FBtr0070098_72	I	-2.0054	112	-59.2799
FBtr0070120_346	I	-3.5390	159	-219.4880
FBtr0070124_106	I	-1.6454	577	-299.1079
FBtr0070146_36	I	-1.3395	659	-47.2847
FBtr0070151_380	I	0.1666	288	-82.2096
FBtr0070161_735	I	-0.1463	20	-57.9009
FBtr0070182_108	I	2.9444	122	11.5622
FBtr0070209_97	I	-1.1109	290	-53.4159
FBtr0070312_51	I	0.0980	60	-98.8187
FBtr0070317_286	I	-2.0179	492	-269.1842
FBtr0070317_84	I	1.6659	694	-52.7997
FBtr0070319_30	I	1.2852	74	-163.0362
FBtr0070339_95	I	-0.3743	57	0.9488
FBtr0070343_75	I	-1.8565	324	NA
FBtr0070343_78	I	-0.1476	321	NA
FBtr0070343_83	I	-1.7772	316	NA
FBtr0070346_34	I	3.2912	366	-50.1863
FBtr0070352_617	I	-1.7588	60	-59.5933
FBtr0070356_66	I	-1.7041	44	NA
FBtr0070362_49	I	-4.1475	127	-240.0497
FBtr0070380_109	I	1.8187	86	-482.7075
FBtr0070393_470	I	2.8699	160	-112.2003
FBtr0070405_73	I	-2.9201	42	-39.9638
FBtr0070414_44	I	-0.4428	436	-492.3782
FBtr0070414_62	I	-2.0819	418	-451.5756
FBtr0070471_386	I	-0.0716	199	-13.1077
FBtr0070473_226	I	-3.4598	304	-144.5142
FBtr0070473_232	I	-1.1014	298	-118.3733
FBtr0070474_441	I	0.6795	495	-502.0117
FBtr0070476_294	I	0.8082	203	-656.6714
FBtr0070476_387	I	0.5101	110	-373.1889
FBtr0070479_83	I	1.6880	65	-174.4820
FBtr0070525_554	I	0.4273	78	-121.2728
FBtr0070596_461	I	0.8042	51	-16.4637
FBtr0070610_136	I	-1.7073	50	NA
FBtr0070626_335	I	-3.7744	239	-401.6338
FBtr0070626_353	I	-1.2869	221	-264.7574
FBtr0070626_380	I	-2.6937	194	-176.6998
FBtr0070650_568	I	0.4024	412	-182.2814
FBtr0070652_125	I	-2.4757	47	-42.3190
FBtr0070685_109	I	-4.5669	639	-116.3225
FBtr0070685_195	I	2.5193	553	-32.9243
FBtr0070685_407	I	-1.2625	341	-181.9986
FBtr0070701_88	I	-1.1494	279	-91.0779
FBtr0070702_50	I	3.2714	272	-168.0135
FBtr0070710_208	I	2.2702	445	NA
FBtr0070710_409	I	-4.7550	244	NA
FBtr0070710_462	I	0.4246	191	NA
FBtr0070710_501	I	1.2191	152	NA
FBtr0070710_537	I	-0.4833	116	NA
FBtr0070723_288	I	-2.1046	180	-132.4802
FBtr0070723_376	I	-4.1629	92	-366.9146
FBtr0070725_123	I	-0.7581	176	NA
FBtr0070725_144	I	0.4880	155	NA
FBtr0070725_168	I	2.3179	131	NA
FBtr0070725_174	I	-3.3091	125	NA
FBtr0070725_41	I	1.8760	258	NA
FBtr0070725_57	I	-3.1196	242	NA
FBtr0070763_102	I	-1.2875	125	-449.7676
FBtr0070827_15	I	-1.7219	243	-441.8844
FBtr0070827_78	I	-4.9693	180	-35.6731
FBtr0070843_127	I	3.2951	481	-109.5707
FBtr0070843_64	I	-1.2737	544	-361.1845
FBtr0070847_52	I	0.6065	21	-12.3279
FBtr0070848_221	I	-3.2229	99	-375.1287
FBtr0070848_235	I	3.2732	85	-12.8237
FBtr0070858_87	I	-0.2143	483	-480.3522
FBtr0070874_120	I	-2.4277	344	-128.3631
FBtr0070910_122	I	-0.0479	387	-235.6832
FBtr0070910_261	I	1.9850	248	-13.9699
FBtr0070910_289	I	-4.8601	220	-212.3485
FBtr0070910_45	I	1.1102	464	-49.2984
FBtr0070912_113	I	-2.0054	114	-21.9223
FBtr0070914_353	I	-0.4798	62	-243.4279
FBtr0070914_359	I	1.8573	56	-210.6961
FBtr0070914_365	I	-0.8992	50	-204.6514
FBtr0070914_371	I	-0.0827	44	-142.1472
FBtr0070914_377	I	0.9333	38	-127.3503
FBtr0070918_47	I	-3.2531	39	-188.3751
FBtr0070918_66	I	-3.8391	20	-107.5726
FBtr0070938_532	I	-1.6306	106	NA
FBtr0070970_32	I	-0.5584	46	-71.7737
FBtr0071005_243	I	-2.6882	215	-144.1534
FBtr0071005_300	I	0.7066	158	-54.8571
FBtr0071008_66	I	-0.8007	96	-26.1658
FBtr0071048_331	I	-2.3149	204	-217.3718
FBtr0071066_185	I	-0.1414	583	-208.5418
FBtr0071071_351	I	-1.6281	86	-30.8466
FBtr0071076_75	I	0.2832	232	-337.3188
FBtr0071092_668	I	-2.6307	108	-251.1869
FBtr0071092_686	I	2.2547	90	-159.0511
FBtr0071112_117	I	1.9194	461	-73.9630
FBtr0071112_148	I	1.2732	430	-81.0167
FBtr0071113_292	I	-4.4000	185	-50.3166
FBtr0071113_67	I	-1.6568	410	-84.4701
FBtr0071117_165	I	0.4074	147	-58.2820
FBtr0071118_159	I	-1.3840	944	-762.2622
FBtr0071119_191	I	-0.6022	447	-964.6395
FBtr0071119_64	I	2.9947	574	-198.7490
FBtr0071121_131	I	-3.5419	897	-314.1426
FBtr0071121_140	I	-3.3048	888	-306.3172
FBtr0071152_97	I	-4.7716	11	-1.5916
FBtr0071175_155	I	-3.3054	140	-63.1348
FBtr0071212_261	I	3.3694	257	-306.2700
FBtr0071272_143	I	-0.9831	22	-323.5091
FBtr0071274_155	I	-3.4577	102	-361.1550
FBtr0071299_93	I	-4.9396	208	-109.6191
FBtr0071300_44	I	2.4339	71	-5.9963
FBtr0071314_236	I	-3.6411	51	-21.3298
FBtr0071319_83	I	-3.0572	19	-21.7409
FBtr0071363_45	I	2.1080	66	-105.7671
FBtr0071363_52	I	-4.4769	59	-182.7781
FBtr0071402_163	I	-1.9128	1548	-1157.9419
FBtr0071430_74	I	-3.8909	21	11.0072
FBtr0071444_117	I	1.0930	188	-34.2658
FBtr0071461_779	I	-2.3714	19	1.5256
FBtr0071537_103	I	-1.0786	148	-75.6505
FBtr0071546_504	I	-0.4654	221	-10.5524
FBtr0071546_510	I	2.2765	215	-19.6896
FBtr0071546_702	I	-0.6388	23	-106.9934
FBtr0071548_31	I	-0.8770	46	-27.2429
FBtr0071573_71	I	-1.7516	28	-49.4712
FBtr0071589_61	I	-0.2329	126	-52.9368
FBtr0071602_143	I	-3.7174	62	-42.8766
FBtr0071602_156	I	1.3308	49	-121.5584
FBtr0071602_194	I	-0.2728	11	-3.1719
FBtr0071602_73	I	-0.3699	132	-640.3965
FBtr0071613_125	I	-0.1220	218	-1203.0522
FBtr0071613_76	I	2.9397	267	-447.1841
FBtr0071614_154	I	-0.3497	285	-5.6353
FBtr0071632_100	I	3.2714	372	-51.6107
FBtr0071636_538	I	-5.0118	445	-641.9534
FBtr0071636_544	I	-3.7242	439	-566.9819
FBtr0071636_607	I	4.2806	376	-256.9397
FBtr0071636_738	I	0.8675	245	-22.4164
FBtr0071636_777	I	3.5878	206	-133.1974
FBtr0071637_92	I	-0.1858	132	-151.1848
FBtr0071640_35	I	-2.0539	44	-46.7100
FBtr0071641_141	I	-2.9880	47	-191.2103
FBtr0071660_204	I	1.7565	123	-36.6938
FBtr0071660_59	I	-3.5055	268	-24.1034
FBtr0071661_99	I	-3.5181	332	-19.4931
FBtr0071679_100	I	-3.4777	91	-277.7484
FBtr0071686_125	I	0.0712	85	-2.3182
FBtr0071686_74	I	-1.1103	136	-39.9867
FBtr0071757_19	I	-4.8334	183	-282.9083
FBtr0071757_97	I	-3.4377	105	-34.5000
FBtr0071771_121	I	0.6560	169	-124.9670
FBtr0071774_147	I	2.8420	460	-145.3400
FBtr0071774_48	I	4.0480	559	-116.5841
FBtr0071800_58	I	1.8834	46	-49.5246
FBtr0071838_203	I	1.7960	353	-201.7778
FBtr0071838_232	I	2.2750	324	-243.9104
FBtr0071838_389	I	0.6347	167	-68.9404
FBtr0071838_491	I	-1.5663	65	-27.3492
FBtr0071907_47	I	-3.2656	45	-197.7583
FBtr0071922_114	I	3.9187	62	-93.7781
FBtr0071936_100	I	-2.1087	83	-159.0340
FBtr0072068_306	I	-0.6055	61	-177.0658
FBtr0072068_326	I	-4.1410	41	-85.0958
FBtr0072070_116	I	-1.1200	261	-795.8269
FBtr0072084_45	I	-1.1927	75	-316.0259
FBtr0072127_102	I	0.0010	92	-116.4437
FBtr0072129_449	I	1.8523	151	-154.8102
FBtr0072154_111	I	-0.4177	221	-85.6543
FBtr0072154_54	I	-0.4451	278	-161.7123
FBtr0072156_43	I	0.6182	36	-172.4123
FBtr0072157_305	I	-5.3650	809	-147.9002
FBtr0072158_41	I	0.5117	277	-96.3902
FBtr0072162_98	I	3.2994	134	71.1081
FBtr0072163_64	I	-1.7332	49	-27.1191
FBtr0072168_56	I	2.2412	64	-137.3256
FBtr0072177_139	I	0.3056	250	-299.5055
FBtr0072177_243	I	1.7455	146	-82.2672
FBtr0072191_76	I	-2.8931	81	-55.9194
FBtr0072195_38	I	-1.3102	159	-538.1589
FBtr0072195_76	I	-1.7199	121	-694.7696
FBtr0072195_81	I	-2.7084	116	-151.4231
FBtr0072196_3	I	NA	156	-287.3746
FBtr0072204_169	I	-4.7713	196	-464.8997
FBtr0072204_199	I	-2.6412	166	-267.7150
FBtr0072204_245	I	2.2727	120	-92.3828
FBtr0072204_306	I	3.1860	59	-206.1268
FBtr0072204_36	I	0.2366	329	-268.5804
FBtr0072205_12	I	0.2613	56	-329.1424
FBtr0072207_33	I	-1.4583	191	-157.7926
FBtr0072207_62	I	0.2875	162	-243.6361
FBtr0072220_24	I	3.2125	76	-171.9333
FBtr0072220_27	I	1.2288	73	-170.3527
FBtr0072220_62	I	2.2310	38	-27.2347
FBtr0072225_60	I	-3.8995	24	-51.1336
FBtr0072227_145	I	-3.5390	203	-80.6990
FBtr0072227_242	I	0.3638	106	-19.4025
FBtr0072249_111	I	-3.4593	8	NA
FBtr0072249_82	I	-5.1131	37	NA
FBtr0072265_207	I	0.2557	325	-233.9605
FBtr0072265_231	I	0.3715	301	-172.6291
FBtr0072265_240	I	-1.9855	292	-134.3734
FBtr0072287_81	I	2.3406	31	-12.1731
FBtr0072366_249	I	-1.9536	527	-937.1159
FBtr0072369_207	I	-3.7097	312	-53.0771
FBtr0072423_102	I	-2.6152	171	NA
FBtr0072423_186	I	-0.4331	87	NA
FBtr0072423_243	I	0.1131	30	NA
FBtr0072435_91	I	0.9863	202	-63.1390
FBtr0072464_111	I	1.8928	263	-632.7511
FBtr0072464_263	I	2.8980	111	-114.1257
FBtr0072464_274	I	1.5163	100	-120.5561
FBtr0072465_278	I	-1.8112	619	-37.0312
FBtr0072465_292	I	-4.2582	605	-220.1477
FBtr0072465_494	I	-1.7448	403	-221.4863
FBtr0072470_116	I	2.8917	92	-317.5385
FBtr0072481_156	I	-4.9023	143	-98.3569
FBtr0072516_1059	I	0.3676	126	-178.7684
FBtr0072516_1099	I	-1.0766	86	-206.4999
FBtr0072516_200	I	0.1672	985	-244.5156
FBtr0072516_213	I	0.9899	972	-505.3497
FBtr0072516_348	I	-1.9416	837	-97.7939
FBtr0072516_411	I	0.5332	774	-76.7161
FBtr0072516_815	I	-1.4987	370	-665.7760
FBtr0072516_884	I	-1.1642	301	-282.1155
FBtr0072516_950	I	-0.8208	235	-223.2487
FBtr0072516_974	I	-1.8385	211	-116.5712
FBtr0072521_112	I	1.8850	526	-281.0977
FBtr0072521_202	I	-0.8029	436	-354.4786
FBtr0072521_212	I	0.6448	426	-830.8641
FBtr0072521_496	I	-3.3889	142	-92.3844
FBtr0072521_536	I	-2.6091	102	-278.7725
FBtr0072529_101	I	0.3147	107	-50.3630
FBtr0072530_154	I	-1.0543	19	-64.7092
FBtr0072532_309	I	-3.6379	420	-204.0751
FBtr0072532_515	I	-3.0017	214	-166.4378
FBtr0072551_150	I	1.0013	366	-85.1980
FBtr0072551_207	I	-2.9747	309	-77.7349
FBtr0072552_377	I	-0.6670	61	-52.9412
FBtr0072556_266	I	-0.6518	233	NA
FBtr0072587_43	I	2.5639	54	-127.4446
FBtr0072589_170	I	-0.8794	278	-234.3855
FBtr0072589_291	I	1.5642	157	-38.0564
FBtr0072589_351	I	-1.8771	97	-65.9710
FBtr0072593_217	I	-0.5567	894	-162.3517
FBtr0072593_223	I	2.6779	888	-102.7814
FBtr0072593_234	I	-0.1245	877	-79.9555
FBtr0072602_63	I	2.9097	183	-2.9181
FBtr0072610_185	I	2.5165	218	-62.2476
FBtr0072645_392	I	0.8986	224	-186.3048
FBtr0072645_398	I	2.2765	218	-190.0055
FBtr0072645_425	I	-0.6683	191	-24.7368
FBtr0072645_501	I	-1.8575	115	-112.2976
FBtr0072645_66	I	3.1970	550	-103.6158
FBtr0072671_169	I	-1.2930	146	NA
FBtr0072671_212	I	1.6186	103	NA
FBtr0072679_125	I	3.2994	228	-25.9804
FBtr0072710_185	I	1.2585	321	150.0755
FBtr0072729_104	I	-0.2007	27	-106.9503
FBtr0072729_109	I	0.1006	22	-13.6400
FBtr0072729_24	I	-1.2551	107	-240.7757
FBtr0072729_31	I	3.1970	100	-105.3386
FBtr0072737_168	I	-2.7792	125	-263.0592
FBtr0072737_201	I	0.1388	92	-106.7780
FBtr0072757_156	I	1.2088	119	-118.4889
FBtr0072757_88	I	0.3095	187	93.1939
FBtr0072812_97	I	3.2006	146	-215.3580
FBtr0072826_192	I	0.2975	285	-418.4224
FBtr0072828_447	I	1.7399	156	3.8370
FBtr0072828_461	I	2.8673	142	-731.0364
FBtr0072853_110	I	-2.3631	353	-17.3687
FBtr0072853_197	I	-1.2851	266	-351.9927
FBtr0072904_68	I	2.9840	192	-345.2956
FBtr0072905_112	I	-1.0000	211	-135.8626
FBtr0072905_149	I	1.4829	174	-22.6547
FBtr0072927_74	I	2.3923	1652	-1452.9303
FBtr0072932_98	I	-1.0493	442	688.3687
FBtr0072933_148	I	0.1589	382	-80.4706
FBtr0072950_176	I	0.3978	192	11.8484
FBtr0072972_127	I	-3.9944	196	-86.0880
FBtr0072972_268	I	-1.2296	55	-187.9789
FBtr0072972_78	I	-2.3485	245	-792.5429
FBtr0072981_121	I	1.8126	359	-157.1704
FBtr0072981_224	I	2.2421	256	-13.1509
FBtr0072986_32	I	0.3533	656	-93.9294
FBtr0072986_86	I	2.9202	602	-15.0439
FBtr0072991_211	I	1.4983	366	NA
FBtr0072991_276	I	0.6593	301	NA
FBtr0072995_191	I	-1.8484	14	-22.4386
FBtr0073002_159	I	0.3330	371	-227.1769
FBtr0073023_89	I	0.8201	96	-87.9682
FBtr0073043_116	I	0.1832	33	-35.2141
FBtr0073045_422	I	-4.0816	44	-290.0594
FBtr0073045_458	I	-1.0720	8	-39.7308
FBtr0073063_164	I	-1.8224	418	-544.7910
FBtr0073063_243	I	-3.8955	339	545.2018
FBtr0073063_253	I	-3.9284	329	-78.3394
FBtr0073063_336	I	-5.9257	246	397.8129
FBtr0073063_346	I	-2.2052	236	-110.8123
FBtr0073066_191	I	-2.2944	177	-247.9680
FBtr0073082_104	I	-2.0532	259	-272.3161
FBtr0073082_122	I	-3.1190	241	-203.7052
FBtr0073082_126	I	-3.6663	237	-196.2710
FBtr0073082_129	I	-1.0782	234	-185.1370
FBtr0073082_161	I	-1.6843	202	-49.2600
FBtr0073108_66	I	2.2911	46	-261.5080
FBtr0073114_162	I	-4.5674	38	-255.8178
FBtr0073118_33	I	0.5155	328	-73.5200
FBtr0073143_196	I	-1.0727	56	-220.8651
FBtr0073143_60	I	2.5252	192	-24.5780
FBtr0073146_917	I	0.8627	438	-131.9022
FBtr0073187_553	I	1.6009	34	-48.5324
FBtr0073211_417	I	-0.3470	385	-150.5598
FBtr0073217_54	I	2.0445	195	-28.4796
FBtr0073245_203	I	-3.8058	16	-72.1314
FBtr0073246_89	I	0.3560	66	-238.5912
FBtr0073249_183	I	-0.8815	550	-83.5745
FBtr0073249_189	I	-2.8267	544	-93.6595
FBtr0073249_527	I	-3.2932	206	172.2825
FBtr0073287_47	I	-0.2586	250	-37.9493
FBtr0073287_53	I	0.7379	244	-19.3307
FBtr0073293_80	I	1.5437	261	-101.6553
FBtr0073293_92	I	0.9563	249	-50.6975
FBtr0073310_147	I	-3.3761	344	-112.4722
FBtr0073310_258	I	0.7647	233	-149.3094
FBtr0073310_364	I	-3.0994	127	-271.7068
FBtr0073310_415	I	-0.7523	76	-74.2333
FBtr0073348_71	I	0.5598	30	-88.1473
FBtr0073380_104	I	-0.8268	35	-21.3849
FBtr0073444_111	I	-3.2257	179	-61.5058
FBtr0073444_177	I	0.9448	113	-405.1035
FBtr0073444_252	I	-2.4718	38	-91.0423
FBtr0073444_264	I	-2.9510	26	-32.3495
FBtr0073444_273	I	0.3103	17	-16.2068
FBtr0073444_54	I	-3.7097	236	-288.1689
FBtr0073444_63	I	-2.6307	227	-288.3209
FBtr0073448_85	I	-5.5446	64	-386.3073
FBtr0073460_45	I	0.5598	79	-533.6911
FBtr0073476_118	I	-2.6307	226	-90.8231
FBtr0073485_103	I	1.2993	290	-8.7128
FBtr0073485_97	I	0.1937	296	6.7074
FBtr0073496_255	I	-2.1912	191	-1213.1151
FBtr0073496_342	I	1.1368	104	-541.1100
FBtr0073500_77	I	-2.0295	215	-60.4164
FBtr0073521_624	I	-2.6847	121	2.4842
FBtr0073526_81	I	1.0486	249	-35.4821
FBtr0073532_118	I	2.6503	32	198.3103
FBtr0073534_267	I	-1.6716	53	-467.9502
FBtr0073540_44	I	-1.8450	99	-487.4073
FBtr0073542_111	I	-0.2100	250	-61.2871
FBtr0073547_82	I	-4.1644	674	-79.2376
FBtr0073552_215	I	-2.7526	203	-437.9757
FBtr0073641_144	I	-0.8399	638	-23.5025
FBtr0073641_284	I	-1.7445	498	-59.6234
FBtr0073641_290	I	-1.1368	492	-29.7055
FBtr0073641_84	I	-1.5826	698	-56.7521
FBtr0073659_218	I	-0.4926	45	-78.5662
FBtr0073669_103	I	-1.7364	148	-169.8699
FBtr0073669_223	I	2.8803	28	-8.3928
FBtr0073669_26	I	1.4091	225	-294.4945
FBtr0073678_828	I	-3.3405	11	-12.2679
FBtr0073683_157	I	-0.3930	228	-23.8863
FBtr0073691_27	I	-3.0569	57	-14.6652
FBtr0073732_77	I	-1.5990	276	-544.3064
FBtr0073756_93	I	-0.2994	220	-167.0240
FBtr0073843_167	I	0.5554	135	-86.1103
FBtr0073843_175	I	2.5864	127	-28.3049
FBtr0073843_185	I	-5.7492	117	-48.7725
FBtr0073932_67	I	3.8539	187	NA
FBtr0073954_384	I	1.5856	157	-240.2432
FBtr0073954_399	I	-3.9944	142	-269.2413
FBtr0074043_460	I	1.5202	239	-934.9487
FBtr0074043_472	I	-0.5965	227	-882.8591
FBtr0074043_502	I	-1.2021	197	-748.7582
FBtr0074043_601	I	0.5642	98	-79.5794
FBtr0074053_71	I	-5.5446	298	-71.8921
FBtr0074053_83	I	-2.0860	286	-75.0113
FBtr0074054_50	I	0.4028	54	-13.1166
FBtr0074072_166	I	1.2682	319	-393.2116
FBtr0074104_53	I	-5.4836	59	-144.1791
FBtr0074111_326	I	0.0163	444	-34.6322
FBtr0074134_71	I	-1.5173	78	NA
FBtr0074143_392	I	1.3111	184	-244.5159
FBtr0074143_404	I	2.8566	172	-219.1707
FBtr0074146_503	I	-3.0879	643	-104.0588
FBtr0074146_590	I	-4.2478	556	-36.4901
FBtr0074146_667	I	-0.5460	479	-24.8026
FBtr0074146_971	I	-3.3649	175	-197.6163
FBtr0074150_199	I	-2.8215	809	-340.3313
FBtr0074166_126	I	-3.9198	146	-100.8638
FBtr0074169_196	I	-1.7811	429	652.5872
FBtr0074169_202	I	-1.3163	423	649.9368
FBtr0074169_311	I	-0.5019	314	-154.5851
FBtr0074169_50	I	1.0777	575	-90.8162
FBtr0074173_232	I	4.0979	488	-75.3457
FBtr0074174_123	I	0.6347	451	-120.3316
FBtr0074175_36	I	-1.7133	549	NA
FBtr0074182_169	I	-1.5110	302	-161.0774
FBtr0074182_276	I	-1.4684	195	9.8816
FBtr0074190_158	I	-2.5795	366	-84.7668
FBtr0074190_403	I	-0.6129	121	-49.9962
FBtr0074198_173	I	-1.5552	522	-15.3444
FBtr0074198_209	I	-0.0983	486	-139.0973
FBtr0074198_327	I	2.4968	368	-65.5493
FBtr0074198_397	I	-5.1266	298	-95.6577
FBtr0074198_401	I	-4.2987	294	5.7701
FBtr0074202_90	I	2.1238	39	1.0894
FBtr0074209_65	I	-1.0592	161	-97.0631
FBtr0074242_30	I	-4.4759	115	-14.9143
FBtr0074243_2	I	NA	220	-508.2292
FBtr0074244_127	I	-3.8288	67	-594.3912
FBtr0074247_106	I	1.9503	246	-101.1166
FBtr0074255_807	I	0.0508	332	-56.9401
FBtr0074265_194	I	2.6483	139	-543.7876
FBtr0074265_197	I	0.6946	136	-523.6626
FBtr0074266_122	I	2.4817	214	-1216.0077
FBtr0074266_194	I	-1.8590	142	-530.7391
FBtr0074266_245	I	-2.5923	91	-302.2306
FBtr0074284_120	I	2.9489	711	-160.3978
FBtr0074284_133	I	-2.0295	698	-368.7454
FBtr0074284_149	I	-1.8446	682	-49.7506
FBtr0074284_387	I	-1.1772	444	-448.5399
FBtr0074307_202	I	-3.3008	120	NA
FBtr0074307_267	I	-0.1182	55	NA
FBtr0074356_191	I	-4.3501	68	-53.9894
FBtr0074359_295	I	-5.1372	229	-112.9103
FBtr0074359_363	I	-1.6384	161	-151.2870
FBtr0074359_379	I	-0.1333	145	-232.6898
FBtr0074359_385	I	-1.4309	139	-180.7920
FBtr0074386_188	I	-0.5892	290	-401.5504
FBtr0074386_391	I	-3.8556	87	-154.5842
FBtr0074386_45	I	0.4353	433	-71.1957
FBtr0074441_213	I	-4.7855	283	-184.0689
FBtr0074465_50	I	-1.0176	32	-122.3456
FBtr0074473_51	I	-0.0114	183	-18.4514
FBtr0074481_47	I	-4.3462	28	-13.1959
FBtr0074486_15	I	-2.1653	55	-587.1688
FBtr0074487_355	I	-0.4284	91	-70.0777
FBtr0074540_52	I	-1.6486	153	-67.1460
FBtr0074555_104	I	-0.5237	345	-288.4463
FBtr0074555_334	I	-1.0549	115	-18.6555
FBtr0074613_35	I	1.6659	524	-134.6041
FBtr0074623_308	I	-0.5422	246	-26.5224
FBtr0074623_60	I	-3.9189	494	-116.8599
FBtr0074623_63	I	-0.0596	491	-120.0875
FBtr0074623_96	I	-1.3748	458	-96.1454
FBtr0074635_22	I	-3.3649	209	-214.2290
FBtr0074666_52	I	0.6309	55	-331.6041
FBtr0074678_314	I	-3.2659	206	-48.9923
FBtr0074684_600	I	-0.4923	367	-454.7372
FBtr0074684_728	I	2.8522	239	-135.8805
FBtr0074689_20	I	3.6728	171	-13.1943
FBtr0074721_650	I	0.0774	158	-393.4455
FBtr0074760_43	I	-2.8235	56	-13.6099
FBtr0074800_103	I	-0.5506	405	-191.8828
FBtr0074800_296	I	-2.4501	212	-394.7384
FBtr0074810_258	I	-3.4580	117	-41.3349
FBtr0074826_110	I	0.2028	260	-54.3172
FBtr0074826_124	I	-2.9984	246	-1185.5834
FBtr0074826_77	I	-1.3502	293	-197.9498
FBtr0074837_70	I	1.9613	111	-112.1312
FBtr0074840_126	I	-2.5442	36	-87.1710
FBtr0074846_74	I	1.5591	47	-203.9210
FBtr0074847_1	I	NA	71	-738.9281
FBtr0074847_13	I	-3.9242	59	-612.4878
FBtr0074864_222	I	-2.4076	103	-112.2002
FBtr0074879_1104	I	0.5632	37	-279.0614
FBtr0074882_20	I	-0.0012	342	-107.5265
FBtr0074882_81	I	3.2757	281	-8.0443
FBtr0074882_93	I	0.6185	269	-135.6714
FBtr0074891_115	I	-0.5120	61	-68.7177
FBtr0074901_213	I	-2.5139	71	-37.8627
FBtr0074902_123	I	1.9364	122	-87.4159
FBtr0074902_138	I	-0.8968	107	-36.1855
FBtr0074902_181	I	1.0359	64	-33.3372
FBtr0074902_226	I	0.3285	19	-64.3572
FBtr0074917_329	I	0.2379	146	-129.7780
FBtr0074917_339	I	-3.7489	136	-363.7411
FBtr0074921_401	I	-2.2969	174	-242.6878
FBtr0074990_225	I	-2.0869	75	-243.0230
FBtr0074990_69	I	-3.5310	231	-96.0664
FBtr0074991_220	I	-0.9302	275	888.3745
FBtr0075018_50	I	-1.7054	110	-1019.5065
FBtr0075021_57	I	-2.2410	82	-162.9586
FBtr0075028_211	I	-2.5963	240	-307.9845
FBtr0075028_252	I	1.1732	199	-56.2896
FBtr0075028_261	I	3.2912	190	-56.4192
FBtr0075042_144	I	3.2495	173	31.1407
FBtr0075064_165	I	0.4340	39	-85.3480
FBtr0075075_56	I	-4.0195	27	40.0084
FBtr0075075_59	I	0.9274	24	56.3705
FBtr0075084_141	I	-0.9149	745	-18.4245
FBtr0075084_72	I	0.8042	814	17.6885
FBtr0075086_222	I	-3.6068	1105	-52.8672
FBtr0075122_60	I	-2.7736	42	-33.4910
FBtr0075136_28	I	-0.0372	155	-426.6779
FBtr0075144_13	I	0.9463	99	-498.0418
FBtr0075151_471	I	-1.6489	276	-39.1488
FBtr0075153_383	I	-1.5720	562	-25.7563
FBtr0075160_37	I	3.4424	274	NA
FBtr0075161_94	I	-0.7077	35	-123.9374
FBtr0075182_134	I	0.5955	346	-71.0972
FBtr0075182_413	I	-0.3393	67	-102.4215
FBtr0075197_368	I	-0.4915	16	-36.2185
FBtr0075205_158	I	1.0872	559	-18.6138
FBtr0075208_44	I	-0.0109	350	-71.2464
FBtr0075220_56	I	0.9312	126	-9.3749
FBtr0075229_64	I	-1.2097	28	-69.4807
FBtr0075232_153	I	-0.1966	18	-5.5527
FBtr0075232_159	I	-0.5069	12	-4.1250
FBtr0075275_107	I	-2.8433	224	-154.4219
FBtr0075279_145	I	-2.9169	125	-8.1622
FBtr0075279_164	I	-0.9225	106	-138.0382
FBtr0075295_95	I	3.3592	295	-98.3089
FBtr0075330_1	I	NA	115	-724.2406
FBtr0075330_67	I	-1.6454	49	-139.4979
FBtr0075332_109	I	-1.1620	788	-33.7764
FBtr0075332_402	I	0.5560	495	3.8931
FBtr0075337_52	I	2.2911	31	-29.6819
FBtr0075351_13	I	1.6067	36	NA
FBtr0075448_113	I	1.8940	459	-115.9896
FBtr0075448_145	I	3.2172	427	-10.5293
FBtr0075512_27	I	0.1486	140	-118.3446
FBtr0075512_39	I	-2.0315	128	-48.9119
FBtr0075518_185	I	2.5249	205	-33.6290
FBtr0075521_254	I	1.8471	229	-107.6601
FBtr0075521_81	I	-1.6504	402	-187.0212
FBtr0075539_316	I	-1.4954	395	9.4658
FBtr0075539_319	I	-0.6665	392	9.0067
FBtr0075539_424	I	-2.0383	287	-292.0722
FBtr0075539_538	I	-2.0503	173	-220.4026
FBtr0075539_673	I	-2.7681	38	-96.7232
FBtr0075539_700	I	-1.2939	11	-29.5497
FBtr0075547_30	I	-1.4639	72	-195.8709
FBtr0075547_91	I	-0.7713	11	-48.7752
FBtr0075554_19	I	-1.7052	49	-115.9544
FBtr0075558_528	I	-1.5163	480	-167.1484
FBtr0075558_532	I	-2.8099	476	-357.9996
FBtr0075558_595	I	2.7987	413	0.6627
FBtr0075560_95	I	1.2929	58	-221.3332
FBtr0075568_182	I	1.9608	507	-48.9700
FBtr0075568_531	I	1.5940	158	-56.8888
FBtr0075600_146	I	3.5279	409	-162.8890
FBtr0075600_55	I	0.8042	500	-59.0595
FBtr0075624_60	I	-5.1329	41	-470.5574
FBtr0075626_159	I	0.4880	267	-142.1443
FBtr0075626_171	I	2.0465	255	-93.2339
FBtr0075627_116	I	0.9777	425	-298.7782
FBtr0075627_122	I	2.2041	419	-282.6114
FBtr0075679_191	I	2.0702	282	-104.1700
FBtr0075691_49	I	-2.2415	8	-27.6379
FBtr0075693_53	I	-0.7140	279	-138.0932
FBtr0075703_11	I	-0.2612	649	2318.7867
FBtr0075703_224	I	-2.5500	436	1107.6834
FBtr0075723_445	I	1.5893	65	-221.1848
FBtr0075756_99	I	-0.5590	191	-312.0119
FBtr0075759_83	I	-0.1482	61	-31.7323
FBtr0075768_129	I	-2.8122	883	-223.2221
FBtr0075768_174	I	2.2661	838	-13.4381
FBtr0075768_214	I	-1.3807	798	-491.4599
FBtr0075768_230	I	2.3754	782	-206.0580
FBtr0075768_366	I	3.5722	646	-17.5154
FBtr0075768_418	I	-4.6114	594	-969.5183
FBtr0075768_620	I	-1.1876	392	-526.7010
FBtr0075768_629	I	-1.1300	383	-505.3430
FBtr0075768_639	I	1.0018	373	-7.7757
FBtr0075768_644	I	-1.7378	368	-499.5199
FBtr0075768_670	I	-5.0113	342	-523.4309
FBtr0075768_759	I	-3.3118	253	-25.5936
FBtr0075768_775	I	-1.0176	237	-262.8400
FBtr0075768_849	I	3.2670	163	-47.5962
FBtr0075781_19	I	1.4330	205	-71.6038
FBtr0075781_26	I	1.1039	198	-681.0974
FBtr0075813_151	I	3.5722	104	-95.1328
FBtr0075813_184	I	2.3973	71	-25.1460
FBtr0075813_64	I	-4.3854	191	-740.2350
FBtr0075814_97	I	-1.1026	132	-760.0772
FBtr0075818_24	I	1.4500	65	-435.1251
FBtr0075898_105	I	1.2718	91	-230.9107
FBtr0075898_51	I	-3.5935	145	-8.0431
FBtr0075914_171	I	-2.3848	38	-84.9214
FBtr0075944_47	I	-3.2653	66	-438.4660
FBtr0075948_100	I	-1.1411	164	-188.7973
FBtr0075948_130	I	3.3067	134	-75.5016
FBtr0075948_44	I	-3.0462	220	-277.3146
FBtr0075949_502	I	-1.1473	50	-245.4188
FBtr0075998_287	I	-1.0865	50	-43.2639
FBtr0076000_54	I	2.9773	41	-94.5495
FBtr0076006_57	I	3.2714	46	-113.5859
FBtr0076059_322	I	-0.9072	217	-30.2264
FBtr0076059_327	I	1.4249	212	-33.6267
FBtr0076059_72	I	-0.9250	467	-101.0072
FBtr0076077_48	I	0.4441	99	41.1999
FBtr0076077_88	I	0.7868	59	-78.7037
FBtr0076077_9	I	-0.3201	138	-209.3128
FBtr0076093_396	I	-2.3646	590	-21.4605
FBtr0076093_478	I	2.0465	508	-79.8593
FBtr0076093_619	I	1.3139	367	-39.5387
FBtr0076104_41	I	-2.4328	161	-107.6683
FBtr0076108_107	I	-1.4455	90	-159.3098
FBtr0076108_89	I	-2.1018	108	-244.8409
FBtr0076114_66	I	0.3676	126	NA
FBtr0076165_108	I	0.5686	44	33.1496
FBtr0076186_39	I	0.4698	339	-234.3830
FBtr0076189_384	I	-3.7265	468	-254.9256
FBtr0076189_420	I	0.8854	432	-152.5295
FBtr0076189_454	I	-2.4433	398	-169.2557
FBtr0076189_471	I	-3.9457	381	-32.9624
FBtr0076210_70	I	2.6301	78	NA
FBtr0076210_73	I	0.9231	75	NA
FBtr0076241_44	I	-3.9550	28	-10.1733
FBtr0076251_263	I	0.5585	884	-83.3677
FBtr0076251_509	I	2.9443	638	-49.8734
FBtr0076254_59	I	-0.3412	100	-368.7947
FBtr0076263_202	I	2.2412	471	-31.9618
FBtr0076263_548	I	-4.5227	125	-498.4991
FBtr0076267_533	I	0.4880	201	-36.5059
FBtr0076277_154	I	1.4813	199	-92.4582
FBtr0076324_242	I	-1.8305	102	20.0042
FBtr0076351_168	I	0.2568	353	NA
FBtr0076357_189	I	-0.4871	193	-108.1703
FBtr0076364_148	I	2.3354	386	-30.6948
FBtr0076364_155	I	-2.0734	379	10.4525
FBtr0076368_276	I	-1.2302	198	-315.9328
FBtr0076368_283	I	2.0183	191	-70.9808
FBtr0076403_96	I	-1.0322	24	-7.4482
FBtr0076413_83	I	-4.9402	60	-131.7299
FBtr0076460_150	I	-3.5091	621	-155.0438
FBtr0076468_102	I	0.5598	368	-7.5556
FBtr0076468_197	I	1.3760	273	-137.0301
FBtr0076468_45	I	1.7328	425	-225.1406
FBtr0076468_72	I	2.8566	398	-148.2442
FBtr0076504_106	I	1.5687	113	168.5575
FBtr0076549_58	I	3.8492	452	-25.0899
FBtr0076616_392	I	-3.2023	72	-48.8076
FBtr0076656_19	I	2.6280	101	-231.6481
FBtr0076690_52	I	0.1962	67	NA
FBtr0076690_57	I	0.3401	62	NA
FBtr0076707_15	I	0.3821	22	-36.8036
FBtr0076712_129	I	-3.5189	50	-118.1528
FBtr0076717_122	I	-1.2619	72	-125.1619
FBtr0076724_81	I	1.3332	426	-267.5239
FBtr0076756_310	I	3.1739	409	-69.7912
FBtr0076758_210	I	0.3883	845	-19.2606
FBtr0076870_39	I	-1.0030	206	-127.7829
FBtr0076878_30	I	2.5050	106	-235.1358
FBtr0076878_45	I	-4.2480	91	-202.0742
FBtr0076890_83	I	3.2006	577	-85.4034
FBtr0076890_88	I	-1.1915	572	-299.1737
FBtr0076890_99	I	-5.1571	561	-96.7125
FBtr0076934_135	I	0.9926	272	-130.4104
FBtr0076950_138	I	1.9024	466	-1443.1168
FBtr0076950_153	I	1.6900	451	-1228.7135
FBtr0076950_524	I	-1.2796	80	-25.7698
FBtr0076958_587	I	1.4404	120	-27.2603
FBtr0077043_115	I	-4.5116	201	-47.9291
FBtr0077043_267	I	2.2266	49	-111.6488
FBtr0077083_67	I	0.7878	21	-199.9922
FBtr0077084_56	I	1.4011	184	-16.7664
FBtr0077084_61	I	-1.9064	179	-98.1267
FBtr0077156_206	I	1.8997	101	-261.6319
FBtr0077160_121	I	-4.1708	1072	-92.4227
FBtr0077160_387	I	-3.7726	806	-20.6370
FBtr0077160_527	I	-2.2742	666	-10.0296
FBtr0077191_173	I	2.2972	222	-777.4458
FBtr0077226_31	I	3.2488	750	-129.1264
FBtr0077227_3	I	NA	417	-1588.4320
FBtr0077227_88	I	-2.4675	332	1415.4725
FBtr0077262_314	I	-1.0659	8	-5.2270
FBtr0077268_16	I	0.6153	71	-248.5922
FBtr0077319_144	I	-4.3189	818	-16.3043
FBtr0077319_201	I	0.4725	761	-13.2476
FBtr0077319_41	I	-2.1635	921	-77.4966
FBtr0077319_549	I	3.9693	413	-44.4120
FBtr0077349_333	I	0.3511	1271	1142.3835
FBtr0077349_738	I	-3.1024	866	232.5696
FBtr0077368_288	I	0.2503	476	-66.1219
FBtr0077387_46	I	-3.5227	65	-404.1181
FBtr0077387_75	I	0.3638	36	-15.1972
FBtr0077408_34	I	-2.6974	23	-54.5049
FBtr0077413_168	I	0.8569	147	-392.5331
FBtr0077413_92	I	-2.0057	223	-324.1573
FBtr0077456_125	I	0.9343	84	-130.3348
FBtr0077456_98	I	-2.8195	111	-102.9370
FBtr0077460_48	I	-3.4523	39	-37.0232
FBtr0077465_276	I	2.3034	157	-232.6712
FBtr0077497_197	I	-2.5963	68	-38.9325
FBtr0077497_218	I	-3.2146	47	9.1361
FBtr0077497_233	I	-2.0585	32	7.8894
FBtr0077498_748	I	-1.3248	321	-278.6715
FBtr0077498_790	I	-1.0766	279	-144.3547
FBtr0077538_194	I	-5.3487	167	-56.4742
FBtr0077616_112	I	4.0480	245	20.6188
FBtr0077616_25	I	-1.7163	332	-107.0525
FBtr0077616_32	I	-2.6459	325	-588.4830
FBtr0077616_7	I	-0.4169	350	-229.6725
FBtr0077625_247	I	1.3357	272	-20.6425
FBtr0077625_314	I	0.0770	205	-23.7557
FBtr0077625_319	I	-2.1392	200	-18.9042
FBtr0077627_242	I	-2.5157	78	-142.8071
FBtr0077627_261	I	-0.2404	59	-129.8642
FBtr0077629_255	I	-2.2850	123	-178.3369
FBtr0077629_259	I	-2.8018	119	-659.7782
FBtr0077632_139	I	1.5793	2510	-352.0849
FBtr0077632_1551	I	2.8980	1098	-105.0655
FBtr0077632_163	I	-2.7016	2486	-191.4918
FBtr0077632_82	I	2.3474	2567	-125.7481
FBtr0077642_26	I	-0.3458	95	-673.1463
FBtr0077642_74	I	-1.9128	47	-298.2243
FBtr0077643_102	I	0.1999	28	-13.2207
FBtr0077654_136	I	0.4880	44	-355.2447
FBtr0077666_21	I	1.2088	72	-25.7436
FBtr0077680_186	I	-0.4717	582	3515.7670
FBtr0077680_229	I	-3.4580	539	-607.2378
FBtr0077680_433	I	-1.0518	335	-705.2420
FBtr0077680_448	I	-2.8351	320	-581.5890
FBtr0077683_51	I	2.1412	136	-157.2176
FBtr0077685_256	I	2.8518	562	-279.6553
FBtr0077734_167	I	-1.8746	335	-213.7401
FBtr0077734_321	I	0.4495	181	-87.3405
FBtr0077734_349	I	-0.2100	153	-120.2567
FBtr0077734_54	I	0.5409	448	-186.5938
FBtr0077747_72	I	-1.4672	541	1665.6731
FBtr0077766_17	I	2.7763	209	-21.9813
FBtr0077767_54	I	2.5481	184	-119.5643
FBtr0077782_66	I	1.3357	86	-66.6465
FBtr0077811_213	I	-2.0275	814	-142.5409
FBtr0077811_831	I	-0.0739	196	-181.1626
FBtr0077811_850	I	-1.1198	177	-80.2511
FBtr0077814_72	I	-3.3061	63	-311.8057
FBtr0077835_121	I	-1.4787	17	-137.7931
FBtr0077836_115	I	0.2696	176	-34.6760
FBtr0077840_123	I	-1.1368	426	-76.9322
FBtr0077842_105	I	1.5390	281	2241.1007
FBtr0077842_219	I	-3.6957	167	1295.4329
FBtr0077911_267	I	0.2684	29	-29.5877
FBtr0077911_277	I	-2.4617	19	-149.2878
FBtr0077953_151	I	-0.2641	183	-49.7664
FBtr0077956_85	I	2.2266	89	-72.2300
FBtr0077988_289	I	-3.9153	195	-60.1528
FBtr0077989_81	I	-0.8387	91	-236.5431
FBtr0077989_90	I	-0.8940	82	-197.7340
FBtr0077994_162	I	-0.1120	66	3.7440
FBtr0078031_29	I	0.5854	344	-20.7574
FBtr0078038_41	I	-1.5289	24	NA
FBtr0078039_38	I	1.3983	137	-34.9498
FBtr0078047_487	I	0.8641	254	-269.9948
FBtr0078047_507	I	-4.2864	234	-388.1254
FBtr0078060_121	I	1.8471	34	-139.8573
FBtr0078068_32	I	-2.0526	35	-128.4181
FBtr0078069_40	I	-2.9709	94	-185.3175
FBtr0078071_32	I	-2.8540	27	-158.2068
FBtr0078087_359	I	0.3075	174	-102.0096
FBtr0078087_371	I	-0.3699	162	-279.2329
FBtr0078087_449	I	1.7108	84	-32.5133
FBtr0078095_45	I	-0.0734	95	-150.9427
FBtr0078095_54	I	-0.1645	86	-104.4676
FBtr0078122_792	I	-1.2631	232	-112.4298
FBtr0078129_158	I	1.2119	87	-15.8582
FBtr0078169_315	I	1.0974	53	-436.8412
FBtr0078169_348	I	-4.8981	20	-148.1594
FBtr0078173_70	I	-4.9881	141	-12.0442
FBtr0078175_53	I	-1.8989	423	-159.6868
FBtr0078186_143	I	-1.9344	242	-26.9348
FBtr0078198_37	I	-0.8615	79	-103.6015
FBtr0078217_487	I	-1.0996	152	-695.1904
FBtr0078217_509	I	-0.8885	130	-680.1707
FBtr0078217_539	I	-0.6861	100	-575.0847
FBtr0078221_45	I	-1.3734	209	NA
FBtr0078238_58	I	-4.5030	29	-351.0190
FBtr0078245_219	I	1.2944	309	-21.6108
FBtr0078256_13	I	3.4786	122	-172.3465
FBtr0078271_106	I	-2.8708	37	-271.4789
FBtr0078271_93	I	1.0386	50	-235.3697
FBtr0078271_99	I	-4.1854	44	-267.6171
FBtr0078309_9	I	-3.4190	110	-334.3429
FBtr0078323_43	I	-0.8442	133	-74.2015
FBtr0078327_45	I	0.7758	67	-394.6886
FBtr0078327_83	I	-3.0277	29	-68.6346
FBtr0078328_534	I	2.6370	502	-463.8414
FBtr0078328_551	I	-0.3432	485	-242.1674
FBtr0078328_894	I	-0.7853	142	-203.3619
FBtr0078349_101	I	-0.0915	313	-29.1360
FBtr0078349_122	I	-0.3638	292	1.4829
FBtr0078349_216	I	2.8420	198	-11.7095
FBtr0078349_219	I	0.6709	195	-13.1477
FBtr0078349_273	I	3.8539	141	-1.6259
FBtr0078351_130	I	0.8481	118	NA
FBtr0078357_163	I	0.0003	519	-218.3118
FBtr0078357_460	I	1.1819	222	-9.0922
FBtr0078362_218	I	-5.3696	739	-258.2680
FBtr0078362_252	I	-0.1779	705	-190.9423
FBtr0078363_103	I	1.4958	547	-79.1625
FBtr0078364_121	I	0.8042	558	-485.1305
FBtr0078384_11	I	-1.7424	129	-161.9826
FBtr0078384_45	I	-3.4190	95	-18.6324
FBtr0078388_75	I	-2.2400	338	-41.3622
FBtr0078389_143	I	-1.1364	80	-143.7672
FBtr0078389_163	I	1.8032	60	-58.8784
FBtr0078399_109	I	-0.1482	180	-194.5352
FBtr0078414_244	I	0.3380	35	-245.6599
FBtr0078422_38	I	0.0067	56	-193.0233
FBtr0078422_69	I	1.4829	25	-29.8104
FBtr0078431_44	I	-4.1067	138	NA
FBtr0078431_67	I	1.9404	115	NA
FBtr0078432_39	I	-3.9194	152	-109.8504
FBtr0078462_116	I	-3.0217	142	-86.6977
FBtr0078462_119	I	-0.7563	139	-61.2767
FBtr0078486_26	I	-0.7635	201	-455.7894
FBtr0078486_48	I	-1.3572	179	-525.8229
FBtr0078510_34	I	0.1486	175	-427.2683
FBtr0078512_79	I	-1.4944	108	-194.1163
FBtr0078528_176	I	-0.8205	125	-26.0621
FBtr0078530_126	I	-1.7551	725	-1971.7368
FBtr0078530_288	I	-1.5198	563	-755.8167
FBtr0078531_134	I	-1.9282	72	-16.9448
FBtr0078553_204	I	-0.5638	151	-473.1551
FBtr0078553_24	I	0.3710	331	-1570.9426
FBtr0078574_105	I	-1.5190	297	NA
FBtr0078638_201	I	-0.8615	134	-24.4368
FBtr0078638_256	I	-1.4876	79	-440.4471
FBtr0078661_34	I	3.2959	95	-16.9691
FBtr0078677_94	I	1.8344	86	-40.5247
FBtr0078680_63	I	4.0979	200	-166.5974
FBtr0078680_75	I	2.7987	188	-92.3116
FBtr0078689_112	I	1.5769	61	-118.7692
FBtr0078692_146	I	-1.6689	69	-69.6088
FBtr0078716_330	I	1.4780	750	NA
FBtr0078716_615	I	0.3093	465	NA
FBtr0078716_77	I	3.6466	1003	NA
FBtr0078716_915	I	-2.9759	165	NA
FBtr0078740_239	I	-0.3930	166	-374.6171
FBtr0078742_232	I	-1.6486	815	-18.2973
FBtr0078754_23	I	-2.8637	68	-290.3252
FBtr0078756_109	I	-4.5570	246	-96.1008
FBtr0078761_124	I	-0.2196	105	-275.4125
FBtr0078761_189	I	2.5050	40	-61.1851
FBtr0078770_311	I	-4.4037	11	-52.3658
FBtr0078803_272	I	-0.0376	166	-14.3099
FBtr0078861_74	I	1.5931	222	-473.0915
FBtr0078868_43	I	-2.7438	59	-46.1023
FBtr0078875_202	I	2.9299	312	-20.9135
FBtr0078907_566	I	-4.0618	251	-110.5908
FBtr0078907_740	I	-1.1309	77	-406.5946
FBtr0078909_197	I	-1.2253	44	-47.9789
FBtr0078917_248	I	3.7408	66	-13.0108
FBtr0078925_46	I	-0.0044	51	-93.6405
FBtr0078936_128	I	0.9122	94	-13.8998
FBtr0078941_163	I	-1.9241	168	NA
FBtr0078943_141	I	-2.6964	82	-614.2881
FBtr0078943_200	I	-0.8494	23	-234.1010
FBtr0078967_78	I	-3.6078	5	5.1739
FBtr0078985_42	I	-2.6109	59	-47.2700
FBtr0079034_74	I	0.7525	302	-175.5374
FBtr0079037_114	I	-2.0997	231	1093.3881
FBtr0079037_249	I	-2.4231	96	316.4396
FBtr0079037_58	I	-0.1419	287	-61.0605
FBtr0079037_69	I	3.2149	276	1163.5523
FBtr0079037_81	I	-2.2858	264	1167.9688
FBtr0079088_418	I	-3.1711	23	-93.7665
FBtr0079098_67	I	0.2557	52	-79.8058
FBtr0079099_120	I	-2.2289	11	-0.4976
FBtr0079128_32	I	2.0566	45	-55.1207
FBtr0079135_332	I	-1.6985	233	-246.7321
FBtr0079160_44	I	2.6517	46	-104.2212
FBtr0079190_127	I	-3.0610	65	-448.2943
FBtr0079190_146	I	1.5747	46	-484.4908
FBtr0079196_119	I	-3.4087	132	NA
FBtr0079196_138	I	-2.4222	113	NA
FBtr0079211_93	I	-2.5001	178	-54.5689
FBtr0079231_141	I	-4.9122	105	-380.6234
FBtr0079231_196	I	-4.1083	50	-0.6877
FBtr0079249_250	I	1.6190	198	-59.4808
FBtr0079257_127	I	0.8810	64	-219.2868
FBtr0079260_151	I	-2.0539	121	-489.4314
FBtr0079260_17	I	-0.9380	255	-220.3938
FBtr0079260_192	I	-0.0984	80	-209.4061
FBtr0079260_70	I	1.7826	202	-741.0652
FBtr0079262_102	I	0.8307	73	-27.9140
FBtr0079267_81	I	-0.9538	150	-157.0237
FBtr0079291_204	I	1.2519	136	-31.9103
FBtr0079291_228	I	0.8882	112	-216.9518
FBtr0079342_65	I	-2.9815	43	-141.6193
FBtr0079389_102	I	0.2980	184	-381.7036
FBtr0079405_50	I	2.5193	64	-174.9072
FBtr0079445_154	I	-1.6038	79	-602.9280
FBtr0079445_180	I	-4.3823	53	-577.0902
FBtr0079489_74	I	1.8441	190	-699.6443
FBtr0079490_304	I	-1.4879	245	-70.6339
FBtr0079493_156	I	-1.0030	180	NA
FBtr0079538_164	I	2.8743	350	-220.8407
FBtr0079538_64	I	-0.3861	450	-111.4585
FBtr0079539_194	I	-0.8648	571	-187.3776
FBtr0079543_123	I	2.6426	52	-67.1976
FBtr0079543_129	I	-3.1663	46	-58.9085
FBtr0079568_303	I	2.4619	279	-1.1265
FBtr0079568_37	I	-2.4899	545	-13.0907
FBtr0079568_462	I	-0.7713	120	-50.3126
FBtr0079568_468	I	-0.5069	114	-43.4145
FBtr0079574_169	I	3.3304	315	-75.8238
FBtr0079576_565	I	-0.8387	221	-266.3161
FBtr0079600_100	I	0.9736	71	-73.4061
FBtr0079600_112	I	0.0774	59	-17.2910
FBtr0079613_37	I	-3.0627	87	-109.3842
FBtr0079614_99	I	0.0743	64	-50.2903
FBtr0079633_34	I	-2.4883	140	-31.4358
FBtr0079636_152	I	0.1922	128	NA
FBtr0079658_247	I	-0.3389	167	156.3663
FBtr0079682_43	I	0.4074	15	-8.0724
FBtr0079783_251	I	0.0725	109	-224.2468
FBtr0079787_214	I	-0.0472	394	-301.0887
FBtr0079787_371	I	2.6543	237	-880.9597
FBtr0079787_424	I	-4.1361	184	-231.3157
FBtr0079787_448	I	-3.0030	160	-44.1573
FBtr0079788_134	I	-2.8394	448	-17.7559
FBtr0079788_451	I	2.6280	131	-13.1048
FBtr0079789_210	I	-0.9938	164	1.5234
FBtr0079809_111	I	2.2879	199	-138.2658
FBtr0079809_177	I	3.6703	133	-243.9062
FBtr0079809_303	I	-0.8805	7	-3.7331
FBtr0079822_118	I	0.3030	676	NA
FBtr0079822_600	I	-1.6985	194	NA
FBtr0079826_242	I	1.7565	239	-57.7062
FBtr0079826_255	I	-3.1929	226	-71.4413
FBtr0079826_315	I	-1.3088	166	-122.4113
FBtr0079826_319	I	-2.0270	162	-125.6184
FBtr0079826_354	I	-2.8287	127	-61.9671
FBtr0079827_116	I	-3.1007	239	-55.0615
FBtr0079827_275	I	-2.7444	80	-77.3763
FBtr0079827_290	I	-1.3845	65	-2.8181
FBtr0079827_35	I	-3.4595	320	-62.1878
FBtr0079839_116	I	-1.4942	179	-325.2523
FBtr0079847_102	I	1.2076	142	-262.5598
FBtr0079847_93	I	-0.0607	151	-303.7705
FBtr0079852_436	I	0.6347	613	-9.2856
FBtr0079857_177	I	1.0630	268	80.4206
FBtr0079857_362	I	0.4081	83	-421.9196
FBtr0079857_96	I	-4.6049	349	-88.4614
FBtr0079865_166	I	1.8950	243	-144.6577
FBtr0079953_52	I	0.0654	108	-59.0782
FBtr0079953_90	I	0.4771	70	-64.0110
FBtr0079954_165	I	-2.5161	251	-151.5670
FBtr0079954_206	I	-2.3983	210	-157.9367
FBtr0079954_224	I	-0.9831	192	-68.0832
FBtr0079954_230	I	-3.3091	186	-79.3589
FBtr0079954_354	I	-0.8894	62	-175.9815
FBtr0079954_357	I	-0.4826	59	-146.7297
FBtr0079955_174	I	-4.6196	124	-400.2103
FBtr0079955_194	I	0.0945	104	0.0054
FBtr0079955_261	I	-1.6830	37	-61.1858
FBtr0079955_38	I	-3.0773	260	-13.1945
FBtr0079955_59	I	2.1001	239	-158.5069
FBtr0079955_95	I	-1.6953	203	-108.5204
FBtr0079976_155	I	-0.0915	35	-153.6150
FBtr0079983_138	I	-2.0277	47	-261.0980
FBtr0079983_62	I	-0.3544	123	-23.8359
FBtr0079985_15	I	1.9404	75	-157.3640
FBtr0079985_25	I	2.2724	65	-314.1242
FBtr0079985_56	I	1.5223	34	-337.6613
FBtr0079987_59	I	-1.2942	65	-115.8299
FBtr0079992_102	I	3.5941	38	-46.9118
FBtr0079992_19	I	0.2079	121	-116.5483
FBtr0079992_38	I	2.8168	102	-13.2601
FBtr0080007_75	I	-0.2115	8	-17.6698
FBtr0080030_151	I	-3.3644	44	-27.3129
FBtr0080033_29	I	-0.9146	35	-206.8770
FBtr0080044_51	I	0.8401	154	-102.6185
FBtr0080074_146	I	0.4028	48	-141.5434
FBtr0080076_206	I	-2.0526	34	-35.7203
FBtr0080076_214	I	-0.8884	26	-111.3028
FBtr0080087_127	I	1.8940	144	-75.5949
FBtr0080087_219	I	-1.5044	52	-106.6854
FBtr0080087_228	I	-0.0298	43	-122.3909
FBtr0080087_52	I	-1.9308	219	-226.2620
FBtr0080087_68	I	-3.6629	203	-52.0895
FBtr0080121_87	I	-3.3563	40	-136.0876
FBtr0080213_34	I	-1.5769	57	-64.0550
FBtr0080225_134	I	-2.4540	13	-68.0780
FBtr0080228_61	I	-0.3238	88	-122.3993
FBtr0080232_113	I	0.9603	217	5.3122
FBtr0080246_200	I	-2.9345	411	-85.2391
FBtr0080246_379	I	-3.4377	232	-64.6907
FBtr0080246_583	I	-3.1199	28	-56.1907
FBtr0080260_465	I	1.2164	308	-147.2127
FBtr0080260_580	I	1.8008	193	-10.0657
FBtr0080308_6	I	NA	103	-485.3396
FBtr0080308_78	I	-2.2314	31	-22.4312
FBtr0080422_230	I	-2.6574	77	-320.0126
FBtr0080422_260	I	-0.1401	47	-180.2766
FBtr0080427_43	I	0.1408	92	-71.2537
FBtr0080427_53	I	-1.1750	82	-133.4333
FBtr0080428_576	I	1.1819	191	-22.8685
FBtr0080430_68	I	-1.6843	27	-108.5117
FBtr0080434_109	I	1.1927	319	-225.8991
FBtr0080436_80	I	1.9459	152	NA
FBtr0080438_162	I	0.0719	508	-437.0307
FBtr0080438_279	I	1.6288	391	-292.0130
FBtr0080438_312	I	-1.0499	358	-148.7692
FBtr0080438_316	I	-2.7158	354	-719.0574
FBtr0080438_330	I	-2.6974	340	-34.0150
FBtr0080439_362	I	-2.6091	67	-79.0786
FBtr0080445_70	I	-3.5748	73	-76.3099
FBtr0080462_155	I	-0.8380	146	-540.6585
FBtr0080470_100	I	2.2218	82	-153.7432
FBtr0080470_75	I	1.8970	107	-72.5693
FBtr0080489_56	I	1.7263	66	-70.2780
FBtr0080489_84	I	-1.3270	38	57.3724
FBtr0080491_109	I	0.7026	421	-98.5551
FBtr0080491_312	I	2.1689	218	736.6719
FBtr0080491_333	I	-4.0154	197	601.0975
FBtr0080491_336	I	-0.0132	194	589.6007
FBtr0080491_342	I	-3.9569	188	562.5967
FBtr0080491_382	I	-1.6953	148	-620.2410
FBtr0080491_426	I	-1.0921	104	-21.7618
FBtr0080494_17	I	1.9787	109	-35.7516
FBtr0080497_70	I	1.4999	111	-68.3122
FBtr0080514_216	I	-1.0160	356	-159.4379
FBtr0080519_65	I	-0.2612	27	-121.4966
FBtr0080537_97	I	2.2400	231	-122.7846
FBtr0080541_208	I	-0.7399	191	-53.7959
FBtr0080546_203	I	2.9642	291	-180.0773
FBtr0080546_350	I	1.9237	144	-222.5013
FBtr0080566_35	I	-3.1062	56	-20.8038
FBtr0080629_64	I	1.7857	65	-68.4074
FBtr0080826_147	I	-0.4854	8	-13.1143
FBtr0080832_75	I	-0.8574	240	-314.6332
FBtr0080838_603	I	2.3354	119	296.9048
FBtr0080838_649	I	0.6808	73	-143.5568
FBtr0080845_54	I	-1.3115	106	-377.6633
FBtr0080852_341	I	2.1359	206	-28.2442
FBtr0080856_145	I	-2.9106	1221	-50.5081
FBtr0080856_253	I	-2.4225	1113	-200.8675
FBtr0080856_268	I	-3.2138	1098	-154.5338
FBtr0080856_514	I	-0.7470	852	-15.7066
FBtr0080856_520	I	-4.4040	846	-12.1560
FBtr0080856_556	I	-2.2552	810	-7.4151
FBtr0080874_449	I	-0.0734	226	-42.8284
FBtr0080874_459	I	1.0182	216	-173.0283
FBtr0080874_491	I	0.5405	184	11.4300
FBtr0080880_57	I	-3.5734	131	NA
FBtr0080883_117	I	2.9217	82	-179.0297
FBtr0080919_81	I	-3.0922	243	-115.3809
FBtr0080947_150	I	1.1673	806	2703.3491
FBtr0080947_30	I	2.8933	926	2695.6225
FBtr0080947_303	I	0.6679	653	1977.7104
FBtr0080947_78	I	-2.4599	878	2746.4608
FBtr0080956_43	I	-3.0572	95	-99.7554
FBtr0080983_40	I	-4.6221	64	-561.0152
FBtr0080994_232	I	-0.1419	207	-186.0602
FBtr0080994_267	I	0.4698	172	-12.6636
FBtr0081002_223	I	2.4972	669	NA
FBtr0081096_131	I	1.5369	281	-68.8347
FBtr0081098_38	I	3.1492	43	-144.2464
FBtr0081128_76	I	1.4891	117	-147.9959
FBtr0081142_308	I	-0.5244	288	-180.0667
FBtr0081142_386	I	-0.2969	210	-191.8575
FBtr0081142_477	I	1.8441	119	-30.3211
FBtr0081148_102	I	1.9706	672	-72.8675
FBtr0081155_230	I	-0.3744	150	-351.2380
FBtr0081158_339	I	0.6398	499	-65.9532
FBtr0081179_11	I	-0.8244	110	-1025.8392
FBtr0081179_86	I	-2.8452	35	-94.3736
FBtr0081249_184	I	1.1756	147	11.4461
FBtr0081259_56	I	1.7346	56	-174.0409
FBtr0081267_83	I	-1.2639	277	-707.1836
FBtr0081268_194	I	1.1188	362	-15.0970
FBtr0081268_214	I	2.8854	342	-202.9587
FBtr0081268_378	I	-2.5546	178	-62.5395
FBtr0081268_450	I	-4.0984	106	-15.2370
FBtr0081268_78	I	3.1860	478	11.3466
FBtr0081269_99	I	-1.7361	438	-109.7768
FBtr0081270_82	I	-1.9320	259	-756.7595
FBtr0081288_68	I	-1.9333	64	NA
FBtr0081340_13	I	-3.0805	69	-471.9390
FBtr0081341_110	I	-5.7160	40	-174.1050
FBtr0081341_60	I	-1.8536	90	-510.4522
FBtr0081341_71	I	-3.5405	79	-428.4545
FBtr0081410_105	I	-2.7057	417	-126.4081
FBtr0081410_461	I	-5.0093	61	-10.9076
FBtr0081415_139	I	0.3525	712	-229.5213
FBtr0081415_170	I	-3.7014	681	-14.0929
FBtr0081415_175	I	-1.9064	676	-47.9297
FBtr0081415_186	I	-1.7614	665	-31.6902
FBtr0081442_309	I	3.2006	642	-129.1619
FBtr0081460_13	I	-0.4191	59	-475.1736
FBtr0081465_26	I	-0.8069	115	-172.0306
FBtr0081468_37	I	-0.9361	41	-119.9102
FBtr0081468_68	I	-2.2812	10	-22.0208
FBtr0081469_544	I	-1.0030	77	-156.3886
FBtr0081469_553	I	-2.5135	68	-136.5455
FBtr0081478_93	I	-4.6881	405	-45.5792
FBtr0081483_195	I	-0.7913	385	-328.6233
FBtr0081483_221	I	-4.3356	359	-217.0151
FBtr0081483_362	I	1.5592	218	-369.3887
FBtr0081501_17	I	0.1136	173	-27.3350
FBtr0081501_26	I	3.9013	164	-21.0569
FBtr0081513_262	I	-2.6646	887	NA
FBtr0081513_449	I	-1.5376	700	NA
FBtr0081513_538	I	-0.2170	611	NA
FBtr0081513_565	I	-2.7647	584	NA
FBtr0081538_104	I	-2.6620	403	-111.4760
FBtr0081538_135	I	0.6680	372	-80.8409
FBtr0081715_95	I	1.1301	469	-29.7346
FBtr0081719_109	I	-2.2040	21	-163.2510
FBtr0081720_390	I	-0.6518	125	-186.9343
FBtr0081720_397	I	0.4862	118	-217.7134
FBtr0081720_403	I	-2.2316	112	-194.3099
FBtr0081720_412	I	-4.3346	103	-177.9053
FBtr0081720_54	I	-2.6424	461	-15.1942
FBtr0081728_27	I	2.8787	121	-237.9539
FBtr0081730_110	I	-3.9286	343	-561.7831
FBtr0081730_182	I	2.4972	271	-129.5279
FBtr0081730_236	I	3.7163	217	-32.2799
FBtr0081730_67	I	3.8336	386	-309.9271
FBtr0081795_92	I	-2.6174	13	-68.7641
FBtr0081806_123	I	-0.2358	135	-19.5696
FBtr0081816_50	I	-3.4939	53	-37.7241
FBtr0081820_118	I	-4.1775	15	-19.0792
FBtr0081841_99	I	-0.2962	43	-29.9408
FBtr0081843_132	I	2.9578	188	-131.4342
FBtr0081867_33	I	-3.3278	49	-269.9986
FBtr0081869_112	I	3.2714	427	-60.1614
FBtr0081879_49	I	-2.3036	62	-44.2194
FBtr0081880_133	I	-4.5399	26	-127.6667
FBtr0081880_69	I	0.9125	90	-130.0152
FBtr0081883_268	I	0.7552	22	-125.4111
FBtr0081887_82	I	-0.3743	92	-286.1133
FBtr0081887_86	I	-3.1307	88	-355.8256
FBtr0081887_91	I	-1.5755	83	-147.9053
FBtr0081887_98	I	-0.7656	76	-162.1231
FBtr0081892_44	I	-4.4534	242	-13.6614
FBtr0081897_15	I	-3.5475	71	-351.6333
FBtr0081901_28	I	-0.5628	51	-35.9588
FBtr0081921_96	I	-0.7595	49	-22.3644
FBtr0081946_205	I	-3.2422	126	-12.9972
FBtr0081947_110	I	-2.9581	7	-100.2923
FBtr0081959_12	I	2.1875	158	-7.1671
FBtr0081969_124	I	-4.5473	17	-73.0467
FBtr0081979_44	I	2.5671	60	-337.9146
FBtr0081979_63	I	-1.8861	41	-156.2213
FBtr0081984_54	I	-3.3594	8	-4.8503
FBtr0082012_31	I	2.8787	54	-171.9885
FBtr0082030_163	I	-0.2970	372	1049.1885
FBtr0082030_274	I	-4.9260	261	531.0156
FBtr0082030_313	I	0.4665	222	341.3234
FBtr0082056_55	I	-1.1658	63	-100.6383
FBtr0082075_930	I	-4.5825	74	-162.2394
FBtr0082075_952	I	0.4796	52	-65.0583
FBtr0082077_49	I	1.9613	29	-75.6859
FBtr0082078_65	I	-3.1764	16	-13.9709
FBtr0082079_315	I	-1.8496	140	-275.1661
FBtr0082079_387	I	-2.0465	68	-20.2478
FBtr0082079_435	I	-1.4233	20	-68.0825
FBtr0082079_51	I	0.8174	404	457.6513
FBtr0082079_71	I	-3.1523	384	-488.4408
FBtr0082102_199	I	-2.8581	258	-1296.4287
FBtr0082102_20	I	2.3144	437	-130.2049
FBtr0082102_325	I	-3.0994	132	-211.6113
FBtr0082102_344	I	0.9863	113	-356.7337
FBtr0082114_103	I	-0.3713	174	3.2971
FBtr0082130_308	I	2.3144	81	-7.8621
FBtr0082130_317	I	-0.0882	72	-13.1227
FBtr0082181_162	I	-4.5551	572	-218.2116
FBtr0082181_175	I	-2.1276	559	-165.6739
FBtr0082181_192	I	-3.2554	542	-144.9524
FBtr0082181_243	I	1.1954	491	-9.9866
FBtr0082181_606	I	0.5544	128	-225.6219
FBtr0082181_680	I	0.9594	54	-42.1543
FBtr0082186_354	I	-3.5977	164	-127.7815
FBtr0082186_364	I	-0.6291	154	-68.8669
FBtr0082191_113	I	-1.1721	295	-133.7263
FBtr0082191_60	I	-1.4036	348	-106.0733
FBtr0082230_17	I	0.2638	22	-177.5465
FBtr0082237_117	I	0.7359	230	-164.8866
FBtr0082260_63	I	-0.6095	206	-46.5133
FBtr0082260_66	I	-1.1331	203	-28.0462
FBtr0082267_86	I	-0.0819	319	1557.8506
FBtr0082275_84	I	-3.9922	65	-73.2377
FBtr0082286_75	I	-0.6683	82	-28.5355
FBtr0082325_156	I	-2.7983	278	-320.6152
FBtr0082329_105	I	-3.6046	245	-377.7802
FBtr0082353_69	I	0.5341	37	-107.1865
FBtr0082366_70	I	1.8928	82	-66.1563
FBtr0082366_78	I	3.5435	74	-84.4000
FBtr0082371_85	I	3.5696	258	-6.5637
FBtr0082410_519	I	-2.6215	80	-132.1207
FBtr0082410_545	I	-1.1732	54	-76.2922
FBtr0082534_10	I	-2.7060	802	-283.5613
FBtr0082534_52	I	2.8388	760	-32.4794
FBtr0082535_262	I	-1.8318	258	NA
FBtr0082535_265	I	-0.5187	255	NA
FBtr0082555_47	I	-4.1216	53	-272.0254
FBtr0082557_114	I	1.1685	157	-467.9201
FBtr0082557_164	I	0.3290	107	-78.6382
FBtr0082557_180	I	-1.5277	91	-66.8117
FBtr0082557_62	I	-0.1497	209	453.0651
FBtr0082632_153	I	-1.3054	191	-404.6537
FBtr0082632_272	I	-1.1630	72	-65.5773
FBtr0082634_37	I	-2.8050	15	-82.2113
FBtr0082634_45	I	1.8935	7	-2.5211
FBtr0082642_68	I	-2.6307	246	-43.8079
FBtr0082681_81	I	-0.4538	171	-384.8260
FBtr0082681_89	I	-0.7564	163	-169.9117
FBtr0082701_215	I	-2.9035	304	-61.5452
FBtr0082702_104	I	1.9893	262	NA
FBtr0082702_118	I	3.1729	248	NA
FBtr0082717_191	I	-2.4115	159	-477.9392
FBtr0082772_42	I	1.5432	119	-179.3747
FBtr0082772_51	I	-3.8909	110	-170.0606
FBtr0082797_117	I	-2.8340	232	-96.5273
FBtr0082829_84	I	1.8451	262	1874.3591
FBtr0082855_113	I	-1.4896	273	-74.4126
FBtr0082857_1043	I	0.0619	53	-343.8083
FBtr0082857_386	I	3.8539	710	750.6868
FBtr0082857_471	I	2.4838	625	-1560.8041
FBtr0082857_477	I	-2.1039	619	-1523.0436
FBtr0082857_833	I	1.9329	263	-1038.7727
FBtr0082857_854	I	-1.2547	242	-855.0060
FBtr0082910_57	I	1.5687	98	-14.0582
FBtr0082929_144	I	-5.2531	158	-165.2677
FBtr0082930_100	I	-1.1215	272	-152.1175
FBtr0082930_130	I	2.9242	242	-71.2728
FBtr0082930_92	I	0.9125	280	-255.0830
FBtr0082975_102	I	-6.2421	257	-13.9187
FBtr0082979_89	I	-0.5444	215	-12.3406
FBtr0083005_28	I	2.2465	103	-8.0754
FBtr0083005_37	I	-0.2683	94	-13.1575
FBtr0083019_146	I	-1.1519	749	-1503.3034
FBtr0083051_52	I	2.5958	104	-88.4501
FBtr0083099_195	I	-3.8335	508	NA
FBtr0083099_208	I	-1.6256	495	NA
FBtr0083113_58	I	3.7226	32	-16.2203
FBtr0083117_87	I	-2.6821	131	-34.9623
FBtr0083122_41	I	-1.3102	119	-265.3623
FBtr0083122_57	I	3.5042	103	-79.9875
FBtr0083123_85	I	-0.9262	72	NA
FBtr0083126_39	I	-2.5284	174	-18.7035
FBtr0083126_51	I	1.2460	162	-23.8216
FBtr0083135_144	I	-0.2669	190	-114.8834
FBtr0083135_299	I	1.7167	35	-131.2132
FBtr0083136_107	I	-5.7604	77	-245.4641
FBtr0083136_114	I	3.3437	70	-72.7153
FBtr0083203_181	I	-0.5650	46	-111.6053
FBtr0083212_43	I	-2.9970	125	-50.2757
FBtr0083223_105	I	-3.1289	14	-140.5744
FBtr0083231_48	I	-5.5446	116	-123.9432
FBtr0083240_115	I	-0.8361	161	-257.2704
FBtr0083240_63	I	-5.5003	213	-393.7091
FBtr0083240_71	I	0.9324	205	-198.2862
FBtr0083255_98	I	-1.2402	210	-92.3225
FBtr0083264_132	I	-0.5288	417	-476.9946
FBtr0083264_393	I	-3.2292	156	-63.5909
FBtr0083264_505	I	-1.8910	44	-48.9252
FBtr0083281_126	I	-0.6043	156	-224.0720
FBtr0083281_166	I	1.3484	116	-30.1391
FBtr0083281_180	I	-3.4945	102	-29.8705
FBtr0083283_47	I	-3.9286	61	-168.9972
FBtr0083295_4	I	NA	24	-38.4993
FBtr0083308_69	I	-1.3017	23	-120.4171
FBtr0083308_81	I	-0.8445	11	-46.8334
FBtr0083314_16	I	-0.2170	75	-150.7935
FBtr0083316_89	I	-3.7123	29	-251.5525
FBtr0083354_50	I	-2.8287	11	-54.8461
FBtr0083354_53	I	-0.0334	8	-48.4588
FBtr0083391_68	I	-1.9613	98	-589.1350
FBtr0083393_86	I	2.6857	702	NA
FBtr0083399_79	I	-2.3195	207	-34.0246
FBtr0083414_95	I	3.5284	424	18.9307
FBtr0083455_331	I	0.8439	119	-521.5028
FBtr0083505_4	I	NA	600	-243.1744
FBtr0083505_43	I	-3.2420	561	-89.6765
FBtr0083608_100	I	-0.5318	159	-97.0363
FBtr0083608_111	I	4.3264	148	-365.4571
FBtr0083608_114	I	0.8994	145	-356.0813
FBtr0083608_117	I	-0.0955	142	-355.2424
FBtr0083608_120	I	-0.0955	139	-339.9118
FBtr0083608_60	I	-0.7249	199	-211.1417
FBtr0083611_138	I	2.2964	1364	11.4484
FBtr0083611_164	I	2.5508	1338	-22.6965
FBtr0083611_180	I	1.8940	1322	-287.4315
FBtr0083611_317	I	-3.6702	1185	-10.0078
FBtr0083611_442	I	-1.9769	1060	-106.2050
FBtr0083682_123	I	-1.7475	126	-222.4963
FBtr0083682_127	I	-2.5269	122	-520.8534
FBtr0083682_168	I	0.2646	81	-232.2364
FBtr0083700_1060	I	4.2587	208	-687.5394
FBtr0083716_656	I	-1.1721	445	-322.6709
FBtr0083716_788	I	-2.3538	313	-68.6995
FBtr0083716_801	I	-0.7012	300	-230.0024
FBtr0083716_904	I	-1.2971	197	-39.0272
FBtr0083716_916	I	2.5981	185	-6.2475
FBtr0083723_41	I	-4.7943	289	-90.5839
FBtr0083746_116	I	-1.3504	20	-81.7075
FBtr0083746_125	I	-0.5070	11	-4.1231
FBtr0083803_87	I	-4.5081	32	-155.5004
FBtr0083819_1133	I	-0.0933	146	-122.5065
FBtr0083829_105	I	-3.9701	246	-69.7320
FBtr0083904_435	I	-0.4085	188	-291.3521
FBtr0083911_37	I	-3.7358	78	-161.2500
FBtr0083912_314	I	2.2911	392	NA
FBtr0083912_498	I	-0.1823	208	NA
FBtr0083912_557	I	-0.5980	149	NA
FBtr0083917_431	I	2.4469	267	-304.9827
FBtr0083917_437	I	3.2358	261	-291.2808
FBtr0083917_550	I	2.9773	148	-41.6402
FBtr0083940_210	I	-0.3952	169	-53.8779
FBtr0083940_257	I	1.9608	122	-72.5179
FBtr0083944_76	I	-1.8331	92	8.2686
FBtr0083948_71	I	-2.1474	67	-257.0884
FBtr0083950_46	I	-0.3930	53	-400.8147
FBtr0083965_132	I	-0.3685	128	-837.7042
FBtr0083965_154	I	-3.4143	106	-186.4843
FBtr0083965_181	I	-1.7314	79	-820.9355
FBtr0083965_62	I	0.6545	198	1621.1953
FBtr0083965_75	I	-2.6442	185	-1312.7820
FBtr0083992_94	I	-3.5405	51	-54.7302
FBtr0084015_106	I	1.1198	123	-407.1858
FBtr0084015_148	I	-1.1880	81	-204.2467
FBtr0084017_87	I	-0.5796	83	-46.0511
FBtr0084020_60	I	-0.3063	347	-261.7030
FBtr0084035_97	I	0.4074	50	-36.5662
FBtr0084036_123	I	0.8355	435	-57.7592
FBtr0084036_157	I	2.2907	401	-330.6606
FBtr0084107_32	I	2.8673	20	-117.6348
FBtr0084119_1103	I	-0.7228	192	-140.6038
FBtr0084121_111	I	0.5394	1018	-19.3867
FBtr0084121_282	I	1.9740	847	-287.3613
FBtr0084121_326	I	-0.3806	803	-16.8327
FBtr0084121_330	I	-2.5008	799	-46.5911
FBtr0084121_510	I	3.5941	619	-27.6260
FBtr0084121_917	I	-1.4204	212	-303.3272
FBtr0084148_39	I	3.2172	440	-123.1845
FBtr0084157_185	I	-0.0114	163	-116.0226
FBtr0084157_194	I	1.5128	154	-72.9829
FBtr0084161_136	I	-3.3567	375	-244.7212
FBtr0084161_151	I	1.8834	360	-150.1633
FBtr0084161_82	I	-1.0877	429	-570.4850
FBtr0084183_101	I	-1.5440	105	537.7932
FBtr0084183_46	I	-3.7014	160	-345.2598
FBtr0084183_7	I	-0.7432	199	-683.1712
FBtr0084183_76	I	-2.1024	130	-169.2113
FBtr0084185_232	I	1.1116	119	-28.3008
FBtr0084253_75	I	-3.3461	74	-249.3614
FBtr0084289_129	I	3.8795	351	NA
FBtr0084289_132	I	1.2288	348	NA
FBtr0084347_128	I	-2.0833	40	-1.0364
FBtr0084356_71	I	2.8126	51	-45.3830
FBtr0084375_62	I	-2.8248	312	-352.1218
FBtr0084375_85	I	-0.2987	289	-189.7266
FBtr0084406_28	I	-1.9270	53	-381.6743
FBtr0084450_326	I	0.4273	237	-72.0581
FBtr0084465_122	I	1.7826	37	-11.6403
FBtr0084491_120	I	-1.1035	26	-45.4743
FBtr0084507_490	I	-0.6042	570	-719.8549
FBtr0084507_939	I	-0.1056	121	-432.6034
FBtr0084507_984	I	1.4529	76	-94.4125
FBtr0084527_211	I	0.0453	273	-104.6252
FBtr0084527_244	I	-5.1432	240	-43.7328
FBtr0084536_315	I	-2.5729	241	-127.8635
FBtr0084562_8	I	1.2606	149	NA
FBtr0084566_5	I	NA	194	-158.0375
FBtr0084574_113	I	-0.6365	193	-672.6191
FBtr0084580_71	I	2.5826	93	-104.5968
FBtr0084588_176	I	2.2942	1145	-7.4239
FBtr0084588_182	I	-3.7242	1139	-29.4369
FBtr0084588_620	I	-2.7821	701	-67.0319
FBtr0084590_111	I	-5.3986	35	NA
FBtr0084604_109	I	1.6268	7	-12.7431
FBtr0084633_114	I	-0.7713	50	-256.7961
FBtr0084633_67	I	-2.9563	97	-14.3105
FBtr0084642_77	I	-2.1565	313	-21.4743
FBtr0084656_124	I	-3.5625	133	-26.6313
FBtr0084670_38	I	-2.2882	52	-13.9369
FBtr0084670_41	I	-1.1022	49	-17.3744
FBtr0084675_830	I	-4.4620	476	NA
FBtr0084715_122	I	-4.6114	68	-301.3994
FBtr0084743_138	I	-2.2905	220	-618.8868
FBtr0084743_144	I	-2.6754	214	-557.0674
FBtr0084743_198	I	-0.9551	160	-168.2468
FBtr0084743_2	I	NA	356	-640.4021
FBtr0084743_82	I	-1.4830	276	-7.9297
FBtr0084763_383	I	-1.8812	539	-238.0076
FBtr0084763_401	I	2.3563	521	-183.0249
FBtr0084763_564	I	1.3780	358	-109.4695
FBtr0084776_104	I	-1.1052	96	-34.5820
FBtr0084782_14	I	1.6296	283	1556.6010
FBtr0084782_18	I	-2.3786	279	-466.6192
FBtr0084782_24	I	-3.3951	273	-387.7507
FBtr0084786_26	I	0.5593	58	-220.5110
FBtr0084795_157	I	-1.5373	139	-18.7995
FBtr0084795_175	I	-2.0872	121	-31.4407
FBtr0084795_39	I	-5.7638	257	-12.4796
FBtr0084796_86	I	-0.7558	28	-35.9113
FBtr0084799_18	I	2.5050	465	-94.2605
FBtr0084799_223	I	0.6508	260	-68.7747
FBtr0084799_229	I	2.2765	254	-17.0489
FBtr0084837_105	I	0.4290	65	-80.0074
FBtr0084898_31	I	-3.5982	590	-184.1925
FBtr0084898_37	I	-2.7631	584	-172.2944
FBtr0084909_99	I	3.9016	350	-33.4043
FBtr0084931_81	I	-2.1474	175	-180.6228
FBtr0084933_27	I	-0.7012	38	7.2713
FBtr0084936_129	I	-1.1880	150	-53.7780
FBtr0084937_158	I	-5.0118	316	-116.4126
FBtr0084937_281	I	-0.6810	193	-22.1230
FBtr0084937_317	I	2.1079	157	-37.0093
FBtr0084963_113	I	3.8336	422	-281.8017
FBtr0084967_30	I	-4.4953	67	-23.7791
FBtr0084974_188	I	1.2781	150	-346.5458
FBtr0084974_37	I	-4.5292	301	1962.7141
FBtr0084974_40	I	-1.1079	298	2000.7790
FBtr0084974_65	I	0.8632	273	-72.7782
FBtr0085037_49	I	3.6466	59	-174.4454
FBtr0085037_55	I	-3.9558	53	-74.9690
FBtr0085037_61	I	-1.7025	47	-50.1475
FBtr0085064_104	I	2.9423	138	-62.0885
FBtr0085123_232	I	-0.9764	118	-174.5581
FBtr0085123_253	I	-0.7446	97	-16.5654
FBtr0085125_135	I	-3.2179	51	-18.2121
FBtr0085154_64	I	-0.0894	80	NA
FBtr0085175_28	I	-0.8205	760	-963.7533
FBtr0085175_433	I	0.2376	355	-719.6059
FBtr0085175_469	I	1.9180	319	-276.7058
FBtr0085175_78	I	-2.8642	710	-487.8257
FBtr0085204_418	I	-2.8913	956	-238.4359
FBtr0085204_457	I	-1.8446	917	-49.3494
FBtr0085204_469	I	-0.1715	905	-23.1265
FBtr0085204_475	I	-3.4233	899	-32.4993
FBtr0085204_660	I	-3.5000	714	-14.2015
FBtr0085204_814	I	-1.0786	560	-26.1894
FBtr0085207_549	I	-4.7220	977	-256.2976
FBtr0085211_138	I	-1.9596	636	-107.3240
FBtr0085211_145	I	-2.0711	629	-463.8959
FBtr0085211_160	I	-1.7364	614	-333.9575
FBtr0085211_174	I	-1.0989	600	-272.7621
FBtr0085211_204	I	0.2369	570	-133.8322
FBtr0085211_224	I	4.2307	550	-85.8745
FBtr0085211_253	I	-2.1928	521	-526.8857
FBtr0085211_298	I	-2.0403	476	-209.4825
FBtr0085236_105	I	-1.2824	103	-214.0488
FBtr0085249_222	I	-2.8897	469	-309.4646
FBtr0085249_270	I	-4.2142	421	-137.5709
FBtr0085249_288	I	-1.7238	403	-61.8287
FBtr0085304_49	I	-1.9642	41	-131.3325
FBtr0085323_41	I	-2.2880	302	-231.6185
FBtr0085351_137	I	0.1902	117	-147.5255
FBtr0085351_193	I	0.1811	61	-4.6285
FBtr0085365_242	I	-3.9019	646	-406.4240
FBtr0085365_282	I	3.7408	606	-115.1302
FBtr0085370_64	I	-0.0114	14	-62.9370
FBtr0085371_139	I	-5.1548	292	-168.3441
FBtr0085371_143	I	-4.3142	288	-431.0101
FBtr0085371_147	I	-4.2987	284	-305.7627
FBtr0085371_168	I	-2.9481	263	-145.0842
FBtr0085371_324	I	-1.3553	107	-31.8836
FBtr0085372_365	I	-3.8966	334	-303.2373
FBtr0085372_376	I	-4.1352	323	-462.4748
FBtr0085416_258	I	-3.5480	68	-171.6463
FBtr0085416_53	I	2.8980	273	-122.5902
FBtr0085417_35	I	0.3055	51	-16.8571
FBtr0085432_190	I	-3.4598	235	-807.9005
FBtr0085432_300	I	-0.8940	125	-281.2988
FBtr0085444_404	I	0.5394	13	-34.4905
FBtr0085473_72	I	-1.0659	8	-25.5909
FBtr0085529_92	I	-2.7182	29	-161.5373
FBtr0085553_293	I	0.4596	1164	-1.0847
FBtr0085553_364	I	1.9102	1093	12.7908
FBtr0085553_434	I	-0.3374	1023	-123.4327
FBtr0085559_415	I	-3.4787	206	-798.7740
FBtr0085560_134	I	1.9449	65	-24.6620
FBtr0085560_75	I	-2.2294	124	-203.2103
FBtr0085570_99	I	-3.3323	26	-148.5893
FBtr0085590_115	I	-2.1917	218	-412.8624
FBtr0085590_209	I	-0.5279	124	-1426.2039
FBtr0085590_99	I	-0.9170	234	-127.1344
FBtr0085621_905	I	2.9578	108	NA
FBtr0085714_179	I	-0.5120	91	-721.9136
FBtr0085714_260	I	-0.4240	10	-7.9570
FBtr0085720_104	I	0.4747	1032	-104.3908
FBtr0085720_115	I	2.5671	1021	-196.9662
FBtr0085720_446	I	-0.1629	690	-161.1302
FBtr0085720_584	I	0.5379	552	-190.4645
FBtr0085720_589	I	0.8627	547	-189.6097
FBtr0085744_4	I	NA	998	-585.3685
FBtr0085744_51	I	3.4923	951	-1.7003
FBtr0085744_84	I	-2.8368	918	-17.5835
FBtr0085758_137	I	0.8404	458	-57.2262
FBtr0085758_575	I	-1.6345	20	-121.4975
FBtr0085769_587	I	0.4265	128	-112.9492
FBtr0085787_169	I	0.0545	163	NA
FBtr0085787_289	I	-0.5051	43	NA
FBtr0085788_379	I	-1.2012	760	-14.9218
FBtr0085799_344	I	0.7347	31	-112.4714
FBtr0085803_164	I	1.9194	353	-49.6891
FBtr0085803_254	I	1.8597	263	-14.0623
FBtr0085803_324	I	-0.8029	193	-54.1741
FBtr0085803_483	I	4.6059	34	-38.4604
FBtr0085808_103	I	-3.6214	129	-29.2824
FBtr0085851_119	I	-1.9665	373	3095.6480
FBtr0085851_134	I	-0.2836	358	2964.0223
FBtr0085851_269	I	-4.0780	223	1772.1001
FBtr0085851_59	I	-1.5552	433	3751.5398
FBtr0085851_68	I	1.7814	424	3690.9744
FBtr0085851_99	I	-3.8528	393	-293.0263
FBtr0085852_196	I	-2.1120	250	-183.0495
FBtr0085855_137	I	-4.3101	76	-854.1788
FBtr0085858_30	I	2.0225	61	-296.4465
FBtr0085885_324	I	-3.4501	99	-303.2139
FBtr0085896_39	I	-3.7347	68	-307.7620
FBtr0085914_343	I	0.0790	242	-65.2764
FBtr0085915_159	I	-2.7575	240	-165.5148
FBtr0085918_45	I	1.0054	210	-31.3262
FBtr0085921_75	I	-0.9187	167	-146.7702
FBtr0085922_221	I	-0.7246	134	-493.8563
FBtr0085922_230	I	0.8074	125	-374.0084
FBtr0085922_89	I	1.2185	266	-230.6115
FBtr0085955_103	I	3.9512	121	-70.7419
FBtr0085955_149	I	-5.3487	75	-54.8826
FBtr0085974_121	I	-0.9321	153	-30.7314
FBtr0085974_127	I	-3.9696	147	-8.2463
FBtr0085992_258	I	4.6296	352	NA
FBtr0086000_47	I	-1.6710	135	NA
FBtr0086011_806	I	-2.5424	339	-123.2475
FBtr0086027_373	I	0.3347	510	-34.7911
FBtr0086027_452	I	-2.9426	431	-8.6248
FBtr0086039_162	I	-2.9901	32	-28.0849
FBtr0086054_198	I	-3.4424	582	-145.7821
FBtr0086054_203	I	-0.8134	577	-237.3097
FBtr0086054_211	I	-2.5251	569	-84.6274
FBtr0086055_221	I	-0.3400	140	-73.1400
FBtr0086055_228	I	-2.0097	133	-386.1612
FBtr0086057_39	I	-4.0136	57	-39.8648
FBtr0086062_109	I	-2.8368	471	-160.1189
FBtr0086062_139	I	-1.2117	441	-62.4308
FBtr0086062_145	I	0.3754	435	-11.5127
FBtr0086062_150	I	-0.3458	430	-58.7375
FBtr0086062_533	I	-0.9880	47	-115.2725
FBtr0086062_73	I	-1.3706	507	-263.7853
FBtr0086062_89	I	-3.3220	491	-166.1097
FBtr0086062_97	I	-2.6459	483	-180.2394
FBtr0086072_125	I	0.0770	196	-22.6260
FBtr0086072_174	I	-0.6098	147	-15.4281
FBtr0086072_209	I	-1.3074	112	-19.6108
FBtr0086079_109	I	-0.6446	22	-33.6538
FBtr0086079_85	I	-3.3090	46	-6.9092
FBtr0086079_99	I	-0.3590	32	-6.0910
FBtr0086084_70	I	-0.7501	22	-132.1505
FBtr0086085_74	I	0.7849	77	-22.9347
FBtr0086091_223	I	-1.7697	70	NA
FBtr0086094_177	I	-2.2685	77	-26.1621
FBtr0086094_186	I	0.7301	68	-11.1689
FBtr0086107_130	I	0.1019	48	-65.2221
FBtr0086114_25	I	-5.1629	11	-25.7767
FBtr0086135_168	I	-2.3278	75	-382.9105
FBtr0086140_1157	I	-2.5188	790	-696.8239
FBtr0086140_1325	I	-1.5547	622	288.3316
FBtr0086140_682	I	-0.5506	1265	-78.3127
FBtr0086140_706	I	0.3883	1241	-52.9025
FBtr0086140_711	I	0.5686	1236	-122.4330
FBtr0086140_735	I	0.2854	1212	-60.5345
FBtr0086140_959	I	0.9202	988	-35.7575
FBtr0086145_102	I	0.5793	230	-380.5842
FBtr0086145_120	I	-3.2167	212	-254.4180
FBtr0086145_144	I	-4.3650	188	-76.6010
FBtr0086145_251	I	0.5955	81	-282.9885
FBtr0086219_206	I	0.1002	205	656.6668
FBtr0086219_218	I	0.4333	193	596.8197
FBtr0086219_225	I	1.1095	186	-276.5058
FBtr0086219_347	I	0.9410	64	-210.8884
FBtr0086222_137	I	1.3357	199	-1061.9320
FBtr0086222_202	I	-3.1982	134	-529.3141
FBtr0086222_328	I	1.0872	8	-13.0143
FBtr0086231_54	I	-2.8606	42	-90.1989
FBtr0086236_25	I	-4.9406	156	-447.1784
FBtr0086259_41	I	2.4753	521	-113.0194
FBtr0086270_36	I	0.5057	74	-255.0196
FBtr0086270_70	I	2.9242	40	4.4074
FBtr0086302_145	I	-0.3788	159	-451.7328
FBtr0086302_162	I	-1.3250	142	-170.6712
FBtr0086302_192	I	-4.0584	112	-5.5821
FBtr0086309_138	I	-4.0424	237	NA
FBtr0086309_256	I	2.8420	119	NA
FBtr0086461_676	I	0.3012	211	-302.8270
FBtr0086461_689	I	-1.4787	198	-136.8650
FBtr0086504_144	I	3.2732	226	-286.7478
FBtr0086519_46	I	1.4330	229	-219.4928
FBtr0086544_59	I	0.1672	132	-57.2856
FBtr0086563_109	I	0.7081	71	-24.8802
FBtr0086581_172	I	0.7742	82	19.4158
FBtr0086628_52	I	-1.3691	167	-462.4339
FBtr0086628_93	I	1.9383	126	-33.7686
FBtr0086654_409	I	3.8336	546	-784.2357
FBtr0086654_511	I	0.4527	444	-116.7910
FBtr0086658_155	I	1.4958	204	-90.0664
FBtr0086658_161	I	-2.2649	198	-68.4262
FBtr0086680_58	I	0.2494	328	-437.6961
FBtr0086680_85	I	-2.8560	301	-337.7248
FBtr0086691_124	I	-0.6840	185	-23.6412
FBtr0086691_78	I	0.2356	231	-50.9986
FBtr0086693_266	I	3.9449	244	-282.6528
FBtr0086693_316	I	-0.5422	194	-317.2697
FBtr0086693_71	I	0.8024	439	-59.7092
FBtr0086701_107	I	-1.8335	165	-212.3213
FBtr0086701_27	I	-0.8412	245	-86.8651
FBtr0086701_78	I	-4.0195	194	49.6405
FBtr0086732_204	I	-4.4926	99	-264.6856
FBtr0086773_164	I	-2.8144	106	-16.7150
FBtr0086774_134	I	0.9131	44	-17.7052
FBtr0086797_190	I	2.2753	47	-182.6981
FBtr0086828_256	I	-2.3304	77	-138.6584
FBtr0086828_274	I	-1.1373	59	-67.6579
FBtr0086833_685	I	0.1807	220	-834.1831
FBtr0086839_84	I	2.8711	61	-87.2104
FBtr0086887_239	I	2.2702	556	-31.0158
FBtr0086887_257	I	-0.1013	538	-36.6898
FBtr0086887_548	I	0.3492	247	-13.1069
FBtr0086890_14	I	2.8533	472	-80.2853
FBtr0086890_98	I	-4.8845	388	-575.4021
FBtr0086891_292	I	2.2857	187	-99.8480
FBtr0086891_314	I	1.6423	165	-34.7494
FBtr0086913_103	I	2.3378	1178	123.3992
FBtr0086917_113	I	-2.6798	16	-84.1926
FBtr0086945_52	I	-4.0040	16	-76.5839
FBtr0086966_160	I	0.2794	151	-368.1947
FBtr0086966_202	I	-4.5358	109	-77.2766
FBtr0086966_231	I	-4.9693	80	-135.9949
FBtr0086966_237	I	-2.1332	74	-142.9893
FBtr0086967_111	I	2.4416	116	-14.1966
FBtr0086971_352	I	-1.0422	111	-216.2139
FBtr0086971_399	I	-3.2456	64	-195.9253
FBtr0086971_80	I	-3.7932	383	-64.3088
FBtr0087007_69	I	1.6162	92	-140.0790
FBtr0087027_189	I	1.8441	70	-81.4335
FBtr0087059_62	I	-2.9862	18	-35.4211
FBtr0087072_106	I	-3.3132	212	-235.0181
FBtr0087072_163	I	-0.1419	155	-63.8949
FBtr0087072_26	I	0.0450	292	-163.6578
FBtr0087073_318	I	0.7301	319	-1028.2051
FBtr0087121_115	I	0.7505	22	2.0804
FBtr0087191_48	I	-3.4586	714	-509.9967
FBtr0087191_60	I	-1.6525	702	-451.1224
FBtr0087191_78	I	2.2911	684	-296.7871
FBtr0087191_84	I	-2.5738	678	-324.9766
FBtr0087205_103	I	2.5231	95	-368.0078
FBtr0087217_148	I	1.2027	73	-245.7831
FBtr0087236_110	I	-1.6843	90	-92.1798
FBtr0087242_85	I	0.0588	255	-16.7076
FBtr0087258_134	I	0.6028	515	NA
FBtr0087258_438	I	2.0639	211	NA
FBtr0087258_462	I	1.7167	187	NA
FBtr0087258_468	I	0.8395	181	NA
FBtr0087331_15	I	2.1875	298	-51.9535
FBtr0087332_152	I	-1.0817	141	-7.9800
FBtr0087334_1	I	NA	139	-541.7679
FBtr0087353_234	I	2.5133	230	-0.6736
FBtr0087353_328	I	2.6195	136	-25.9619
FBtr0087374_243	I	0.0508	28	-5.5423
FBtr0087374_59	I	2.2702	212	-11.0067
FBtr0087391_110	I	1.5878	42	34.9145
FBtr0087392_44	I	1.9652	41	-96.9261
FBtr0087404_104	I	0.5718	67	-162.1345
FBtr0087487_27	I	0.7312	56	-62.0378
FBtr0087493_364	I	-0.8205	128	-90.3239
FBtr0087501_137	I	-0.1613	116	-622.6014
FBtr0087501_173	I	-1.2359	80	-205.2983
FBtr0087524_289	I	-0.4191	389	-407.7904
FBtr0087538_19	I	-1.1949	136	NA
FBtr0087564_402	I	0.4557	95	-182.0413
FBtr0087569_185	I	1.1969	138	-16.8568
FBtr0087569_71	I	2.2547	252	-29.8620
FBtr0087573_53	I	0.9859	83	-59.3895
FBtr0087578_28	I	-1.6689	84	-177.5686
FBtr0087578_76	I	-5.5799	36	-389.1577
FBtr0087594_60	I	2.5193	42	-22.0145
FBtr0087596_351	I	0.4204	390	-44.8917
FBtr0087604_140	I	-0.4451	732	-155.3987
FBtr0087605_42	I	-0.0937	251	-98.7703
FBtr0087605_55	I	1.8803	238	-27.6061
FBtr0087612_195	I	-1.5809	154	NA
FBtr0087613_22	I	-2.4096	70	-204.9410
FBtr0087614_89	I	1.1039	234	-14.0070
FBtr0087647_332	I	-2.3586	94	-252.5387
FBtr0087648_101	I	1.8533	378	-1402.0161
FBtr0087648_140	I	-3.7991	339	-1146.5357
FBtr0087648_146	I	-1.1368	333	-1102.2126
FBtr0087648_152	I	-1.1368	327	-1072.8689
FBtr0087648_179	I	3.6965	300	-911.6109
FBtr0087648_188	I	1.6403	291	-828.2525
FBtr0087648_218	I	-1.8124	261	-644.6219
FBtr0087648_224	I	0.4381	255	-601.7608
FBtr0087648_444	I	-3.1040	35	-124.6735
FBtr0087648_83	I	1.5833	396	-1527.6820
FBtr0087648_87	I	-4.3684	392	-876.9833
FBtr0087669_109	I	-0.1961	231	-305.4336
FBtr0087685_38	I	2.4982	222	NA
FBtr0087687_129	I	-2.3849	44	-301.9295
FBtr0087687_160	I	-1.4361	13	-47.8740
FBtr0087700_288	I	-0.1182	104	NA
FBtr0087702_94	I	1.0662	98	-46.0397
FBtr0087738_63	I	1.6296	133	-323.1252
FBtr0087740_316	I	2.5671	298	-20.5302
FBtr0087763_96	I	2.1678	74	-128.7124
FBtr0087770_97	I	0.5598	112	-54.9924
FBtr0087787_1298	I	-2.2765	863	-100.0571
FBtr0087787_1967	I	1.0974	194	-324.8780
FBtr0087787_2063	I	-0.2690	98	-17.9385
FBtr0087805_135	I	1.9258	384	-52.5611
FBtr0087816_40	I	1.7857	273	-372.5356
FBtr0087822_217	I	-3.1002	458	-66.3150
FBtr0087830_158	I	0.9343	1124	-44.9827
FBtr0087830_273	I	1.9709	1009	-45.1046
FBtr0087830_559	I	0.2595	723	-51.2814
FBtr0087830_593	I	2.2681	689	-57.6846
FBtr0087830_885	I	0.4577	397	-186.1857
FBtr0087832_225	I	-0.4736	209	-133.5137
FBtr0087832_62	I	-4.1498	372	-282.0854
FBtr0087845_81	I	-2.0826	249	-62.6532
FBtr0087853_121	I	-3.2514	79	-221.5041
FBtr0087853_149	I	-0.0450	51	-103.0738
FBtr0087902_164	I	0.5851	155	-644.4043
FBtr0087974_114	I	1.1973	157	-104.5838
FBtr0087982_28	I	1.2495	44	-326.6263
FBtr0088016_7	I	-2.5975	126	-30.1599
FBtr0088018_103	I	-3.4814	207	-58.4148
FBtr0088018_77	I	0.8854	233	-714.7774
FBtr0088018_99	I	-0.0376	211	-283.5114
FBtr0088045_90	I	-4.3422	29	-163.9159
FBtr0088047_173	I	1.8597	60	-85.0847
FBtr0088051_32	I	2.1316	108	-39.8930
FBtr0088100_201	I	-3.9685	47	-242.0238
FBtr0088103_153	I	-0.0734	278	-149.7582
FBtr0088103_417	I	0.1083	14	-13.6042
FBtr0088129_132	I	1.8311	100	-649.6437
FBtr0088129_221	I	-3.5017	11	-80.6061
FBtr0088140_97	I	-4.5619	940	-180.5941
FBtr0088180_102	I	2.2954	620	-140.8568
FBtr0088180_120	I	-3.7293	602	-24.1772
FBtr0088205_118	I	1.2349	174	-25.8085
FBtr0088210_1024	I	0.2794	368	-108.4127
FBtr0088223_132	I	-3.6435	103	-30.2531
FBtr0088223_160	I	2.4817	75	-17.8205
FBtr0088223_165	I	-2.3550	70	-31.0821
FBtr0088235_150	I	-1.9763	18	-11.4047
FBtr0088251_256	I	-0.7782	252	-345.7649
FBtr0088254_163	I	0.8882	535	-192.4188
FBtr0088254_274	I	-0.6680	424	-350.7786
FBtr0088254_287	I	4.2307	411	-279.3302
FBtr0088254_292	I	-0.2321	406	-227.4129
FBtr0088258_108	I	-1.8937	7	-7.3794
FBtr0088281_1117	I	1.2881	89	-24.1584
FBtr0088369_698	I	-0.6683	185	-59.3935
FBtr0088369_769	I	-3.6530	114	-299.1017
FBtr0088385_377	I	2.7094	133	-62.1545
FBtr0088394_191	I	-2.2328	524	-317.4528
FBtr0088394_404	I	-1.6981	311	-1000.5438
FBtr0088399_213	I	1.0826	103	-115.1621
FBtr0088399_231	I	-3.3980	85	-59.1253
FBtr0088405_410	I	-1.0865	237	-135.0290
FBtr0088417_61	I	0.2005	174	-19.3436
FBtr0088423_143	I	2.3474	103	-37.5855
FBtr0088429_51	I	-0.3743	18	-20.5419
FBtr0088440_147	I	-1.5818	205	-11.8058
FBtr0088440_89	I	1.5853	263	-18.0315
FBtr0088447_611	I	-2.0526	674	-16.5147
FBtr0088452_226	I	-3.9171	86	-121.6957
FBtr0088452_230	I	-4.2987	82	-70.1018
FBtr0088452_253	I	-2.0160	59	-47.7350
FBtr0088477_101	I	-0.0376	104	-31.8151
FBtr0088506_613	I	1.3261	107	-19.5900
FBtr0088524_38	I	-2.6589	107	-70.5227
FBtr0088576_219	I	1.0431	28	NA
FBtr0088583_224	I	-3.5475	104	-96.3825
FBtr0088601_123	I	-1.5691	298	-15.5894
FBtr0088601_148	I	-0.5422	273	-164.4179
FBtr0088611_216	I	-1.2367	452	-48.8158
FBtr0088611_349	I	1.5798	319	-326.7107
FBtr0088611_381	I	-0.0983	287	-28.8390
FBtr0088611_82	I	-1.8331	586	-122.3723
FBtr0088624_116	I	1.0359	219	-100.1637
FBtr0088630_105	I	-4.9619	220	-208.1905
FBtr0088630_69	I	-4.0637	256	-491.8048
FBtr0088630_99	I	-0.9382	226	-245.5572
FBtr0088633_391	I	-0.3260	32	-200.5199
FBtr0088684_55	I	-3.3380	14	-124.1146
FBtr0088694_52	I	0.2595	24	-100.5122
FBtr0088700_113	I	-5.3195	231	-213.6144
FBtr0088716_87	I	-3.4075	42	-69.2135
FBtr0088730_81	I	-1.0176	45	-90.3951
FBtr0088781_114	I	-4.0944	65	-334.7034
FBtr0088781_121	I	-3.5457	58	-33.1016
FBtr0088782_50	I	-4.1091	22	-102.0834
FBtr0088784_78	I	-0.9755	53	-19.3748
FBtr0088784_81	I	0.2975	50	-7.7008
FBtr0088792_635	I	1.4746	152	-53.7245
FBtr0088806_40	I	-2.6330	29	-68.0055
FBtr0088826_45	I	0.6147	167	-234.1778
FBtr0088833_364	I	-4.1058	97	-641.5215
FBtr0088836_262	I	1.1052	34	-38.0408
FBtr0088836_66	I	1.5587	230	-4.6951
FBtr0088873_247	I	1.9237	303	-106.7579
FBtr0088873_288	I	0.2249	262	-84.2227
FBtr0088878_113	I	-2.7015	193	-750.2203
FBtr0088878_68	I	-0.4451	238	-1053.3177
FBtr0088878_95	I	-5.2572	211	-831.5187
FBtr0088889_77	I	-5.5446	50	-211.8652
FBtr0088904_81	I	-3.5642	14	-66.4601
FBtr0088942_51	I	-2.8761	47	-13.8650
FBtr0089006_89	I	1.3027	1399	-1208.1594
FBtr0089007_169	I	-1.8390	640	-954.0311
FBtr0089007_179	I	-1.6448	630	5.2338
FBtr0089007_633	I	-4.7072	176	-602.0039
FBtr0089015_68	I	1.7500	69	NA
FBtr0089061_29	I	0.8627	348	-86.1639
FBtr0089065_959	I	0.5691	458	-195.8674
FBtr0089067_28	I	-1.7816	246	-416.8748
FBtr0089075_112	I	-5.3705	237	NA
FBtr0089075_144	I	-0.7246	205	NA
FBtr0089075_203	I	0.7849	146	NA
FBtr0089075_213	I	1.9092	136	NA
FBtr0089075_238	I	0.1395	111	NA
FBtr0089075_247	I	-0.8803	102	NA
FBtr0089075_253	I	-2.1313	96	NA
FBtr0089075_294	I	-5.7956	55	NA
FBtr0089077_228	I	2.5093	326	-1721.3445
FBtr0089077_264	I	-2.2707	290	-1564.5674
FBtr0089077_285	I	-3.2902	269	-1349.1488
FBtr0089077_294	I	0.4354	260	-1271.1722
FBtr0089082_249	I	0.6809	83	-402.7649
FBtr0089082_99	I	2.1543	233	-457.5924
FBtr0089094_349	I	-4.2211	521	-88.9160
FBtr0089094_390	I	-0.6569	480	-866.0313
FBtr0089094_424	I	3.3256	446	-905.8993
FBtr0089095_133	I	0.0567	378	NA
FBtr0089095_148	I	1.2283	363	NA
FBtr0089095_188	I	1.5272	323	NA
FBtr0089095_76	I	-2.5803	435	NA
FBtr0089100_193	I	-3.5291	403	-935.0548
FBtr0089100_250	I	-0.5419	346	-677.9531
FBtr0089100_266	I	3.2951	330	-83.6202
FBtr0089103_194	I	-1.6055	254	-824.1174
FBtr0089103_234	I	0.6167	214	-70.6267
FBtr0089103_243	I	-4.5669	205	-6.5031
FBtr0089103_429	I	-0.6220	19	-25.3736
FBtr0089103_435	I	-0.7284	13	-22.5156
FBtr0089103_46	I	-2.3920	402	-398.3893
FBtr0089110_150	I	-2.0745	10	-39.7796
FBtr0089111_108	I	-1.0734	411	-131.9781
FBtr0089111_200	I	0.1537	319	-209.4629
FBtr0089111_344	I	-0.9587	175	-48.4968
FBtr0089111_399	I	0.6292	120	-162.7208
FBtr0089111_439	I	2.1432	80	-130.0263
FBtr0089111_85	I	-2.2394	434	-472.5351
FBtr0089113_104	I	2.4832	128	-171.1883
FBtr0089113_142	I	-4.6819	90	-222.6032
FBtr0089121_132	I	2.3609	231	68.6708
FBtr0089121_310	I	-3.4339	53	-330.0933
FBtr0089121_340	I	-3.7673	23	-107.4546
FBtr0089122_79	I	-3.0725	53	-55.1982
FBtr0089122_85	I	-5.3633	47	-10.6972
FBtr0089123_161	I	-1.2544	121	NA
FBtr0089123_180	I	-1.6306	102	NA
FBtr0089123_197	I	-1.0267	85	NA
FBtr0089123_201	I	-3.1070	81	NA
FBtr0089123_53	I	-2.1673	229	NA
FBtr0089126_288	I	-0.2246	164	-112.6300
FBtr0089133_110	I	-3.2775	295	-105.2197
FBtr0089133_146	I	-2.1795	259	-214.2328
FBtr0089133_152	I	-3.5088	253	-251.3061
FBtr0089133_181	I	2.9097	224	-49.4939
FBtr0089133_209	I	-2.8414	196	-24.9823
FBtr0089133_32	I	-3.8048	373	-190.5210
FBtr0089133_68	I	1.3322	337	-28.6515
FBtr0089145_184	I	-4.9108	114	-378.1488
FBtr0089146_148	I	-3.2719	79	-358.0093
FBtr0089147_123	I	1.5833	168	-264.4692
FBtr0089147_156	I	3.2888	135	-153.7832
FBtr0089148_137	I	-2.7666	282	-33.0571
FBtr0089148_188	I	0.2366	231	-591.0113
FBtr0089148_230	I	1.8457	189	-404.3287
FBtr0089149_231	I	-0.2719	127	-14.1547
FBtr0089161_215	I	-1.2052	92	-308.4853
FBtr0089172_184	I	1.9613	33	-266.8564
FBtr0089179_126	I	2.8743	229	-11.6782
FBtr0089179_150	I	0.8854	205	-284.8641
FBtr0089179_177	I	-4.1028	178	-22.4851
FBtr0089179_264	I	0.1923	91	-22.6638
FBtr0089179_288	I	3.9512	67	-405.7248
FBtr0089179_306	I	-3.7577	49	-292.4555
FBtr0089204_238	I	1.6141	167	-559.2767
FBtr0089204_284	I	-1.9581	121	-351.5663
FBtr0089204_322	I	-0.8399	83	-440.1096
FBtr0089204_351	I	0.5155	54	-28.6745
FBtr0089207_44	I	1.9258	141	-166.4711
FBtr0089210_91	I	1.3139	118	-89.1047
FBtr0089211_141	I	-3.3444	87	-396.8588
FBtr0089222_87	I	-2.4453	26	-37.3401
FBtr0089222_91	I	-2.1713	22	-7.2333
FBtr0089224_381	I	3.2274	125	-511.3083
FBtr0089233_107	I	-3.9171	255	-63.6523
FBtr0089233_134	I	-3.0330	228	-479.0429
FBtr0089233_156	I	-1.3050	206	-560.6970
FBtr0089243_263	I	-0.5422	118	-13.7259
FBtr0089243_271	I	-3.2102	110	-286.7587
FBtr0089243_315	I	-4.0264	66	-118.2362
FBtr0089243_67	I	-3.4044	314	-29.4831
FBtr0089254_31	I	3.8990	196	-240.8266
FBtr0089262_508	I	-2.8497	271	-89.3510
FBtr0089262_520	I	-1.0529	259	-37.7241
FBtr0089262_673	I	-2.2644	106	-136.5721
FBtr0089304_159	I	-1.3050	466	-67.3768
FBtr0089306_214	I	-2.5145	616	-769.9189
FBtr0089306_268	I	0.6648	562	-405.7287
FBtr0089306_281	I	-3.4845	549	-254.9969
FBtr0089332_215	I	-0.1966	230	-98.4137
FBtr0089338_219	I	-2.2707	324	-63.8450
FBtr0089338_298	I	-2.8497	245	-102.4548
FBtr0089341_82	I	-2.9709	20	-211.5694
FBtr0089357_178	I	0.8088	429	-32.0070
FBtr0089357_242	I	-1.8889	365	-300.2995
FBtr0089357_364	I	-0.4654	243	-217.9105
FBtr0089357_376	I	-1.1130	231	-160.0226
FBtr0089365_248	I	-1.3312	298	-158.7335
FBtr0089394_148	I	3.2959	172	-8.0431
FBtr0089394_50	I	-1.3229	270	-82.1400
FBtr0089394_83	I	-1.6880	237	-244.8865
FBtr0089407_62	I	3.1970	138	-50.5143
FBtr0089407_65	I	0.8994	135	-54.2864
FBtr0089445_226	I	2.9210	62	-264.1915
FBtr0089446_328	I	1.1095	230	NA
FBtr0089446_424	I	1.4120	134	NA
FBtr0089446_472	I	-3.7673	86	NA
FBtr0089446_508	I	-4.3540	50	NA
FBtr0089446_521	I	2.0465	37	NA
FBtr0089446_81	I	-2.6523	477	NA
FBtr0089461_111	I	-2.6028	674	-74.7089
FBtr0089461_129	I	3.7408	656	-13.7327
FBtr0089482_62	I	1.5687	221	-86.8010
FBtr0089485_40	I	-3.5579	636	-552.5051
FBtr0089485_58	I	-1.5193	618	-415.0660
FBtr0089486_291	I	-3.8588	229	-206.9988
FBtr0089486_295	I	-4.7262	225	-385.8263
FBtr0089488_32	I	-1.2625	499	-289.9342
FBtr0089503_19	I	1.4679	55	-46.0540
FBtr0089503_33	I	-0.4841	41	-61.4573
FBtr0089513_580	I	1.1472	92	-75.2422
FBtr0089513_625	I	-2.3278	47	-29.7720
FBtr0089513_646	I	-3.0669	26	-33.3380
FBtr0089515_27	I	2.4982	136	34.0237
FBtr0089548_5	I	NA	322	-845.3493
FBtr0089548_50	I	-2.1024	277	-644.8920
FBtr0089548_98	I	-2.1896	229	-464.8412
FBtr0089555_150	I	-0.5468	331	1242.9222
FBtr0089555_172	I	-2.8911	309	-85.3056
FBtr0089555_199	I	0.9056	282	-120.8545
FBtr0089555_210	I	-3.6881	271	1025.8403
FBtr0089576_49	I	0.2557	39	-150.7466
FBtr0089583_107	I	-0.3214	457	-141.0959
FBtr0089583_374	I	-2.7164	190	-493.0737
FBtr0089583_392	I	-4.2404	172	-438.2409
FBtr0089583_51	I	-0.6199	513	-119.0331
FBtr0089583_554	I	-2.6442	10	11.1529
FBtr0089595_100	I	-3.1800	122	-177.9252
FBtr0089595_86	I	-2.0532	136	-334.7899
FBtr0089596_155	I	-0.7402	134	-135.7726
FBtr0089621_139	I	2.8980	42	-44.2010
FBtr0089625_64	I	1.5113	1084	-284.1589
FBtr0089680_1180	I	-3.9213	248	-316.6687
FBtr0089680_448	I	-5.1231	980	-206.5443
FBtr0089680_463	I	-4.7116	965	-129.3283
FBtr0089680_805	I	-1.0773	623	-1112.3875
FBtr0089680_808	I	0.3130	620	-1100.9033
FBtr0089714_99	I	2.4741	306	NA
FBtr0089729_184	I	-0.7211	41	-164.8712
FBtr0089745_162	I	3.2097	171	-2.3236
FBtr0089758_1089	I	2.8945	1825	-51.9410
FBtr0089758_297	I	0.4686	2617	-132.8645
FBtr0089758_319	I	-0.1182	2595	-143.8727
FBtr0089758_636	I	-3.3482	2278	-158.9989
FBtr0089758_644	I	-4.2132	2270	-188.3131
FBtr0089758_656	I	-1.4424	2258	-123.4097
FBtr0089759_1008	I	-1.8448	703	342.4846
FBtr0089759_1026	I	2.5068	685	228.8862
FBtr0089759_1253	I	-1.0224	458	-180.9241
FBtr0089759_1428	I	3.6902	283	-21.3259
FBtr0089759_179	I	-3.0848	1532	-154.1372
FBtr0089759_531	I	1.4529	1180	-62.1433
FBtr0089759_631	I	-0.7402	1080	-22.9821
FBtr0089759_787	I	0.4072	924	-56.3668
FBtr0089759_945	I	-0.4742	766	368.2531
FBtr0089759_975	I	-3.2491	736	362.7270
FBtr0089759_982	I	-3.0848	729	-137.3891
FBtr0089854_571	I	-3.1077	411	-613.0377
FBtr0089867_192	I	-1.2591	182	-45.9139
FBtr0089867_230	I	-4.5852	144	-86.3676
FBtr0089867_335	I	-4.1110	39	-281.5986
FBtr0089868_178	I	1.5132	29	-21.5020
[truncated: 35,620 more rows]

## Sheet: Fig4A
uORF_name	Class	-2	-1	0	+1	+2
FBtr0070026_78	I	0.7437	0.6007	2.2607	0.4400	0.4450
FBtr0070045_35	I	-0.0707	0.1970	1.1513	0.7290	0.1973
FBtr0070045_53	I	0.9303	-0.1890	0.1193	0.4713	0.6610
FBtr0070085_102	I	1.2927	0.6237	0.8313	0.6953	0.3370
FBtr0070085_106	I	0.9307	0.0547	0.7853	0.6590	0.6793
FBtr0070085_113	I	0.0933	0.6167	0.3660	0.3997	-0.0723
FBtr0070098_63	I	3.5150	1.7927	3.0583	3.0013	1.6467
FBtr0070098_72	I	3.0013	1.6467	0.3030	0.7307	0.9363
FBtr0070120_346	I	1.3623	0.7903	1.3650	1.0723	-0.1337
FBtr0070124_106	I	-0.2113	-0.2237	0.4597	0.4027	-0.0517
FBtr0070146_36	I	0.4047	0.0910	0.4590	0.1270	0.0180
FBtr0070151_380	I	0.5760	0.7133	2.5823	1.8107	1.4173
FBtr0070161_735	I	1.1760	0.6330	0.9647	1.1113	0.9313
FBtr0070182_108	I	-0.3317	2.0467	3.3567	1.0583	0.5570
FBtr0070209_97	I	0.4150	-0.1190	1.3930	0.0047	0.4300
FBtr0070312_51	I	-0.2857	-0.1823	-0.1713	-0.8877	-0.5930
FBtr0070317_286	I	1.1780	1.4877	0.6347	0.2050	0.3453
FBtr0070317_84	I	0.5223	2.6650	1.1163	0.5187	-0.0020
FBtr0070319_30	I	0.4900	-0.0960	1.3140	0.7880	-0.0373
FBtr0070339_95	I	0.6580	2.9187	3.0147	0.7183	0.1433
FBtr0070343_75	I	2.6277	1.1087	0.8127	1.8560	0.2573
FBtr0070343_78	I	1.1087	0.8127	1.8560	0.2573	0.3127
FBtr0070343_83	I	1.5063	0.7610	0.0840	1.2857	0.8950
FBtr0070346_34	I	3.1843	4.7980	4.1597	3.5047	3.4803
FBtr0070352_617	I	2.5430	1.6533	1.9930	0.4127	1.0307
FBtr0070356_66	I	0.1190	0.7953	2.3993	0.1117	0.3520
FBtr0070362_49	I	1.5510	2.5130	2.9617	3.4263	1.5377
FBtr0070380_109	I	4.2470	4.9623	5.4327	4.7110	3.0237
FBtr0070393_470	I	0.6517	1.3157	1.5000	0.9487	-0.3760
FBtr0070405_73	I	0.9427	1.4560	2.2187	1.6923	2.8227
FBtr0070414_44	I	2.0797	1.5307	1.9363	2.0450	1.0853
FBtr0070414_62	I	1.5117	2.3240	2.3193	0.6433	-0.0853
FBtr0070471_386	I	2.3560	2.7787	3.8217	3.8197	2.3633
FBtr0070473_226	I	0.5110	1.3487	2.1960	1.0867	2.4913
FBtr0070473_232	I	2.1960	1.0867	2.4913	1.0833	1.3983
FBtr0070474_441	I	2.1387	1.3200	0.9770	1.0543	1.2057
FBtr0070476_294	I	2.8243	2.1127	4.9407	4.1750	2.9923
FBtr0070476_387	I	3.8953	4.0250	4.9537	4.1917	4.9770
FBtr0070479_83	I	0.6530	0.6263	0.1863	0.3993	0.8233
FBtr0070525_554	I	0.8570	-0.1463	0.1437	0.5593	0.0257
FBtr0070596_461	I	3.4093	2.2837	2.6720	2.4113	3.6467
FBtr0070610_136	I	1.7757	2.8083	3.3110	2.5483	3.3240
FBtr0070626_335	I	-0.7587	-0.1327	1.2177	1.4890	1.0613
FBtr0070626_353	I	0.6067	0.6270	2.3737	1.2343	1.1453
FBtr0070626_380	I	2.4353	2.6123	2.1737	2.2470	3.6297
FBtr0070650_568	I	0.7683	1.0397	1.3443	0.4857	0.2827
FBtr0070652_125	I	-0.2410	0.4300	0.7327	0.8083	1.5187
FBtr0070685_109	I	1.9347	1.3533	1.0590	1.3600	0.4993
FBtr0070685_195	I	1.1653	2.4680	1.3280	0.9630	0.2493
FBtr0070685_407	I	0.1850	1.1053	1.7770	-0.1570	0.3767
FBtr0070701_88	I	2.5460	2.9220	2.5403	1.1820	1.1833
FBtr0070702_50	I	1.1997	1.3070	1.3487	0.2583	0.8497
FBtr0070710_208	I	1.1323	2.7117	4.2483	3.2370	2.6770
FBtr0070710_409	I	0.8143	0.1383	0.5203	0.4570	1.0480
FBtr0070710_462	I	0.0037	0.4387	1.1027	0.7630	2.8000
FBtr0070710_501	I	3.5380	4.2730	3.3617	2.6707	1.2790
FBtr0070710_537	I	3.4757	3.2993	4.2483	3.1523	2.1527
FBtr0070723_288	I	0.6360	0.3120	0.9403	0.3517	0.2980
FBtr0070723_376	I	1.5883	1.2520	0.7863	1.5073	0.2530
FBtr0070725_123	I	0.4600	0.4680	0.9847	0.3227	0.4030
FBtr0070725_144	I	1.5370	0.4220	1.5697	0.6270	2.0783
FBtr0070725_168	I	-0.0430	1.5607	1.6393	0.9190	0.7747
FBtr0070725_174	I	1.6393	0.9190	0.7747	1.0390	-0.0157
FBtr0070725_41	I	-0.0500	1.0220	1.1173	0.5380	0.3537
FBtr0070725_57	I	-0.1870	-0.1993	-0.1560	0.3887	0.5600
FBtr0070763_102	I	-0.9153	-0.2477	-0.0733	0.4353	-0.3767
FBtr0070827_15	I	-1.1460	-0.0130	0.1667	1.6313	2.3190
FBtr0070827_78	I	1.1093	0.1963	1.6313	1.1550	-0.1207
FBtr0070843_127	I	-0.3340	1.5643	1.3177	0.2017	0.7960
FBtr0070843_64	I	-0.6967	-0.9737	-0.7410	-0.3790	-0.2727
FBtr0070847_52	I	1.2450	0.3247	2.2537	1.8107	1.2807
FBtr0070848_221	I	0.7693	1.6297	0.4100	0.9050	-0.4500
FBtr0070848_235	I	-0.0250	2.1687	2.0623	1.0730	1.6623
FBtr0070858_87	I	0.9413	0.2333	0.2073	0.1050	-0.2493
FBtr0070874_120	I	2.5943	0.9510	1.7573	0.3447	0.7583
FBtr0070910_122	I	-0.2057	1.9540	2.4247	1.2510	0.1543
FBtr0070910_261	I	2.1763	1.6580	2.7927	2.3647	1.7170
FBtr0070910_289	I	2.9393	3.1503	2.2747	1.7303	3.1550
FBtr0070910_45	I	2.4203	2.4203	1.8157	1.6893	1.9893
FBtr0070912_113	I	1.0450	1.5157	1.6190	0.5097	-0.1240
FBtr0070914_353	I	1.1517	0.4153	0.0573	1.1333	2.3970
FBtr0070914_359	I	0.0573	1.1333	2.3970	0.7940	0.6610
FBtr0070914_365	I	2.3970	0.7940	0.6610	0.2443	0.5640
FBtr0070914_371	I	0.6610	0.2443	0.5640	0.8960	1.4457
FBtr0070914_377	I	0.5640	0.8960	1.4457	-0.3167	0.2883
FBtr0070918_47	I	0.2960	0.7967	2.0603	0.7747	0.4543
FBtr0070918_66	I	1.0810	1.3153	1.0803	0.0240	-0.0940
FBtr0070938_532	I	1.2967	0.9493	1.6330	1.9793	2.2510
FBtr0070970_32	I	1.9533	1.3427	0.1740	0.6407	0.1873
FBtr0071005_243	I	-0.3027	1.1060	0.0677	2.6303	1.1120
FBtr0071005_300	I	1.7293	1.8040	2.3667	1.5607	0.5053
FBtr0071008_66	I	0.5807	0.8233	1.0930	2.6283	-0.0283
FBtr0071048_331	I	2.6173	3.0720	3.9813	4.4823	1.3980
FBtr0071066_185	I	-0.0403	0.3307	0.0597	0.3380	-0.0057
FBtr0071071_351	I	0.8343	0.7703	2.1943	1.1480	0.3227
FBtr0071076_75	I	2.6157	3.1407	2.6540	2.6703	1.6780
FBtr0071092_668	I	2.0733	1.7620	1.6790	0.1837	1.5900
FBtr0071092_686	I	2.0897	3.2987	3.2023	1.0527	1.3817
FBtr0071112_117	I	0.1153	1.5227	1.6280	0.2137	1.2837
FBtr0071112_148	I	1.0393	1.1720	2.7993	0.9150	2.3223
FBtr0071113_292	I	1.2920	0.8140	0.6360	1.1060	0.5527
FBtr0071113_67	I	1.4853	0.2627	0.6330	0.4417	0.4280
FBtr0071117_165	I	0.6647	-0.1423	0.0763	0.1587	0.6180
FBtr0071118_159	I	-0.0293	0.1253	0.2163	0.5737	0.0383
FBtr0071119_191	I	1.9803	2.2040	3.7543	2.3767	1.8143
FBtr0071119_64	I	-0.2340	1.3933	2.4377	0.6700	0.1940
FBtr0071121_131	I	2.8027	1.9147	1.8983	2.2817	4.1823
FBtr0071121_140	I	2.2817	4.1823	2.9807	2.8150	1.3450
FBtr0071152_97	I	0.3103	0.4920	0.5220	0.1317	0.5677
FBtr0071175_155	I	-0.3133	-0.3257	-0.3427	-0.3527	0.3837
FBtr0071212_261	I	0.0313	0.5447	1.9640	1.0840	2.4327
FBtr0071272_143	I	0.0760	-0.7503	0.0473	3.1613	-0.4083
FBtr0071274_155	I	-0.0940	1.0197	1.3617	1.4517	1.2780
FBtr0071299_93	I	0.1917	-0.2457	-1.5117	0.1217	0.5547
FBtr0071300_44	I	1.1520	3.0410	3.2410	2.2370	2.1663
FBtr0071314_236	I	1.9753	0.3527	2.7260	1.4317	1.8437
FBtr0071319_83	I	0.3240	1.8613	0.9807	0.9560	0.4970
FBtr0071363_45	I	2.1167	1.5630	2.1093	0.0807	1.4680
FBtr0071363_52	I	1.3070	0.5623	1.4030	1.9197	1.6303
FBtr0071402_163	I	3.1013	2.0710	1.5517	2.2617	2.6687
FBtr0071430_74	I	2.4930	1.2517	3.1527	1.1293	0.8463
FBtr0071444_117	I	0.8670	0.7213	2.1487	1.1517	0.8893
FBtr0071461_779	I	3.4797	4.0060	4.5730	3.4003	4.1703
FBtr0071537_103	I	2.1103	2.5163	1.8660	2.0600	2.0663
FBtr0071546_504	I	3.5653	2.4600	3.5973	3.1060	3.5973
FBtr0071546_510	I	3.5973	3.1060	3.5973	2.3803	1.5987
FBtr0071546_702	I	0.3550	0.5310	2.0483	0.9500	1.6523
FBtr0071548_31	I	1.2277	0.8607	1.1567	1.9203	1.4657
FBtr0071573_71	I	0.2420	0.5563	0.5353	0.6453	0.5310
FBtr0071589_61	I	0.6843	1.6450	2.3337	2.3710	2.5307
FBtr0071602_143	I	1.9887	2.7773	4.0937	0.8070	0.5603
FBtr0071602_156	I	1.5587	1.7607	4.0937	0.9690	2.4810
FBtr0071602_194	I	4.3370	3.6807	4.9290	3.7453	4.4303
FBtr0071602_73	I	0.6917	2.6787	2.8133	2.1137	0.5900
FBtr0071613_125	I	2.3597	2.1513	2.7397	1.8967	0.3750
FBtr0071613_76	I	2.7707	3.8070	3.5613	1.0360	1.6070
FBtr0071614_154	I	0.7297	1.3070	3.0960	3.4300	0.7330
FBtr0071632_100	I	1.5247	1.3077	1.4087	1.0683	0.4390
FBtr0071636_538	I	0.5220	1.5507	0.8823	1.3903	0.7913
FBtr0071636_544	I	0.8823	1.3903	0.7913	0.8960	1.0200
FBtr0071636_607	I	1.7123	3.8717	3.9427	3.9190	3.9427
FBtr0071636_738	I	1.3163	0.5960	2.1633	0.3380	0.8717
FBtr0071636_777	I	0.5250	1.5327	0.8077	2.3823	1.8707
FBtr0071637_92	I	0.5187	0.2013	3.0840	2.7880	2.1843
FBtr0071640_35	I	0.7113	1.4613	1.3967	1.9287	2.9943
FBtr0071641_141	I	0.4833	1.4250	0.5400	-0.0893	0.6687
FBtr0071660_204	I	2.0843	3.4390	1.1593	1.8550	2.3743
FBtr0071660_59	I	3.2900	0.8990	1.2077	0.5877	1.7877
FBtr0071661_99	I	1.2077	2.3077	2.7570	2.3260	2.9990
FBtr0071679_100	I	0.3920	0.6833	1.6010	1.4210	1.0590
FBtr0071686_125	I	-0.0887	0.9277	1.4327	1.0253	1.4353
FBtr0071686_74	I	0.7233	0.4170	1.4327	1.6430	0.9253
FBtr0071757_19	I	0.7410	1.2650	1.7030	0.8227	-0.4367
FBtr0071757_97	I	0.6727	1.5813	3.4940	2.1200	2.8663
FBtr0071771_121	I	0.8310	2.4523	3.0083	3.0083	3.0143
FBtr0071774_147	I	-0.0260	1.0927	1.7607	2.5123	2.0140
FBtr0071774_48	I	1.9463	2.7760	1.7957	2.2950	1.4833
FBtr0071800_58	I	0.3303	1.0243	2.7280	0.5603	-0.3750
FBtr0071838_203	I	-1.1447	0.9173	0.0583	-0.0703	-0.0877
FBtr0071838_232	I	2.1697	0.2267	0.4460	0.4253	1.8527
FBtr0071838_389	I	1.6457	1.6640	2.4347	1.9617	1.8790
FBtr0071838_491	I	0.8617	1.5473	2.5143	1.4010	2.0180
FBtr0071907_47	I	2.4860	2.2650	2.9430	3.7940	2.6927
FBtr0071922_114	I	0.6753	2.3560	3.3087	1.8173	0.6307
FBtr0071936_100	I	1.3750	2.1647	2.3917	0.6120	0.5607
FBtr0072068_306	I	2.6793	2.4363	2.1217	1.7487	2.1650
FBtr0072068_326	I	1.3080	1.5857	1.3870	3.7267	3.8257
FBtr0072070_116	I	0.1167	1.3590	0.6113	1.3440	-0.3083
FBtr0072084_45	I	1.4623	1.6293	0.7823	0.1137	2.7580
FBtr0072127_102	I	0.6500	2.7700	1.9870	0.8267	0.3420
FBtr0072129_449	I	1.0923	0.4540	0.7013	0.5243	1.1070
FBtr0072154_111	I	0.7740	1.5073	2.0380	1.5510	0.5547
FBtr0072154_54	I	2.9890	2.3097	2.1097	0.9807	1.1847
FBtr0072156_43	I	-0.4233	0.8380	1.4813	1.2177	0.5717
FBtr0072157_305	I	1.2313	1.4520	0.5350	0.1350	-0.8080
FBtr0072158_41	I	0.2963	1.8663	1.0853	2.1830	1.5313
FBtr0072162_98	I	-0.1547	1.1483	3.0510	2.1273	2.1627
FBtr0072163_64	I	1.3097	1.5093	1.8970	2.4207	2.1747
FBtr0072168_56	I	0.3983	-0.1953	0.5503	-0.0490	-0.1943
FBtr0072177_139	I	2.6483	1.6703	1.3807	1.9420	1.5177
FBtr0072177_243	I	1.3390	1.6567	2.7667	1.3893	1.2053
FBtr0072191_76	I	3.0110	3.0400	2.2857	3.0753	2.6350
FBtr0072195_38	I	0.6440	-0.0503	-0.3753	-0.3670	-0.5187
FBtr0072195_76	I	2.0200	2.6640	2.2757	2.9770	1.9737
FBtr0072195_81	I	2.3733	2.1523	2.7513	2.5197	1.5193
FBtr0072196_3	I	NA	NA	2.8057	2.2780	2.0840
FBtr0072204_169	I	0.2457	0.8650	2.3880	0.0847	0.5697
FBtr0072204_199	I	0.8960	0.9597	0.5000	2.4343	1.5683
FBtr0072204_245	I	1.8670	0.7370	2.8797	1.0977	1.6900
FBtr0072204_306	I	2.2300	4.0590	2.9917	1.0403	0.8217
FBtr0072204_36	I	3.0260	2.2857	2.4073	3.1133	2.2107
FBtr0072205_12	I	0.3240	0.0273	0.0350	0.2683	1.2270
FBtr0072207_33	I	1.4797	2.6780	2.6730	2.6380	2.4683
FBtr0072207_62	I	2.1887	2.6627	1.6927	1.8273	3.0967
FBtr0072220_24	I	-0.3557	1.4673	-0.1597	1.1657	-0.0430
FBtr0072220_27	I	1.4673	-0.1597	1.1657	-0.0430	0.2897
FBtr0072220_62	I	0.3133	1.9500	2.6893	2.8843	2.7920
FBtr0072225_60	I	0.2937	2.8077	2.3440	2.3010	4.5667
FBtr0072227_145	I	1.9993	1.8580	1.2100	0.8257	1.2983
FBtr0072227_242	I	0.7127	1.3090	1.9313	2.6940	1.9677
FBtr0072249_111	I	-0.0300	0.2060	1.1317	2.7510	2.1437
FBtr0072249_82	I	1.6613	2.3990	1.4253	0.8157	1.3760
FBtr0072265_207	I	2.4767	4.3267	1.7103	3.1477	2.7070
FBtr0072265_231	I	1.5460	2.2933	1.4293	2.6270	3.7680
FBtr0072265_240	I	2.6270	3.7680	3.2733	2.6143	1.2923
FBtr0072287_81	I	1.6603	1.9100	2.6950	1.8960	1.9733
FBtr0072366_249	I	4.2370	2.5337	0.3013	1.0490	0.4410
FBtr0072369_207	I	3.4277	1.8860	1.5783	0.6343	0.6453
FBtr0072423_102	I	0.2850	0.0443	-0.0593	-0.4407	-0.0500
FBtr0072423_186	I	-0.4777	0.3307	1.0487	-0.9367	-0.3363
FBtr0072423_243	I	1.2380	0.8663	0.8873	0.1400	0.3527
FBtr0072435_91	I	0.7407	1.3547	3.5317	0.8503	0.4603
FBtr0072464_111	I	0.4247	0.8743	0.2760	0.4180	0.3897
FBtr0072464_263	I	0.9400	0.5463	0.4780	0.2767	0.4407
FBtr0072464_274	I	0.7810	1.1537	2.1910	1.5920	0.3157
FBtr0072465_278	I	3.2130	2.8560	0.8317	1.9340	0.7850
FBtr0072465_292	I	2.4347	0.9017	1.5170	0.8287	0.5223
FBtr0072465_494	I	0.5693	0.7860	0.7910	1.3217	2.4860
FBtr0072470_116	I	0.5577	0.4870	-0.0183	0.5147	0.5450
FBtr0072481_156	I	0.3343	0.2663	1.5033	0.2990	1.9270
FBtr0072516_1059	I	-0.0507	0.8967	1.9270	2.5990	0.1990
FBtr0072516_1099	I	1.5397	0.9290	0.7183	1.0450	-0.4680
FBtr0072516_200	I	0.1370	-0.1557	1.0273	2.5177	2.5607
FBtr0072516_213	I	1.6200	2.1147	1.4107	1.7787	1.7787
FBtr0072516_348	I	1.2193	0.7773	0.1797	0.4570	0.6807
FBtr0072516_411	I	0.5333	0.4717	0.5657	1.0330	-0.3483
FBtr0072516_815	I	2.4783	0.1563	0.3780	0.1987	1.2593
FBtr0072516_884	I	0.6243	0.7027	-0.8187	0.0877	0.5047
FBtr0072516_950	I	0.0603	2.0760	2.2673	0.4247	0.7003
FBtr0072516_974	I	0.1600	0.9263	-0.1190	1.0667	0.1410
FBtr0072521_112	I	0.6017	1.1470	1.5940	0.4403	2.9053
FBtr0072521_202	I	2.0343	3.9457	3.9427	2.6787	3.3027
FBtr0072521_212	I	2.6787	3.9267	3.9427	2.8923	3.9663
FBtr0072521_496	I	1.0323	1.5650	1.3423	1.1400	0.3230
FBtr0072521_536	I	4.4897	1.5377	2.7013	1.1593	0.4880
FBtr0072529_101	I	0.7297	2.3410	3.1073	1.8110	0.6903
FBtr0072530_154	I	3.8787	2.6747	3.8723	3.6800	3.8337
FBtr0072532_309	I	0.7427	0.6797	1.7587	0.3500	-0.1240
FBtr0072532_515	I	2.2460	2.0083	2.8817	2.3470	1.1537
FBtr0072551_150	I	1.1310	0.6857	1.9400	1.4083	2.6640
FBtr0072551_207	I	0.3283	1.4860	3.0267	2.6477	1.9000
FBtr0072552_377	I	0.2490	1.3833	1.8817	1.2517	0.0847
FBtr0072556_266	I	1.3583	1.6877	2.0650	1.8973	1.8027
FBtr0072587_43	I	1.8023	0.8153	0.9163	0.2220	-0.2910
FBtr0072589_170	I	0.0737	0.7683	0.8343	1.4377	0.6553
FBtr0072589_291	I	3.1077	3.1077	2.6877	2.6827	3.1230
FBtr0072589_351	I	1.9097	3.7620	3.7693	3.7880	1.9450
FBtr0072593_217	I	0.6033	0.7867	0.2313	1.5277	1.2800
FBtr0072593_223	I	0.2313	1.5277	1.2800	0.9390	0.6497
FBtr0072593_234	I	0.3990	2.7127	1.4287	2.5167	0.5207
FBtr0072602_63	I	1.3473	0.7913	2.2470	1.2007	-0.0747
FBtr0072610_185	I	1.6620	1.4917	2.3800	3.0387	1.2987
FBtr0072645_392	I	2.8860	3.3103	3.9427	4.5430	3.9427
FBtr0072645_398	I	3.9427	4.5430	3.9427	2.4080	1.8313
FBtr0072645_425	I	4.5430	3.9503	3.9427	1.4353	3.0297
FBtr0072645_501	I	1.2103	3.4327	3.9323	2.4053	1.2397
FBtr0072645_66	I	0.5137	3.1443	1.2120	0.5700	-0.1453
FBtr0072671_169	I	0.3340	0.3367	2.1063	1.0717	0.1270
FBtr0072671_212	I	1.3550	1.7977	2.7317	0.6327	0.8297
FBtr0072679_125	I	0.1323	0.5757	3.0150	2.4900	1.0893
FBtr0072710_185	I	1.0453	2.1980	2.7443	1.8757	0.9070
FBtr0072729_104	I	0.8060	2.0383	1.6053	1.5733	2.3410
FBtr0072729_109	I	2.0307	1.1217	1.8257	2.1150	1.4557
FBtr0072729_24	I	1.8067	0.8320	1.2180	1.5090	1.7580
FBtr0072729_31	I	0.3407	1.7547	1.5750	0.9240	2.6357
FBtr0072737_168	I	1.4173	3.2287	1.7013	0.8040	2.9987
FBtr0072737_201	I	1.5317	1.9410	2.9950	1.5490	0.3453
FBtr0072757_156	I	0.4880	1.0427	3.6687	2.3603	1.1443
FBtr0072757_88	I	1.4290	2.5613	3.6687	2.0777	2.5857
FBtr0072812_97	I	1.0180	0.2820	-0.6570	-0.8063	0.5473
FBtr0072826_192	I	2.0313	1.6360	2.2630	0.2340	1.7267
FBtr0072828_447	I	3.3650	3.9400	3.9323	2.7980	2.8770
FBtr0072828_461	I	3.5153	3.0360	3.9323	4.5547	2.1600
FBtr0072853_110	I	1.8490	0.7247	2.6730	2.1887	3.0967
FBtr0072853_197	I	-0.1950	1.5623	0.9643	2.5920	1.1927
FBtr0072904_68	I	0.7667	2.4690	2.9323	0.8090	2.0037
FBtr0072905_112	I	0.4540	1.7927	1.5700	1.0223	-0.2647
FBtr0072905_149	I	0.8273	0.3470	1.1673	1.4057	2.0130
FBtr0072927_74	I	2.0417	2.3423	3.5317	3.9757	1.5363
FBtr0072932_98	I	1.4020	2.4167	5.5440	3.2113	5.0950
FBtr0072933_148	I	1.9080	1.6370	0.8367	3.1767	1.4427
FBtr0072950_176	I	0.6237	2.2233	2.3200	1.4817	0.1187
FBtr0072972_127	I	0.9243	-0.3410	0.5767	0.6450	-0.0973
FBtr0072972_268	I	-0.3937	0.8367	2.0050	0.2250	-0.2767
FBtr0072972_78	I	4.0310	1.2403	1.8923	3.3493	5.0570
FBtr0072981_121	I	1.2543	3.0047	3.2987	2.4633	1.4673
FBtr0072981_224	I	2.2170	2.1873	4.2520	3.0087	3.0347
FBtr0072986_32	I	0.2720	2.6157	3.2987	1.7323	0.2000
FBtr0072986_86	I	1.8743	2.0203	3.0633	2.3147	2.5650
FBtr0072991_211	I	0.9123	2.8063	2.9410	2.3143	2.4977
FBtr0072991_276	I	0.9823	1.2233	2.7113	2.5543	2.8183
FBtr0072995_191	I	1.6693	2.0323	2.0117	4.6447	2.7117
FBtr0073002_159	I	0.8550	-0.4480	0.2170	0.1037	1.1283
FBtr0073023_89	I	0.7400	2.6230	3.5483	1.3717	0.8200
FBtr0073043_116	I	1.1243	2.2420	2.6450	0.7260	1.2600
FBtr0073045_422	I	0.2917	0.2703	-0.3060	0.6713	-0.2307
FBtr0073045_458	I	3.7650	3.3853	3.5483	2.8753	2.4503
FBtr0073063_164	I	0.6853	0.8377	0.8970	1.0177	1.7760
FBtr0073063_243	I	2.5433	3.0097	3.6393	2.5070	2.3230
FBtr0073063_253	I	3.0743	2.3417	3.6393	1.3697	1.6257
FBtr0073063_336	I	2.0380	3.3150	3.1610	1.8583	3.2057
FBtr0073063_346	I	2.9267	2.6197	2.8777	3.1110	2.0073
FBtr0073066_191	I	0.0150	0.5687	-0.1950	-0.0160	0.5200
FBtr0073082_104	I	0.2057	-0.0993	0.4297	0.5457	-0.2183
FBtr0073082_122	I	0.3567	0.1423	0.8533	0.0987	-1.1150
FBtr0073082_126	I	0.0330	0.8333	-0.6600	-0.3753	-0.2450
FBtr0073082_129	I	0.8333	-0.6600	-0.3753	-0.2450	0.6467
FBtr0073082_161	I	-0.0860	-0.3600	-0.2120	0.7067	0.7767
FBtr0073108_66	I	0.7307	3.6140	1.6713	1.5997	2.3233
FBtr0073114_162	I	0.7787	1.7537	0.9903	0.6063	2.3817
FBtr0073118_33	I	1.2873	1.0070	1.3463	1.4337	0.5443
FBtr0073143_196	I	1.2923	1.6003	0.7543	1.4403	0.9447
FBtr0073143_60	I	-0.1570	2.3443	2.5180	0.2410	0.5623
FBtr0073146_917	I	3.3953	2.2677	2.6563	1.9580	2.8977
FBtr0073187_553	I	1.0263	3.2600	1.3497	0.4040	1.3583
FBtr0073211_417	I	1.3760	0.5490	1.4450	0.8543	0.3843
FBtr0073217_54	I	1.6550	2.6050	3.2117	1.4960	1.3450
FBtr0073245_203	I	2.1933	1.0127	2.4303	0.4773	0.6737
FBtr0073246_89	I	1.2000	1.1060	2.1187	0.7633	1.0087
FBtr0073249_183	I	2.0523	3.0077	3.4900	2.4677	3.4900
FBtr0073249_189	I	3.4900	2.4677	3.4900	2.9960	2.9503
FBtr0073249_527	I	1.1457	2.5407	3.9367	3.9440	2.4593
FBtr0073287_47	I	2.0307	0.7200	0.1620	2.1367	2.4163
FBtr0073287_53	I	0.1620	2.1367	2.4163	0.5257	1.8120
FBtr0073293_80	I	0.9763	0.5393	1.7290	2.3847	1.0477
FBtr0073293_92	I	1.0477	1.6597	1.2590	0.6350	-0.7330
FBtr0073310_147	I	2.2093	2.1570	2.5360	1.7707	2.4943
FBtr0073310_258	I	0.7310	-0.4603	0.4850	0.5753	1.4443
FBtr0073310_364	I	-0.2410	0.9300	1.3827	0.4440	0.1600
FBtr0073310_415	I	1.7787	3.8873	3.7813	1.8673	1.4753
FBtr0073348_71	I	0.5897	2.7843	3.7780	1.9817	1.8013
FBtr0073380_104	I	0.2873	1.7993	1.2187	1.3527	1.1930
FBtr0073444_111	I	3.9107	4.6023	2.8550	4.0773	3.7837
FBtr0073444_177	I	2.6800	4.5367	5.5587	2.5927	2.6303
FBtr0073444_252	I	3.5890	4.6050	3.8803	3.6247	5.0907
FBtr0073444_264	I	5.0907	3.6450	4.5293	3.3953	2.9363
FBtr0073444_273	I	3.3953	2.9363	3.5993	4.7623	4.2233
FBtr0073444_54	I	2.8630	2.0990	2.4903	1.2127	1.3803
FBtr0073444_63	I	1.2127	1.3803	-0.1090	0.3633	0.9020
FBtr0073448_85	I	1.9267	0.7910	0.7710	0.8633	0.6560
FBtr0073460_45	I	0.3037	-0.3933	-0.4213	0.3923	0.8987
FBtr0073476_118	I	2.1473	1.6737	1.5237	1.0283	1.6827
FBtr0073485_103	I	-0.1467	1.0277	2.1567	1.3283	1.0770
FBtr0073485_97	I	0.0280	0.0123	-0.1467	1.0277	2.1567
FBtr0073496_255	I	4.5857	4.1120	3.5343	3.4723	2.5287
FBtr0073496_342	I	3.9453	3.0943	5.1117	3.9693	4.4490
FBtr0073500_77	I	-0.4590	1.8153	1.0993	1.6543	1.5513
FBtr0073521_624	I	0.7920	1.3620	2.2130	1.9037	1.7720
FBtr0073526_81	I	1.7770	0.8523	1.7370	2.0367	1.1940
FBtr0073532_118	I	-0.6190	1.3080	2.9700	2.6957	3.4460
FBtr0073534_267	I	3.4390	3.4017	2.6780	1.1587	2.8947
FBtr0073540_44	I	-0.0713	-0.7833	-0.8050	-0.2723	-0.9883
FBtr0073542_111	I	0.9360	1.7000	2.0207	1.3317	-0.1073
FBtr0073547_82	I	1.0127	0.7137	1.5037	1.3557	1.0977
FBtr0073552_215	I	-0.4473	-0.3313	-0.2293	-0.3857	-0.1237
FBtr0073641_144	I	0.5237	-0.1393	-0.0773	-0.3487	1.0657
FBtr0073641_284	I	1.3327	-0.2870	0.2487	0.1590	1.0780
FBtr0073641_290	I	0.2487	0.1590	1.0780	0.9587	1.1757
FBtr0073641_84	I	0.6433	0.7060	1.5313	1.0180	1.0243
FBtr0073659_218	I	1.3780	1.4293	2.3503	1.1297	3.5467
FBtr0073669_103	I	0.4557	1.1043	2.6083	-0.0183	0.3783
FBtr0073669_223	I	1.3203	2.9567	2.7993	3.2230	1.7640
FBtr0073669_26	I	2.3293	1.8960	2.1023	1.7967	2.4403
FBtr0073678_828	I	3.0100	2.4800	3.5703	4.1240	3.4453
FBtr0073683_157	I	2.4157	2.0530	2.8687	2.8793	1.3980
FBtr0073691_27	I	0.5420	2.2973	1.7533	2.6790	2.4023
FBtr0073732_77	I	0.9313	0.3867	-0.2490	-0.5557	0.9390
FBtr0073756_93	I	1.6607	1.2957	1.9290	0.8857	0.2843
FBtr0073843_167	I	1.3060	1.6880	0.8150	-0.0867	0.6433
FBtr0073843_175	I	-0.1320	0.2460	1.3500	0.6170	1.4607
FBtr0073843_185	I	0.6863	2.0613	0.8330	1.2077	0.7937
FBtr0073932_67	I	1.2393	2.9413	2.7620	1.0890	1.5973
FBtr0073954_384	I	0.8430	0.5013	4.9393	2.5057	0.1407
FBtr0073954_399	I	3.1983	4.5660	3.9410	2.6087	1.2287
FBtr0074043_460	I	2.1190	0.7733	1.5370	1.5993	0.2080
FBtr0074043_472	I	0.2080	1.8870	3.2920	3.6750	2.7543
FBtr0074043_502	I	2.8713	1.5683	1.4637	0.3970	0.4050
FBtr0074043_601	I	0.3543	0.4027	1.7153	1.0603	-0.0377
FBtr0074053_71	I	1.6993	1.6020	1.7153	1.4830	1.7513
FBtr0074053_83	I	1.7513	1.8193	1.9993	0.9177	0.3920
FBtr0074054_50	I	0.8097	1.4337	1.5357	0.6450	0.8363
FBtr0074072_166	I	-0.4733	-1.0710	-0.2480	0.0887	-0.0630
FBtr0074104_53	I	1.1163	2.6690	1.5433	1.0353	0.4820
FBtr0074111_326	I	0.1197	1.0240	0.3750	0.8677	-0.1913
FBtr0074134_71	I	1.1903	1.6360	2.0067	2.4860	1.8393
FBtr0074143_392	I	0.4877	0.6580	1.3077	0.3540	0.6503
FBtr0074143_404	I	0.6503	0.5240	0.9497	0.3373	0.7557
FBtr0074146_503	I	2.0543	2.6877	2.3393	2.3427	2.2450
FBtr0074146_590	I	1.2843	2.4040	2.8330	2.4960	1.9203
FBtr0074146_667	I	2.3090	2.5723	2.6327	1.9587	1.5280
FBtr0074146_971	I	0.8807	1.8660	1.6243	1.6187	0.5027
FBtr0074150_199	I	1.0293	1.0393	1.0877	0.5640	0.6237
FBtr0074166_126	I	0.2403	1.0377	0.9070	1.0263	1.7220
FBtr0074169_196	I	0.5610	0.7793	0.2210	1.3047	1.8877
FBtr0074169_202	I	0.2210	1.3047	1.8877	0.7923	0.9453
FBtr0074169_311	I	1.8893	0.9957	3.1727	2.1413	1.7950
FBtr0074169_50	I	1.7457	1.8187	1.1453	1.6047	1.3323
FBtr0074173_232	I	-0.3970	1.1047	1.8877	1.3647	0.8193
FBtr0074174_123	I	1.0813	0.3063	1.3117	1.6367	0.6177
FBtr0074175_36	I	1.0330	0.8577	1.2400	1.8660	1.6153
FBtr0074182_169	I	0.9443	1.4737	1.2890	-0.0693	0.3460
FBtr0074182_276	I	1.4197	0.9330	1.2243	1.3573	0.8003
FBtr0074190_158	I	0.2303	-0.5147	-0.2380	-0.1183	0.0207
FBtr0074190_403	I	0.5997	0.2073	0.4737	-0.4427	1.2610
FBtr0074198_173	I	1.5413	1.5500	1.5470	1.7850	1.5500
FBtr0074198_209	I	0.6003	1.5413	1.5470	1.5557	1.3263
FBtr0074198_327	I	0.3077	-0.2787	0.3623	0.4983	0.3130
FBtr0074198_397	I	1.0447	0.6220	0.6553	0.6370	0.4963
FBtr0074198_401	I	0.4163	0.9987	-0.2067	1.5557	1.3293
FBtr0074202_90	I	-0.3593	1.1637	1.5470	0.4723	0.3287
FBtr0074209_65	I	0.1560	0.5847	1.6660	1.8997	2.5580
FBtr0074242_30	I	-0.0103	0.8030	3.8043	0.9220	2.7640
FBtr0074243_2	I	NA	NA	0.8677	-0.4070	1.2243
FBtr0074244_127	I	0.4730	0.0620	-0.2317	0.6130	0.9260
FBtr0074247_106	I	0.4503	1.4610	2.6200	1.3913	0.7360
FBtr0074255_807	I	0.3487	-0.6140	0.4350	1.4247	0.2097
FBtr0074265_194	I	1.5813	0.3273	0.4043	1.3613	2.0487
FBtr0074265_197	I	0.3273	0.4043	1.3613	2.0487	2.8870
FBtr0074266_122	I	0.0990	0.9010	0.8400	1.1517	0.4970
FBtr0074266_194	I	0.1120	0.5187	1.1893	1.4433	0.8300
FBtr0074266_245	I	2.2420	1.1953	1.7167	1.2027	1.1663
FBtr0074284_120	I	0.5660	0.4500	0.1357	0.3720	1.2037
FBtr0074284_133	I	0.5227	0.1060	-0.5380	0.4220	0.2410
FBtr0074284_149	I	-0.7247	-0.1140	-0.2953	-0.2033	1.2070
FBtr0074284_387	I	0.8123	0.7037	1.6147	0.5800	0.7573
FBtr0074307_202	I	0.4303	0.8897	1.1943	0.6893	0.4590
FBtr0074307_267	I	1.1443	1.8530	1.3633	0.4157	1.5140
FBtr0074356_191	I	-0.1047	0.1087	0.0753	0.4717	0.1107
FBtr0074359_295	I	1.1200	0.7497	-0.0330	0.5630	0.0193
FBtr0074359_363	I	0.3273	0.2117	1.5453	0.7770	1.0613
FBtr0074359_379	I	2.1427	1.1737	1.2180	0.9450	1.1317
FBtr0074359_385	I	1.2180	0.9450	1.1317	1.8827	2.0727
FBtr0074386_188	I	-0.2843	0.4327	0.0807	-0.0183	0.4187
FBtr0074386_391	I	1.5457	0.8880	1.2153	0.9307	1.0360
FBtr0074386_45	I	0.2713	-0.2963	-0.4783	-0.0750	-0.0217
FBtr0074441_213	I	0.2893	0.9513	0.3920	0.8717	0.7783
FBtr0074465_50	I	0.3940	1.9127	0.7100	1.2533	0.5107
FBtr0074473_51	I	2.1593	1.5937	1.8747	1.6043	1.5937
FBtr0074481_47	I	1.8093	1.7590	2.6257	2.6257	2.0957
FBtr0074486_15	I	0.0103	-0.4570	0.4823	-0.7390	0.3303
FBtr0074487_355	I	1.4813	1.6607	1.8303	1.8793	2.7740
FBtr0074540_52	I	0.5280	0.6043	0.7943	0.1967	0.2603
FBtr0074555_104	I	0.5293	0.1947	0.8517	0.6380	0.1970
FBtr0074555_334	I	4.5667	3.3103	3.9503	3.9427	3.9427
FBtr0074613_35	I	1.2013	2.8697	1.9943	1.2547	0.1620
FBtr0074623_308	I	0.3060	0.0930	0.4590	0.5120	0.1313
FBtr0074623_60	I	0.9627	1.3950	1.0033	1.3850	1.1533
FBtr0074623_63	I	1.3950	1.0033	1.3850	1.1533	1.6333
FBtr0074623_96	I	1.6277	1.6277	1.6243	1.0080	1.8480
FBtr0074635_22	I	1.4083	1.1840	1.7810	0.9137	0.7053
FBtr0074666_52	I	-0.1093	0.6913	0.7850	-0.6217	-0.2847
FBtr0074678_314	I	1.9463	1.5600	2.4343	1.6017	1.3597
FBtr0074684_600	I	1.0210	1.0123	0.2040	0.8943	0.6170
FBtr0074684_728	I	2.6337	1.2480	1.8560	0.8110	2.3390
FBtr0074689_20	I	2.2137	2.7830	2.1870	2.7967	2.8103
FBtr0074721_650	I	0.3057	-0.0030	1.3627	1.5163	0.2890
FBtr0074760_43	I	-0.1617	0.3637	-0.0337	0.2330	0.9537
FBtr0074800_103	I	-0.6477	0.5373	0.3297	0.0057	1.0897
FBtr0074800_296	I	0.6297	1.8340	2.1537	0.9833	0.5440
FBtr0074810_258	I	-0.0730	1.4503	1.5143	1.3427	1.2830
FBtr0074826_110	I	0.0617	1.7867	1.4807	1.5750	1.1483
FBtr0074826_124	I	0.4687	0.6803	0.1227	1.1883	0.4510
FBtr0074826_77	I	1.3557	0.8460	1.2977	0.8783	1.0507
FBtr0074837_70	I	2.6677	2.6473	2.7000	0.7840	1.3353
FBtr0074840_126	I	2.2627	3.1097	3.4557	2.9927	1.9660
FBtr0074846_74	I	2.6457	0.9650	2.7673	1.3897	1.5410
FBtr0074847_1	I	NA	NA	1.0670	0.5890	1.2580
FBtr0074847_13	I	1.2580	-0.2023	1.4070	1.6903	2.1647
FBtr0074864_222	I	0.6353	-0.8360	-0.3413	-0.3760	-0.1293
FBtr0074879_1104	I	0.5830	0.8227	1.1277	-0.5320	0.1447
FBtr0074882_20	I	1.5640	1.6900	3.1680	1.6300	2.1757
FBtr0074882_81	I	3.0463	4.0880	3.9503	4.0560	3.7533
FBtr0074882_93	I	3.7533	2.8917	1.9767	2.5563	0.4190
FBtr0074891_115	I	1.3587	3.3340	2.9767	3.3027	3.2170
FBtr0074901_213	I	1.0943	0.9910	2.1140	6.2683	4.3153
FBtr0074902_123	I	0.5977	1.6817	3.0250	2.0497	0.8127
FBtr0074902_138	I	1.3197	1.1883	2.5637	1.8313	0.3937
FBtr0074902_181	I	1.1083	2.2453	2.3240	0.9867	2.1487
FBtr0074902_226	I	2.7710	3.8170	4.1233	3.0437	1.5647
FBtr0074917_329	I	0.3620	2.4830	2.4357	1.3107	1.2633
FBtr0074917_339	I	1.6003	0.8423	0.2143	0.0933	1.1093
FBtr0074921_401	I	1.3380	0.4873	1.2733	0.4973	0.6990
FBtr0074990_225	I	0.6380	0.1293	0.7643	1.8570	1.2277
FBtr0074990_69	I	2.6363	0.5490	0.9153	0.4907	1.6277
FBtr0074991_220	I	2.1040	2.4950	3.8950	1.5723	1.2450
FBtr0075018_50	I	2.2533	0.9373	1.6400	1.0783	1.0813
FBtr0075021_57	I	1.8320	0.7460	1.5210	0.3010	0.8967
FBtr0075028_211	I	1.7273	0.9713	1.1877	0.4633	0.8530
FBtr0075028_252	I	2.7830	2.3390	2.7290	3.7617	4.3590
FBtr0075028_261	I	3.7617	4.3590	3.7840	1.6567	1.4577
FBtr0075042_144	I	2.5277	4.4810	3.8893	2.0307	2.0027
FBtr0075064_165	I	0.8887	0.9980	4.5370	1.1350	0.8953
FBtr0075075_56	I	0.2090	0.4757	0.4617	3.0690	0.6317
FBtr0075075_59	I	0.4757	0.4617	3.0690	0.6317	1.0753
FBtr0075084_141	I	2.7217	2.2520	2.6257	1.9697	2.6337
FBtr0075084_72	I	3.2437	3.9703	2.7007	2.6420	2.7383
FBtr0075086_222	I	1.7377	0.9527	2.7417	1.5037	1.3443
FBtr0075122_60	I	-0.8073	-0.2547	1.1983	-0.0697	0.2923
FBtr0075136_28	I	1.6460	1.2600	2.1890	0.6100	0.3123
FBtr0075144_13	I	0.7520	0.9373	3.2107	2.4703	2.8923
FBtr0075151_471	I	1.3900	2.0687	1.8077	2.1957	2.4820
FBtr0075153_383	I	0.5220	0.0857	1.7933	2.0203	1.8980
FBtr0075160_37	I	3.6467	3.6397	3.6617	2.4960	3.1073
FBtr0075161_94	I	2.4270	3.0863	3.1263	0.5017	0.3610
FBtr0075182_134	I	-0.1233	-0.0783	1.5527	0.2170	0.2967
FBtr0075182_413	I	0.2407	0.5180	1.2223	1.4913	0.0643
FBtr0075197_368	I	0.5253	0.2953	2.4373	1.3930	3.0737
FBtr0075205_158	I	2.9033	2.5940	3.1180	4.2370	2.7537
FBtr0075208_44	I	1.5233	1.6140	2.4423	1.6567	1.5337
FBtr0075220_56	I	0.6103	1.7903	0.7243	1.2463	1.4017
FBtr0075229_64	I	-0.0493	2.5843	3.2633	1.9490	1.9540
FBtr0075232_153	I	1.5330	2.5643	3.0877	3.0757	3.0877
FBtr0075232_159	I	3.0877	3.0757	3.0877	3.1637	2.9383
FBtr0075275_107	I	1.1953	1.7770	2.0097	3.3317	1.9737
FBtr0075279_145	I	1.4613	0.5107	2.2753	0.2533	0.7987
FBtr0075279_164	I	0.2327	1.8290	2.6450	1.3997	1.8683
FBtr0075295_95	I	0.9277	3.1840	2.5490	0.5847	-0.1147
FBtr0075330_1	I	NA	NA	-0.5947	0.1357	0.8960
FBtr0075330_67	I	3.5040	3.1510	3.4970	0.2133	2.1637
FBtr0075332_109	I	1.0100	1.1387	1.6170	1.0070	2.5450
FBtr0075332_402	I	2.0183	2.7573	2.6960	3.8010	3.7623
FBtr0075337_52	I	1.1790	2.6767	2.0760	1.7537	3.1120
FBtr0075351_13	I	0.0770	0.3177	-0.0023	0.8300	0.5857
FBtr0075448_113	I	1.6553	2.4610	2.7470	1.0773	0.0807
FBtr0075448_145	I	0.7470	3.0237	3.0277	3.5080	2.6300
FBtr0075512_27	I	-0.2360	-0.0983	-0.0083	1.2317	3.0480
FBtr0075512_39	I	3.0480	3.0480	1.6663	1.8507	0.8960
FBtr0075518_185	I	0.5373	3.7573	3.3110	1.5217	1.1370
FBtr0075521_254	I	2.7870	3.3740	3.6617	2.1310	0.6970
FBtr0075521_81	I	3.7373	4.2590	2.4743	1.8903	1.7030
FBtr0075539_316	I	1.1570	1.5400	2.0017	2.3153	2.9447
FBtr0075539_319	I	1.5400	2.0017	2.3153	2.9447	2.7620
FBtr0075539_424	I	0.6163	1.2957	1.5920	0.4500	1.2277
FBtr0075539_538	I	1.5083	2.1553	1.7190	0.3540	0.3103
FBtr0075539_673	I	4.0027	3.1967	3.7263	4.6290	3.0577
FBtr0075539_700	I	4.5017	4.2523	3.6540	3.7800	2.7373
FBtr0075547_30	I	1.4110	2.2853	3.3703	3.1833	3.2417
FBtr0075547_91	I	1.5470	1.8583	1.9420	0.9930	1.5793
FBtr0075554_19	I	2.0927	0.4283	1.4180	0.9157	1.7930
FBtr0075558_528	I	2.1780	0.9197	1.6600	1.3933	1.3597
FBtr0075558_532	I	1.5503	1.4513	0.9740	1.7753	1.5083
FBtr0075558_595	I	3.4190	3.7770	2.5927	4.1597	4.1673
FBtr0075560_95	I	0.0467	0.1313	1.8337	1.5700	0.9830
FBtr0075568_182	I	0.1713	-0.1810	1.5600	0.2283	-0.1947
FBtr0075568_531	I	1.9523	3.0760	3.8377	4.1450	1.1370
FBtr0075600_146	I	-0.0260	0.3867	2.1043	1.6813	0.7003
FBtr0075600_55	I	1.8247	2.7040	1.1090	1.2693	2.8350
FBtr0075624_60	I	1.9007	0.8517	0.1403	0.2973	1.7440
FBtr0075626_159	I	0.4637	0.1710	0.4597	-0.2447	3.3537
FBtr0075626_171	I	3.3537	2.6407	3.9503	2.4317	1.7250
FBtr0075627_116	I	0.8213	0.6733	1.4413	1.2430	0.4737
FBtr0075627_122	I	1.4413	1.2430	0.4737	1.6977	0.8520
FBtr0075679_191	I	0.8770	1.0907	1.6957	2.2123	1.1987
FBtr0075691_49	I	1.5347	2.4920	2.6243	4.2283	5.1350
FBtr0075693_53	I	2.1160	1.3040	3.3420	3.3027	4.5667
FBtr0075703_11	I	0.7523	2.3153	1.7607	0.9317	0.1403
FBtr0075703_224	I	3.6873	2.0193	1.5730	1.4297	2.9457
FBtr0075723_445	I	1.9940	2.8547	3.5553	2.3383	1.6433
FBtr0075756_99	I	0.5190	2.4120	2.5657	2.8913	0.6580
FBtr0075759_83	I	0.9030	1.6953	2.0097	3.0950	2.1403
FBtr0075768_129	I	1.4660	1.7127	1.1783	2.4397	0.1000
FBtr0075768_174	I	2.7683	2.6520	2.7157	2.1933	3.8643
FBtr0075768_214	I	0.1620	1.4243	1.0457	0.9207	1.7283
FBtr0075768_230	I	0.7160	2.8467	2.7690	0.8903	1.2540
FBtr0075768_366	I	2.1920	2.6010	2.3300	3.6670	3.5730
FBtr0075768_418	I	2.4617	2.9313	0.6020	1.2630	1.0177
FBtr0075768_620	I	1.4200	3.4507	4.0147	3.3487	2.8747
FBtr0075768_629	I	3.3487	2.8747	4.0147	3.3543	2.8253
FBtr0075768_639	I	2.8020	4.0307	4.0147	3.8223	3.9913
FBtr0075768_644	I	4.6677	3.1693	4.0147	3.1690	2.5810
FBtr0075768_670	I	1.0690	2.3947	2.0087	2.5217	2.5910
FBtr0075768_759	I	1.5780	3.3057	3.8270	2.4920	2.1690
FBtr0075768_775	I	2.7020	3.3603	1.4913	3.1827	3.1860
FBtr0075768_849	I	1.8157	1.4363	2.2217	1.9370	0.4617
FBtr0075781_19	I	0.9000	0.9140	2.2043	1.5697	2.2177
FBtr0075781_26	I	1.8683	1.8817	1.7833	1.1943	0.4937
FBtr0075813_151	I	0.8423	2.4903	3.8623	0.9187	1.1747
FBtr0075813_184	I	3.0923	1.0823	1.3390	1.2703	0.3660
FBtr0075813_64	I	2.2560	0.0960	-0.0100	1.3133	-0.1383
FBtr0075814_97	I	1.2427	1.0830	1.5467	1.0193	1.6383
FBtr0075818_24	I	0.2230	-0.0123	0.7180	0.5240	1.7607
FBtr0075898_105	I	1.1957	1.0257	0.8760	0.5763	0.4150
FBtr0075898_51	I	1.8913	1.1490	1.8877	1.7457	1.5520
FBtr0075914_171	I	1.6800	2.1680	3.4573	2.7903	2.7263
FBtr0075944_47	I	3.6933	1.9087	-0.8297	0.4980	1.0783
FBtr0075948_100	I	0.6047	0.7537	0.5703	1.4940	1.3297
FBtr0075948_130	I	2.1160	2.9810	1.8967	0.3307	2.1730
FBtr0075948_44	I	2.3553	2.2067	1.8120	1.9040	1.7287
FBtr0075949_502	I	1.7143	3.4440	2.2427	0.4853	2.3870
FBtr0075998_287	I	2.0113	4.0457	3.9503	3.4710	1.7080
FBtr0076000_54	I	1.7047	1.5233	3.3847	1.4913	0.5160
FBtr0076006_57	I	0.5463	2.5517	3.1017	0.1317	0.3703
FBtr0076059_322	I	1.7140	1.7033	2.2630	2.5890	1.9240
FBtr0076059_327	I	2.4450	2.2500	2.2630	0.6650	-0.0263
FBtr0076059_72	I	2.2270	2.6647	2.3057	1.9510	1.3623
FBtr0076077_48	I	0.1633	1.3160	2.9710	1.1927	0.5123
FBtr0076077_88	I	2.1667	0.3847	1.3093	-0.0277	1.5097
FBtr0076077_9	I	0.3680	0.0833	-0.2327	-0.1093	1.1220
FBtr0076093_396	I	0.7343	2.7937	1.4970	1.9360	0.8007
FBtr0076093_478	I	2.0013	1.6190	1.8077	2.4677	2.4757
FBtr0076093_619	I	4.0527	2.4193	2.3643	3.7117	3.9663
FBtr0076104_41	I	1.3850	0.7253	-0.2373	2.1900	1.8950
FBtr0076108_107	I	0.1613	0.4480	2.3740	1.4450	0.7917
FBtr0076108_89	I	-0.2377	0.8290	0.7613	-0.0173	0.4270
FBtr0076114_66	I	2.1900	-0.7943	0.7303	1.7150	0.3807
FBtr0076165_108	I	2.0370	0.3950	3.2437	1.2853	2.2503
FBtr0076186_39	I	0.1743	0.3020	2.9720	2.9647	2.9943
FBtr0076189_384	I	1.8803	1.2513	2.0597	1.3090	0.8077
FBtr0076189_420	I	1.0257	1.9913	2.7420	0.4443	0.8303
FBtr0076189_454	I	0.6440	0.0117	1.0780	-0.4160	0.7360
FBtr0076189_471	I	0.5347	0.0913	1.0433	0.8737	1.8547
FBtr0076210_70	I	4.3103	2.4350	2.3120	3.7293	3.7983
FBtr0076210_73	I	2.4350	2.3120	3.7293	3.7983	4.3317
FBtr0076241_44	I	3.2130	2.2077	1.3650	2.6337	2.6767
FBtr0076251_263	I	1.6740	0.5297	0.1523	-0.4357	1.7330
FBtr0076251_509	I	3.2993	3.2993	3.3123	2.6750	0.9070
FBtr0076254_59	I	2.4150	1.7590	3.0987	2.9220	1.7880
FBtr0076263_202	I	1.7590	0.1040	1.3713	0.8047	1.7877
FBtr0076263_548	I	2.0287	1.3263	2.2043	1.4053	0.9303
FBtr0076267_533	I	1.8657	2.1007	1.8177	1.5227	2.8307
FBtr0076277_154	I	1.5730	0.5047	1.1143	0.7523	0.4450
FBtr0076324_242	I	1.4293	1.5710	3.9503	1.6143	1.1913
FBtr0076351_168	I	0.9690	2.4453	4.1057	2.0857	2.2060
FBtr0076357_189	I	1.2557	3.2550	2.0637	1.3090	0.1737
FBtr0076364_148	I	0.9357	2.5083	3.5857	1.7530	3.0863
FBtr0076364_155	I	3.0813	2.2573	2.1680	2.1650	1.1307
FBtr0076368_276	I	0.4203	0.5913	-0.1413	-0.5410	0.8167
FBtr0076368_283	I	-0.5277	0.0457	1.1937	0.8297	0.7493
FBtr0076403_96	I	0.0583	2.4050	2.3437	1.8590	0.4947
FBtr0076413_83	I	1.3097	2.6940	2.3193	1.0990	0.3603
FBtr0076460_150	I	1.1820	0.8527	3.0423	2.5717	2.1110
FBtr0076468_102	I	2.0273	3.5567	3.4303	3.1523	1.4503
FBtr0076468_197	I	1.2270	2.6307	3.9503	2.8770	2.8973
FBtr0076468_45	I	5.3200	4.0487	4.4197	2.4307	2.4893
FBtr0076468_72	I	2.5817	4.4037	2.2347	2.3027	3.9620
FBtr0076504_106	I	-0.0520	3.7977	4.6897	2.8300	1.7327
FBtr0076549_58	I	2.4827	3.2927	3.3063	1.7307	2.0410
FBtr0076616_392	I	3.1477	3.6967	3.7260	4.2697	5.1600
FBtr0076656_19	I	-0.0963	-0.5110	0.0717	0.6663	1.4397
FBtr0076690_52	I	0.4043	1.1497	2.7800	2.7840	1.7997
FBtr0076690_57	I	2.2550	2.2580	2.3297	1.3817	1.5343
FBtr0076707_15	I	0.1510	0.4340	0.9050	0.3803	0.1180
FBtr0076712_129	I	0.8073	0.1403	0.7637	0.3183	0.5073
FBtr0076717_122	I	2.5317	1.0420	1.4323	2.0780	1.0310
FBtr0076724_81	I	1.2483	3.4480	2.5073	2.4417	2.6153
FBtr0076756_310	I	0.0493	1.9127	2.6443	1.6110	2.2620
FBtr0076758_210	I	2.9300	3.5407	2.2900	2.1507	2.1627
FBtr0076870_39	I	2.8513	2.6577	3.2473	2.7840	2.5017
FBtr0076878_30	I	2.1693	2.2763	1.4037	1.4307	1.8287
FBtr0076878_45	I	1.7853	0.4597	0.0497	1.1580	0.7323
FBtr0076890_83	I	0.9340	2.3863	2.2333	1.6437	2.2817
FBtr0076890_88	I	1.9480	1.7157	2.2047	1.4757	1.4800
FBtr0076890_99	I	1.1390	1.2847	2.2310	1.7323	0.7083
FBtr0076934_135	I	0.6940	1.1003	0.7610	1.3343	0.0910
FBtr0076950_138	I	0.2533	0.7000	2.6627	-0.2880	-0.5067
FBtr0076950_153	I	1.4140	0.9110	0.9060	0.6607	0.5067
FBtr0076950_524	I	-0.0113	1.2737	1.9483	2.0110	2.4597
FBtr0076958_587	I	1.4950	1.4620	2.0983	0.8167	2.3460
FBtr0077043_115	I	-0.0623	-0.2923	-0.4157	0.4827	-0.5330
FBtr0077043_267	I	1.5587	1.0253	1.2023	0.2307	0.8000
FBtr0077083_67	I	0.3200	1.4150	2.0133	1.3507	2.1773
FBtr0077084_56	I	0.7070	2.1007	2.5383	2.1667	0.9097
FBtr0077084_61	I	2.5023	1.6680	1.3830	1.0543	1.2230
FBtr0077156_206	I	-0.6150	0.4167	-0.7300	4.1057	3.9097
FBtr0077160_121	I	1.4670	1.2840	3.3833	3.0183	3.6280
FBtr0077160_387	I	1.2383	0.9303	1.8340	1.2750	0.4347
FBtr0077160_527	I	3.8840	2.8357	3.8377	3.8377	2.6250
FBtr0077191_173	I	1.9307	1.0630	0.2777	0.3463	-0.0163
FBtr0077226_31	I	-0.5170	0.4887	-0.0790	-0.2710	0.4297
FBtr0077227_3	I	NA	NA	1.4820	-0.2153	1.0087
FBtr0077227_88	I	0.9467	1.6113	4.4433	1.9167	2.6777
FBtr0077262_314	I	4.1080	1.9503	3.1480	2.7660	3.2553
FBtr0077268_16	I	-0.4343	-0.1220	0.4437	2.2717	2.6903
FBtr0077319_144	I	0.5540	0.6783	1.8877	1.4447	-0.2387
FBtr0077319_201	I	0.6480	1.2753	1.8877	1.8877	1.5777
FBtr0077319_41	I	-0.0793	0.2947	0.3677	0.1413	-0.3490
FBtr0077319_549	I	-0.3127	0.1607	-0.2253	-0.5830	0.4223
FBtr0077349_333	I	3.5773	5.0423	4.3787	2.5743	3.2250
FBtr0077349_738	I	1.4797	3.9123	1.9810	1.9173	1.4557
FBtr0077368_288	I	0.4077	-0.1237	1.3663	1.1070	-0.0387
FBtr0077387_46	I	2.0407	1.8537	0.3633	1.7807	2.6430
FBtr0077387_75	I	1.3717	1.2320	2.6427	2.3053	0.0013
FBtr0077408_34	I	1.2603	4.1840	3.0663	4.7980	3.3610
FBtr0077413_168	I	1.2270	0.8917	2.5020	2.5300	2.0387
FBtr0077413_92	I	3.0373	2.5600	2.6673	1.0543	1.0637
FBtr0077456_125	I	1.4940	1.6870	1.6373	1.3800	1.4763
FBtr0077456_98	I	1.0133	0.5957	2.7650	1.4427	1.6657
FBtr0077460_48	I	1.6343	0.8057	1.7403	1.5067	2.8370
FBtr0077465_276	I	2.6980	1.1720	2.1810	1.4593	2.1037
FBtr0077497_197	I	4.6447	2.9593	3.9950	3.5477	2.2480
FBtr0077497_218	I	4.6447	2.7840	3.9950	2.8003	2.6710
FBtr0077497_233	I	2.4613	2.9030	3.9950	3.3453	4.1247
FBtr0077498_748	I	1.2827	0.4507	1.5213	0.7367	0.2830
FBtr0077498_790	I	2.3347	2.4093	2.2037	0.4663	1.4590
FBtr0077538_194	I	1.5090	1.4707	0.3080	1.3493	1.1403
FBtr0077616_112	I	0.3157	3.8480	2.7260	-0.3960	2.4633
FBtr0077616_25	I	0.0063	0.6517	0.7430	1.0427	0.6080
FBtr0077616_32	I	0.8280	0.9253	0.7820	2.4787	2.7767
FBtr0077616_7	I	0.1003	-1.1513	0.2863	0.6570	0.8030
FBtr0077625_247	I	1.1507	0.9140	0.9013	1.4130	2.3253
FBtr0077625_314	I	1.3007	0.5520	1.5167	1.8683	1.0133
FBtr0077625_319	I	1.4977	0.7837	1.8693	1.3020	1.4710
FBtr0077627_242	I	2.2063	0.7550	2.3037	1.9300	0.2920
FBtr0077627_261	I	0.5683	2.2297	1.6190	3.1380	1.4850
FBtr0077629_255	I	1.1227	0.8430	2.5053	2.3690	-0.4857
FBtr0077629_259	I	1.0470	3.0287	0.8660	-0.5960	0.8267
FBtr0077632_139	I	0.0893	1.2060	1.4360	1.5130	1.7240
FBtr0077632_1551	I	2.3050	3.5890	1.6400	0.8600	1.6523
FBtr0077632_163	I	1.7683	1.1827	0.6973	3.0240	1.3570
FBtr0077632_82	I	3.3113	3.3140	2.2350	1.1157	0.1270
FBtr0077642_26	I	1.7980	-0.7700	-0.9523	0.1327	0.3087
FBtr0077642_74	I	0.4310	0.3913	0.0000	0.0000	0.0000
FBtr0077643_102	I	1.9090	2.3153	3.1877	3.3000	0.2173
FBtr0077654_136	I	1.8880	2.9750	0.8817	-0.4830	0.1423
FBtr0077666_21	I	1.2367	2.8280	2.3273	0.1213	0.9853
FBtr0077680_186	I	0.2737	-0.3267	-0.1863	-0.0907	-0.2627
FBtr0077680_229	I	2.2477	0.9527	2.0577	2.4400	1.3947
FBtr0077680_433	I	1.1787	2.3570	3.1183	1.7373	1.8813
FBtr0077680_448	I	4.0880	3.1603	3.9513	2.0133	2.7773
FBtr0077683_51	I	0.5733	1.3370	1.9770	1.4003	0.7617
FBtr0077685_256	I	3.8483	3.6517	4.2150	4.8630	4.3877
FBtr0077734_167	I	1.1673	1.1093	0.7680	0.7053	0.6247
FBtr0077734_321	I	1.3860	1.6243	1.6243	0.0153	0.3057
FBtr0077734_349	I	0.6653	0.9013	0.8873	-0.1190	1.0520
FBtr0077734_54	I	0.7343	-0.2910	0.2870	0.0077	0.1510
FBtr0077747_72	I	0.2117	2.2883	2.6950	0.6073	-0.5683
FBtr0077766_17	I	-0.2857	1.2233	3.0333	3.0503	1.8737
FBtr0077767_54	I	2.5270	1.2120	1.4113	0.7207	1.3440
FBtr0077782_66	I	3.5203	3.1883	3.9427	3.5040	2.5830
FBtr0077811_213	I	1.0660	1.7670	0.6380	0.6533	0.4453
FBtr0077811_831	I	0.9220	2.5853	1.6923	0.3473	1.5550
FBtr0077811_850	I	0.7480	2.2160	2.7000	1.2710	0.3960
FBtr0077814_72	I	-0.0760	0.3250	-0.2080	0.5843	0.6607
FBtr0077835_121	I	0.8317	0.3207	3.0680	3.6217	0.8767
FBtr0077836_115	I	0.3770	0.6557	0.3877	1.1820	0.8280
FBtr0077840_123	I	3.7260	2.0693	1.3023	0.9920	1.7947
FBtr0077842_105	I	3.2783	1.0847	5.3690	2.6430	1.3973
FBtr0077842_219	I	4.2450	2.1690	3.8573	4.8750	3.2240
FBtr0077911_267	I	1.6360	1.1940	2.9353	2.9240	2.5140
FBtr0077911_277	I	3.3730	1.5150	1.3833	0.2177	0.7823
FBtr0077953_151	I	2.6853	1.8283	2.6080	0.5027	-0.1590
FBtr0077956_85	I	0.4800	3.5993	3.5500	1.1263	0.2227
FBtr0077988_289	I	1.1620	4.3873	2.8620	1.9857	3.1493
FBtr0077989_81	I	2.1987	2.1667	1.8853	2.1280	1.3317
FBtr0077989_90	I	2.1280	1.3317	1.0140	1.5310	2.5350
FBtr0077994_162	I	1.4947	1.5687	3.3440	1.8793	0.6180
FBtr0078031_29	I	0.6890	2.3317	1.4717	1.0320	2.9870
FBtr0078038_41	I	0.0420	1.1107	0.4143	0.9447	0.1797
FBtr0078039_38	I	1.1787	2.1990	2.3383	2.4380	1.5907
FBtr0078047_487	I	0.1430	3.2203	3.7260	2.7087	0.2423
FBtr0078047_507	I	0.8747	0.5633	0.4210	-0.1513	0.5263
FBtr0078060_121	I	2.7783	0.5400	1.7293	1.2463	1.0980
FBtr0078068_32	I	3.7230	2.9817	3.9653	4.3747	0.9870
FBtr0078069_40	I	2.4627	1.0783	1.2853	2.1620	2.4310
FBtr0078071_32	I	-0.3463	-0.1623	1.3463	1.1733	-0.5543
FBtr0078087_359	I	0.1520	0.0427	-0.1290	0.4840	1.3730
FBtr0078087_371	I	1.3730	0.7740	0.3703	2.4470	2.0597
FBtr0078087_449	I	1.8957	2.4283	3.7190	1.6510	-0.0253
FBtr0078095_45	I	-0.3873	0.9870	0.0570	0.3467	-0.6510
FBtr0078095_54	I	0.3467	-0.6510	-0.0997	0.1607	-0.0873
FBtr0078122_792	I	0.7730	1.2990	1.7093	0.8523	2.0320
FBtr0078129_158	I	0.0227	2.0507	2.9563	0.7113	2.4830
FBtr0078169_315	I	1.5450	3.6797	4.5283	3.1503	3.1397
FBtr0078169_348	I	3.2340	3.2933	2.4970	3.9007	1.1120
FBtr0078173_70	I	2.6893	2.4997	3.8313	2.7240	4.5137
FBtr0078175_53	I	3.1627	2.1983	1.1853	2.2203	1.4147
FBtr0078186_143	I	0.5620	0.5190	1.8117	1.3987	0.4910
FBtr0078198_37	I	3.4853	2.1430	2.9967	2.5523	0.0973
FBtr0078217_487	I	0.9323	2.2737	0.2643	0.8140	3.0277
FBtr0078217_509	I	3.4153	2.7427	1.7100	1.2730	1.5267
FBtr0078217_539	I	3.9093	3.4423	2.9273	2.3420	1.9017
FBtr0078221_45	I	0.4543	-0.2887	0.5373	1.1843	0.4900
FBtr0078238_58	I	3.6813	1.9993	1.2720	0.3600	0.0777
FBtr0078245_219	I	2.0037	1.7393	1.8947	2.6057	1.2843
FBtr0078256_13	I	2.0600	4.0760	2.9833	1.7703	2.0310
FBtr0078271_106	I	2.5870	1.6170	0.9263	1.1687	0.8593
FBtr0078271_93	I	2.7203	2.2750	3.9427	2.8823	3.9427
FBtr0078271_99	I	3.9427	2.8823	3.9427	1.5680	0.4753
FBtr0078309_9	I	0.6330	2.2423	1.9460	-0.7043	1.0157
FBtr0078323_43	I	2.0003	1.4230	2.6487	1.3060	0.5380
FBtr0078327_45	I	1.3237	0.9567	1.1507	1.3670	-0.3013
FBtr0078327_83	I	1.6567	1.1117	1.8733	0.8580	1.1733
FBtr0078328_534	I	0.6867	1.8327	1.7713	0.8460	2.5567
FBtr0078328_551	I	0.4763	2.6637	1.2710	2.8607	1.5843
FBtr0078328_894	I	1.7480	3.2527	3.5703	2.3717	3.8893
FBtr0078349_101	I	4.2370	4.2590	3.6687	2.8263	2.1413
FBtr0078349_122	I	1.4977	3.4410	3.6687	1.3480	2.8270
FBtr0078349_216	I	1.4853	3.1380	2.7000	2.7000	3.1223
FBtr0078349_219	I	3.1380	2.7000	2.7000	3.1223	2.7107
FBtr0078349_273	I	2.2507	4.2810	3.6687	3.6907	2.6973
FBtr0078351_130	I	0.1677	0.9310	2.0207	-0.0873	0.9023
FBtr0078357_163	I	0.7413	2.1793	0.4677	2.8903	-0.0937
FBtr0078357_460	I	2.8903	1.7783	2.4347	3.4160	2.4320
FBtr0078362_218	I	0.2687	1.1243	1.6980	2.3377	2.1410
FBtr0078362_252	I	2.3750	2.2883	2.7000	2.2833	1.3513
FBtr0078363_103	I	1.1637	0.8257	0.7207	1.0073	0.8173
FBtr0078364_121	I	2.2333	1.9867	1.3393	-0.1690	1.4640
FBtr0078384_11	I	-0.9177	0.4220	0.6507	0.1343	1.5677
FBtr0078384_45	I	1.6947	2.0147	0.9907	0.7920	1.5717
FBtr0078388_75	I	0.9467	1.8680	1.8307	0.9743	0.9387
FBtr0078389_143	I	1.3430	0.4437	0.1973	0.7223	0.6110
FBtr0078389_163	I	0.1350	0.9270	2.5813	1.6883	2.2203
FBtr0078399_109	I	2.2023	3.4760	3.9427	3.4180	2.9993
FBtr0078414_244	I	2.4580	1.5077	3.9590	1.8343	2.4580
FBtr0078422_38	I	0.1007	1.4243	1.6307	1.0897	2.8877
FBtr0078422_69	I	1.5497	1.7127	2.5330	0.8390	0.0530
FBtr0078431_44	I	1.3593	1.5217	-0.1583	2.6037	3.2227
FBtr0078431_67	I	0.9530	3.7717	3.6687	3.2407	1.4050
FBtr0078432_39	I	1.9773	1.7253	1.2440	1.1453	1.6893
FBtr0078462_116	I	-0.0303	0.0653	0.5693	1.5567	1.2317
FBtr0078462_119	I	0.0653	0.5693	1.5567	1.2317	0.7337
FBtr0078486_26	I	0.7283	1.4083	1.5650	1.0140	1.1700
FBtr0078486_48	I	1.4513	0.6000	0.2827	2.1147	0.6197
FBtr0078510_34	I	1.6940	0.9027	3.0377	3.1533	2.9997
FBtr0078512_79	I	1.7087	2.6567	2.8443	2.1417	1.2493
FBtr0078528_176	I	0.5880	0.8750	1.1370	0.0870	0.6507
FBtr0078530_126	I	0.5987	0.9990	-0.1643	-0.3160	-0.3293
FBtr0078530_288	I	0.7710	1.2180	1.9120	0.2457	0.8343
FBtr0078531_134	I	1.1390	1.2920	2.7877	2.0350	1.6910
FBtr0078553_204	I	1.3307	0.7863	3.2553	3.2327	2.6653
FBtr0078553_24	I	0.7157	-0.3553	2.2683	1.3857	2.6187
FBtr0078574_105	I	2.2653	4.0430	3.2057	1.6740	2.3790
FBtr0078638_201	I	0.6907	-0.4290	0.4573	0.5547	0.8550
FBtr0078638_256	I	0.5307	-0.2840	0.1673	0.5067	-0.7753
FBtr0078661_34	I	0.1883	1.6570	1.9877	0.9077	0.5303
FBtr0078677_94	I	1.1183	2.7903	3.0703	2.9420	3.0757
FBtr0078680_63	I	2.7133	4.0657	1.8973	1.9507	3.7110
FBtr0078680_75	I	3.7110	3.8143	3.7463	1.5540	-0.0317
FBtr0078689_112	I	-0.2323	0.3187	0.7090	0.9177	0.4823
FBtr0078692_146	I	0.1147	0.6207	2.3190	0.1963	2.6770
FBtr0078716_330	I	0.9457	1.1903	-0.1963	0.1780	1.1780
FBtr0078716_615	I	-0.1867	0.5077	1.3913	3.1050	2.7760
FBtr0078716_77	I	1.2100	3.8887	3.7773	1.6770	1.9157
FBtr0078716_915	I	1.1967	0.9910	3.8297	1.5193	3.2483
FBtr0078740_239	I	0.2597	0.0320	-0.6060	-0.0350	0.2430
FBtr0078742_232	I	3.7650	3.2477	2.4903	3.2287	3.2417
FBtr0078754_23	I	2.2153	2.7000	2.6950	2.1787	1.1620
FBtr0078756_109	I	0.1030	1.0080	0.7630	0.0823	2.4830
FBtr0078761_124	I	1.4363	1.2200	2.6740	0.1033	1.1710
FBtr0078761_189	I	0.4403	0.1603	2.3417	1.8420	0.1023
FBtr0078770_311	I	2.1003	1.7863	2.0880	0.6417	1.9277
FBtr0078803_272	I	2.6883	2.8450	3.3890	1.3310	1.8837
FBtr0078861_74	I	0.2033	-0.5003	1.5833	1.2733	1.0027
FBtr0078868_43	I	-0.9860	0.9263	1.4307	-0.2367	1.3717
FBtr0078875_202	I	1.7343	2.5937	2.6033	1.0660	0.8893
FBtr0078907_566	I	-0.0497	1.0280	1.6747	0.9313	1.6347
FBtr0078907_740	I	1.5973	0.1863	2.7153	1.1500	1.5060
FBtr0078909_197	I	1.4430	1.4580	2.5297	1.5717	3.1757
FBtr0078917_248	I	0.2047	4.1023	3.9503	2.6687	2.3517
FBtr0078925_46	I	0.8603	-0.6307	0.5783	0.9020	-0.5363
FBtr0078936_128	I	1.0560	1.0593	1.6243	1.3950	1.6243
FBtr0078941_163	I	1.1470	0.2167	1.9977	-0.1340	2.7083
FBtr0078943_141	I	0.4433	1.0190	-0.0583	-0.2187	-0.7940
FBtr0078943_200	I	-0.3657	0.4893	1.8230	1.1197	0.8437
FBtr0078967_78	I	0.7763	-0.3113	-0.1677	1.3660	1.2243
FBtr0078985_42	I	0.0747	1.4757	-0.3553	0.4127	2.0517
FBtr0079034_74	I	-0.0887	0.8523	0.4163	0.6567	0.8267
FBtr0079037_114	I	1.7033	3.5127	5.3993	5.6027	4.7620
FBtr0079037_249	I	3.3557	3.0317	5.3993	3.4807	1.5457
FBtr0079037_58	I	1.8667	3.1787	1.4093	1.2083	1.5950
FBtr0079037_69	I	0.6507	2.9363	5.3037	4.0720	6.2807
FBtr0079037_81	I	6.2807	3.6693	4.7463	6.2530	2.6983
FBtr0079088_418	I	1.7897	1.9343	2.8890	1.7913	-0.0193
FBtr0079098_67	I	1.3593	1.9953	3.0367	3.1870	-0.0707
FBtr0079099_120	I	1.5810	0.3373	2.7800	2.7567	2.7440
FBtr0079128_32	I	0.9490	2.2880	1.8193	2.8630	2.3703
FBtr0079135_332	I	1.0947	1.4077	1.6937	0.9733	0.2100
FBtr0079160_44	I	1.7230	2.6623	1.9123	2.3347	0.8273
FBtr0079190_127	I	0.2860	0.0097	0.6700	1.3580	1.0800
FBtr0079190_146	I	0.1997	1.1523	0.5337	0.2523	0.3910
FBtr0079196_119	I	1.3333	0.2927	0.1690	-0.0513	0.6100
FBtr0079196_138	I	0.0147	0.1680	0.4083	0.3717	0.3727
FBtr0079211_93	I	-0.1147	0.3063	2.2850	0.7347	0.9517
FBtr0079231_141	I	0.9427	1.3643	2.7323	1.9833	1.5220
FBtr0079231_196	I	1.6717	2.0897	3.6803	2.6613	3.1400
FBtr0079249_250	I	2.2257	3.1290	3.1163	1.7420	1.4310
FBtr0079257_127	I	0.0943	1.1437	1.7107	0.8483	0.8437
FBtr0079260_151	I	0.9033	2.7173	2.2927	2.1567	2.6847
FBtr0079260_17	I	-0.1350	-0.0233	0.8313	1.1713	1.4617
FBtr0079260_192	I	1.5660	1.9963	1.3760	1.0183	1.7267
FBtr0079260_70	I	2.1237	2.0147	1.2813	1.4913	0.8717
FBtr0079262_102	I	0.3557	0.7977	3.2947	1.4540	0.5483
FBtr0079267_81	I	1.1697	2.5007	2.1320	0.5000	1.1170
FBtr0079291_204	I	-0.1777	0.1387	2.1897	1.2033	0.4330
FBtr0079291_228	I	-0.0793	1.5533	2.3463	1.5963	0.4093
FBtr0079342_65	I	1.0967	0.1690	1.6210	0.2420	2.6163
FBtr0079389_102	I	1.8007	1.6917	2.6430	1.6247	1.0127
FBtr0079405_50	I	0.8837	4.2913	3.2497	0.6917	3.4980
FBtr0079445_154	I	0.2843	-0.3923	3.7753	2.9670	1.6820
FBtr0079445_180	I	1.3720	2.0043	2.3577	1.8017	0.5733
FBtr0079489_74	I	0.2067	0.3023	-0.0070	0.2263	0.1877
FBtr0079490_304	I	0.9773	0.8737	0.2387	-0.3577	0.5197
FBtr0079493_156	I	3.3173	0.6490	1.9547	1.7833	1.8410
FBtr0079538_164	I	-0.8437	0.9757	0.1477	0.5367	1.9377
FBtr0079538_64	I	3.0777	1.5863	2.2517	3.9127	2.4773
FBtr0079539_194	I	1.1437	1.0417	0.8270	0.7617	1.7930
FBtr0079543_123	I	1.9083	2.5130	2.9407	0.1997	0.2450
FBtr0079543_129	I	2.9407	0.1997	0.2450	0.3767	0.9493
FBtr0079568_303	I	1.8623	4.8157	3.8923	2.1100	3.3750
FBtr0079568_37	I	2.5840	3.0637	3.6510	4.2383	3.0637
FBtr0079568_462	I	2.6083	2.5237	2.4297	3.7837	2.2223
FBtr0079568_468	I	2.4297	3.7837	2.2223	3.0843	1.6757
FBtr0079574_169	I	2.1420	2.3260	0.9587	0.0880	1.2997
FBtr0079576_565	I	3.6147	4.1743	3.6147	3.5863	3.0480
FBtr0079600_100	I	2.1290	2.7417	0.6233	1.0067	1.0380
FBtr0079600_112	I	1.0380	1.4080	2.5677	3.0080	2.5257
FBtr0079613_37	I	1.5527	2.0207	3.0497	0.8940	0.1283
FBtr0079614_99	I	2.8080	2.0570	4.3823	1.5307	0.4987
FBtr0079633_34	I	1.2407	1.1057	1.3103	0.5087	0.8677
FBtr0079636_152	I	0.5470	0.4020	-0.5787	0.0157	-0.3263
FBtr0079658_247	I	3.4463	2.8817	3.3867	2.4617	2.4493
FBtr0079682_43	I	2.0360	1.7577	2.5447	0.5547	1.8833
FBtr0079783_251	I	-0.1407	1.6053	3.4270	0.5450	0.2013
FBtr0079787_214	I	1.9383	2.0830	1.3407	1.1177	1.6723
FBtr0079787_371	I	2.0437	1.2577	1.8180	1.3620	0.6633
FBtr0079787_424	I	0.1867	-0.3897	1.6773	0.4483	-0.4113
FBtr0079787_448	I	1.0707	1.6820	1.0283	1.6253	0.7120
FBtr0079788_134	I	0.2710	1.6240	1.8770	0.5697	0.6963
FBtr0079788_451	I	0.4017	2.4430	3.2520	3.8597	0.2460
FBtr0079789_210	I	1.9807	1.3460	0.1587	0.5637	1.2850
FBtr0079809_111	I	-0.1740	2.0343	0.8240	0.1790	-0.0923
FBtr0079809_177	I	0.2903	4.3087	2.9003	2.7933	1.4157
FBtr0079809_303	I	0.7763	1.8013	4.1343	4.1103	3.9323
FBtr0079822_118	I	0.4510	-0.0150	2.6563	1.0523	1.3727
FBtr0079822_600	I	3.9540	2.9320	2.9037	3.0057	3.9610
FBtr0079826_242	I	1.3677	2.3290	2.6090	0.5903	1.3093
FBtr0079826_255	I	1.0777	2.2860	1.7673	1.1317	1.8500
FBtr0079826_315	I	0.2460	1.6250	0.7877	1.8320	0.9710
FBtr0079826_319	I	1.4630	0.6523	1.7550	0.9683	2.0803
FBtr0079826_354	I	2.1623	0.7123	1.4817	2.1897	1.4193
FBtr0079827_116	I	1.5147	-0.4540	0.7247	0.2443	0.8180
FBtr0079827_275	I	1.8813	2.1673	-0.0770	0.5877	-0.0887
FBtr0079827_290	I	1.7420	1.9310	2.0923	1.2573	1.7787
FBtr0079827_35	I	0.7027	0.9880	1.2197	1.2197	1.3290
FBtr0079839_116	I	0.0247	0.2227	0.4607	-0.0500	-0.6257
FBtr0079847_102	I	2.1530	1.7123	3.4420	1.0110	1.5977
FBtr0079847_93	I	0.5597	2.5277	1.6683	2.1530	1.7123
FBtr0079852_436	I	2.9303	3.3240	3.4490	3.0813	1.0467
FBtr0079857_177	I	0.1720	0.9563	3.2197	2.6157	1.5907
FBtr0079857_362	I	1.7220	2.2470	1.4460	-0.0443	2.0213
FBtr0079857_96	I	0.7707	0.7747	1.3057	-0.2370	2.7610
FBtr0079865_166	I	1.3083	3.0170	2.5970	1.7157	0.9620
FBtr0079953_52	I	2.6540	2.0067	2.3510	1.8993	1.9150
FBtr0079953_90	I	2.1097	2.6150	2.9933	3.4610	2.6680
FBtr0079954_165	I	2.0707	0.5387	2.1200	0.1027	0.3350
FBtr0079954_206	I	2.6380	1.5647	1.8020	0.8933	0.2380
FBtr0079954_224	I	0.5687	2.3763	2.5903	2.9167	1.8647
FBtr0079954_230	I	2.5903	2.9167	1.8647	0.4813	1.2723
FBtr0079954_354	I	0.5080	0.3900	0.2067	-0.0320	-0.0620
FBtr0079954_357	I	0.3900	0.2067	-0.0320	-0.0620	-0.3630
FBtr0079955_174	I	0.1193	1.0520	1.3143	1.3010	0.5957
FBtr0079955_194	I	0.4663	0.9687	0.9393	0.7450	1.7517
FBtr0079955_261	I	1.7390	1.1483	2.6700	1.4057	1.2333
FBtr0079955_38	I	2.4920	1.4253	1.9900	2.4750	1.8960
FBtr0079955_59	I	2.3107	2.3060	2.3193	1.6103	2.6940
FBtr0079955_95	I	2.3373	1.9807	2.3193	1.4683	1.1083
FBtr0079976_155	I	3.5473	2.8967	2.0570	2.6067	1.8207
FBtr0079983_138	I	-0.4393	0.6090	2.4623	0.7163	0.8680
FBtr0079983_62	I	0.8993	0.5097	2.0590	3.0447	3.4017
FBtr0079985_15	I	0.0347	0.3643	1.7057	2.0350	0.9067
FBtr0079985_25	I	1.7577	1.6660	1.3363	1.4210	0.7940
FBtr0079985_56	I	-0.0250	1.6263	1.7460	-0.2367	1.9950
FBtr0079987_59	I	2.3013	1.1207	1.1243	1.0253	2.5977
FBtr0079992_102	I	1.3630	1.4853	2.6517	0.8407	1.8007
FBtr0079992_19	I	0.7897	2.3560	1.5090	1.0827	1.8977
FBtr0079992_38	I	0.5527	1.7383	2.3967	2.2363	2.6767
FBtr0080007_75	I	1.0457	0.7497	3.0453	2.1957	2.0193
FBtr0080030_151	I	0.8537	0.8100	1.7740	1.6190	0.2160
FBtr0080033_29	I	1.3323	2.1930	0.4950	1.3270	1.3173
FBtr0080044_51	I	3.6463	2.5143	2.0663	3.4737	1.7973
FBtr0080074_146	I	2.9933	3.0337	2.7677	2.8597	1.6313
FBtr0080076_206	I	3.5217	1.4073	2.5510	2.9220	4.2237
FBtr0080076_214	I	2.9140	3.3900	3.4160	2.0873	2.0233
FBtr0080087_127	I	0.0367	2.2017	2.2783	0.6780	0.8447
FBtr0080087_219	I	0.9933	2.2333	2.2487	0.2930	1.8927
FBtr0080087_228	I	0.2930	1.8927	2.1403	1.2573	1.1547
FBtr0080087_52	I	0.7433	1.1570	2.5910	2.3827	2.6957
FBtr0080087_68	I	2.0887	1.1237	1.9013	1.8437	1.6227
FBtr0080121_87	I	0.3720	2.0007	2.1393	-0.2290	0.6293
FBtr0080213_34	I	-0.5933	-0.1727	0.1600	0.9540	2.5283
FBtr0080225_134	I	0.0847	1.8903	3.1420	0.2387	0.7350
FBtr0080228_61	I	1.4290	2.0263	2.9440	1.2003	1.1107
FBtr0080232_113	I	0.2763	1.8637	2.8653	1.5913	1.8253
FBtr0080246_200	I	0.8053	0.2200	1.6007	0.8950	0.4853
FBtr0080246_379	I	1.2043	0.7063	0.2823	0.5033	0.3350
FBtr0080246_583	I	0.9107	1.1880	2.0950	1.6267	0.6970
FBtr0080260_465	I	-0.4387	0.5223	0.3677	1.4877	1.3153
FBtr0080260_580	I	2.7780	3.9343	3.6437	3.4660	1.7087
FBtr0080308_6	I	NA	2.4673	2.1943	2.4983	1.2997
FBtr0080308_78	I	4.0757	0.4140	1.9173	2.9927	0.7863
FBtr0080422_230	I	0.7687	1.7650	3.2717	3.3187	3.3027
FBtr0080422_260	I	0.5823	1.5013	2.2920	0.8223	0.2763
FBtr0080427_43	I	2.2113	0.9673	1.6460	2.2810	2.2003
FBtr0080427_53	I	3.0007	1.7907	2.5910	3.1570	2.3417
FBtr0080428_576	I	0.8020	2.0493	2.1297	1.8627	1.5727
FBtr0080430_68	I	3.2370	1.6287	0.5743	2.2587	1.2573
FBtr0080434_109	I	0.5177	3.5463	3.3020	0.8910	1.7747
FBtr0080436_80	I	0.6677	0.8237	3.2210	1.3423	0.3373
FBtr0080438_162	I	0.2973	0.6193	0.4800	0.6620	-0.0223
FBtr0080438_279	I	1.0800	1.0240	0.9340	2.1910	0.1473
FBtr0080438_312	I	0.8427	0.8893	0.7993	0.4283	0.4633
FBtr0080438_316	I	0.8583	0.0677	0.5060	1.1793	1.2687
FBtr0080438_330	I	1.0690	1.1913	-0.0743	-0.4507	0.2153
FBtr0080439_362	I	-0.0923	-0.0023	1.4053	1.1533	1.0863
FBtr0080445_70	I	1.2287	2.3770	1.6270	2.1703	3.1980
FBtr0080462_155	I	2.0630	1.5113	3.1817	1.2820	0.8960
FBtr0080470_100	I	1.8653	1.2890	3.2237	2.7557	1.5080
FBtr0080470_75	I	0.4577	2.0910	2.1867	0.3290	0.3840
FBtr0080489_56	I	2.0287	1.9960	2.2283	0.1187	0.9970
FBtr0080489_84	I	2.4290	2.3947	3.3750	1.6267	1.9643
FBtr0080491_109	I	-0.1710	2.1527	1.0533	-0.4133	-0.4310
FBtr0080491_312	I	0.3467	0.7737	4.3823	4.5623	1.8447
FBtr0080491_333	I	2.3023	0.7637	4.3823	3.8243	3.6810
FBtr0080491_336	I	0.7637	4.3823	3.8243	3.6810	4.3823
FBtr0080491_342	I	3.8243	3.6810	4.3823	2.8657	2.5673
FBtr0080491_382	I	2.5310	3.0190	3.4400	0.9550	1.4710
FBtr0080491_426	I	2.2027	2.5100	3.8413	3.0050	2.4553
FBtr0080494_17	I	1.4177	2.2793	2.3137	2.0603	1.9153
FBtr0080497_70	I	2.9970	2.0150	2.4580	2.7023	3.4363
FBtr0080514_216	I	2.1117	1.3203	2.2160	0.6703	1.1137
FBtr0080519_65	I	0.3137	0.9313	1.8933	1.1600	0.8327
FBtr0080537_97	I	2.4557	2.5290	3.6687	2.5900	0.9280
FBtr0080541_208	I	0.3553	0.2320	2.3240	1.5290	0.3243
FBtr0080546_203	I	0.0577	1.8907	1.3413	-0.2693	0.4893
FBtr0080546_350	I	1.0977	3.4657	3.8393	3.1747	2.0367
FBtr0080566_35	I	0.2710	0.5807	2.7837	3.3507	4.6043
FBtr0080629_64	I	0.2533	1.3053	1.2437	0.6550	1.0483
FBtr0080826_147	I	0.5630	2.0740	3.2617	3.7817	2.5080
FBtr0080832_75	I	3.0777	1.7760	1.6573	1.6393	0.8843
FBtr0080838_603	I	1.2487	5.0580	4.3823	4.3907	4.3907
FBtr0080838_649	I	2.6653	4.5587	4.3823	3.9903	3.2733
FBtr0080845_54	I	0.7370	1.6693	1.7503	1.1617	1.8307
FBtr0080852_341	I	-0.0473	2.0837	2.9970	2.9503	3.5107
FBtr0080856_145	I	0.1200	0.0930	1.0123	0.9480	1.1243
FBtr0080856_253	I	1.0473	1.1050	0.2180	1.7977	0.2300
FBtr0080856_268	I	0.0523	2.2303	1.8873	1.4713	0.0137
FBtr0080856_514	I	2.3290	2.3160	2.3247	2.3377	2.3247
FBtr0080856_520	I	2.3247	2.3377	2.3247	1.9657	2.6880
FBtr0080856_556	I	3.5107	3.4640	4.7890	3.9900	4.9950
FBtr0080874_449	I	0.7657	3.2823	2.8660	1.7897	1.1927
FBtr0080874_459	I	1.3893	1.5917	2.3227	2.5433	0.6173
FBtr0080874_491	I	2.3260	1.4760	3.4430	3.4630	4.0030
FBtr0080880_57	I	3.3027	1.6627	2.1723	2.5067	0.8557
FBtr0080883_117	I	0.7760	0.3890	1.6067	-0.3193	-0.3870
FBtr0080919_81	I	-0.2683	0.4813	0.6463	-0.7987	-0.2240
FBtr0080947_150	I	0.3850	1.0380	3.0317	1.1217	0.6563
FBtr0080947_30	I	0.8373	0.3707	0.7480	0.7833	0.0897
FBtr0080947_303	I	2.9697	0.6303	3.0120	1.1737	0.6970
FBtr0080947_78	I	0.7980	0.1317	0.1340	0.7830	0.6020
FBtr0080956_43	I	1.7450	1.4800	1.0357	2.4120	1.7340
FBtr0080983_40	I	1.2313	1.6420	1.0260	0.7980	1.5717
FBtr0080994_232	I	3.4437	2.5010	3.4357	2.8070	1.4117
FBtr0080994_267	I	2.4773	1.4027	2.4667	4.1193	3.0543
FBtr0081002_223	I	0.2567	1.8843	2.6950	0.9453	1.5367
FBtr0081096_131	I	1.8683	1.7557	2.9053	0.2093	2.8353
FBtr0081098_38	I	1.4857	3.4080	2.9057	0.6267	0.9810
FBtr0081128_76	I	1.3723	1.1820	1.0587	-0.7540	1.4057
FBtr0081142_308	I	2.9807	1.2577	2.1103	0.5350	-0.5560
FBtr0081142_386	I	1.6133	1.2507	1.7363	0.2610	1.0463
FBtr0081142_477	I	1.7417	3.0100	2.5917	1.8183	1.5100
FBtr0081148_102	I	1.6777	1.8507	2.1737	0.7017	0.4167
FBtr0081155_230	I	0.0463	0.2800	0.8573	1.5053	-0.0077
FBtr0081158_339	I	1.9120	3.1407	3.1993	1.9783	1.6683
FBtr0081179_11	I	1.2377	1.1897	1.0183	0.7393	0.1827
FBtr0081179_86	I	0.2697	0.6020	0.6560	-0.3740	-0.0100
FBtr0081249_184	I	0.4377	1.4817	3.1383	1.5597	2.7563
FBtr0081259_56	I	1.7540	3.2137	2.7777	3.1830	1.8613
FBtr0081267_83	I	2.2817	1.4073	0.8910	3.0890	0.4573
FBtr0081268_194	I	3.1050	3.5873	3.7390	4.9420	2.0240
FBtr0081268_214	I	1.0833	3.8283	3.2657	4.0527	2.9387
FBtr0081268_378	I	1.5913	0.1620	1.0660	1.1930	2.0030
FBtr0081268_450	I	2.3580	1.1190	2.9110	3.6950	3.2810
FBtr0081268_78	I	1.1793	3.4363	1.9567	1.5563	2.0593
FBtr0081269_99	I	1.4553	0.6617	0.9973	0.9990	1.3477
FBtr0081270_82	I	0.2770	0.4817	1.2837	2.7277	1.1427
FBtr0081288_68	I	0.8573	2.1230	0.5447	1.3257	2.5723
FBtr0081340_13	I	0.9317	1.0773	-0.4437	0.2557	0.7797
FBtr0081341_110	I	0.1247	0.4890	-0.2160	-0.3573	1.3847
FBtr0081341_60	I	-0.5520	-0.2407	0.3763	0.3430	1.5697
FBtr0081341_71	I	1.2250	1.7770	0.3517	-0.5130	0.5307
FBtr0081410_105	I	1.8317	0.8840	2.0890	1.7173	2.5130
FBtr0081410_461	I	1.9227	4.2633	3.7397	3.1223	4.3050
FBtr0081415_139	I	0.8470	0.8367	0.9080	0.5730	0.5793
FBtr0081415_170	I	1.0640	1.5187	0.7910	1.7660	0.9853
FBtr0081415_175	I	1.1163	0.9040	1.8510	0.1073	1.1540
FBtr0081415_186	I	0.1683	1.9220	0.4253	1.1550	0.0067
FBtr0081442_309	I	1.3173	1.7457	1.0590	0.3420	1.7457
FBtr0081460_13	I	0.2667	0.1727	1.8717	0.2067	1.4463
FBtr0081465_26	I	3.0527	2.8763	3.5977	3.0643	1.3243
FBtr0081468_37	I	1.6350	3.2693	2.2803	2.0150	0.4060
FBtr0081468_68	I	3.6960	1.9317	2.4923	3.2980	2.0683
FBtr0081469_544	I	1.7613	1.8917	2.5807	2.3590	-0.3227
FBtr0081469_553	I	2.3590	-0.3227	0.2060	0.0853	-0.6423
FBtr0081478_93	I	0.3037	0.8003	0.3557	0.5410	2.2873
FBtr0081483_195	I	1.0333	0.5553	0.0893	0.7957	1.9523
FBtr0081483_221	I	2.9400	-0.7600	0.9927	1.1083	1.2697
FBtr0081483_362	I	0.1380	-0.1873	-0.2430	2.0787	0.0553
FBtr0081501_17	I	0.4767	3.5220	3.5430	4.0780	4.0747
FBtr0081501_26	I	4.0780	4.0747	2.6097	3.5290	4.0990
FBtr0081513_262	I	0.2627	0.5963	0.0713	0.9080	0.7397
FBtr0081513_449	I	2.1047	3.3883	3.3547	3.6417	0.9687
FBtr0081513_538	I	2.0233	3.0380	3.8087	5.5897	2.2737
FBtr0081513_565	I	2.6110	4.3350	3.4910	4.0103	4.8180
FBtr0081538_104	I	0.6267	-0.1177	0.6143	1.2633	0.4093
FBtr0081538_135	I	1.2610	0.8000	1.2633	0.0457	0.2807
FBtr0081715_95	I	0.7973	2.1947	1.1760	1.7657	0.8550
FBtr0081719_109	I	1.6347	0.6733	1.5733	0.7553	-0.1743
FBtr0081720_390	I	1.3350	2.2560	3.6370	3.6583	2.4937
FBtr0081720_397	I	3.6370	1.9293	3.6370	1.6983	3.3983
FBtr0081720_403	I	3.6370	1.6983	3.3983	2.3880	1.1333
FBtr0081720_412	I	2.3880	1.1333	3.0953	0.9250	0.8330
FBtr0081720_54	I	0.4673	0.3080	2.0463	2.9700	1.9020
FBtr0081728_27	I	0.0463	2.9100	1.6157	0.9350	0.7230
FBtr0081730_110	I	2.1930	1.1763	1.4567	0.1480	0.9137
FBtr0081730_182	I	0.2010	3.1343	2.2737	1.1987	1.7633
FBtr0081730_236	I	1.1580	2.3407	2.5307	2.6100	2.0827
FBtr0081730_67	I	1.7403	3.6390	3.1657	2.6650	3.6757
FBtr0081795_92	I	-0.2470	-0.2380	-0.0390	0.0827	-0.5743
FBtr0081806_123	I	-0.0733	0.1997	0.5827	0.5733	1.4820
FBtr0081816_50	I	2.2903	1.5153	1.0413	3.3843	4.5940
FBtr0081820_118	I	0.8213	2.4333	2.9080	1.6533	1.3180
FBtr0081841_99	I	1.1157	0.6353	0.6533	1.8070	-0.0117
FBtr0081843_132	I	0.9650	2.1483	3.1540	0.7743	1.1760
FBtr0081867_33	I	1.1077	0.8663	0.8467	1.3537	0.7030
FBtr0081869_112	I	-0.1520	1.0397	1.8307	0.4080	-0.4317
FBtr0081879_49	I	2.1953	2.8643	2.0310	0.6187	1.6493
FBtr0081880_133	I	1.0397	2.0307	2.3037	0.5567	0.9870
FBtr0081880_69	I	1.1723	2.6690	2.8270	0.7287	1.0550
FBtr0081883_268	I	3.6010	5.3337	5.3420	0.9523	3.5223
FBtr0081887_82	I	1.4913	2.7220	0.6157	0.0770	-0.0297
FBtr0081887_86	I	2.8360	0.2547	0.3643	0.0413	0.4303
FBtr0081887_91	I	0.0770	-0.0297	0.5573	-0.3310	0.4333
FBtr0081887_98	I	0.4303	-0.1737	-0.0387	0.7190	0.8007
FBtr0081892_44	I	1.5887	4.1870	3.1720	3.6180	3.1650
FBtr0081897_15	I	1.3633	1.8577	1.0847	-0.2713	-0.1213
FBtr0081901_28	I	1.2460	1.2183	1.3880	3.3550	2.1297
FBtr0081921_96	I	0.9800	2.2727	1.8143	0.7150	0.9980
FBtr0081946_205	I	0.8053	0.8003	3.9427	2.8640	3.9427
FBtr0081947_110	I	3.5820	1.0053	0.2947	2.2863	1.7873
FBtr0081959_12	I	3.9120	2.9297	3.4543	2.1043	1.2743
FBtr0081969_124	I	0.8720	0.3937	1.8733	0.2767	0.9420
FBtr0081979_44	I	0.4957	1.8140	3.0933	1.8787	-0.0333
FBtr0081979_63	I	-0.8430	0.2013	0.0193	1.6663	1.6280
FBtr0081984_54	I	0.2423	-0.1520	2.2220	1.1387	2.5933
FBtr0082012_31	I	-0.1263	-0.0077	0.4963	0.8473	0.6200
FBtr0082030_163	I	1.0503	2.4923	3.3250	1.0160	0.8247
FBtr0082030_274	I	2.2117	2.6660	3.9920	2.3613	2.6540
FBtr0082030_313	I	4.1197	4.3140	5.4567	4.2513	1.5453
FBtr0082056_55	I	0.6810	0.8627	1.4900	1.3957	1.3917
FBtr0082075_930	I	1.2283	1.7597	1.4583	2.7040	2.5077
FBtr0082075_952	I	0.8827	2.0870	3.4940	0.6137	0.4970
FBtr0082077_49	I	0.3437	0.0860	-0.0143	-0.5210	-0.6163
FBtr0082078_65	I	1.0453	0.5927	1.1883	0.0660	1.3193
FBtr0082079_315	I	2.4860	1.2520	1.2983	0.4003	1.7877
FBtr0082079_387	I	3.2710	1.0730	2.8323	1.5967	1.4943
FBtr0082079_435	I	1.0320	1.6430	2.9030	3.4123	2.6360
FBtr0082079_51	I	1.7003	1.8497	3.1907	2.6067	0.6527
FBtr0082079_71	I	2.5053	1.6923	2.8513	3.7547	1.3947
FBtr0082102_199	I	0.3740	0.9050	0.9497	1.4077	2.3197
FBtr0082102_20	I	3.3107	4.0470	3.0800	2.6057	2.5770
FBtr0082102_325	I	0.1690	0.6550	1.0520	-0.0053	0.0960
FBtr0082102_344	I	0.3593	0.5390	2.0540	1.3333	0.7400
FBtr0082114_103	I	0.2827	2.3020	3.6040	2.6240	0.5737
FBtr0082130_308	I	0.6797	0.7983	1.7207	0.9497	3.5910
FBtr0082130_317	I	0.9497	3.5910	3.1143	3.6090	-0.1320
FBtr0082181_162	I	1.2173	1.7527	0.4667	1.9293	1.7790
FBtr0082181_175	I	0.7667	2.1447	2.5537	2.9660	0.8840
FBtr0082181_192	I	0.5513	0.2183	0.2597	0.2253	0.8520
FBtr0082181_243	I	1.3553	2.3360	2.1017	1.0393	1.7897
FBtr0082181_606	I	0.7913	-0.1113	0.4477	-0.0277	0.5983
FBtr0082181_680	I	0.2190	0.8873	2.0473	0.5357	0.1653
FBtr0082186_354	I	-0.2253	2.2883	1.8803	0.6850	2.6223
FBtr0082186_364	I	1.6173	2.6380	2.6950	1.5423	1.9510
FBtr0082191_113	I	2.4073	2.1247	1.5707	1.3847	2.0100
FBtr0082191_60	I	1.2310	2.7000	1.8393	2.6083	2.1903
FBtr0082230_17	I	-0.3403	-0.0320	0.3410	0.0133	0.8447
FBtr0082237_117	I	0.0173	1.1300	0.5067	1.0513	0.6840
FBtr0082260_63	I	1.2543	-0.1827	0.7433	1.7343	0.5923
FBtr0082260_66	I	-0.1827	0.7433	1.7343	0.5923	1.1130
FBtr0082267_86	I	2.9113	2.2907	3.1893	2.0770	1.0047
FBtr0082275_84	I	2.1263	-0.1373	0.8610	1.1817	0.7000
FBtr0082286_75	I	1.2910	1.4020	0.7107	2.0193	2.6437
FBtr0082325_156	I	0.3780	1.3727	1.1353	0.5490	-0.1320
FBtr0082329_105	I	0.4597	1.1160	-0.6530	-0.5913	-0.9173
FBtr0082353_69	I	1.1703	0.3507	2.3167	0.2377	0.9127
FBtr0082366_70	I	0.1067	0.8617	0.7873	1.6580	3.7020
FBtr0082366_78	I	0.7977	3.7020	2.8680	1.3637	0.6460
FBtr0082371_85	I	1.0257	1.8180	2.8957	3.3427	2.5800
FBtr0082410_519	I	1.6663	2.1977	2.7753	1.3190	1.6193
FBtr0082410_545	I	1.1030	2.9783	3.5313	2.3953	0.9980
FBtr0082534_10	I	0.1273	-0.4607	-1.3383	-0.4853	-0.5197
FBtr0082534_52	I	1.4207	3.9390	2.4497	2.4347	1.5000
FBtr0082535_262	I	0.9097	0.4570	1.5090	1.1167	2.5640
FBtr0082535_265	I	0.4570	1.5090	1.1167	2.5640	0.9540
FBtr0082555_47	I	2.7873	0.3153	0.9467	2.2263	0.7933
FBtr0082557_114	I	3.5077	2.4533	3.0827	2.0537	2.0270
FBtr0082557_164	I	2.0917	1.2133	2.5157	2.2573	2.8130
FBtr0082557_180	I	3.8810	2.5203	3.7863	3.4160	1.1500
FBtr0082557_62	I	1.3210	1.3897	3.3250	3.2853	2.2100
FBtr0082632_153	I	1.1740	0.8363	1.1667	0.1557	-0.1703
FBtr0082632_272	I	1.1310	0.9337	0.6090	0.9160	0.4987
FBtr0082634_37	I	1.5017	-0.0843	0.7183	2.4910	1.1753
FBtr0082634_45	I	1.1000	1.7070	2.0597	3.6430	4.1217
FBtr0082642_68	I	2.4223	1.6283	1.8207	2.4227	2.0083
FBtr0082681_81	I	3.0260	1.9503	3.0573	2.3967	3.3783
FBtr0082681_89	I	1.9410	2.8333	2.9750	2.7063	2.1667
FBtr0082701_215	I	-1.2143	0.1050	0.0450	0.1843	0.5483
FBtr0082702_104	I	3.3247	4.5277	3.8967	3.9200	2.1823
FBtr0082702_118	I	2.8133	4.5510	3.8967	4.5043	2.8507
FBtr0082717_191	I	0.5643	-0.0850	1.3617	0.0477	0.0913
FBtr0082772_42	I	1.1593	2.6843	2.6950	2.4173	1.0437
FBtr0082772_51	I	2.4173	1.0437	1.9787	2.2857	1.0640
FBtr0082797_117	I	2.3440	0.4780	2.5327	3.6733	1.5383
FBtr0082829_84	I	0.6650	3.0320	5.1230	3.9437	3.1580
FBtr0082855_113	I	0.2620	1.1150	0.4623	0.3107	0.4877
FBtr0082857_1043	I	3.1810	1.2030	4.1610	3.4583	4.7787
FBtr0082857_386	I	1.3087	2.2050	4.0520	1.9687	2.4857
FBtr0082857_471	I	1.3437	4.1557	2.5210	1.0737	2.4953
FBtr0082857_477	I	2.5210	1.0737	2.4953	0.6373	0.5127
FBtr0082857_833	I	2.4337	3.9287	2.1227	2.5213	4.2313
FBtr0082857_854	I	3.6653	4.6520	4.3597	4.3780	4.6997
FBtr0082910_57	I	0.4817	3.6110	3.1407	4.5260	1.7417
FBtr0082929_144	I	1.4260	1.9517	1.7590	1.9093	0.7760
FBtr0082930_100	I	1.5840	0.5990	1.6110	0.5137	2.4453
FBtr0082930_130	I	0.6627	2.7703	3.2250	1.9147	1.1480
FBtr0082930_92	I	0.6930	1.1767	1.9623	1.4257	1.1797
FBtr0082975_102	I	2.4570	2.3880	2.5997	1.1310	1.5293
FBtr0082979_89	I	1.9107	1.4907	3.4800	1.4517	0.6467
FBtr0083005_28	I	2.7003	3.7010	2.9797	3.0383	2.7257
FBtr0083005_37	I	3.0383	2.7257	3.2197	3.2197	3.2387
FBtr0083019_146	I	0.6110	-0.0017	0.4947	0.5633	1.6743
FBtr0083051_52	I	0.6387	1.2500	0.2830	-0.3827	2.8867
FBtr0083099_195	I	0.5780	0.6167	1.0800	0.2727	1.1597
FBtr0083099_208	I	1.9000	1.6570	2.2947	1.1863	2.0590
FBtr0083113_58	I	1.5490	0.2710	0.9463	1.4270	0.2317
FBtr0083117_87	I	3.3093	2.9503	2.9937	4.1740	3.7580
FBtr0083122_41	I	0.5447	1.3620	-0.0530	0.5407	0.3480
FBtr0083122_57	I	0.8093	1.3567	-0.0633	0.1693	-0.3933
FBtr0083123_85	I	4.2000	0.5437	1.5310	0.7727	0.6513
FBtr0083126_39	I	0.9117	2.1370	1.7200	2.6673	2.2587
FBtr0083126_51	I	2.2587	1.8680	1.3453	1.1940	1.3567
FBtr0083135_144	I	-0.4827	0.9630	2.5483	2.3897	1.2293
FBtr0083135_299	I	2.1047	2.4057	3.2180	1.8380	0.8530
FBtr0083136_107	I	1.2713	0.1527	0.5963	1.5903	1.5907
FBtr0083136_114	I	0.7973	1.5800	1.6110	1.6390	2.1763
FBtr0083203_181	I	0.4310	1.2753	0.5357	0.2847	0.5913
FBtr0083212_43	I	0.5373	1.6360	1.1200	1.3357	1.8733
FBtr0083223_105	I	0.4703	0.7353	1.6473	0.3257	0.9533
FBtr0083231_48	I	1.3413	1.6257	1.8367	1.2867	1.4323
FBtr0083240_115	I	0.5113	0.6557	1.9070	0.4833	0.3853
FBtr0083240_63	I	0.6470	1.1273	0.6710	2.3890	2.3637
FBtr0083240_71	I	1.7390	1.7410	1.8040	-0.0777	0.5290
FBtr0083255_98	I	1.6790	0.2323	1.6837	1.7413	0.6897
FBtr0083264_132	I	0.8127	0.6277	1.2740	1.8873	2.5823
FBtr0083264_393	I	2.1813	1.4207	3.7613	1.9670	1.2287
FBtr0083264_505	I	2.8113	1.9850	2.4090	1.6377	1.8693
FBtr0083281_126	I	-0.5507	0.3533	1.7883	1.8137	2.0733
FBtr0083281_166	I	2.6967	2.3393	3.4057	0.8030	1.9127
FBtr0083281_180	I	2.6003	1.0393	2.4617	3.2567	1.9363
FBtr0083283_47	I	2.4047	0.0540	0.0960	-0.4707	0.4990
FBtr0083295_4	I	NA	0.0653	1.1367	-0.6330	-0.6843
FBtr0083308_69	I	2.3240	0.5013	1.2453	0.5113	1.7557
FBtr0083308_81	I	1.7557	0.8843	0.8893	1.2743	1.5710
FBtr0083314_16	I	-0.1630	1.6727	3.1133	0.2697	1.1110
FBtr0083316_89	I	0.7347	2.9597	1.2457	2.0743	-0.2203
FBtr0083354_50	I	0.1123	-0.0937	0.3210	-0.8587	1.0320
FBtr0083354_53	I	-0.0937	0.3210	-0.8587	1.0320	1.3623
FBtr0083391_68	I	-0.3750	-0.2013	-0.2593	-0.1710	0.1940
FBtr0083393_86	I	1.5037	1.8440	1.8337	1.8337	1.0993
FBtr0083399_79	I	1.6467	2.0010	1.2430	1.6417	1.3577
FBtr0083414_95	I	1.5480	2.4967	2.9787	1.6110	1.2257
FBtr0083455_331	I	1.1520	3.2640	2.7013	0.7893	1.1193
FBtr0083505_4	I	NA	-0.3820	-0.1120	0.2727	-0.3760
FBtr0083505_43	I	-0.1137	0.4333	-0.0073	0.0777	0.3260
FBtr0083608_100	I	-0.1780	0.6683	1.7377	0.8010	1.5823
FBtr0083608_111	I	1.1730	2.0860	-0.1183	0.1823	-0.4313
FBtr0083608_114	I	2.0860	-0.1183	0.1823	-0.4313	0.0030
FBtr0083608_117	I	-0.1183	0.1823	-0.4313	0.0030	0.0307
FBtr0083608_120	I	0.1823	-0.4313	0.0030	0.0307	0.1977
FBtr0083608_60	I	0.0330	1.2730	1.3547	0.5717	0.3610
FBtr0083611_138	I	2.7810	3.2920	3.2947	2.1097	2.0737
FBtr0083611_164	I	1.1417	2.7883	3.2947	2.9610	1.0220
FBtr0083611_180	I	2.8307	3.7890	3.2947	2.9247	3.3200
FBtr0083611_317	I	0.7663	1.8697	2.7533	3.1113	0.6873
FBtr0083611_442	I	1.8197	-0.3420	0.3997	0.3027	2.0383
FBtr0083682_123	I	-0.1710	-0.1887	2.6950	3.1067	1.6723
FBtr0083682_127	I	0.8730	2.6950	2.6950	2.0840	0.7277
FBtr0083682_168	I	1.9513	1.7273	2.6950	0.2593	1.3333
FBtr0083700_1060	I	3.3727	4.6020	3.9393	3.3147	3.3757
FBtr0083716_656	I	1.3073	0.6937	0.4013	1.7810	1.3543
FBtr0083716_788	I	0.4797	0.8187	1.8930	0.8043	0.8660
FBtr0083716_801	I	0.7157	1.3600	1.2423	1.8233	1.2577
FBtr0083716_904	I	1.0437	0.7583	1.2563	0.6193	-0.1253
FBtr0083716_916	I	-0.1253	0.5103	1.6190	-0.0050	1.6487
FBtr0083723_41	I	0.3577	1.2707	0.3110	1.3280	1.4530
FBtr0083746_116	I	1.3283	0.9200	1.7303	2.2930	3.5547
FBtr0083746_125	I	2.2930	3.5547	3.2070	1.8723	1.9170
FBtr0083803_87	I	2.1513	1.4367	2.0853	0.4787	0.2830
FBtr0083819_1133	I	2.2133	1.2047	3.2630	1.2960	2.8893
FBtr0083829_105	I	3.0360	1.9657	2.2930	2.3300	1.4130
FBtr0083904_435	I	1.7590	0.3550	2.7177	1.2857	2.7730
FBtr0083911_37	I	1.7253	2.4930	0.9097	1.3523	0.9507
FBtr0083912_314	I	2.3693	3.1620	1.8870	1.5030	1.2653
FBtr0083912_498	I	1.8727	1.5260	1.7363	1.0323	0.8797
FBtr0083912_557	I	2.8647	0.9020	3.6687	1.2693	0.5923
FBtr0083917_431	I	2.2320	3.4560	2.1750	3.5067	3.4423
FBtr0083917_437	I	2.1750	3.5067	3.4423	2.0877	2.0377
FBtr0083917_550	I	3.1590	3.0307	2.3590	2.1430	0.8543
FBtr0083940_210	I	3.4860	3.1730	3.2013	3.1827	2.2757
FBtr0083940_257	I	0.5553	0.6553	1.0203	0.3980	0.5273
FBtr0083944_76	I	1.7737	2.3653	3.5047	2.3223	2.3033
FBtr0083948_71	I	0.4037	2.4487	1.8877	3.2450	3.2450
FBtr0083950_46	I	0.2647	0.2883	-0.4990	-0.3657	1.3483
FBtr0083965_132	I	3.1967	3.0960	3.2217	0.0637	2.6023
FBtr0083965_154	I	2.7210	0.7157	3.3380	4.5183	3.8977
FBtr0083965_181	I	2.5320	1.4247	3.6117	3.0307	3.1303
FBtr0083965_62	I	1.3850	0.8293	3.6687	1.4163	2.6203
FBtr0083965_75	I	1.6233	0.8297	1.2953	4.0983	2.1207
FBtr0083992_94	I	3.0973	1.8907	1.9163	1.2633	0.2910
FBtr0084015_106	I	-0.0570	-1.1343	-1.1033	-0.7173	0.8940
FBtr0084015_148	I	-0.1980	-0.3933	0.1193	-0.4733	-0.6037
FBtr0084017_87	I	-0.6280	0.3340	2.5920	2.4793	1.2393
FBtr0084020_60	I	0.8087	1.9897	1.4110	2.1320	2.9307
FBtr0084035_97	I	3.5073	2.4683	3.2580	0.3007	0.9590
FBtr0084036_123	I	-0.0747	2.1383	2.8953	2.2907	2.2797
FBtr0084036_157	I	2.8640	3.8090	3.2943	1.8503	0.7653
FBtr0084107_32	I	0.9053	0.2340	0.4883	0.1060	0.6147
FBtr0084119_1103	I	2.9877	3.2750	3.2750	2.2933	1.6060
FBtr0084121_111	I	0.2257	2.1093	2.4280	2.9680	3.1487
FBtr0084121_282	I	0.2070	2.2680	1.8040	-0.5743	0.1507
FBtr0084121_326	I	0.5763	1.7447	2.8250	2.8293	1.6137
FBtr0084121_330	I	2.5067	2.7997	2.1277	2.8443	1.5930
FBtr0084121_510	I	1.5590	3.8060	2.1993	3.3270	2.3873
FBtr0084121_917	I	0.8917	-0.6110	0.2133	1.5740	1.0883
FBtr0084148_39	I	1.9777	1.0733	1.3550	3.3137	2.1330
FBtr0084157_185	I	2.9103	1.5853	2.0090	0.9810	1.2137
FBtr0084157_194	I	0.9810	1.2137	1.2907	0.3690	1.1333
FBtr0084161_136	I	1.1300	1.1543	0.8233	0.4950	0.0467
FBtr0084161_151	I	0.1047	1.4747	3.1273	0.1917	2.3183
FBtr0084161_82	I	0.6517	1.2187	2.0357	1.9733	0.9593
FBtr0084183_101	I	0.9643	0.1320	3.4840	3.0157	2.8900
FBtr0084183_46	I	1.2023	-0.0863	0.2047	2.1357	1.5893
FBtr0084183_7	I	0.2690	-0.4917	0.7820	-0.0350	-0.5497
FBtr0084183_76	I	0.7127	0.1097	0.3060	0.5727	2.0570
FBtr0084185_232	I	1.3980	0.8263	3.2730	1.2610	2.6687
FBtr0084253_75	I	0.0790	0.1030	0.5427	1.1633	1.9820
FBtr0084289_129	I	3.5507	4.0790	3.5440	3.0123	2.9860
FBtr0084289_132	I	4.0790	3.5440	3.0123	2.9860	3.5440
FBtr0084347_128	I	-0.3607	0.5853	1.1360	-0.0173	0.9947
FBtr0084356_71	I	0.9323	1.0183	1.7333	1.0380	2.7607
FBtr0084375_62	I	-0.4547	1.0227	0.5333	0.8610	1.9233
FBtr0084375_85	I	-0.7143	0.6940	2.7757	-0.0383	0.9833
FBtr0084406_28	I	1.1170	0.3417	1.5800	0.4093	1.9703
FBtr0084450_326	I	1.3367	2.0270	3.0633	2.0003	3.5317
FBtr0084465_122	I	0.2860	2.5110	2.7937	1.4960	0.3667
FBtr0084491_120	I	-0.2253	0.4070	0.7940	-0.2457	-0.7243
FBtr0084507_490	I	3.3187	2.8853	3.3900	3.3027	3.1237
FBtr0084507_939	I	3.3803	1.0720	1.8943	0.7337	1.6773
FBtr0084507_984	I	0.9000	2.8643	2.7350	1.8153	1.6637
FBtr0084527_211	I	2.0323	2.0720	2.9500	1.0980	2.8663
FBtr0084527_244	I	2.5753	2.9373	2.4520	2.9670	0.8633
FBtr0084536_315	I	0.2393	0.6587	1.2273	-0.4423	0.7610
FBtr0084562_8	I	3.7483	4.7523	3.6233	2.3857	3.6080
FBtr0084566_5	I	NA	2.3523	2.3303	0.8607	1.1967
FBtr0084574_113	I	-0.4047	0.0503	0.1473	0.9683	0.0600
FBtr0084580_71	I	1.1817	1.5637	3.8130	0.1607	0.1177
FBtr0084588_176	I	0.8883	0.6377	2.1730	1.7400	-0.2610
FBtr0084588_182	I	2.1730	1.7400	-0.2610	1.8443	1.7543
FBtr0084588_620	I	1.2503	2.0970	0.9223	0.1163	0.2110
FBtr0084590_111	I	2.1797	2.5660	2.0537	0.9393	1.3530
FBtr0084604_109	I	3.0660	2.2380	3.3067	3.7013	4.1957
FBtr0084633_114	I	0.5883	2.4393	2.1783	-0.0597	-0.1963
FBtr0084633_67	I	3.3680	1.5333	2.9623	3.3257	0.6843
FBtr0084642_77	I	1.6667	3.1553	3.4860	1.2300	3.7443
FBtr0084656_124	I	1.3130	0.1547	1.6480	2.1297	1.6930
FBtr0084670_38	I	1.5860	1.0697	3.7203	3.7203	3.1337
FBtr0084670_41	I	1.0697	3.7203	3.7203	3.1337	3.0090
FBtr0084675_830	I	2.0717	0.4893	1.8097	1.0187	2.2180
FBtr0084715_122	I	0.0720	3.1577	2.0627	0.6067	0.6550
FBtr0084743_138	I	1.1657	0.3660	0.5897	0.1580	0.4753
FBtr0084743_144	I	0.5897	0.1580	0.4753	0.5597	0.8770
FBtr0084743_198	I	1.0787	2.0687	1.9343	1.3623	2.3037
FBtr0084743_2	I	NA	NA	0.8423	-0.2843	-0.6450
FBtr0084743_82	I	2.1967	2.6360	1.7463	2.0777	3.0037
FBtr0084763_383	I	2.0130	2.9083	1.3723	1.4713	2.1823
FBtr0084763_401	I	1.9453	1.5257	2.3083	2.8077	2.7537
FBtr0084763_564	I	0.7933	2.2827	2.4720	2.2110	1.5433
FBtr0084776_104	I	0.5557	0.8013	1.9513	1.1397	0.4160
FBtr0084782_14	I	2.0573	1.9800	2.5190	1.0360	0.1533
FBtr0084782_18	I	2.0707	1.8297	0.4947	0.3120	1.6243
FBtr0084782_24	I	0.4947	0.3120	1.6243	1.6133	1.3027
FBtr0084786_26	I	0.6413	1.2337	1.8020	2.4380	1.0123
FBtr0084795_157	I	1.9337	2.8930	2.9040	2.8617	1.9403
FBtr0084795_175	I	2.9040	2.4437	2.9040	3.3370	3.3533
FBtr0084795_39	I	1.3440	2.9203	1.8220	2.4547	2.9257
FBtr0084796_86	I	1.2470	3.9863	3.9173	1.5643	1.6293
FBtr0084799_18	I	2.6287	2.2520	2.7720	2.2633	2.2813
FBtr0084799_223	I	1.0023	2.3543	1.2393	4.2820	3.1313
FBtr0084799_229	I	1.2393	4.2820	3.1313	3.4423	2.9447
FBtr0084837_105	I	-0.1470	0.2100	1.8547	0.7287	-0.8437
FBtr0084898_31	I	1.4673	1.1290	1.6117	0.3597	2.0397
FBtr0084898_37	I	1.6117	0.3597	2.0397	2.2213	3.2533
FBtr0084909_99	I	1.0997	2.9067	2.4407	1.2073	1.5357
FBtr0084931_81	I	0.1937	1.9320	2.4477	0.1780	1.2110
FBtr0084933_27	I	-0.3853	-0.3173	2.6120	1.5993	2.6703
FBtr0084936_129	I	-0.1870	-0.7067	0.2657	0.0307	-0.4697
FBtr0084937_158	I	0.5590	1.3010	1.6277	0.7583	-0.5640
FBtr0084937_281	I	1.2800	1.1867	0.5493	0.9137	2.1113
FBtr0084937_317	I	1.7677	0.8227	1.3037	1.1920	0.1550
FBtr0084963_113	I	0.0760	1.5187	-0.0190	-0.4887	0.6427
FBtr0084967_30	I	1.7770	2.6727	3.0030	4.2143	4.3207
FBtr0084974_188	I	2.1027	0.6523	1.4530	1.4367	2.7743
FBtr0084974_37	I	1.1910	2.2437	1.5760	3.6997	1.4703
FBtr0084974_40	I	2.2437	1.5760	3.6997	1.4703	2.0167
FBtr0084974_65	I	2.2063	1.8923	2.0540	5.2077	1.9353
FBtr0085037_49	I	0.0323	-0.3743	0.2493	0.6800	0.8917
FBtr0085037_55	I	0.2493	0.6800	0.8917	1.7993	2.6323
FBtr0085037_61	I	0.8917	1.7993	2.6323	2.5947	1.6383
FBtr0085064_104	I	0.5493	2.1707	1.8493	-0.2907	0.6933
FBtr0085123_232	I	0.4303	-0.0723	0.8197	1.4767	0.9420
FBtr0085123_253	I	1.3643	1.4037	2.9773	0.5587	0.3280
FBtr0085125_135	I	0.7780	1.3330	2.1433	1.8790	-0.1413
FBtr0085154_64	I	4.0693	3.0400	2.9717	2.0523	4.0243
FBtr0085175_28	I	3.7037	2.6017	2.2470	2.6977	2.2323
FBtr0085175_433	I	1.2947	0.0333	0.4323	0.8230	0.8813
FBtr0085175_469	I	-0.1227	1.3433	2.7840	0.8180	0.8950
FBtr0085175_78	I	1.8870	0.7640	-0.0420	0.4950	0.2787
FBtr0085204_418	I	3.4803	2.5160	3.4737	2.4030	2.6383
FBtr0085204_457	I	0.7153	1.0477	0.2497	0.1910	0.8660
FBtr0085204_469	I	0.8660	1.0123	1.3927	1.6133	1.1377
FBtr0085204_475	I	1.3927	1.6133	1.1377	1.0753	1.3797
FBtr0085204_660	I	1.2313	0.9490	3.0043	2.4743	2.8407
FBtr0085204_814	I	1.0047	2.7903	3.6130	2.4233	3.5913
FBtr0085207_549	I	0.4727	0.0020	1.1003	0.4590	0.1643
FBtr0085211_138	I	0.8573	1.6710	1.4330	0.7210	0.4740
FBtr0085211_145	I	1.4513	0.3330	0.3313	-0.1330	2.2940
FBtr0085211_160	I	1.1950	0.2660	-0.1053	-0.4973	0.2253
FBtr0085211_174	I	0.7263	0.2633	1.9593	0.0437	0.2517
FBtr0085211_204	I	0.5003	0.7103	2.1367	0.9930	1.0060
FBtr0085211_224	I	0.1307	0.9290	0.7157	0.3713	0.2420
FBtr0085211_253	I	2.3987	1.4383	1.5470	1.5020	3.1727
FBtr0085211_298	I	0.7593	2.4760	1.3170	2.1583	2.3423
FBtr0085236_105	I	-0.6100	0.9647	1.3860	-0.1027	0.2783
FBtr0085249_222	I	0.1247	0.8920	1.5993	2.1350	2.1380
FBtr0085249_270	I	3.3823	1.8900	2.1563	0.7407	1.3157
FBtr0085249_288	I	1.5667	1.0120	2.0023	2.6273	2.5633
FBtr0085304_49	I	1.5803	3.0530	2.0173	1.2080	-0.3353
FBtr0085323_41	I	3.4030	1.0100	2.9447	3.1113	1.9610
FBtr0085351_137	I	0.7337	2.5977	3.1133	2.8060	1.8083
FBtr0085351_193	I	3.1503	1.9043	3.4667	1.5467	2.3317
FBtr0085365_242	I	0.8227	0.1323	2.9500	1.5423	1.4977
FBtr0085365_282	I	1.4067	2.3660	3.0990	0.9037	2.0453
FBtr0085370_64	I	0.9043	1.5057	2.1100	1.8000	1.4457
FBtr0085371_139	I	-0.3970	0.7567	0.0373	0.8697	-0.4480
FBtr0085371_143	I	0.9203	0.3930	0.2090	-0.2210	0.4600
FBtr0085371_147	I	0.2730	0.3133	-0.1457	0.3443	1.1140
FBtr0085371_168	I	0.5137	1.6090	0.4210	2.2637	2.3257
FBtr0085371_324	I	0.9247	1.1207	1.9727	1.6797	2.0607
FBtr0085372_365	I	0.7883	1.8753	2.7593	1.7950	1.7507
FBtr0085372_376	I	1.3330	3.1610	2.7593	2.3557	1.9580
FBtr0085416_258	I	0.9947	1.6270	2.0320	0.8440	0.5353
FBtr0085416_53	I	0.8577	0.5380	1.1120	0.2770	-0.3937
FBtr0085417_35	I	3.0950	2.9567	2.1333	2.6053	1.8823
FBtr0085432_190	I	0.4857	-0.0727	-0.8490	0.4237	1.2087
FBtr0085432_300	I	1.8760	2.7973	1.7157	2.1183	2.3417
FBtr0085444_404	I	3.0340	2.5603	4.3883	2.9027	3.2047
FBtr0085473_72	I	1.9010	1.2563	3.5003	0.2847	1.9723
FBtr0085529_92	I	0.5660	2.6073	4.1550	6.5760	4.2833
FBtr0085553_293	I	1.0807	1.6460	1.7770	-0.0097	0.0897
FBtr0085553_364	I	0.5463	1.4547	2.2187	1.3397	2.2187
FBtr0085553_434	I	1.0877	1.1880	1.5057	0.4247	1.1103
FBtr0085559_415	I	0.9127	1.2750	0.3773	-0.6030	-0.4577
FBtr0085560_134	I	1.3960	1.5823	3.7260	3.3157	0.9073
FBtr0085560_75	I	2.1643	1.0247	3.4763	2.2620	1.3743
FBtr0085570_99	I	-0.1093	0.4890	2.1143	1.0630	1.9783
FBtr0085590_115	I	0.5697	1.2130	1.2953	-0.1400	0.8523
FBtr0085590_209	I	1.3107	1.4357	-0.0783	-0.9277	1.6403
FBtr0085590_99	I	1.8453	2.3157	2.5413	2.3020	1.7790
FBtr0085621_905	I	-0.5863	1.5030	3.0560	1.2623	1.0920
FBtr0085714_179	I	2.5780	2.2630	4.1423	0.1933	2.6443
FBtr0085714_260	I	1.1710	4.1780	4.4003	3.3913	3.2627
FBtr0085720_104	I	0.4007	1.9047	1.4810	0.0307	0.9917
FBtr0085720_115	I	-0.0107	3.0087	0.7830	0.2167	0.1120
FBtr0085720_446	I	4.5903	3.4917	3.1137	1.6247	3.4820
FBtr0085720_584	I	1.2310	0.4113	1.8277	4.0163	2.0413
FBtr0085720_589	I	2.0863	2.6527	2.6513	1.3293	0.6413
FBtr0085744_4	I	NA	0.0910	0.8510	0.8597	0.9457
FBtr0085744_51	I	2.3260	2.8153	2.3190	1.0383	2.0147
FBtr0085744_84	I	3.0967	1.2830	1.7870	1.9613	4.4320
FBtr0085758_137	I	1.5053	1.3980	3.9503	3.2950	3.2950
FBtr0085758_575	I	0.8617	1.6833	0.6963	0.8943	0.8557
FBtr0085769_587	I	0.3723	4.3647	3.7700	1.0363	0.3457
FBtr0085787_169	I	2.9643	1.7830	3.9503	1.1550	1.3963
FBtr0085787_289	I	0.8237	0.1433	2.5117	1.3223	-1.1013
FBtr0085788_379	I	3.1407	3.7413	3.6643	2.3553	3.4357
FBtr0085799_344	I	-0.5817	0.8883	0.7390	0.3727	-0.0127
FBtr0085803_164	I	-0.0977	1.3457	2.9067	1.1097	2.4593
FBtr0085803_254	I	0.8510	3.1297	3.1057	1.1307	1.4617
FBtr0085803_324	I	1.4000	2.9943	2.4297	0.9317	1.4680
FBtr0085803_483	I	2.4453	3.9380	3.4237	2.8953	2.6433
FBtr0085808_103	I	-0.0430	0.0370	1.1190	1.3173	1.8487
FBtr0085851_119	I	0.9930	4.4747	5.8000	3.3410	3.8720
FBtr0085851_134	I	2.1393	3.9297	5.8000	4.5307	3.8783
FBtr0085851_269	I	2.2473	2.6660	5.2690	3.8853	3.2847
FBtr0085851_59	I	2.9793	2.3527	4.9160	2.4873	5.2247
FBtr0085851_68	I	2.4873	5.2247	6.0197	2.5883	2.3153
FBtr0085851_99	I	3.8800	4.0120	3.7043	4.8287	3.0513
FBtr0085852_196	I	-0.4520	0.6817	-0.0697	0.3400	0.4257
FBtr0085855_137	I	4.3623	2.4380	2.1003	2.1177	2.7227
FBtr0085858_30	I	1.6367	1.1833	-0.1043	-0.1670	0.0873
FBtr0085885_324	I	0.0667	0.2840	2.1250	0.9037	-0.3357
FBtr0085896_39	I	1.1577	0.0920	-0.1980	0.2403	0.4420
FBtr0085914_343	I	0.0000	0.0000	0.0000	0.0000	0.0000
FBtr0085915_159	I	0.2643	0.8433	0.6737	0.4200	1.1673
FBtr0085918_45	I	0.5653	0.0020	3.1380	2.2370	3.1460
FBtr0085921_75	I	1.6027	1.9307	1.3933	0.4730	0.7367
FBtr0085922_221	I	2.0043	0.9557	2.1697	2.5893	0.7157
FBtr0085922_230	I	2.5893	0.7157	2.4883	1.3693	0.5420
FBtr0085922_89	I	4.5887	1.4840	2.9680	1.5773	1.4880
FBtr0085955_103	I	1.1650	1.4697	0.6733	0.7360	0.9927
FBtr0085955_149	I	0.3807	0.7193	0.5650	1.2943	1.9880
FBtr0085974_121	I	0.1980	0.0950	1.6653	0.2697	1.2377
FBtr0085974_127	I	1.6653	0.2697	1.2377	1.0557	-0.9807
FBtr0085992_258	I	-0.3457	3.5570	2.8350	0.7303	2.3227
FBtr0086000_47	I	2.3067	1.0490	2.3130	3.2507	-0.2110
FBtr0086011_806	I	-0.0103	0.5780	3.0577	3.7190	1.4567
FBtr0086027_373	I	0.3070	2.0343	2.9857	1.6810	2.4830
FBtr0086027_452	I	2.5837	2.5717	3.0577	2.5233	2.1033
FBtr0086039_162	I	0.5527	0.4610	0.5260	0.5347	0.6620
FBtr0086054_198	I	-0.2240	0.3697	-0.1413	0.2517	-0.5357
FBtr0086054_203	I	-0.0663	-0.2173	0.2200	0.1467	0.4507
FBtr0086054_211	I	-0.1063	0.3070	0.7260	0.3670	-0.2567
FBtr0086055_221	I	1.0163	0.5653	-0.0043	0.9353	0.6947
FBtr0086055_228	I	0.1397	0.9383	0.6367	0.2883	-0.4663
FBtr0086057_39	I	0.6033	0.0340	0.4383	1.1670	0.0323
FBtr0086062_109	I	0.7003	0.5933	0.5617	1.9250	0.3987
FBtr0086062_139	I	-0.1420	1.5053	0.3330	-0.0123	0.8053
FBtr0086062_145	I	0.3330	-0.0123	0.8053	0.9733	1.7933
FBtr0086062_150	I	1.3027	0.4347	1.0627	2.3177	1.3487
FBtr0086062_533	I	0.5520	2.2207	2.8987	1.8167	0.9883
FBtr0086062_73	I	1.5687	1.4370	1.1963	1.6587	0.7690
FBtr0086062_89	I	1.3737	0.8937	1.4097	1.3820	0.4290
FBtr0086062_97	I	1.3230	0.4570	1.9523	0.7377	0.7003
FBtr0086072_125	I	0.5140	-0.2523	0.9757	0.2483	0.5030
FBtr0086072_174	I	1.0633	-0.0223	0.6423	0.9013	-0.1697
FBtr0086072_209	I	0.6447	0.6423	0.5037	1.2893	0.4807
FBtr0086079_109	I	0.9840	0.5470	1.2410	0.9737	1.4047
FBtr0086079_85	I	0.2617	0.4510	0.8507	-0.4430	-0.1410
FBtr0086079_99	I	0.4477	0.2900	0.4893	0.5640	0.5470
FBtr0086084_70	I	0.7723	2.1253	0.6283	1.3590	0.2400
FBtr0086085_74	I	1.1217	-0.6107	0.4613	2.7617	-0.4087
FBtr0086091_223	I	-0.1373	0.9283	0.6373	0.3997	0.4943
FBtr0086094_177	I	0.4367	-0.1397	0.7127	0.3667	-0.2123
FBtr0086094_186	I	0.3667	-0.2123	0.3877	0.3980	0.6237
FBtr0086107_130	I	1.4180	1.3477	2.4783	1.1730	2.6237
FBtr0086114_25	I	1.5530	4.5430	3.3890	3.8923	1.8377
FBtr0086135_168	I	0.2263	0.5240	0.6287	0.3247	0.2137
FBtr0086140_1157	I	2.5063	2.0800	3.3843	1.2643	1.6520
FBtr0086140_1325	I	4.4163	4.2400	4.3823	4.1847	2.2357
FBtr0086140_682	I	0.7437	1.2540	0.3170	0.9073	0.7757
FBtr0086140_706	I	1.3837	0.5053	0.4297	0.7527	1.0480
FBtr0086140_711	I	0.3227	0.2667	1.0473	0.8653	1.6777
FBtr0086140_735	I	0.9447	0.2223	0.7140	2.2460	1.5237
FBtr0086140_959	I	1.0107	0.4517	1.2963	0.6853	1.2663
FBtr0086145_102	I	0.6487	2.8827	2.1717	0.2640	-0.0457
FBtr0086145_120	I	0.0867	0.1853	0.0923	0.4613	0.2363
FBtr0086145_144	I	-0.1627	-0.1687	0.2663	-0.1807	-0.0460
FBtr0086145_251	I	0.8903	0.5157	2.1973	1.6460	1.2660
FBtr0086219_206	I	2.1887	3.8443	3.9030	3.7810	2.3983
FBtr0086219_218	I	2.3983	3.5343	2.5350	2.3880	3.8557
FBtr0086219_225	I	1.9393	2.2650	2.9537	2.1883	1.5297
FBtr0086219_347	I	3.0630	4.2667	3.8950	1.7047	4.2030
FBtr0086222_137	I	0.9017	1.6307	1.3640	1.4620	0.6567
FBtr0086222_202	I	4.4473	2.3267	4.4503	3.6047	2.3707
FBtr0086222_328	I	4.2760	4.1593	5.1797	4.4943	2.4987
FBtr0086231_54	I	1.2520	3.3893	2.6783	3.6393	2.1500
FBtr0086236_25	I	1.9347	1.9217	0.3860	-0.3740	1.2573
FBtr0086259_41	I	0.7877	0.6020	1.2233	1.4673	0.9567
FBtr0086270_36	I	2.4397	0.9033	2.6703	1.2220	0.8120
FBtr0086270_70	I	1.8380	1.0613	3.4190	1.7963	2.0470
FBtr0086302_145	I	0.2553	0.7617	1.8060	-0.5943	-0.2133
FBtr0086302_162	I	0.8977	0.5753	1.1653	0.0033	0.9200
FBtr0086302_192	I	1.3607	1.4790	1.5830	1.3283	1.3397
FBtr0086309_138	I	1.4080	0.4237	0.0757	1.3540	0.6270
FBtr0086309_256	I	2.7967	4.5650	4.3907	5.1350	2.8210
FBtr0086461_676	I	4.5903	3.0820	3.9503	2.3903	3.5993
FBtr0086461_689	I	3.6230	2.0393	3.5147	0.6250	0.8247
FBtr0086504_144	I	0.6987	1.2090	2.4390	0.8243	1.6933
FBtr0086519_46	I	0.5773	1.2070	0.8723	0.2797	0.3620
FBtr0086544_59	I	0.8743	0.0370	1.5733	-0.4780	-0.1790
FBtr0086563_109	I	-1.0810	-0.1870	0.6977	-0.0183	-0.1083
FBtr0086581_172	I	1.1970	1.4517	1.8913	0.8467	0.4177
FBtr0086628_52	I	2.1000	2.7217	1.7770	1.3367	0.8440
FBtr0086628_93	I	1.7707	2.4287	1.4887	0.9243	1.9740
FBtr0086654_409	I	1.9580	1.7473	1.8497	1.7080	0.7897
FBtr0086654_511	I	0.2750	1.7000	1.7933	0.1427	-0.0987
FBtr0086658_155	I	0.8253	1.0787	1.1153	1.8373	1.2230
FBtr0086658_161	I	1.1153	1.8373	1.2230	0.3757	0.5653
FBtr0086680_58	I	0.9210	0.8373	0.7783	0.4910	1.8393
FBtr0086680_85	I	0.6800	0.6137	0.8553	0.9423	0.2960
FBtr0086691_124	I	0.8023	1.3373	3.1940	0.7137	0.7597
FBtr0086691_78	I	1.1703	2.0437	2.3180	0.8833	3.1000
FBtr0086693_266	I	2.6503	2.9633	2.8377	2.3607	1.7343
FBtr0086693_316	I	0.9423	1.4820	1.3597	1.8697	0.5510
FBtr0086693_71	I	-0.1673	0.4790	1.9993	1.0507	0.4367
FBtr0086701_107	I	3.4940	4.1597	3.6330	4.0047	-0.2913
FBtr0086701_27	I	3.0453	4.0117	4.1673	4.1917	4.1917
FBtr0086701_78	I	2.4493	2.5930	2.0137	4.7980	3.5047
FBtr0086732_204	I	0.1403	0.0137	1.2207	0.2503	1.3053
FBtr0086773_164	I	1.4930	0.7327	2.1377	1.5400	2.2213
FBtr0086774_134	I	1.0547	1.4090	2.6417	2.5807	1.7503
FBtr0086797_190	I	1.7833	0.1773	1.1100	1.7167	0.3123
FBtr0086828_256	I	-0.4733	1.6997	2.0413	2.8030	2.0630
FBtr0086828_274	I	4.2140	3.1477	3.7260	2.4830	1.4787
FBtr0086833_685	I	1.6747	1.8167	2.4983	2.6330	1.0520
FBtr0086839_84	I	2.9087	2.3803	1.0467	1.2787	0.1770
FBtr0086887_239	I	2.5317	5.0580	4.3823	3.6893	4.3567
FBtr0086887_257	I	2.9707	4.3823	4.3823	3.9360	3.5063
FBtr0086887_548	I	0.6777	2.9793	3.9427	3.9427	1.9300
FBtr0086890_14	I	2.1843	3.6150	2.1653	1.1433	1.2123
FBtr0086890_98	I	3.1847	3.3750	2.3400	2.6030	4.1850
FBtr0086891_292	I	0.6687	2.2087	1.8487	2.1670	1.8113
FBtr0086891_314	I	2.6157	2.6057	3.1410	1.0713	1.9260
FBtr0086913_103	I	0.0820	2.0223	3.6070	3.0687	1.2313
FBtr0086917_113	I	0.3973	-0.3307	-0.3283	0.5430	-0.3883
FBtr0086945_52	I	2.0013	1.5650	0.2227	1.1180	1.9903
FBtr0086966_160	I	1.0610	1.6670	2.1107	2.1397	0.1180
FBtr0086966_202	I	0.1347	0.2693	0.7577	1.4770	0.5713
FBtr0086966_231	I	2.3883	2.3457	2.2373	1.4490	1.7987
FBtr0086966_237	I	2.2373	1.4490	1.7987	1.7203	3.0077
FBtr0086967_111	I	1.1693	0.6043	1.8113	2.2250	0.3193
FBtr0086971_352	I	0.5470	0.7943	1.8847	0.4840	0.7503
FBtr0086971_399	I	1.2263	1.4500	1.6577	1.3653	1.7727
FBtr0086971_80	I	1.0300	1.8000	0.6893	0.6523	1.3080
FBtr0087007_69	I	0.4523	0.9467	1.7370	0.0843	0.5263
FBtr0087027_189	I	0.7500	0.8703	1.9237	-0.5070	0.5073
FBtr0087059_62	I	1.6107	1.6707	2.3410	1.7730	1.3177
FBtr0087072_106	I	2.0757	0.4273	0.1540	1.1987	1.9147
FBtr0087072_163	I	-0.0913	0.1347	-0.7417	-0.7097	-0.7073
FBtr0087072_26	I	0.0387	1.9040	0.9920	2.2867	0.2980
FBtr0087073_318	I	-0.0060	0.6737	4.2477	2.5983	2.1570
FBtr0087121_115	I	1.1703	0.3393	2.1377	0.9873	1.9667
FBtr0087191_48	I	2.5593	1.8697	0.5317	0.5890	1.4643
FBtr0087191_60	I	1.4643	1.2213	1.6770	0.3073	1.0617
FBtr0087191_78	I	1.6787	1.3013	2.2260	0.0320	0.2267
FBtr0087191_84	I	2.2260	0.0320	0.2267	0.5303	-0.3167
FBtr0087205_103	I	0.7500	1.0603	1.7673	1.1910	0.9507
FBtr0087217_148	I	1.0767	2.3347	2.1577	1.0730	2.3573
FBtr0087236_110	I	2.0690	2.3100	2.8093	3.0190	-0.1287
FBtr0087242_85	I	1.2553	1.4687	1.3993	1.8413	2.7180
FBtr0087258_134	I	0.9153	2.0917	3.0640	1.4600	0.6127
FBtr0087258_438	I	-0.0027	2.0460	3.4357	1.1267	1.2870
FBtr0087258_462	I	1.1773	1.5983	0.3600	2.1753	2.0040
FBtr0087258_468	I	0.3600	2.1753	2.0040	2.5443	1.7993
FBtr0087331_15	I	1.9130	1.5803	1.7880	0.4543	1.5437
FBtr0087332_152	I	0.3143	1.8740	2.0133	0.5977	0.7713
FBtr0087334_1	I	NA	NA	-0.5617	0.2730	0.2627
FBtr0087353_234	I	0.4243	0.8123	1.6897	0.2830	0.1987
FBtr0087353_328	I	1.7013	1.7507	2.0047	1.6613	0.1987
FBtr0087374_243	I	2.0453	2.7813	3.4790	3.0170	1.7653
FBtr0087374_59	I	2.1930	2.3643	3.1940	2.4740	3.6820
FBtr0087391_110	I	0.1790	1.3023	3.7927	3.3537	1.0553
FBtr0087392_44	I	1.5027	1.3807	1.3413	3.1150	1.8917
FBtr0087404_104	I	2.8597	1.0133	3.5247	2.3667	1.0660
FBtr0087487_27	I	0.3230	0.4507	2.7430	0.4890	2.2620
FBtr0087493_364	I	0.2417	1.3020	1.6003	2.6680	2.0703
FBtr0087501_137	I	0.1227	-1.8847	-0.1413	0.2173	2.3833
FBtr0087501_173	I	-1.2553	0.0480	0.3027	1.1787	-0.0013
FBtr0087524_289	I	1.3957	1.6507	0.5680	2.2313	2.9307
FBtr0087538_19	I	1.9420	1.7123	2.6090	2.4017	1.2427
FBtr0087564_402	I	0.1823	2.3200	1.2073	3.9843	3.3217
FBtr0087569_185	I	0.0940	1.1380	3.5633	0.9247	0.3420
FBtr0087569_71	I	0.9520	3.4000	3.1520	3.5270	3.4953
FBtr0087573_53	I	0.5063	1.2773	1.8983	2.2490	2.1243
FBtr0087578_28	I	0.4790	0.9490	0.2910	0.6650	1.3263
FBtr0087578_76	I	1.2917	2.1830	0.2063	-0.2390	1.6590
FBtr0087594_60	I	0.9470	2.0307	1.7507	1.7047	1.3707
FBtr0087596_351	I	0.5717	1.3737	0.5923	0.0000	0.0000
FBtr0087604_140	I	3.5223	3.5223	3.0497	3.0497	1.6500
FBtr0087605_42	I	-0.2033	0.8580	1.5180	1.7567	0.9093
FBtr0087605_55	I	0.8173	1.4870	2.4263	1.8293	1.0700
FBtr0087612_195	I	1.1650	3.5347	2.5367	1.8227	1.0200
FBtr0087613_22	I	0.2023	2.2537	2.6733	3.0173	1.2550
FBtr0087614_89	I	3.0823	4.2220	3.6487	2.4940	1.8163
FBtr0087647_332	I	0.5640	0.5990	1.9757	2.3443	0.3633
FBtr0087648_101	I	-0.0753	2.5937	1.8143	0.5503	1.2183
FBtr0087648_140	I	1.9487	1.0527	1.7823	0.8307	1.7553
FBtr0087648_146	I	1.7823	0.8307	1.7553	1.2403	1.0930
FBtr0087648_152	I	1.7553	1.2403	1.0930	0.9217	0.6113
FBtr0087648_179	I	1.4920	2.7687	2.0420	2.2517	0.6310
FBtr0087648_188	I	2.2517	0.6310	1.1807	0.1620	1.1543
FBtr0087648_218	I	1.8703	0.5663	0.2847	1.7873	0.8770
FBtr0087648_224	I	0.2847	1.7873	0.8770	1.7557	0.3633
FBtr0087648_444	I	2.9903	4.0783	3.2320	3.4683	2.8307
FBtr0087648_83	I	0.9203	2.2640	2.9333	1.1443	1.4387
FBtr0087648_87	I	3.6477	2.2700	0.6430	2.7757	0.0983
FBtr0087669_109	I	0.2857	1.3607	1.2830	3.9450	1.1397
FBtr0087685_38	I	1.7143	1.5937	1.9447	0.4747	-0.3673
FBtr0087687_129	I	1.9757	4.7430	4.2000	2.9730	2.9650
FBtr0087687_160	I	3.3057	2.9793	5.8547	2.8420	2.7463
FBtr0087700_288	I	1.6260	1.2833	2.9177	1.2303	1.0263
FBtr0087702_94	I	0.8477	2.4407	1.3090	0.7480	0.4283
FBtr0087738_63	I	0.3370	1.0320	-0.0023	0.4707	-0.0400
FBtr0087740_316	I	2.7000	3.1380	2.3167	1.8610	2.2727
FBtr0087763_96	I	0.2857	2.6070	1.8263	2.2303	0.5783
FBtr0087770_97	I	0.7557	0.6583	0.6357	0.2580	2.2590
FBtr0087787_1298	I	2.4737	2.4960	1.7857	2.8273	1.1113
FBtr0087787_1967	I	1.9283	2.5517	5.5547	1.6467	4.2797
FBtr0087787_2063	I	4.3563	2.3473	4.2103	3.5660	2.4793
FBtr0087805_135	I	-0.1553	0.8493	2.0490	1.3197	0.7463
FBtr0087816_40	I	0.1380	0.3927	0.1223	1.5193	1.0123
FBtr0087822_217	I	0.8367	0.2983	1.8270	0.6207	0.1760
FBtr0087830_158	I	3.9887	3.0640	3.4377	2.3823	4.0090
FBtr0087830_273	I	1.6460	1.6960	2.1587	1.6157	2.4547
FBtr0087830_559	I	3.6700	2.3527	2.6743	3.6150	2.6383
FBtr0087830_593	I	1.4233	1.5763	2.5857	2.5660	1.9747
FBtr0087830_885	I	2.1167	0.5393	0.6080	0.5917	2.1900
FBtr0087832_225	I	3.0627	3.0477	3.5763	1.4717	2.7587
FBtr0087832_62	I	1.1127	1.2190	1.5833	1.8173	1.0007
FBtr0087845_81	I	0.6307	1.0890	2.0243	0.0880	1.5500
FBtr0087853_121	I	0.3507	0.9677	1.3193	0.5807	1.6460
FBtr0087853_149	I	1.4373	1.4507	2.2073	1.4803	1.5127
FBtr0087902_164	I	2.9490	3.5077	2.5857	1.4177	0.9247
FBtr0087974_114	I	0.3477	2.1940	2.0523	1.3070	1.8230
FBtr0087982_28	I	-0.0293	-0.2397	0.4277	0.0140	-0.4350
FBtr0088016_7	I	2.8337	2.7600	3.1303	2.5297	3.2663
FBtr0088018_103	I	0.0670	0.9083	-0.1150	0.6540	1.5160
FBtr0088018_77	I	2.3533	3.0163	1.7267	0.6143	0.7823
FBtr0088018_99	I	1.9717	-0.2087	1.2890	-0.3333	0.4160
FBtr0088045_90	I	1.8837	1.6787	3.3600	2.3540	3.8847
FBtr0088047_173	I	-0.9980	0.9780	2.4780	-0.1617	0.2300
FBtr0088051_32	I	1.4940	0.4540	1.1140	-0.3727	-0.1697
FBtr0088100_201	I	0.6317	0.8507	4.3907	2.5367	0.7830
FBtr0088103_153	I	2.0860	2.0443	2.0443	1.6170	1.3780
FBtr0088103_417	I	2.3147	2.6973	4.7737	3.6383	4.4290
FBtr0088129_132	I	1.5653	3.3777	4.1133	4.1373	3.6980
FBtr0088129_221	I	2.7980	1.8130	3.3143	1.1140	2.5927
FBtr0088140_97	I	2.1190	2.3547	0.7027	1.4047	3.9740
FBtr0088180_102	I	1.0033	2.2353	2.3963	1.0967	2.3353
FBtr0088180_120	I	0.5573	1.2630	2.9103	1.9970	2.5057
FBtr0088205_118	I	0.3963	0.3103	0.7170	0.6403	1.2740
FBtr0088210_1024	I	0.3430	1.4137	1.4340	0.9623	1.2043
FBtr0088223_132	I	-0.0720	2.3203	2.1657	3.2907	3.0793
FBtr0088223_160	I	0.9727	1.1497	3.4500	0.9543	1.7230
FBtr0088223_165	I	3.0750	0.7503	1.9033	1.7953	1.2720
FBtr0088235_150	I	0.8860	1.1837	1.7683	0.9507	0.2680
FBtr0088251_256	I	0.1253	0.1227	1.4440	0.7750	1.2167
FBtr0088254_163	I	2.1323	1.4547	1.2800	1.4210	2.3353
FBtr0088254_274	I	2.6583	2.8320	2.3370	2.1057	1.8930
FBtr0088254_287	I	2.7660	1.3483	-0.0177	0.9277	0.4717
FBtr0088254_292	I	0.2483	0.5670	0.5080	0.1227	0.6823
FBtr0088258_108	I	0.6770	2.4410	3.9427	1.9167	4.0350
FBtr0088281_1117	I	2.5680	3.6167	4.1133	1.9653	1.6660
FBtr0088369_698	I	3.8057	3.0633	2.3543	2.8323	2.6767
FBtr0088369_769	I	2.0853	0.7117	1.5830	-0.3607	-0.0953
FBtr0088385_377	I	1.4473	1.6093	1.8053	0.5733	1.7123
FBtr0088394_191	I	0.2293	1.3323	0.4267	0.2197	-0.2527
FBtr0088394_404	I	1.5160	0.9663	2.8813	0.3863	1.4453
FBtr0088399_213	I	0.5853	3.1223	2.7000	0.4633	1.1943
FBtr0088399_231	I	0.3487	0.9177	0.4400	1.2193	0.8757
FBtr0088405_410	I	0.4063	2.1783	1.5470	0.0447	0.4970
FBtr0088417_61	I	1.9640	2.4443	2.2817	3.2420	1.8770
FBtr0088423_143	I	1.6930	0.9700	1.7820	0.5823	0.8377
FBtr0088429_51	I	0.1323	1.3700	1.8660	1.0380	1.3050
FBtr0088440_147	I	-0.0560	0.4697	2.2680	1.6780	-0.0430
FBtr0088440_89	I	0.5707	2.0410	2.8323	1.3477	1.6573
FBtr0088447_611	I	2.1330	1.3773	1.5317	2.2240	0.9283
FBtr0088452_226	I	-0.0407	-0.6247	0.2600	0.8583	-0.2713
FBtr0088452_230	I	-0.2957	0.2637	0.2650	-0.1237	-0.5240
FBtr0088452_253	I	-0.1703	0.2453	1.6540	2.8193	1.5170
FBtr0088477_101	I	0.9550	0.6627	0.9267	0.9067	2.0820
FBtr0088506_613	I	1.8973	2.4890	3.7260	2.4930	3.1337
FBtr0088524_38	I	1.5460	1.2540	2.3717	1.5383	2.4283
FBtr0088576_219	I	2.3250	1.5560	2.4507	1.7117	0.1767
FBtr0088583_224	I	0.7730	0.8903	3.7130	2.9383	2.3657
FBtr0088601_123	I	0.7207	2.2583	3.0470	3.6123	2.2257
FBtr0088601_148	I	2.0763	1.4713	2.0170	1.6660	1.5187
FBtr0088611_216	I	1.3957	0.0650	2.0020	0.3967	0.6127
FBtr0088611_349	I	2.9113	3.3797	2.9280	1.5363	2.2357
FBtr0088611_381	I	2.4650	2.0107	2.0233	2.1410	1.6220
FBtr0088611_82	I	2.2327	1.4170	1.5890	0.1660	1.5627
FBtr0088624_116	I	3.2620	4.3060	2.8423	1.1993	2.1613
FBtr0088630_105	I	0.4957	1.6213	1.8877	1.3930	0.4183
FBtr0088630_69	I	0.7770	0.4157	0.7750	0.0917	1.3747
FBtr0088630_99	I	-0.0450	1.2857	0.4957	1.6213	1.8877
FBtr0088633_391	I	-0.1800	3.4147	2.9570	0.4713	1.2650
FBtr0088684_55	I	0.6323	0.8940	1.1960	0.3900	0.8530
FBtr0088694_52	I	2.8787	2.2903	2.2813	1.2190	0.2017
FBtr0088700_113	I	1.6393	2.1930	0.1323	2.0263	0.3980
FBtr0088716_87	I	2.8680	2.5563	2.3383	1.0687	2.4237
FBtr0088730_81	I	1.2767	2.5230	2.6213	1.3600	0.9130
FBtr0088781_114	I	0.2117	0.6953	0.8877	1.7210	1.7473
FBtr0088781_121	I	1.6667	1.4527	1.6623	-0.0040	1.2537
FBtr0088782_50	I	0.1183	-0.1163	-0.4277	-0.2680	-0.6490
FBtr0088784_78	I	2.1187	0.9957	2.6793	3.8457	3.7680
FBtr0088784_81	I	0.9957	2.6793	3.8457	3.7680	2.4087
FBtr0088792_635	I	1.7870	4.2810	1.4527	2.8500	2.5703
FBtr0088806_40	I	3.9337	2.1333	2.8017	4.3767	3.3420
FBtr0088826_45	I	0.1543	0.3620	0.5297	-0.6180	0.0473
FBtr0088833_364	I	0.1977	0.0000	1.6140	0.8900	0.3893
FBtr0088836_262	I	2.1047	1.8390	2.5860	1.7510	0.6253
FBtr0088836_66	I	2.7670	2.6203	2.0897	3.5333	0.3913
FBtr0088873_247	I	1.1307	2.7923	3.7117	3.1940	2.4913
FBtr0088873_288	I	1.7580	2.4017	2.3760	2.6560	1.5197
FBtr0088878_113	I	-0.2180	1.0330	1.6680	-0.0550	-0.6820
FBtr0088878_68	I	-0.8330	0.9030	1.1060	0.7027	0.6573
FBtr0088878_95	I	-0.3103	1.0653	1.1797	0.2803	0.3143
FBtr0088889_77	I	1.7707	2.0013	1.3790	-0.1357	0.3677
FBtr0088904_81	I	1.4433	0.5957	1.7177	1.2307	0.7010
FBtr0088942_51	I	2.6980	3.2553	3.6497	3.0047	0.9347
FBtr0089006_89	I	2.8017	0.9803	0.5367	0.6610	1.7737
FBtr0089007_169	I	0.8267	-0.1913	-1.2060	0.0550	1.7100
FBtr0089007_179	I	0.8887	2.1293	2.7730	1.2973	1.9180
FBtr0089007_633	I	2.9390	2.3843	1.2703	1.6540	0.4453
FBtr0089015_68	I	0.3047	2.2787	2.6820	0.4153	0.6637
FBtr0089061_29	I	0.4333	1.9553	1.2177	1.2810	1.4437
FBtr0089065_959	I	0.8790	0.7377	0.4967	0.3967	0.2577
FBtr0089067_28	I	0.6123	0.2240	-0.1487	0.1063	0.4090
FBtr0089075_112	I	0.9023	0.5810	1.3693	0.7183	0.2430
FBtr0089075_144	I	0.8123	0.7907	1.3390	1.0427	0.4940
FBtr0089075_203	I	0.4053	0.2883	0.2697	1.2450	1.8747
FBtr0089075_213	I	1.9733	1.1663	1.8757	1.6050	1.4617
FBtr0089075_238	I	0.5117	-0.0290	-0.2963	0.6887	0.5460
FBtr0089075_247	I	0.6887	0.5460	0.6447	0.4367	0.2510
FBtr0089075_253	I	0.6447	0.4367	0.2510	0.7780	0.9497
FBtr0089075_294	I	0.8673	0.2863	0.2300	0.8557	0.1473
FBtr0089077_228	I	0.5140	0.3103	0.1653	1.2140	-0.0597
FBtr0089077_264	I	-0.3353	0.9247	-0.4630	0.2890	0.2683
FBtr0089077_285	I	0.0067	0.4793	-0.2100	-0.6083	-0.5660
FBtr0089077_294	I	-0.6083	-0.5660	-0.0670	-0.0510	-0.1780
FBtr0089082_249	I	0.4883	1.9537	2.0173	0.1503	0.8970
FBtr0089082_99	I	0.6803	1.3593	1.4797	-0.2827	-0.0233
FBtr0089094_349	I	1.7787	0.8963	2.0630	1.2567	1.6800
FBtr0089094_390	I	0.3447	1.2920	0.5437	0.2113	-0.0313
FBtr0089094_424	I	-0.0233	0.4537	0.7810	0.1550	0.5757
FBtr0089095_133	I	0.7943	1.2120	2.0513	0.5157	1.2373
FBtr0089095_148	I	0.6930	1.2807	1.0453	1.0440	0.9940
FBtr0089095_188	I	0.9413	1.7107	1.3693	0.0860	2.3203
FBtr0089095_76	I	1.4257	0.7133	0.2910	1.0040	1.1000
FBtr0089100_193	I	0.6070	0.3907	0.8630	1.5633	1.7607
FBtr0089100_250	I	2.5180	1.4397	1.0773	1.7300	2.3933
FBtr0089100_266	I	1.0790	-0.2893	1.2013	1.9847	0.1900
FBtr0089103_194	I	1.0160	0.0230	0.5880	-0.0647	0.7417
FBtr0089103_234	I	0.7060	0.4740	0.5043	1.2497	0.6847
FBtr0089103_243	I	1.2497	0.6847	1.1150	1.3093	0.9210
FBtr0089103_429	I	0.4843	0.5070	1.7247	1.2460	2.5607
FBtr0089103_435	I	1.7247	1.2460	2.5607	0.5923	1.0117
FBtr0089103_46	I	0.0670	-0.2190	0.7097	0.3243	0.1180
FBtr0089110_150	I	0.5950	0.2620	0.3993	0.5933	0.6697
FBtr0089111_108	I	0.3250	0.4640	-0.5353	-0.8207	-0.2523
FBtr0089111_200	I	0.4913	0.0877	1.7043	0.1883	-0.1163
FBtr0089111_344	I	-0.6740	0.2780	-0.0880	1.0317	0.0383
FBtr0089111_399	I	0.3993	-0.4387	0.1937	-0.6820	-0.5633
FBtr0089111_439	I	0.0510	0.3453	0.8690	0.0903	0.6813
FBtr0089111_85	I	0.0220	1.1923	1.8273	-0.4757	0.2067
FBtr0089113_104	I	-0.5107	1.6377	1.1150	-0.0267	0.1960
FBtr0089113_142	I	-0.1940	0.9853	0.8307	-0.1357	-0.1273
FBtr0089121_132	I	-0.3217	1.4933	2.0087	2.8707	1.9110
FBtr0089121_310	I	1.8393	-0.4793	2.8073	1.0557	0.4197
FBtr0089121_340	I	0.7940	1.4960	2.5650	1.7250	1.8223
FBtr0089122_79	I	0.1973	1.2810	1.3463	0.6500	0.6860
FBtr0089122_85	I	1.3463	0.6500	0.6860	0.5060	0.4697
FBtr0089123_161	I	1.0960	1.0930	0.9613	0.6670	0.0473
FBtr0089123_180	I	1.3033	0.5410	0.6463	0.6100	1.9823
FBtr0089123_197	I	1.2467	0.7777	0.3423	1.2263	-0.0533
FBtr0089123_201	I	0.8000	0.5227	0.8313	0.4473	0.3060
FBtr0089123_53	I	-0.2680	0.1393	0.6177	0.4513	1.1140
FBtr0089126_288	I	1.6120	0.8420	0.6770	0.0923	0.3560
FBtr0089133_110	I	1.8223	2.4600	4.0243	2.2953	1.8877
FBtr0089133_146	I	2.7523	1.9037	2.0560	1.4420	2.7157
FBtr0089133_152	I	2.0560	1.4420	2.7157	2.0720	2.7277
FBtr0089133_181	I	0.7270	0.5963	-0.6900	0.4830	1.1230
FBtr0089133_209	I	-0.0623	0.0837	0.8503	0.7033	2.2387
FBtr0089133_32	I	-0.2717	0.7277	0.7070	0.7767	1.7947
FBtr0089133_68	I	0.6000	1.1280	2.9200	0.6117	1.9557
FBtr0089145_184	I	1.4657	0.8883	0.5297	2.4727	1.7357
FBtr0089146_148	I	0.4537	-0.0873	1.2920	-0.5190	0.2110
FBtr0089147_123	I	-0.5020	-0.0583	0.2307	-0.4717	0.8240
FBtr0089147_156	I	-0.3353	-0.1390	0.0623	0.3610	0.4843
FBtr0089148_137	I	1.7073	1.1567	1.0060	-0.2927	0.2603
FBtr0089148_188	I	0.3423	0.1320	-1.0250	-0.8373	0.8650
FBtr0089148_230	I	-0.3167	0.7710	0.9763	-0.2193	1.0420
FBtr0089149_231	I	-0.3680	0.6190	0.9710	-0.4920	0.4163
FBtr0089161_215	I	0.5970	0.5203	1.4610	2.6853	0.3620
FBtr0089172_184	I	0.2713	0.0660	-0.8150	1.4797	0.0590
FBtr0089179_126	I	-0.0833	0.7543	0.0390	-0.9597	0.4723
FBtr0089179_150	I	0.1333	-0.5373	-0.1920	-0.2130	0.4410
FBtr0089179_177	I	0.8263	0.8247	0.1280	0.0997	-0.6017
FBtr0089179_264	I	-0.3640	1.0993	1.4283	1.4213	-0.6953
FBtr0089179_288	I	0.1690	2.3707	0.9580	-0.2567	-0.8413
FBtr0089179_306	I	1.7717	0.6580	0.8627	0.4023	1.3437
FBtr0089204_238	I	-0.0217	-0.1527	0.3480	0.7970	0.2973
FBtr0089204_284	I	0.7613	0.7643	0.5290	0.7170	0.0403
FBtr0089204_322	I	2.2530	0.5343	0.9003	0.9300	0.7660
FBtr0089204_351	I	0.5010	1.0020	1.6110	1.1317	0.3577
FBtr0089207_44	I	0.4013	2.5273	1.7367	0.9250	1.6560
FBtr0089210_91	I	0.5573	2.1360	0.8540	0.3360	0.5710
FBtr0089211_141	I	0.0753	-1.2247	0.2240	-0.5553	0.0843
FBtr0089222_87	I	0.0330	0.1230	0.1793	0.2310	-0.2020
FBtr0089222_91	I	-0.1017	0.4590	-0.1640	-0.0900	0.0633
FBtr0089224_381	I	-1.1610	0.1303	0.0300	0.7480	-0.1907
FBtr0089233_107	I	0.7853	0.6540	-0.4467	0.2560	0.4120
FBtr0089233_134	I	0.7987	-0.2953	-0.1057	0.4640	-0.4520
FBtr0089233_156	I	1.1223	1.5150	0.8620	-0.1987	0.3733
FBtr0089243_263	I	3.8113	1.6507	3.7600	3.1787	1.7963
FBtr0089243_271	I	2.4913	2.8460	2.7937	2.7187	0.3653
FBtr0089243_315	I	3.2117	0.8040	1.5643	2.6077	0.9770
FBtr0089243_67	I	3.3447	2.0793	1.5337	3.2013	0.9923
FBtr0089254_31	I	0.4777	1.3933	1.2337	0.6347	1.2117
FBtr0089262_508	I	0.0943	1.0877	0.4760	1.3687	0.4323
FBtr0089262_520	I	0.4323	1.1370	1.2520	2.3030	3.1223
FBtr0089262_673	I	0.2557	0.5390	-0.2220	0.1483	1.0483
FBtr0089304_159	I	0.7130	0.2500	0.3640	-0.3180	-0.1230
FBtr0089306_214	I	1.4300	1.3943	0.7930	0.2853	0.6683
FBtr0089306_268	I	1.2240	0.8670	0.7277	-0.2090	-0.3770
FBtr0089306_281	I	-0.3130	0.4787	0.3887	1.3483	1.1063
FBtr0089332_215	I	1.1017	1.3790	2.3190	1.5477	1.1703
FBtr0089338_219	I	0.5247	2.1063	2.0383	1.0530	-0.1813
FBtr0089338_298	I	0.0920	0.1670	-0.4410	1.1213	1.7967
FBtr0089341_82	I	1.0543	1.2120	1.2223	0.9087	1.0243
FBtr0089357_178	I	2.8150	0.5837	0.6430	1.7210	1.0053
FBtr0089357_242	I	0.8157	0.8467	0.5807	-0.2163	1.4803
FBtr0089357_364	I	2.6993	1.2333	2.3723	1.5887	1.7207
FBtr0089357_376	I	1.7207	0.6933	1.1437	0.9650	1.5993
FBtr0089365_248	I	1.1550	0.0000	0.2377	1.3133	1.2607
FBtr0089394_148	I	0.6487	2.1530	1.8877	1.7457	0.3360
FBtr0089394_50	I	0.7293	0.3013	0.5537	1.0810	1.4413
FBtr0089394_83	I	0.1077	0.9683	1.8877	0.7793	0.3740
FBtr0089407_62	I	1.7913	3.0887	2.6707	1.4747	2.5827
FBtr0089407_65	I	3.0887	2.6707	1.4747	2.5827	3.6467
FBtr0089445_226	I	0.4540	0.7860	1.8457	0.5907	1.0880
FBtr0089446_328	I	1.5153	2.5640	2.4287	2.8430	2.6490
FBtr0089446_424	I	0.7063	0.1533	0.4990	-0.2323	0.2073
FBtr0089446_472	I	-0.3880	0.5007	1.2677	1.3847	0.2633
FBtr0089446_508	I	1.5933	-0.6170	1.2357	1.7510	1.8230
FBtr0089446_521	I	2.2373	1.5523	2.5277	0.5553	1.4433
FBtr0089446_81	I	0.0080	0.8943	0.5053	0.8003	-0.6467
FBtr0089461_111	I	0.1663	0.2817	1.7257	0.1133	0.7223
FBtr0089461_129	I	1.5947	3.5343	3.0060	3.9427	2.9377
FBtr0089482_62	I	0.9623	2.0123	1.5720	0.9230	1.1447
FBtr0089485_40	I	1.5000	1.0463	0.7270	0.3567	-0.0857
FBtr0089485_58	I	1.5687	0.5300	1.5077	1.5633	1.0090
FBtr0089486_291	I	1.3710	0.5907	1.9950	1.6787	0.4640
FBtr0089486_295	I	0.8940	1.9117	1.5300	0.6020	1.2340
FBtr0089488_32	I	1.7177	2.3680	1.9360	1.8707	0.9093
FBtr0089503_19	I	0.0097	2.1713	4.1837	1.4943	3.1680
FBtr0089503_33	I	3.5960	2.7840	3.5797	2.0930	1.6650
FBtr0089513_580	I	0.8220	2.6643	3.3087	2.2077	1.9643
FBtr0089513_625	I	2.2107	1.5087	3.2237	3.6057	4.8420
FBtr0089513_646	I	3.0697	3.2440	4.2243	1.7047	2.6803
FBtr0089515_27	I	2.5710	3.0047	2.8163	1.8323	2.5063
FBtr0089548_5	I	NA	1.8390	1.7143	2.8507	0.4953
FBtr0089548_50	I	1.6487	3.0577	1.3123	2.6383	1.2920
FBtr0089548_98	I	-0.1090	0.3510	0.1377	3.0597	3.0810
FBtr0089555_150	I	3.0783	2.3717	3.5430	2.2450	2.5467
FBtr0089555_172	I	1.6470	2.3337	2.8007	3.0193	1.4527
FBtr0089555_199	I	3.1340	4.0800	3.5223	2.6880	2.6113
FBtr0089555_210	I	3.8157	1.2067	1.7107	3.9010	1.7930
FBtr0089576_49	I	0.9847	0.4480	0.3880	-0.3153	0.3110
FBtr0089583_107	I	2.7423	2.3377	1.7250	1.0367	1.7653
FBtr0089583_374	I	1.7867	2.2200	2.3763	2.0373	3.3450
FBtr0089583_392	I	2.5550	3.5333	3.5060	3.4783	3.1460
FBtr0089583_51	I	1.8250	2.5173	2.9710	2.6937	1.9107
FBtr0089583_554	I	0.8870	0.3823	2.2280	0.7390	1.8707
FBtr0089595_100	I	2.5957	1.8687	3.9367	3.6933	3.9610
FBtr0089595_86	I	1.5620	-0.4583	0.2320	2.4337	1.2433
FBtr0089596_155	I	2.7647	3.2797	4.9470	5.0473	3.8593
FBtr0089621_139	I	0.7037	1.1067	2.3067	0.5420	1.1107
FBtr0089625_64	I	0.8530	3.0243	3.2250	0.9820	0.5177
FBtr0089680_1180	I	-0.0233	2.4287	3.6893	1.9077	1.8793
FBtr0089680_448	I	2.2247	3.2767	2.0467	2.1753	0.7243
FBtr0089680_463	I	1.5443	1.4817	3.6267	0.7370	2.0020
FBtr0089680_805	I	2.2947	1.0557	2.6400	2.8743	2.7687
FBtr0089680_808	I	1.0557	2.6400	2.8743	2.7687	2.2857
FBtr0089714_99	I	0.6010	3.5667	3.2333	0.9930	0.3683
FBtr0089729_184	I	0.2357	0.1263	1.1063	-0.4030	-0.3757
FBtr0089745_162	I	0.1020	3.0697	1.8060	0.3397	1.3000
FBtr0089758_1089	I	3.0593	3.3087	4.0793	2.1710	3.4073
FBtr0089758_297	I	2.5443	0.0200	0.0470	0.5003	1.3617
FBtr0089758_319	I	1.5927	0.3770	0.1087	0.4633	0.7137
FBtr0089758_636	I	-0.5773	-1.3367	0.4537	0.8877	1.0943
FBtr0089758_644	I	0.8357	1.1557	1.3490	0.3627	1.1067
FBtr0089758_656	I	1.1067	1.2370	0.9960	0.7603	1.4277
FBtr0089759_1008	I	2.5180	3.8900	5.1057	3.5703	2.1730
FBtr0089759_1026	I	3.9230	4.0657	5.1057	3.3770	4.8383
FBtr0089759_1253	I	2.2607	0.8983	1.3807	1.9787	1.1563
FBtr0089759_1428	I	0.4520	3.7397	2.5853	2.6853	1.1750
FBtr0089759_179	I	0.0313	1.4327	1.5497	3.4320	-0.3083
FBtr0089759_531	I	-0.2593	2.1490	2.8173	1.2387	0.6790
FBtr0089759_631	I	3.6657	1.7213	3.6370	1.5560	1.4590
FBtr0089759_787	I	1.2667	2.5230	2.9323	1.0733	0.1043
FBtr0089759_945	I	1.0753	4.2227	3.6370	3.0727	4.2440
FBtr0089759_975	I	2.7090	1.8583	3.1350	2.3113	4.9013
FBtr0089759_982	I	3.8777	1.7680	4.6847	3.6243	3.8453
FBtr0089854_571	I	1.6117	1.1580	1.2953	1.7253	0.1527
FBtr0089867_192	I	-0.2697	1.0733	2.4883	1.1017	1.0123
FBtr0089867_230	I	2.1130	3.4160	0.5957	0.0233	0.4083
FBtr0089867_335	I	0.5503	-0.4923	-0.4903	0.9857	0.2920
FBtr0089868_178	I	0.3837	0.2283	3.4423	1.5713	2.7070
[truncated: 35,620 more rows]

## Sheet: Fig4B
Chromosome	Position	DAF	uORF_class
2L	10009411	0.0108696	I
2L	10137517	0.043956	III
2L	10145486	0.0108696	III
2L	10145509	0.0543478	III
2L	10146684	0.0217391	IV
2L	10146750	0.0163043	III
2L	10178258	0.0217391	III
2L	10209658	0.967033	II
2L	10220327	0.021978	III
2L	10222730	0.238636	II
2L	10222780	0.0434783	III
2L	10222867	0.45	IV
2L	10222960	0.935897	III
2L	10223032	0.771739	III
2L	10225881	0.566667	I
2L	10238082	0.98913	III
2L	10238168	0.0217391	III
2L	10260816	0.0108696	I
2L	10276981	0.316667	III
2L	10321646	0.0108696	III
2L	10323020	0.538043	III
2L	10333753	0.0380435	II
2L	10352068	0.438889	III
2L	10373804	0.0543478	III
2L	10376787	0.0652174	III
2L	10388159	0.0217391	I
2L	10397529	0.0434783	IV
2L	10404084	0.292135	III
2L	10408497	0.0380435	II
2L	1043033	0.967033	III
2L	10439470	0.0108696	II
2L	10456130	0.13587	III
2L	10474201	0.0108696	III
2L	10474312	0.011236	II
2L	10488806	0.978261	III
2L	10506752	0.0108696	II
2L	10527788	0.933333	IV
2L	10534482	0.580882	III
2L	10534548	0.6125	III
2L	10534781	0.691011	III
2L	10534930	0.048913	III
2L	10545173	0.631868	II
2L	10681937	0.0444444	III
2L	10725839	0.903409	III
2L	10726003	0.0434783	III
2L	10826829	0.0108696	IV
2L	10844408	0.0163043	IV
2L	10850695	0.120879	III
2L	10856643	0.0108696	III
2L	1088094	0.443182	II
2L	10936664	0.0217391	III
2L	10963796	0.0163043	III
2L	10968066	0.605556	II
2L	11011019	0.208791	II
2L	11086862	0.010989	III
2L	1118735	0.00543478	I
2L	11199726	0.142857	III
2L	11268905	0.123596	II
2L	11272588	0.735955	III
2L	11484939	0.972222	III
2L	1156198	0.032967	III
2L	11611706	0.901099	III
2L	1163729	0.0217391	IV
2L	11652457	0.0434783	III
2L	1173183	0.227778	II
2L	11806050	0.0271739	I
2L	11809351	0.0108696	I
2L	11821371	0.010989	III
2L	11843516	0.0108696	III
2L	11874347	0.722826	III
2L	11947948	0.307692	IV
2L	12044204	0.057971	III
2L	12057490	0.0217391	III
2L	12065731	0.98913	III
2L	12066157	0.0164835	IV
2L	12066260	0.0108696	IV
2L	12066473	0.0652174	III
2L	120850	0.0217391	III
2L	12085275	0.010989	IV
2L	12111124	0.0108696	II
2L	12175053	0.0108696	III
2L	12344236	0.298851	III
2L	12344321	0.0217391	III
2L	12423329	0.181319	I
2L	12492186	0.0108696	II
2L	12588001	0.0163043	III
2L	12640953	0.0689655	III
2L	12696263	0.0434783	II
2L	13019300	0.0326087	III
2L	13019372	0.5	III
2L	13021270	0.230337	I
2L	13165486	0.0108696	IV
2L	13261358	0.123596	III
2L	13290357	0.0108696	II
2L	13330974	0.203297	II
2L	13355069	0.0217391	III
2L	13415696	0.0271739	III
2L	13423218	0.0108696	III
2L	13462168	0.0108696	III
2L	13474578	0.0108696	III
2L	13474758	0.00543478	IV
2L	13496150	0.0163043	IV
2L	13496197	0.534091	IV
2L	13546964	0.0163043	I
2L	1359731	0.641304	III
2L	13811587	0.269231	II
2L	13904163	0.0108696	II
2L	13909507	0.0549451	IV
2L	14041351	0.0108696	III
2L	1420309	0.716667	II
2L	1420407	0.366667	II
2L	1420419	0.0380435	II
2L	14263166	0.0163043	III
2L	14263369	0.0163043	II
2L	1428656	0.0604396	III
2L	14308068	0.0217391	III
2L	14615554	0.433333	III
2L	14730019	0.186813	IV
2L	14851592	0.918478	III
2L	1495543	0.945652	IV
2L	15016340	0.0108696	III
2L	15031731	0.0235294	III
2L	15292236	0.0108696	III
2L	155360	0.0108696	I
2L	15554591	0.258242	III
2L	1555462	0.077778	III
2L	15879973	0.0326087	III
2L	15939872	0.0384615	III
2L	159531	0.438889	II
2L	159791	0.00543478	I
2L	160059	0.183333	II
2L	16042498	0.0108696	III
2L	16251592	0.4	III
2L	16257353	0.763736	I
2L	16299979	0.010989	III
2L	16337854	0.0108696	III
2L	16340313	0.0108696	IV
2L	16449078	0.0108696	II
2L	16496936	0.0163043	II
2L	16501951	0.0108696	III
2L	1651618	0.0163043	II
2L	16528434	0.0380435	I
2L	16657159	0.0108696	I
2L	16657191	0.0163043	I
2L	16685476	0.75	II
2L	16833926	0.333333	III
2L	16847914	0.0384615	III
2L	16858621	0.709877	III
2L	16888654	0.0543478	I
2L	17013040	0.0163043	III
2L	17171324	0.0271739	IV
2L	17171328	0.0380435	IV
2L	1727486	0.0561798	III
2L	17471753	0.010989	III
2L	17472847	0.0108696	I
2L	17589504	0.0166667	III
2L	17589850	0.0217391	III
2L	17594819	0.177778	III
2L	17594822	0.0108696	III
2L	17752175	0.0163043	III
2L	17875229	0.0108696	III
2L	18152198	0.945652	III
2L	18184329	0.0384615	III
2L	18184381	0.0597826	II
2L	18184663	0.0164835	II
2L	183336	0.967391	II
2L	183362	0.0274725	II
2L	18484168	0.785714	II
2L	18484292	0.021978	III
2L	18562966	0.043956	II
2L	18572018	0.477273	II
2L	18605111	0.0786517	III
2L	18682043	0.010989	II
2L	18689588	0.440789	II
2L	18732297	0.28022	IV
2L	18732401	0.0108696	III
2L	18787218	0.884615	II
2L	18830747	0.905556	IV
2L	18830756	0.0549451	IV
2L	1884790	0.55814	I
2L	18974721	0.0108696	IV
2L	19003787	0.0108696	III
2L	19045477	0.0326087	II
2L	19069533	0.033708	II
2L	19108150	0.010989	IV
2L	19119601	0.0108696	IV
2L	19182700	0.0217391	III
2L	19363031	0.5	II
2L	19426343	0.0217391	III
2L	19426889	0.00549451	II
2L	19444727	0.005435	I
2L	19546908	0.761111	II
2L	19577724	0.0163043	II
2L	19582474	0.829545	I
2L	19586670	0.0769231	III
2L	19610621	0.0163043	III
2L	1974016	0.563218	III
2L	19795834	0.449438	II
2L	19827248	0.0326087	III
2L	19850385	0.0652174	III
2L	19896267	0.288889	III
2L	19918211	0.704545	III
2L	19918441	0.0163043	III
2L	19935485	0.071429	II
2L	19945263	0.13587	III
2L	19958948	0.0217391	I
2L	19959017	0.0108696	II
2L	20016913	0.0108696	II
2L	20017159	0.11236	III
2L	2005874	0.00543478	II
2L	2006172	0.55618	II
2L	2006178	0.961538	II
2L	20065677	0.0652174	II
2L	20091317	0.666667	III
2L	20093847	0.0108696	I
2L	20104120	0.0271739	IV
2L	20350516	0.010989	I
2L	20382204	0.0108696	III
2L	2045498	0.0604396	II
2L	20675881	0.573864	I
2L	20714297	0.0163043	III
2L	20797886	0.0632911	I
2L	20798157	0.021978	I
2L	20822938	0.0333333	III
2L	20885762	0.127778	II
2L	20917151	0.0217391	I
2L	21075623	0.087912	II
2L	21156498	0.913044	IV
2L	21156671	0.0494506	III
2L	21237343	0.0271739	I
2L	21309053	0.516667	I
2L	21309744	0.0108696	II
2L	21624048	0.0163043	III
2L	21633413	0.0326087	II
2L	21677475	0.0494506	III
2L	22134394	0.032967	II
2L	22134889	0.021978	II
2L	22134987	0.010989	II
2L	22140216	0.17033	III
2L	2214160	0.0217391	II
2L	2216258	0.0659341	II
2L	22312038	0.00543478	III
2L	2290705	0.0326087	III
2L	2290728	0.0108696	III
2L	23025345	0.0108696	III
2L	2357175	0.0549451	II
2L	2364636	0.0108696	I
2L	2376663	0.010989	II
2L	2381234	0.0108696	II
2L	2552816	0.0444444	III
2L	2576737	0.010989	II
2L	267002	0.369318	III
2L	2683965	0.010989	II
2L	2730234	0.0163043	II
2L	2730431	0.355556	III
2L	2795506	0.601124	III
2L	2805587	0.0326087	II
2L	2809169	0.0434783	II
2L	2827918	0.0108696	II
2L	283245	0.0217391	III
2L	2853531	0.318681	II
2L	2854942	0.405556	III
2L	2855070	0.0815217	III
2L	2886093	0.98913	I
2L	2890576	0.774725	I
2L	2946614	0.0108696	IV
2L	2959381	0.644444	II
2L	2992903	0.238889	I
2L	2992939	0.758242	I
2L	3018586	0.412088	IV
2L	3018702	0.230337	III
2L	3018945	0.0108696	III
2L	3030962	0.573034	I
2L	3037321	0.0543478	II
2L	3037402	0.603448	IV
2L	3086406	0.0108696	III
2L	3099797	0.0380435	II
2L	3163862	0.0108696	II
2L	317836	0.623596	I
2L	3199460	0.0271739	III
2L	332300	0.98913	III
2L	3354089	0.157609	III
2L	3354601	0.0108696	II
2L	3354620	0.0108696	II
2L	3365080	0.126374	IV
2L	3365145	0.0108696	III
2L	3373300	0.449438	II
2L	3375615	0.0217391	II
2L	3490927	0.25	III
2L	3504559	0.902174	II
2L	3507823	0.98913	III
2L	3621524	0.0815217	III
2L	3695006	0.216667	IV
2L	3712939	0.043956	II
2L	3759158	0.0604396	IV
2L	3759660	0.0108696	III
2L	3760020	0.516484	IV
2L	3771831	0.0108696	II
2L	3772531	0.0108696	II
2L	3787193	0.0108696	II
2L	3836953	0.0108696	III
2L	3889862	0.201087	III
2L	3991627	0.0108696	III
2L	4008702	0.0274725	II
2L	4187614	0.0326087	II
2L	4197884	0.0955056	II
2L	4197954	0.0380435	II
2L	4221613	0.0108696	III
2L	4226958	0.032967	I
2L	4281293	0.0217391	III
2L	431827	0.00543478	II
2L	4324639	0.048913	II
2L	4382651	0.0108696	III
2L	4439483	0.0879121	III
2L	4463722	0.0108696	II
2L	4476780	0.549451	III
2L	478980	0.0222222	IV
2L	4801549	0.048913	III
2L	4801629	0.0434783	III
2L	4818234	0.9	IV
2L	4850686	0.595506	I
2L	4854437	0.0108696	III
2L	4865149	0.021978	III
2L	490496	0.120879	III
2L	490549	0.868132	III
2L	490567	0.126374	IV
2L	490653	0.076087	III
2L	490696	0.0108696	IV
2L	4926165	0.163043	II
2L	4979329	0.75	I
2L	4981761	0.0824176	I
2L	5051040	0.010989	III
2L	5279168	0.0434783	I
2L	5289333	0.0164835	III
2L	551966	0.0543478	III
2L	5520187	0.0722222	I
2L	552527	0.0164835	IV
2L	5527025	0.0163043	I
2L	5539134	0.0163043	III
2L	559029	0.0108696	IV
2L	560087	0.0108696	IV
2L	5658448	0.0108696	III
2L	577655	0.0217391	III
2L	5824769	0.0714286	III
2L	5824896	0.0108696	III
2L	5879326	0.0108696	II
2L	6082747	0.0108696	II
2L	6091843	0.0108696	III
2L	6092038	0.505556	III
2L	6092084	0.789157	III
2L	6139466	0.472527	III
2L	6255870	0.0555556	II
2L	6338462	0.346591	I
2L	6358276	0.119318	IV
2L	6372513	0.0659341	III
2L	6412598	0.755556	III
2L	6448322	0.0277778	II
2L	6456064	0.0505618	III
2L	6456094	0.021978	II
2L	6562247	0.0108696	III
2L	6587125	0.0384615	III
2L	6647453	0.0217391	I
2L	6657850	0.0108696	II
2L	6708614	0.197802	II
2L	6724254	0.961538	IV
2L	6774511	0.21978	III
2L	6786593	0.0380435	I
2L	6798711	0.0163043	III
2L	6798772	0.752747	III
2L	6897215	0.021978	II
2L	6916430	0.532967	IV
2L	6942603	0.517241	II
2L	7013412	0.0326087	III
2L	7013438	0.544444	III
2L	7027547	0.0108696	II
2L	7032520	0.0434783	I
2L	7050484	0.391304	III
2L	7050500	0.0108696	III
2L	7056630	0.032609	I
2L	7084525	0.771739	III
2L	7133677	0.0217391	III
2L	7157045	0.179348	II
2L	7157171	0.0271739	II
2L	7157578	0.0217391	II
2L	7182285	0.0217391	I
2L	7403048	0.264045	II
2L	7403158	0.0108696	II
2L	7427882	0.526316	III
2L	7441463	0.0108696	IV
2L	7447981	0.0108696	IV
2L	7448652	0.205556	IV
2L	7449221	0.0108696	IV
2L	7449535	0.0274725	IV
2L	7450195	0.0222222	IV
2L	7450223	0.010989	IV
2L	7450504	0.122222	IV
2L	7496146	0.0217391	II
2L	7530208	0.101124	I
2L	7556	0.0684932	III
2L	7576258	0.0434783	II
2L	7576420	0.32967	III
2L	7578873	0.0287356	III
2L	7754269	0.0108696	III
2L	7810609	0.978261	II
2L	7814595	0.159341	II
2L	7993362	0.0108696	III
2L	7997549	0.0108696	II
2L	8028852	0.0274725	III
2L	8082854	0.783333	I
2L	8082860	0.0163043	I
2L	8089148	0.0108696	II
2L	8127660	0.0108696	III
2L	8156552	0.0217391	III
2L	8163245	0.961956	II
2L	819469	0.125	I
2L	8210971	0.913044	I
2L	822383	0.0274725	IV
2L	8238919	0.47619	II
2L	8239171	0.0681818	IV
2L	8329131	0.752747	II
2L	8346663	0.0108696	II
2L	8372570	0.0611111	II
2L	8382714	0.0217391	II
2L	8384610	0.0217391	IV
2L	8543311	0.0494506	III
2L	8564048	0.0380435	II
2L	864973	0.0108696	III
2L	8704517	0.0217391	II
2L	8709218	0.0108696	II
2L	8735075	0.142857	I
2L	8735731	0.10989	I
2L	8740611	0.0217391	II
2L	8934237	0.0163043	III
2L	8957664	0.0271739	I
2L	8975184	0.151685	IV
2L	8984775	0.0978261	II
2L	9066661	0.0326087	III
2L	9126851	0.154762	III
2L	9191646	0.0217391	I
2L	9437662	0.0108696	II
2L	9494846	0.0923913	IV
2L	9523175	0.0543478	I
2L	9550648	0.0222222	II
2L	9566458	0.0108696	II
2L	9566478	0.0108696	II
2L	9699056	0.0879121	III
2L	9793063	0.583333	III
2L	9877465	0.0380435	III
2L	9877966	0.0108696	III
2L	9897527	0.701149	IV
2L	9908384	0.0108696	III
2L	9957014	0.641304	II
2L	9967114	0.692308	I
2L	9967414	0.0384615	III
2L	9967585	0.269663	IV
2R	10086970	0.449438	III
2R	10101139	0.05	I
2R	10124936	0.05	I
2R	10137703	0.0108696	IV
2R	10158232	0.0217391	I
2R	10233768	0.0217391	III
2R	10252980	0.0326087	III
2R	10276438	0.0108696	III
2R	10303346	0.137363	III
2R	10303980	0.0108696	III
2R	10304505	0.0108696	III
2R	10421257	0.978261	III
2R	10421388	0.0108696	III
2R	10421653	0.0108696	IV
2R	10421728	0.205556	III
2R	10421964	0.477778	IV
2R	10421976	0.0978261	IV
2R	10422033	0.0164835	IV
2R	10484506	0.713483	III
2R	10485110	0.038462	III
2R	10485193	0.0384615	III
2R	10584001	0.340659	II
2R	10611612	0.0380435	III
2R	10706319	0.159341	II
2R	10730918	0.133333	II
2R	10798615	0.0108696	III
2R	10809564	0.956522	IV
2R	10853554	0.010989	II
2R	10885056	0.2	III
2R	10941725	0.0108696	II
2R	11106465	0.010989	II
2R	11106599	0.0274725	II
2R	11106626	0.98913	I
2R	11218932	0.0163043	III
2R	11289382	0.0108696	II
2R	11301961	0.048913	III
2R	11302246	0.972826	II
2R	11303310	0.0326087	III
2R	11388641	0.1875	II
2R	11397202	0.225275	II
2R	11427503	0.0604396	III
2R	11442696	0.0108696	II
2R	11452097	0.350575	III
2R	11640453	0.0108696	II
2R	11712757	0.048913	III
2R	11757357	0.956522	IV
2R	11757389	0.0108696	IV
2R	11758056	0.0714286	III
2R	11758411	0.0217391	IV
2R	11790557	0.0217391	II
2R	11891243	0.076087	II
2R	11891401	0.021978	III
2R	12027547	0.0434783	II
2R	12028398	0.416667	III
2R	12367382	0.0217391	III
2R	12436503	0.0163043	II
2R	12474743	0.0108696	II
2R	12504637	0.0108696	III
2R	12529096	0.048913	II
2R	12529195	0.0706522	II
2R	12592538	0.833333	I
2R	12626004	0.527778	III
2R	12626091	0.105556	III
2R	12662373	0.0108696	IV
2R	12722381	0.0108696	I
2R	12722544	0.26087	II
2R	12869384	0.277174	I
2R	12885203	0.586957	II
2R	12936173	0.444444	II
2R	12950169	0.0652174	IV
2R	13198889	0.576923	I
2R	13214071	0.0217391	III
2R	13214769	0.0652174	I
2R	13214817	0.308989	I
2R	13235239	0.0652174	IV
2R	13438853	0.972527	III
2R	13447251	0.0108696	II
2R	13501682	0.0326087	III
2R	13593684	0.0380435	I
2R	13806025	0.835165	III
2R	13806122	0.247126	III
2R	13979417	0.0108696	II
2R	13990106	0.021978	III
2R	14114283	0.021978	I
2R	14140549	0.0217391	I
2R	14140864	0.0108696	I
2R	14185486	0.0108696	II
2R	14239511	0.214286	I
2R	14270923	0.61236	II
2R	14278057	0.159341	III
2R	14372103	0.0163043	III
2R	14372149	0.901099	IV
2R	14378206	0.0271739	III
2R	14504429	0.402174	IV
2R	14526676	0.0108696	I
2R	14526864	0.082418	II
2R	14546121	0.297753	III
2R	14592716	0.043956	III
2R	14617880	0.0108696	II
2R	14744185	0.0449438	II
2R	14771134	0.227778	II
2R	14771184	0.528736	II
2R	14771208	0.0706522	III
2R	14771270	0.0108696	I
2R	14771277	0.429348	I
2R	14907212	0.0217391	II
2R	14917181	0.956522	II
2R	14926498	0.021978	II
2R	14933055	0.120879	II
2R	14934856	0.785714	II
2R	15155626	0.0108696	III
2R	15201542	0.0434783	II
2R	15239578	0.213483	III
2R	15241278	0.010989	II
2R	15241462	0.0108696	III
2R	15291096	0.076087	III
2R	15308975	0.793478	II
2R	15309266	0.146739	II
2R	15380810	0.0934066	II
2R	15402323	0.0271739	III
2R	15416047	0.0549451	III
2R	15511726	0.0108696	I
2R	15573738	0.606742	I
2R	15614884	0.048913	III
2R	15700188	0.331522	IV
2R	15700352	0.411111	IV
2R	15700713	0.221591	IV
2R	15700744	0.840659	IV
2R	15701062	0.183333	III
2R	15849254	0.0108696	I
2R	15942960	0.164835	II
2R	16001721	0.119565	II
2R	16103172	0.0380435	III
2R	16158717	0.0217391	III
2R	16181332	0.016484	IV
2R	16181383	0.798913	III
2R	16196106	0.58046	II
2R	16196125	0.0217391	II
2R	16196306	0.327778	I
2R	16230631	0.0384615	I
2R	16241920	0.0217391	III
2R	16255398	0.255556	III
2R	16259677	0.048913	II
2R	16336502	0.847826	III
2R	16364462	0.0217391	IV
2R	16364719	0.0108696	IV
2R	16365204	0.184783	III
2R	16365672	0.0108696	III
2R	16386679	0.131868	III
2R	16500303	0.0714286	II
2R	16566845	0.0108696	II
2R	16641342	0.010989	III
2R	16642118	0.0111111	III
2R	16731209	0.021978	II
2R	16732313	0.0217391	III
2R	16754505	0.907609	IV
2R	16764203	0.466667	II
2R	16787430	0.048913	III
2R	16787476	0.195652	II
2R	16825134	0.945055	III
2R	16844999	0.0326087	III
2R	16880772	0.802198	III
2R	16924785	0.0384615	II
2R	16926357	0.005435	II
2R	17027315	0.0714286	I
2R	17044787	0.0217391	IV
2R	17081731	0.0217391	II
2R	17097474	0.747253	III
2R	17420803	0.0108696	III
2R	17420985	0.0108696	III
2R	17421212	0.0217391	II
2R	17421254	0.0108696	II
2R	17452172	0.598901	II
2R	17452359	0.0108696	II
2R	17459015	0.0217391	III
2R	17459062	0.125	III
2R	17485040	0.0108696	III
2R	17485115	0.0543478	IV
2R	17485620	0.0108696	III
2R	17485867	0.130435	III
2R	17485891	0.0108696	III
2R	17544373	0.445055	III
2R	17728319	0.162921	IV
2R	17739588	0.0108696	II
2R	17793807	0.0217391	II
2R	17801607	0.0217391	IV
2R	17844199	0.010989	II
2R	17844240	0.05	III
2R	17846831	0.163043	II
2R	17846903	0.0271739	II
2R	17847268	0.0108696	II
2R	17856013	0.021978	II
2R	17856070	0.98913	II
2R	17856312	0.0108696	II
2R	17879992	0.0494506	III
2R	17882222	0.572222	IV
2R	17956515	0.302198	III
2R	18007461	0.798913	II
2R	18094860	0.0108696	III
2R	18095073	0.0108696	II
2R	18123837	0.0108696	III
2R	18151776	0.280899	II
2R	18156275	0.0108696	II
2R	18180703	0.0326087	II
2R	18288746	0.0108696	II
2R	18289048	0.923913	II
2R	18303954	0.0217391	III
2R	18356215	0.0543478	II
2R	18356473	0.0108696	III
2R	18387977	0.126374	III
2R	18414519	0.0380435	III
2R	18497760	0.0164835	II
2R	18532451	0.011111	IV
2R	18539866	0.0108696	III
2R	18583213	0.17033	II
2R	18611583	0.549451	III
2R	18665782	0.549451	IV
2R	18692513	0.0217391	II
2R	18706069	0.0108696	III
2R	18718983	0.0164835	III
2R	18745303	0.804348	II
2R	18767114	0.373563	IV
2R	18824601	0.131868	III
2R	18852979	0.0108696	I
2R	18947807	0.168478	II
2R	19067334	0.906593	III
2R	19067401	0.0217391	III
2R	19089969	0.0217391	III
2R	19127521	0.010989	III
2R	19137149	0.967391	I
2R	19141899	0.0163043	II
2R	19165768	0.0164835	III
2R	19170626	0.733333	II
2R	19668909	0.0217391	III
2R	19864811	0.0108696	III
2R	19865094	0.0222222	III
2R	19956265	0.833333	III
2R	20236292	0.88587	III
2R	20245382	0.0108696	II
2R	20263675	0.0217391	III
2R	20549117	0.0274725	IV
2R	20594000	0.010989	III
2R	20897471	0.164835	III
2R	20916965	0.98913	III
2R	20978597	0.016304	III
2R	20979335	0.021978	IV
2R	20986319	0.565934	II
2R	20996349	0.0108696	I
2R	21019213	0.0555556	II
2R	21064978	0.0380435	III
2R	21092374	0.211957	III
2R	21092414	0.0163043	II
2R	21141891	0.271739	II
2R	21142118	0.572222	II
2R	21143753	0.0108696	I
2R	21157958	0.233333	II
2R	21211130	0.380682	IV
2R	21255965	0.0217391	II
2R	21282829	0.0549451	II
2R	21379125	0.0271739	II
2R	21379199	0.0989011	II
2R	21386600	0.322222	I
2R	21607978	0.895604	III
2R	21658321	0.164835	II
2R	21666736	0.827778	II
2R	21691024	0.0815217	II
2R	21691344	0.0380435	III
2R	21707660	0.103261	IV
2R	21872289	0.549451	II
2R	22037608	0.48913	II
2R	22037706	0.0108696	III
2R	22039379	0.388889	II
2R	22075250	0.0108696	I
2R	22103183	0.163043	II
2R	22202607	0.978022	II
2R	22293865	0.0217391	III
2R	22348327	0.203297	III
2R	22415602	0.08046	IV
2R	22415701	0.269231	III
2R	22543603	0.0380435	II
2R	22597923	0.0380435	III
2R	22619959	0.0217391	III
2R	22659044	0.0163043	III
2R	22659147	0.141304	II
2R	22659250	0.0597826	III
2R	22659350	0.0163043	IV
2R	22662390	0.0217391	III
2R	22662577	0.255556	III
2R	22667850	0.417582	III
2R	22669185	0.483696	III
2R	22700558	0.0108696	II
2R	22798159	0.0108696	IV
2R	22806497	0.0108696	IV
2R	22808010	0.0108696	III
2R	22868365	0.010989	III
2R	22871334	0.032967	II
2R	22886415	0.0108696	II
2R	22933951	0.0111111	III
2R	22942023	0.021978	III
2R	22942068	0.0108696	III
2R	22942103	0.0434783	III
2R	22942685	0.0337079	III
2R	22942826	0.138889	III
2R	23046218	0.0113636	IV
2R	23055667	0.0326087	III
2R	23067358	0.142857	I
2R	23184190	0.945652	IV
2R	23274146	0.313187	III
2R	23355352	0.880435	II
2R	23503135	0.0434783	III
2R	23609033	0.0543478	III
2R	23614499	0.3	II
2R	23746507	0.125	I
2R	23861605	0.210227	IV
2R	23895162	0.0978261	III
2R	23898222	0.0217391	I
2R	23903818	0.0217391	III
2R	23908209	0.0108696	II
2R	23933112	0.0217391	III
2R	23944079	0.384615	II
2R	23994695	0.010989	I
2R	24031418	0.0108696	III
2R	24037998	0.0108696	I
2R	24047873	0.394444	III
2R	24068901	0.918478	IV
2R	24124386	0.861111	IV
2R	24138047	0.0164835	I
2R	24343264	0.304348	III
2R	24414711	0.0163043	III
2R	24430631	0.0706522	III
2R	24571733	0.0722222	III
2R	24743955	0.0271739	I
2R	24815051	0.0108696	II
2R	24874725	0.0108696	I
2R	24881682	0.0923913	IV
2R	24881739	0.0543478	III
2R	24941948	0.0108696	IV
2R	24944639	0.0108696	III
2R	24945143	0.0434783	IV
2R	24973097	0.0597826	III
2R	24981072	0.0108696	II
2R	25084004	0.0978261	II
2R	25255289	0.988235	III
2R	5350724	0.221591	III
2R	5668473	0.0163043	II
2R	5726398	0.010989	II
2R	5782406	0.0326087	II
2R	5782660	0.194444	I
2R	5804968	0.0543478	III
2R	5920781	0.0108696	III
2R	6040252	0.0380435	II
2R	6137314	0.0108696	IV
2R	6156274	0.4	II
2R	6675880	0.681319	II
2R	6715882	0.021978	I
2R	6812616	0.05	III
2R	6828475	0.98913	III
2R	6878402	0.0217391	I
2R	6878791	0.155556	IV
2R	7037876	0.0163043	IV
2R	7038566	0.120879	IV
2R	7038864	0.0164835	III
2R	7042693	0.0434783	III
2R	7061704	0.883333	I
2R	7187341	0.0125	II
2R	7245483	0.0232558	II
2R	7387329	0.21978	III
2R	7407111	0.0108696	II
2R	7444940	0.578652	III
2R	7476317	0.0108696	III
2R	7518900	0.0108696	II
2R	7545988	0.335165	III
2R	7589991	0.758427	II
2R	7626819	0.213483	I
2R	7636905	0.744318	II
2R	7709149	0.734694	II
2R	7709882	0.483696	III
2R	7916471	0.619565	I
2R	7955597	0.0163043	I
2R	7955728	0.0217391	I
2R	7959946	0.587912	I
2R	7991731	0.0108696	I
2R	8041064	0.0824176	II
2R	8041070	0.0178571	III
2R	8098466	0.010989	II
2R	8161476	0.0108696	III
2R	8163700	0.010989	III
2R	8163757	0.277778	II
2R	8237602	0.0108696	III
2R	8327924	0.076087	II
2R	8411695	0.032967	IV
2R	8522202	0.010989	III
2R	8522381	0.928571	III
2R	8584285	0.032967	III
2R	8614765	0.010989	II
2R	8615937	0.0274725	IV
2R	8650205	0.005435	II
2R	8672162	0.13587	III
2R	8734124	0.217391	II
2R	8985533	0.174157	III
2R	9017130	0.820225	IV
2R	9116904	0.0217391	II
2R	9116977	0.0380435	III
2R	9122241	0.0108696	II
2R	9137796	0.0108696	I
2R	9141462	0.197802	III
2R	9192013	0.06044	I
2R	9207075	0.0217391	I
2R	9242346	0.0217391	III
2R	9272630	0.0108696	III
2R	9291941	0.048913	II
2R	9295086	0.483146	III
2R	9374522	0.01087	III
2R	9388591	0.0217391	III
2R	9494896	0.0217391	III
2R	9505047	0.0271739	II
2R	9508104	0.0271739	III
2R	9509862	0.0217391	IV
2R	9547012	0.0326087	IV
2R	9547294	0.0271739	III
2R	9547494	0.271739	III
2R	9579501	0.0674157	II
2R	9584508	0.98913	IV
2R	9586706	0.0108696	II
2R	9643462	0.0108696	IV
2R	9658144	0.0108696	III
2R	9745931	0.0879121	III
2R	9745972	0.212644	III
2R	9746217	0.549451	IV
2R	9746277	0.0326087	III
2R	9747458	0.983696	III
2R	9794792	0.011236	IV
2R	9794968	0.0108696	IV
2R	9806542	0.0108696	III
2R	9837055	0.0217391	I
2R	9843794	0.0164835	I
2R	9848073	0.0217391	III
2R	9871668	0.010989	II
2R	9944638	0.0271739	III
3L	10182513	0.98913	III
3L	10558972	0.0380435	III
3L	11064695	0.794444	II
3L	11136058	0.0108696	II
3L	11151067	0.0163043	II
3L	11183982	0.421348	I
3L	11465729	0.1	III
3L	11465745	0.505814	III
3L	11465773	0.114943	III
3L	11465777	0.713415	III
3L	11493878	0.0909091	III
3L	11648450	0.164835	II
3L	11648759	0.280899	I
3L	11648796	0.0108696	I
3L	11833252	0.657303	II
3L	12056007	0.0652174	III
3L	12064760	0.311111	III
3L	12214391	0.0108696	III
3L	12264867	0.311111	I
3L	12267575	0.258427	I
3L	12390985	0.758242	II
3L	1248069	0.0108696	I
3L	12501612	0.0934066	I
3L	12524010	0.761364	III
3L	1276203	0.0222222	III
3L	12813973	0.777174	I
3L	1283665	0.0108696	II
3L	13011670	0.978261	II
3L	13089836	0.157609	III
3L	132307	0.0108696	I
3L	13265301	0.0333333	II
3L	13434843	0.0108696	III
3L	13460188	0.00543478	III
3L	13902771	0.00543478	III
3L	13985718	0.010989	IV
3L	13985731	0.15	III
3L	13986002	0.0163043	II
3L	13993235	0.0271739	III
3L	14001676	0.021978	III
3L	14002334	0.98913	III
3L	14028943	0.0163043	II
3L	14031883	0.804598	III
3L	14097847	0.388889	III
3L	1411132	0.0108696	III
3L	14131036	0.0337079	III
3L	14178315	0.0217391	III
3L	14207517	0.48913	II
3L	14235769	0.010989	III
3L	14274362	0.0108696	II
3L	14274570	0.184932	II
3L	14410647	0.00543478	II
3L	14448373	0.0271739	III
3L	14517958	0.956522	III
3L	14550695	0.00543478	I
3L	14567569	0.522472	III
3L	14614785	0.0934066	II
3L	14616473	0.00549451	III
3L	1473049	0.0108696	III
3L	1473099	0.0217391	IV
3L	1473204	0.186813	IV
3L	1473255	0.533333	IV
3L	1474799	0.00549451	III
3L	14757701	0.0217391	II
3L	14760580	0.0326087	II
3L	14786378	0.651685	IV
3L	14894336	0.0108696	III
3L	14987535	0.010989	I
3L	1500494	0.724719	IV
3L	1500624	0.0380435	IV
3L	1500992	0.78022	III
3L	1502970	0.0108696	I
3L	15034108	0.0217391	III
3L	15072132	0.00543478	III
3L	15089916	0.402174	III
3L	15124184	0.978261	III
3L	15235817	0.961956	II
3L	15304351	0.0769231	III
3L	1533974	0.0815217	I
3L	15535802	0.0108696	I
3L	15566152	0.173913	I
3L	15632644	0.00543478	II
3L	15634195	0.00543478	III
3L	15716495	0.0108696	III
3L	1576811	0.0163043	II
3L	15924654	0.0380435	II
3L	16023617	0.0163043	III
3L	16033176	0.043956	III
3L	16122043	0.131868	II
3L	16132128	0.0555556	I
3L	16164501	0.115385	II
3L	16381381	0.873626	IV
3L	16391681	0.00543478	III
3L	16391786	0.288889	III
3L	1652858	0.0326087	IV
3L	16581463	0.0604396	II
3L	16661471	0.870787	II
3L	16899823	0.0666667	II
3L	16938944	0.38587	III
3L	16955381	0.00543478	IV
3L	16955499	0.464706	III
3L	16957202	0.00543478	III
3L	16957518	0.0163043	III
3L	16957550	0.021739	III
3L	16957607	0.43956	III
3L	16976476	0.161111	III
3L	17027550	0.0163043	III
3L	17045034	0.35	III
3L	17352040	0.208791	III
3L	17352098	0.611111	III
3L	17352411	0.0597826	III
3L	1738033	0.0833333	III
3L	17415614	0.00543478	II
3L	17430461	0.0934066	III
3L	17430824	0.945652	IV
3L	17430847	0.0597826	IV
3L	17431396	0.0163043	IV
3L	17431635	0.0555556	III
3L	17481484	0.241379	III
3L	17482012	0.010989	IV
3L	17482275	0.126437	III
3L	17507733	0.010989	I
3L	17529784	0.523256	I
3L	17530316	0.0769231	I
3L	1754615	0.625	III
3L	1754938	0.0108696	III
3L	17555771	0.0434783	III
3L	17599277	0.311111	II
3L	17603177	0.0108696	II
3L	17618719	0.436782	II
3L	17633659	0.385057	II
3L	17669177	0.0815217	I
3L	17671965	0.780899	III
3L	17961520	0.0108696	II
3L	17999272	0.0326087	II
3L	18060983	0.0163043	III
3L	18132291	0.0217391	III
3L	18132317	0.93956	III
3L	18502377	0.443182	III
3L	18560376	0.0384615	III
3L	18615570	0.054945	IV
3L	18616261	0.00543478	III
3L	18617756	0.967391	III
3L	18617897	0.0280899	II
3L	18764606	0.0217391	II
3L	18765509	0.010989	II
3L	18800841	0.108696	II
3L	18819813	0.0164835	III
3L	1883011	0.048913	II
3L	18846151	0.00549451	II
3L	18872911	0.0163043	I
3L	18945735	0.0163043	III
3L	18953604	0.0163043	II
3L	18953606	0.0163043	II
3L	18953663	0.00543478	II
3L	18998044	0.00543478	II
3L	19062665	0.0163043	I
3L	19235147	0.426966	II
3L	19255009	0.0108696	I
3L	19275952	0.032967	IV
3L	19294833	0.0380435	II
3L	19296408	0.021978	III
3L	19296431	0.021978	III
3L	19296518	0.761111	III
3L	19446382	0.00543478	III
3L	19497530	0.0543478	III
3L	19543600	0.120879	III
3L	19552433	0.0163043	II
3L	19635492	0.0217391	II
3L	20000612	0.011236	III
3L	20000616	0.011236	III
3L	20005392	0.206522	IV
3L	20076011	0.0217391	III
3L	20198001	0.0108696	I
3L	20241424	0.043956	IV
3L	20260172	0.311111	III
3L	20280039	0.0108696	II
3L	20348980	0.0163043	I
3L	20432649	0.00543478	I
3L	20459617	0.0163043	III
3L	20464123	0.388889	III
3L	20516796	0.016484	I
3L	20517300	0.010989	II
3L	20620435	0.0494506	II
3L	20792420	0.0380435	III
3L	21027297	0.00543478	II
3L	21028033	0.0730337	II
3L	21284964	0.907609	III
3L	21319767	0.683333	III
3L	21645277	0.00543478	II
3L	21679724	0.0217391	II
3L	2170908	0.0666667	II
3L	21770188	0.00543478	II
3L	21809226	0.327778	III
3L	21813415	0.793478	IV
3L	21824851	0.0108696	III
3L	22466768	0.166667	IV
3L	22472019	0.00555556	II
3L	2257234	0.351648	II
3L	2257307	0.076087	I
3L	2257515	0.261111	III
3L	2257624	0.269231	II
3L	22717969	0.0217391	II
3L	22998564	0.00549451	II
3L	23002199	0.438889	II
3L	2323397	0.00543478	III
3L	23251491	0.0108696	III
3L	2377659	0.048913	III
3L	2414030	0.122222	III
3L	2418211	0.966667	III
3L	2439331	0.0163043	I
3L	2461062	0.912088	III
3L	2467009	0.0108696	I
3L	2490777	0.777778	III
3L	2490990	0.0543478	I
3L	2590507	0.113636	IV
3L	2590856	0.00543478	IV
3L	2629554	0.0326087	I
3L	2689769	0.752747	II
3L	2734469	0.0108696	IV
3L	277599	0.0274725	III
3L	2820341	0.0217391	II
3L	2820359	0.021978	II
3L	2872439	0.335165	III
3L	2895240	0.0108696	II
3L	3001909	0.010989	III
3L	3001931	0.318681	III
3L	3052547	0.00543478	I
3L	311540	0.0108696	II
3L	3165286	0.241758	II
3L	3165732	0.0274725	III
3L	3199366	0.7	II
3L	3271077	0.00543478	III
3L	327877	0.173913	III
3L	328451	0.00543478	III
3L	347674	0.695652	I
3L	3516352	0.0108696	I
3L	3545587	0.00543478	III
3L	3545718	0.081522	II
3L	3743493	0.0326087	III
3L	3746038	0.716667	III
3L	3800800	0.0108696	IV
3L	3806750	0.0815217	I
3L	3909481	0.0163043	I
3L	3942754	0.558824	II
3L	3943045	0.289773	III
3L	3947909	0.376471	III
3L	4003490	0.0163043	I
3L	4019003	0.296703	IV
3L	4025560	0.780899	II
3L	4025661	0.00543478	II
3L	4026002	0.907609	III
3L	4040193	0.00543478	I
3L	4088412	0.87931	IV
3L	4102873	0.0543478	III
3L	4108508	0.0652174	IV
3L	4178100	0.0706522	III
3L	4178173	0.00543478	III
3L	4307382	0.0217391	III
3L	4318801	0.0652174	I
3L	4371247	0.00543478	II
3L	4380118	0.0108696	II
3L	4380148	0.241379	III
3L	448075	0.929348	III
3L	4533337	0.0108696	III
3L	4693328	0.0108696	II
3L	4838965	0.091954	III
3L	4838982	0.147541	IV
3L	4839338	0.206522	IV
3L	4839406	0.044944	IV
3L	4839457	0.788889	IV
3L	4839630	0.0944444	IV
3L	490655	0.0108696	II
3L	490669	0.511364	II
3L	490796	0.00543478	II
3L	4980742	0.0706522	III
3L	508542	0.0271739	II
3L	528352	0.010989	IV
3L	528385	0.0815217	III
3L	539921	0.0543478	II
3L	540120	0.027778	I
3L	5643658	0.0108696	III
3L	5658267	0.115385	III
3L	5659553	0.0217391	III
3L	5666887	0.0380435	III
3L	5695649	0.0108696	III
3L	5780077	0.972826	I
3L	5781023	0.423077	II
3L	5781771	0.456522	IV
3L	5804022	0.179348	IV
3L	5844803	0.0108696	III
3L	5873365	0.207865	III
3L	5922291	0.972826	IV
3L	5927819	0.0108696	I
3L	5932677	0.213483	IV
3L	5950325	0.0217391	II
3L	5950364	0.00543478	II
3L	5997282	0.477778	III
3L	6093266	0.0326087	III
3L	6173527	0.00543478	I
3L	6185231	0.961956	III
3L	6189807	0.344444	III
3L	6523295	0.010989	I
3L	6624199	0.0163043	II
3L	6702897	0.36413	II
3L	6705141	0.0108696	II
3L	6752405	0.0543478	III
3L	6790424	0.0108696	II
3L	682148	0.010989	IV
3L	682364	0.032967	III
3L	7014392	0.0108696	III
3L	7014899	0.0217391	III
3L	7015054	0.398876	III
3L	7015062	0.555556	III
3L	7048643	0.127778	III
3L	7139183	0.010989	II
3L	7156430	0.703297	II
3L	7156897	0.0164835	II
3L	7253921	0.0217391	II
3L	7339170	0.0380435	III
3L	7360175	0.0384615	I
3L	7403999	0.0494506	III
3L	7466995	0.0108696	IV
3L	7467175	0.0280899	IV
3L	7532563	0.940217	III
3L	755484	0.104938	IV
3L	7726415	0.0163043	II
3L	7757061	0.010989	III
3L	7761230	0.130435	III
3L	7767218	0.00543478	IV
3L	7770235	0.103261	III
3L	7826792	0.0543478	III
3L	7853783	0.0108696	I
3L	7853870	0.00543478	I
3L	7854886	0.688235	II
3L	7911504	0.00543478	II
3L	7911596	0.0923913	II
3L	8071105	0.00543478	II
3L	8071222	0.119565	II
3L	8071564	0.0108696	II
3L	8079378	0.627778	II
3L	8128081	0.0163043	II
3L	8180974	0.0108696	I
3L	8186397	0.0108696	II
3L	8186528	0.0108696	III
3L	8248561	0.0815217	II
3L	8346949	0.0108696	I
3L	841357	0.168478	III
3L	8421964	0.11413	III
3L	8558095	0.0597826	III
3L	856779	0.0326087	II
3L	856916	0.0108696	III
3L	8577074	0.0108696	IV
3L	8577367	0.076087	III
3L	8578133	0.683333	III
3L	8607408	0.858696	IV
3L	8609972	0.0166667	III
3L	8985495	0.918478	I
3L	8996940	0.0978261	III
3L	9178302	0.0108696	IV
3L	9373677	0.865169	IV
3L	9373759	0.10989	IV
3L	9399167	0.0604396	I
3L	9410071	0.406593	II
3L	9410186	0.533333	III
3L	9410729	0.0108696	II
3L	9435561	0.0543478	III
3L	9500750	0.11413	I
3L	9586634	0.0108696	III
3L	9644659	0.0434783	III
3L	9644671	0.0163043	III
3L	9727248	0.0235294	II
3L	9760087	0.0108696	III
3L	9760142	0.126374	III
3L	9787110	0.00543478	III
3L	9821682	0.0108696	II
3L	9879365	0.00543478	III
3L	9973034	0.771739	IV
3L	9974856	0.00543478	II
3L	9974989	0.0108696	III
3L	9975049	0.351648	II
3L	9975588	0.534884	II
3R	10021815	0.0652174	III
3R	10135146	0.0163043	I
3R	10264749	0.0108696	II
3R	10284711	0.016484	III
3R	10311525	0.370787	II
3R	10331599	0.357143	I
3R	10378034	0.0274725	II
3R	10750558	0.0326087	IV
3R	10873151	0.0163043	II
3R	10972650	0.0108696	III
3R	11236292	0.0384615	III
3R	11328888	0.00543478	II
3R	11333155	0.043956	III
3R	11412616	0.00543478	III
3R	11542430	0.0604396	III
3R	11542927	0.288889	II
3R	11565090	0.972826	II
3R	11667382	0.233333	II
3R	11667407	0.00543478	I
3R	11749278	0.00549451	I
3R	11778983	0.0217391	III
3R	11804365	0.0163043	II
3R	11869114	0.0108696	II
3R	11887131	0.0163043	II
3R	11982273	0.0149254	III
3R	12029114	0.325843	IV
3R	12090408	0.043956	III
3R	12095991	0.00549451	III
3R	12096031	0.00543478	III
3R	12096053	0.0543478	III
3R	12098147	0.159341	III
3R	12098360	0.190217	III
3R	12165574	0.642045	III
3R	12261961	0.47191	IV
3R	12262121	0.043956	III
3R	12270897	0.994565	II
3R	12393118	0.0543478	III
3R	12393779	0.021978	IV
3R	12429603	0.895604	III
3R	12547685	0.283333	III
3R	12548035	0.00543478	III
3R	12562212	0.00543478	IV
3R	12562710	0.41573	III
3R	12563059	0.103261	III
3R	12593526	0.079545	II
3R	12594601	0.05	IV
3R	12595038	0.010989	III
3R	12627636	0.587912	II
3R	12667955	0.098901	III
3R	12783073	0.179775	III
3R	12918523	0.0380435	III
3R	12973790	0.0869565	III
3R	12977007	0.377907	III
3R	13032670	0.0543478	II
3R	13041706	0.163043	II
3R	13332634	0.168539	IV
3R	13379481	0.076087	III
3R	13529288	0.176136	III
3R	13674121	0.0274725	III
3R	13674503	0.0326087	III
3R	13683256	0.00543478	II
3R	13715425	0.0163043	I
3R	13744849	0.264045	III
3R	13827952	0.00543478	III
3R	13902006	0.0163043	II
3R	14057320	0.0274725	II
3R	14279460	0.043956	II
3R	14286776	0.0326087	II
3R	14308460	0.655556	II
3R	14308497	0.0108696	II
3R	14316357	0.0326087	II
3R	14372664	0.00549451	III
3R	14405255	0.00543478	IV
3R	14609876	0.088889	III
3R	14610062	0.0326087	III
3R	14696744	0.010989	I
3R	14696757	0.00543478	I
3R	14697094	0.266667	I
3R	14730700	0.0714286	III
3R	14741872	0.0163043	I
3R	14785343	0.0271739	IV
3R	14785409	0.00543478	I
3R	14879879	0.00543478	II
3R	14880200	0.00549451	I
3R	15095312	0.0164835	I
3R	15147386	0.280899	II
3R	15171680	0.0108696	III
3R	15275201	0.00543478	I
3R	15367633	0.727778	II
3R	15371941	0.0163043	III
3R	15917828	0.00543478	III
3R	15921175	0.00543478	III
3R	15921255	0.0108696	II
3R	15925738	0.466667	III
3R	15934106	0.186813	I
3R	15986778	0.0652174	II
3R	15992456	0.0108696	II
3R	15992460	0.444444	IV
3R	16009376	0.00543478	III
3R	16155276	0.0108696	III
3R	16186913	0.0714286	I
3R	16187307	0.0271739	IV
3R	16226198	0.791209	III
3R	16282351	0.032967	I
3R	16321843	0.0434783	III
3R	16337926	0.0384615	I
3R	16338291	0.00543478	I
3R	16349205	0.0271739	II
3R	16359436	0.00543478	III
3R	16368179	0.104396	II
3R	16402254	0.00543478	III
3R	16430698	0.510989	IV
3R	16443263	0.0163043	II
3R	16453119	0.0271739	II
3R	16453778	0.00549451	I
3R	16652268	0.0108696	I
3R	16734206	0.01087	II
3R	16829557	0.213483	II
3R	16964876	0.494444	IV
3R	16964948	0.00543478	IV
3R	16965674	0.159091	IV
3R	16966955	0.455556	IV
3R	16971793	0.0163043	IV
3R	16996534	0.0666667	II
3R	17124478	0.39011	IV
3R	17132159	0.657303	III
3R	17202049	0.285714	III
3R	17219850	0.00543478	III
3R	17248073	0.00543478	III
3R	17365951	0.0380435	II
3R	17606199	0.0652174	I
3R	17630842	0.0163043	III
3R	17647904	0.043478	II
3R	17682104	0.983696	I
3R	17682511	0.0217391	I
3R	17684914	0.141304	IV
3R	17737017	0.00543478	III
3R	17762197	0.00543478	II
3R	17762978	0.32967	IV
3R	17775541	0.168539	IV
3R	17775595	0.162921	IV
3R	17775731	0.225275	IV
3R	17805234	0.00549451	II
3R	17911498	0.916667	IV
3R	17920912	0.010989	III
3R	17947559	0.016304	II
3R	18048231	0.00543478	II
3R	18049182	0.00543478	III
3R	18052773	0.00549451	II
3R	18199942	0.0274725	II
3R	18220340	0.994565	IV
3R	18225968	0.173913	I
3R	18310764	0.021978	II
3R	18314205	0.00543478	II
3R	18385916	0.00543478	III
3R	18514471	0.0337079	IV
3R	18582655	0.00543478	I
3R	18585975	0.00543478	III
3R	18586016	0.146739	III
3R	18671155	0.086957	II
3R	18739563	0.137363	III
3R	18758821	0.0240964	II
3R	18915624	0.00543478	II
3R	18919885	0.00543478	III
3R	18959291	0.586207	III
3R	18959321	0.185393	III
3R	18959411	0.00543478	IV
3R	18959609	0.472222	IV
3R	19257081	0.00543478	IV
3R	19257161	0.918478	IV
3R	19257584	0.159341	IV
3R	19403112	0.478261	II
3R	19403477	0.23913	I
3R	19524511	0.0549451	III
3R	19600653	0.0677966	III
3R	19603785	0.0222222	III
3R	19642621	0.994565	II
3R	19659917	0.00543478	III
3R	19715859	0.0879121	IV
3R	19880530	0.994565	IV
3R	19905611	0.0108696	I
3R	19910725	0.403614	III
3R	19915299	0.0869565	III
3R	19934900	0.460674	II
3R	20008334	0.95	I
3R	20020943	0.0108696	I
3R	20021210	0.767045	II
3R	20204952	0.0652174	III
3R	20318925	0.10989	III
3R	20438077	0.0217391	III
3R	20449551	0.021978	III
3R	20480710	0.0217391	III
3R	20481182	0.00625	III
3R	20564022	0.00543478	I
3R	20587946	0.776471	I
3R	20617887	0.676136	III
3R	20713564	0.133333	III
3R	20743820	0.401163	IV
3R	20783305	0.0597826	II
3R	20978559	0.0108696	II
3R	21058611	0.00543478	IV
3R	21059245	0.0326087	IV
3R	21059763	0.043956	IV
3R	21060107	0.0274725	III
3R	21127652	0.0444444	II
3R	21130341	0.164835	I
3R	21133867	0.0444444	III
3R	21134290	0.027174	II
3R	21140875	0.00543478	II
3R	21355887	0.0163043	IV
3R	21358717	0.411111	III
3R	21359631	0.230769	I
3R	21361387	0.081522	IV
3R	21365176	0.0217391	I
3R	21371398	0.0271739	IV
3R	21371560	0.0824176	IV
3R	21371604	0.0869565	IV
3R	21521025	0.0217391	I
3R	21632514	0.0163043	II
3R	21660438	0.0164835	III
3R	21660761	0.021978	II
3R	21782202	0.0119048	II
3R	21870968	0.0659341	II
3R	21874022	0.021978	IV
3R	21878135	0.373626	III
3R	21878149	0.166667	IV
3R	21887068	0.0989011	I
3R	21949838	0.00543478	III
3R	22034211	0.11413	I
3R	22034278	0.294444	I
3R	22362806	0.0217391	III
3R	22402863	0.0163043	II
3R	22639242	0.00543478	II
3R	22639262	0.844444	II
3R	22639902	0.835227	III
3R	22720634	0.0163043	II
3R	22741246	0.0769231	II
3R	22751044	0.0217391	I
3R	22784500	0.00543478	II
3R	22845385	0.172222	III
3R	22845434	0.0164835	III
3R	22845482	0.00543478	III
3R	22846040	0.0271739	IV
3R	22993424	0.0163043	II
3R	22998510	0.0326087	III
3R	23010527	0.0568182	III
3R	23093431	0.766304	IV
3R	23182123	0.173913	III
3R	23251649	0.0163043	I
3R	23280505	0.0108696	III
3R	23314098	0.106667	III
3R	23382751	0.885057	IV
3R	23431149	0.0164835	III
3R	23536707	0.0380435	III
3R	23557665	0.0326087	II
3R	23567887	0.0108696	III
3R	23723477	0.333333	I
3R	23723652	0.0163043	I
3R	23763989	0.0271739	III
3R	23820528	0.00543478	II
3R	23928816	0.00543478	III
3R	23938637	0.397727	I
3R	23965887	0.0163043	II
3R	23993802	0.281609	III
3R	24038124	0.00543478	IV
3R	24276463	0.0388889	IV
3R	24342620	0.802198	II
3R	24518348	0.0274725	I
3R	24544762	0.0388889	III
3R	24544977	0.0271739	III
3R	24572379	0.00543478	II
3R	24585907	0.235955	I
3R	24589224	0.305556	II
3R	24665191	0.0494506	IV
3R	24668382	0.0164835	II
3R	24719728	0.05	II
3R	24787332	0.0274725	I
3R	24787418	0.486842	I
3R	24799622	0.0217391	II
3R	24894362	0.0543478	II
3R	24944732	0.076087	I
3R	25047984	0.00543478	IV
3R	25049788	0.00543478	I
3R	25071349	0.157303	II
3R	25083327	0.021978	III
3R	25112429	0.0380435	III
3R	25122849	0.032967	II
3R	25184888	0.236264	III
3R	25185241	0.00543478	III
3R	25271549	0.164773	III
3R	25271699	0.005435	IV
3R	25295470	0.0163043	III
3R	25329280	0.783333	II
3R	25476893	0.0108696	III
3R	25490408	0.021978	III
3R	25618437	0.488764	IV
3R	25761465	0.00549451	III
3R	25761628	0.00543478	III
3R	25761980	0.0434783	III
3R	25762624	0.197802	III
3R	25763035	0.00543478	III
3R	25882075	0.0108696	I
3R	26042778	0.0543478	II
3R	26107970	0.0706522	III
3R	26737675	0.0217391	III
3R	27094546	0.0434783	III
3R	27112251	0.0108696	II
3R	27158153	0.0652174	II
3R	27247944	0.0326087	III
3R	27273145	0.0108696	II
3R	27275332	0.0163043	I
3R	27418889	0.0326087	II
3R	27436518	0.972826	II
3R	27530435	0.00543478	III
3R	27558940	0.011236	I
3R	27582010	0.0380435	I
3R	27636438	0.978261	II
3R	27637051	0.0659341	II
3R	27649213	0.0108696	III
3R	27649685	0.0659341	III
3R	27938364	0.048913	III
3R	28342028	0.021978	IV
3R	28696274	0.0163043	II
3R	28696293	0.662921	II
3R	28928101	0.0108696	III
3R	28969581	0.397727	III
3R	29123823	0.961956	I
3R	29158465	0.00543478	II
3R	29479351	0.352273	II
3R	29479642	0.00543478	II
3R	29495064	0.241758	III
3R	29748982	0.00543478	III
3R	29766152	0.404494	III
3R	29766632	0.0271739	III
3R	29836275	0.0434783	III
3R	29861630	0.111111	IV
3R	29877222	0.0380435	II
3R	29877364	0.296703	III
3R	29877724	0.339286	II
3R	29877835	0.0308642	II
3R	29878165	0.00543478	IV
3R	29927733	0.961956	III
3R	29993203	0.0163043	III
3R	29997667	0.0989011	II
3R	30046624	0.0108696	III
3R	30123233	0.0271739	III
3R	30138736	0.0164835	III
3R	30149261	0.277174	II
3R	30208824	0.0326087	II
3R	30278219	0.32967	III
3R	30387959	0.0163043	I
3R	30388353	0.00543478	IV
3R	30388755	0.192308	II
3R	30419833	0.738889	IV
3R	30420843	0.861111	IV
3R	30428091	0.0108696	I
3R	30533171	0.0380435	II
3R	30539072	0.0108696	III
3R	30706108	0.114943	III
3R	31061207	0.0163043	I
3R	31097307	0.956522	II
3R	31137430	0.070652	III
3R	31305098	0.0222222	III
3R	31743556	0.0217391	I
3R	31745955	0.0222222	I
3R	31813233	0.010989	II
3R	4233124	0.0108696	I
3R	4236167	0.00543478	III
3R	4237087	0.00549451	III
3R	4277864	0.0108696	IV
3R	4418584	0.032967	III
3R	4419323	0.010989	III
3R	4429085	0.0280899	III
3R	4437129	0.0543478	I
3R	4613279	0.0164835	III
3R	4639985	0.0597826	III
3R	4731681	0.0108696	I
3R	4780168	0.0380435	II
3R	4910857	0.0652174	I
3R	5138131	0.465909	III
3R	5138864	0.616279	IV
3R	5217382	0.0108696	II
3R	5336034	0.157303	II
3R	5349858	0.0217391	III
3R	5368136	0.0217391	II
3R	5410353	0.0824176	III
3R	5588116	0.0108696	I
3R	5647611	0.0543478	III
3R	5668936	0.0108696	I
3R	5844033	0.0166667	II
3R	6383036	0.0164835	I
3R	6384588	0.00543478	III
3R	6392239	0.0549451	III
3R	6407233	0.0108696	II
3R	6456364	0.382022	I
3R	6479156	0.0274725	III
3R	6479220	0.93956	II
3R	6481085	0.00549451	III
3R	6482937	0.0380435	III
3R	6566831	0.758242	III
3R	6566871	0.0934066	III
3R	6593172	0.0108696	III
3R	6593196	0.978022	IV
3R	6792201	0.0824176	III
3R	6848312	0.0108696	II
3R	6931600	0.0108696	II
3R	6931693	0.016304	II
3R	7108224	0.983696	II
3R	7219584	0.00543478	IV
3R	7536348	0.0164835	II
3R	7809404	0.372222	II
3R	7809844	0.307692	III
3R	7886204	0.00543478	I
3R	7891443	0.0277778	III
3R	7895844	0.0108696	II
3R	7967141	0.0108696	III
3R	8030510	0.0108696	IV
3R	8105597	0.0604396	I
3R	8245942	0.347059	IV
3R	8264418	0.076087	I
3R	8316532	0.00543478	III
3R	8524120	0.00543478	III
3R	8652839	0.0271739	IV
3R	8653003	0.0108696	I
3R	8716404	0.00543478	II
3R	8716939	0.0108696	I
3R	8732107	0.0164835	II
3R	8751249	0.0163043	IV
3R	8751561	0.0271739	IV
3R	8751924	0.0217391	IV
3R	8767620	0.0111111	III
3R	8813138	0.10989	IV
3R	8845102	0.347826	II
3R	8845392	0.00543478	III
3R	8931841	0.202247	I
3R	8984758	0.206522	IV
3R	9014302	0.0769231	III
3R	9014768	0.0108696	I
3R	9039747	0.0217391	III
3R	9327025	0.0108696	II
3R	9412218	0.571429	III
3R	9439442	0.0108696	II
3R	9498482	0.081522	III
3R	9573975	0.0108696	I
3R	9577645	0.51087	I
3R	9621565	0.016304	I
3R	9705186	0.566667	II
3R	9729574	0.214286	IV
3R	9729869	0.00543478	IV
3R	9739491	0.674157	III
3R	9739629	0.0271739	III
3R	9986019	0.413793	I
4	1029274	0.0108696	I
4	205875	0.0108696	II
4	395418	0.0108696	III
4	43602	0.0108696	I
4	481866	0.0549451	I
4	488934	0.0659341	IV
4	625985	0.0108696	I
4	661188	0.0108696	I
4	806877	0.043956	II
4	903414	0.0549451	I
4	905484	0.0108696	III
4	905660	0.0108696	IV
4	90627	0.0217391	III
4	909165	0.00555556	III
4	930466	0.0326087	III
X	10244016	0.0113636	III
X	10256479	0.0108696	III
X	10289925	0.0108696	II
X	10308670	0.021978	II
X	10309049	0.0111111	II
X	10335824	0.933333	III
X	10385329	0.0271739	III
X	1042537	0.0659341	III
X	10479464	0.0108696	II
X	10556191	0.0217391	IV
X	10620088	0.0434783	III
X	10630528	0.0108696	III
X	10630558	0.010989	III
X	10754512	0.0813954	IV
X	10772611	0.847826	II
X	10890596	0.880435	III
X	10954368	0.0217391	III
X	11092496	0.0326087	III
X	11141096	0.021978	III
X	11141100	0.021978	III
X	1134479	0.0108696	II
X	1134733	0.0108696	I
X	11351697	0.0108696	I
X	11622326	0.0869565	II
X	1171342	0.298913	IV
X	11714186	0.0108696	III
X	11720284	0.690217	II
X	11788710	0.0163043	III
X	11815550	0.865169	II
X	11872658	0.0108696	II
X	11873375	0.61413	II
X	11884491	0.0111111	III
X	11894038	0.010989	II
X	11894066	0.010989	III
X	11906676	0.793478	III
X	11930741	0.0652174	III
X	12002437	0.0217391	III
X	12012120	0.0326087	III
X	12012165	0.0217391	II
X	12021079	0.744565	II
X	12021085	0.0108696	II
X	12043861	0.0326087	III
X	12043869	0.0108696	III
X	12043899	0.97619	III
X	12043963	0.0108696	III
X	12128421	0.0108696	III
X	12128711	0.0217391	III
X	12128777	0.0217391	III
X	1239811	0.0108696	II
X	12432516	0.934783	III
X	12433317	0.0543478	III
X	12462131	0.549451	II
X	12565917	0.010989	III
X	12611622	0.0217391	I
X	12633816	0.298913	III
X	12633940	0.01087	II
X	12654859	0.0108696	III
X	12831923	0.043956	II
X	12896776	0.880435	II
X	12957269	0.0108696	III
X	1298369	0.258242	III
X	13131193	0.0217391	III
X	13202162	0.98913	III
X	13272454	0.0108696	III
X	13331091	0.0108696	III
X	13359407	0.305556	III
X	13453346	0.0108696	III
X	13601461	0.0217391	III
X	13667793	0.0217391	II
X	13680356	0.0108696	I
X	13705865	0.0869565	III
X	13721801	0.0108696	I
X	1388695	0.52809	III
X	1389170	0.0222222	IV
X	1389554	0.043956	IV
X	13932694	0.587912	III
X	13933300	0.0108696	III
X	14200180	0.802198	II
X	14238301	0.0108696	III
X	14580730	0.0108696	I
X	1466646	0.272222	III
X	14866345	0.373626	III
X	14869705	0.0108696	III
X	14871090	0.0108696	III
X	14882519	0.0449438	III
X	14896384	0.0108696	III
X	14930004	0.0217391	III
X	14951940	0.157609	III
X	15306028	0.0434783	II
X	15306033	0.0108696	II
X	15383188	0.192308	IV
X	15384885	0.0549451	IV
X	15421166	0.032967	III
X	1558730	0.0271739	III
X	15632928	0.0326087	II
X	15633123	0.0326087	III
X	15698325	0.0108696	I
X	15799535	0.0217391	II
X	15802974	0.0108696	II
X	15803073	0.923077	III
X	15803567	0.0217391	IV
X	15812158	0.0652174	III
X	15812271	0.769663	II
X	15815574	0.0163043	IV
X	15852649	0.010989	I
X	15857649	0.0108696	I
X	15861257	0.048913	I
X	15870239	0.0108696	II
X	15992786	0.0108696	II
X	15993090	0.0108696	I
X	16004336	0.0108696	I
X	16063927	0.0108696	III
X	16102923	0.0217391	IV
X	16147222	0.340659	III
X	16147401	0.0217391	IV
X	16148496	0.0108696	III
X	16288504	0.0108696	I
X	16359273	0.0326087	III
X	16373420	0.0217391	I
X	16373787	0.918478	II
X	16374600	0.0217391	III
X	16386296	0.0108696	II
X	16415192	0.010989	III
X	16610799	0.0543478	I
X	16610807	0.0108696	II
X	16637969	0.423077	III
X	16676581	0.244444	III
X	16711439	0.0108696	III
X	1682335	0.0163043	IV
X	1693038	0.043956	III
X	16943646	0.0108696	I
X	17018239	0.869565	III
X	17075396	0.157609	IV
X	17141875	0.155556	IV
X	17176457	0.0108696	IV
X	17177358	0.978261	IV
X	17177451	0.0815217	IV
X	17177741	0.0108696	IV
X	17178008	0.0326087	IV
X	17295060	0.076087	IV
X	17301717	0.241758	I
X	17397601	0.0923913	III
X	17474928	0.0217391	IV
X	17475041	0.157609	IV
X	17488250	0.0108696	II
X	17531278	0.0217391	III
X	17531298	0.0271739	III
X	17553665	0.0108696	IV
X	17579944	0.913044	II
X	17681805	0.0108696	III
X	17738858	0.785714	I
X	17850274	0.988889	II
X	17886883	0.010989	I
X	17967180	0.0108696	III
X	18040174	0.0108696	III
X	18093345	0.010989	III
X	18093362	0.877778	III
X	18093367	0.866667	III
X	18093449	0.0108696	II
X	18093813	0.221591	III
X	1825381	0.0494506	III
X	18516145	0.0217391	III
X	1879703	0.0108696	II
X	18848453	0.0227273	II
X	18930384	0.87013	II
X	19164980	0.576087	III
X	19180225	0.0108696	I
X	19259815	0.184783	III
X	19259818	0.0271739	III
X	19259825	0.032967	III
X	19276457	0.303371	I
X	19297433	0.0217391	I
X	19297706	0.429348	I
X	19343972	0.0108696	III
X	19344952	0.0326087	II
X	1942359	0.0163043	III
X	19528373	0.956522	II
X	19578334	0.988889	III
X	19578336	0.010989	III
X	19579706	0.0108696	I
X	19693136	0.744444	II
X	19712643	0.010989	III
X	19866346	0.0108696	I
X	20244867	0.0217391	II
X	2041879	0.0108696	II
X	20422990	0.384615	I
X	20429728	0.0434783	III
X	20429936	0.494565	III
X	20518136	0.0108696	II
X	20657815	0.0294118	I
X	2073302	0.0108696	III
X	2073352	0.048913	III
X	20787852	0.0108696	III
X	20787861	0.912088	III
X	20916874	0.0326087	III
X	2102773	0.880435	II
X	21060641	0.0111111	II
X	21116428	0.0108696	III
X	21306143	0.0108696	III
X	21306553	0.505618	III
X	21604918	0.0217391	III
X	2176126	0.0108696	III
X	2184941	0.396739	I
X	2222476	0.0434783	I
X	22449443	0.263736	III
X	22449850	0.0108696	II
X	22456476	0.0543478	III
X	22482427	0.0108696	II
X	2340029	0.032967	III
X	2353854	0.048913	III
X	2366054	0.0706522	II
X	246614	0.108696	I
X	2580474	0.977528	III
X	2588628	0.0108696	II
X	2593891	0.0384615	IV
X	2641171	0.0108696	II
X	2740399	0.0108696	III
X	294823	0.0434783	II
X	3175091	0.0434783	III
X	3190414	0.0108696	III
X	3293629	0.934783	IV
X	3293807	0.0108696	IV
X	3294075	0.119565	IV
X	3294297	0.1	IV
X	3294953	0.0108696	IV
X	3445076	0.010989	III
X	3574716	0.0108696	III
X	3780525	0.108696	II
X	3811930	0.0108696	II
X	3836225	0.891304	II
X	4117130	0.0108696	III
X	4117741	0.010989	I
X	4118117	0.258242	I
X	4120240	0.0108696	I
X	4530511	0.0108696	III
X	4540576	0.0326087	I
X	4554212	0.0108696	III
X	4635942	0.164835	II
X	4708806	0.021978	II
X	5082651	0.989011	II
X	5085993	0.0108696	I
X	509505	0.0543478	II
X	5164542	0.4	IV
X	5164594	0.0706522	IV
X	5164709	0.342697	IV
X	5329987	0.75	I
X	5418937	0.929348	III
X	5422222	0.137363	I
X	5430244	0.021978	IV
X	5464889	0.010989	III
X	5478643	0.423913	II
X	5517077	0.0108696	IV
X	5715451	0.407609	III
X	5917248	0.826087	I
X	5917328	0.879121	I
X	5989538	0.0108696	IV
X	5990104	0.0217391	IV
[truncated: 61 more rows]

## Sheet: Fig4E
Method	Dataset	alpha	CI_low	CI_high
Original MK-test	GDL	0.102033
Original MK-test	DGRP	0.079387
DFE-alpha	GDL	0.372	0.353	0.408
DFE-alpha	DGRP	0.53	0.471	0.544
AsymptoticMK	GDL	0.305295	0.12999	0.418183
AsymptoticMK	DGRP	0.252169	0.147886	0.334514

## Sheet: Fig4F
Rep	alpha_ori_GDL	alpha_ori_DGRP	alpha_asym_GDL	alpha_asym_DGRP
1	0.108108	0.0903612	0.390774	0.26675
2	0.101923	0.0592464	0.246709	0.317525
3	0.106076	0.0472198	0.316548	0.362774
4	0.0910892	0.0409878	0.308436	0.308918
5	0.0954937	0.0358106	0.272636	0.492696
6	0.110053	0.142926	0.483523	0.290505
7	0.0887305	0.144801	0.303213	0.367234
8	0.133803	0.00668031	0.438721	0.299239
9	0.128752	0.0647681	0.329255	0.430573
10	0.108595	0.0442804	0.335353	0.265197
11	0.130474	0.0073814	0.22625	0.191868
12	0.0616481	0.125934	0.541494	0.300755
13	0.0961983	0.0168712	0.540912	0.309811
14	0.110572	0.0956586	0.669479	0.270329
15	0.0768619	0.0683952	0.486557	0.20419
16	0.0874124	0.045889	0.51326	0.132831
17	0.0941025	0.0934386	0.261682	0.278348
18	0.0807058	0.0855895	0.213444	0.237583
19	0.0562094	0.0974259	0.176268	0.304305
20	0.0457728	0.0953199	0.206279	0.4724
21	0.0568403	0.0278966	0.424759	0.212216
22	0.109215	0.119619	0.225082	0.514467
23	0.133526	0.0532804	0.485989	0.2611
24	0.0723744	0.189091	0.227348	0.36986
25	0.0719519	0.0720698	0.227992	0.349791
26	0.0674133	0.0910546	0.26187	0.236424
27	0.0860473	0.070379	0.456498	0.252118
28	0.148458	0.059124	0.293043	0.307512
29	0.0937907	0.108181	0.246157	0.524976
30	0.123223	0.0425424	0.342915	0.323437
31	0.129112	0.0701752	0.292099	0.227197
32	0.12289	0.047172	0.368779	0.224829
33	0.111233	0.0543803	0.263583	0.773333
34	-0.00277323	0.0413515	0.152225	0.212845
35	0.099285	0.103606	0.288886	0.559426
36	0.118947	0.116419	0.438313	0.700572
37	0.04554	0.119921	0.348892	0.296675
38	0.105254	0.0701721	0.452215	0.31653
39	0.0779062	0.0318346	0.298699	0.430654
40	0.104375	0.0922004	0.423218	0.241602
41	0.100405	0.0669067	0.286155	0.320465
42	0.0772451	0.0700165	0.35183	0.297218
43	0.0917051	0.0789283	0.280563	0.345579
44	0.104714	0.0433257	0.340324	0.586058
45	0.141194	0.0675856	0.267992	0.260964
46	0.0738897	0.0789872	0.241021	0.51353
47	0.13669	0.0879647	0.395038	0.219277
48	0.106245	0.12309	0.708333	0.262196
49	0.0929759	0.103281	0.300815	0.346664
50	0.0563755	0.0951529	0.269068	0.629086
51	0.141955	0.0887606	0.258507	0.329128
52	0.0554052	0.0621765	0.363409	0.263016
53	0.0956639	0.0572677	0.602608	0.33793
54	0.0878575	0.0245979	0.376178	0.268075
55	0.156695	0.0709882	0.305854	0.40201
56	0.0608603	0.105169	0.244753	0.510615
57	0.0898242	0.0434775	0.342552	0.200504
58	0.101458	0.117582	0.385911	0.296819
59	0.0492442	0.108698	0.520915	0.279492
60	0.0876135	0.075833	0.478349	0.231812
61	0.111312	0.0678815	0.348032	0.201289
62	0.129987	0.114788	0.328769	0.314754
63	0.127597	0.0754909	0.26489	0.620607
64	0.108564	0.11664	0.278312	0.222345
65	0.0977517	0.122224	0.315961	0.248728
66	0.131624	0.0410559	0.607485	0.315259
67	0.0991359	0.0438956	0.543101	0.263005
68	-0.00626213	0.0144109	0.358586	0.45213
69	0.124034	0.0451893	0.232761	0.562055
70	0.134991	0.142761	0.415569	0.222344
71	0.0524613	0.064798	0.296831	0.590552
72	0.0862822	0.0358665	0.160794	0.337927
73	0.0762524	0.0385573	0.300696	0.245986
74	0.108991	0.0981901	0.287781	0.584053
75	0.144913	0.0859507	0.370612	0.192515
76	0.148506	0.0441176	0.373412	0.328778
77	0.149182	0.111971	0.329982	0.282331
78	0.201299	0.0381507	0.444149	0.278892
79	0.132028	0.0854552	0.249465	0.400496
80	0.0486635	0.0818379	0.615224	0.352866
81	0.113408	0.00903103	0.352563	0.465987
82	0.138325	0.0915604	0.461878	0.37342
83	0.112083	0.0698712	0.568673	0.286492
84	0.0854656	0.0443374	0.287669	0.293858
85	0.139758	0.119425	0.393556	0.220592
86	0.117677	0.110152	0.251312	0.263446
87	0.0642804	0.0219626	0.223291	0.269643
88	0.112423	0.0770028	0.222002	0.276132
89	0.0975976	0.0499192	0.307195	0.170689
90	0.132871	0.0703069	0.405981	0.436876
91	0.0964382	0.0902096	0.32286	0.337458
92	0.1147	0.0516426	0.270883	0.284049
93	0.179449	0.13342	0.331106	0.308798
94	0.0933854	0.0504018	0.227423	0.177284
95	0.100788	0.114397	0.208124	0.208238
96	0.0995172	0.137805	0.36399	0.292665
97	0.0883952	0.090869	0.292319	0.192008
98	0.0905046	0.0537886	0.57459	0.268089
99	0.100454	0.0642276	0.243154	0.566592
100	0.110408	0.02221	0.531058	0.216564
101	0.0740494	0.0946858	0.304549	0.31392
102	0.126898	0.0517305	0.294436	0.215286
103	0.0585735	0.162358	0.40727	0.317831
104	0.0810239	0.105719	0.379421	0.22049
105	0.0656992	0.0427263	0.220666	0.406739
106	0.0503384	0.15267	0.287486	0.395664
107	0.10701	0.0433814	0.271581	0.363334
108	0.0530104	0.043733	0.523214	0.159323
109	0.0920997	0.0081025	0.444125	0.293922
110	0.0761925	0.0418803	0.500984	0.449782
111	0.00803765	0.132201	0.510413	0.322683
112	0.105722	0.113755	0.334557	0.220874
113	0.169525	0.0646889	0.318019	0.358608
114	0.0947012	0.0408767	0.309741	0.278317
115	0.0709801	0.054664	0.322887	0.594832
116	0.0545917	0.058003	0.364557	0.237724
117	0.119302	0.095196	0.485605	0.230051
118	0.096923	0.0957097	0.279889	0.294775
119	0.0574194	0.101955	0.405397	0.298424
120	0.114314	-0.0185776	0.31129	0.357555
121	0.124602	0.078292	0.413594	0.329273
122	0.167425	0.0353607	0.329896	0.340955
123	0.0723137	0.063405	0.218749	0.236547
124	0.104008	0.118611	0.255102	0.304322
125	0.0697969	0.106284	0.265662	0.238194
126	0.0840243	0.130519	0.405876	0.592886
127	0.163018	0.0561885	0.341781	0.239349
128	0.0599432	0.0851474	0.40561	0.315226
129	0.134459	0.0929474	0.440994	0.302509
130	0.133535	0.144857	0.426338	0.247066
131	0.128866	0.0580365	0.303599	0.274804
132	0.178972	0.0450858	0.623236	0.296042
133	0.0783855	0.125943	0.315069	0.526251
134	0.0699038	0.0656285	0.459972	0.359387
135	0.119179	0.111147	0.510359	0.288266
136	0.0954401	0.0612848	0.281605	0.315063
137	0.134108	0.0676282	0.293412	0.252982
138	0.112015	0.103246	0.459203	0.393624
139	0.072826	0.0830256	0.354005	0.298311
140	0.0744631	0.0986863	0.419146	0.298431
141	0.135515	0.0546468	0.528305	0.36856
142	0.0824653	0.0537507	0.279738	0.329616
143	0.0863648	0.148713	0.290699	0.298261
144	0.129342	0.0211741	0.379809	0.263327
145	0.131086	0.0598572	0.346179	0.184183
146	0.114947	0.0988637	0.413818	0.332056
147	0.120389	0.0187342	0.383256	0.231625
148	0.0985098	0.077786	0.358637	0.287644
149	0.0934073	0.129782	0.229718	0.371829
150	0.102857	0.130686	0.200867	0.361723
151	0.138501	0.100442	0.479392	0.486964
152	0.121771	0.0876724	0.362119	0.289953
153	0.0608187	0.160159	0.348852	0.379693
154	0.0591803	0.0642078	0.42563	0.362768
155	0.133969	0.102581	0.297896	0.451811
156	0.0098377	0.0462091	0.355154	0.50595
157	0.0980101	0.0642078	0.316219	0.189958
158	0.0996282	0.0618956	0.360702	0.263113
159	0.134124	0.0764371	0.405015	0.169113
160	0.025654	0.0315895	0.220784	0.53824
161	0.0763902	0.148999	0.555495	0.355347
162	0.0789896	0.141196	0.191634	0.626975
163	0.0654549	0.0572934	0.534902	0.211063
164	0.106851	0.0136439	0.323439	0.447892
165	0.0888187	0.0605199	0.223934	0.250954
166	0.0676794	0.0519014	0.263332	0.513652
167	0.103396	0.0567516	0.241206	0.476871
168	0.107951	0.0619881	0.269544	0.344672
169	0.0988627	0.100806	0.183536	0.414127
170	0.0887402	0.151903	0.355132	0.617843
171	0.0993889	0.101459	0.481405	0.483935
172	0.0243489	0.0970051	0.145572	0.29928
173	0.0319508	0.0660182	0.18306	0.387562
174	0.112667	0.0962485	0.544186	0.645783
175	0.0835364	0.101138	0.453247	0.33536
176	0.0948517	0.107041	0.332191	0.289081
177	0.113798	0.0500032	0.36931	0.486656
178	0.103382	0.0937933	0.183495	0.310225
179	0.0982676	0.0798943	0.17133	0.172917
180	0.115481	0.12345	0.36197	0.320335
181	0.0958111	0.0803303	0.19683	0.24971
182	0.0798607	0.10956	0.380575	0.257987
183	0.124447	0.0529046	0.289124	0.667982
184	0.0890264	0.0673356	0.591857	0.197783
185	0.092068	0.134028	0.287332	0.380154
186	0.0983807	0.0854948	0.262416	0.336143
187	0.114773	0.071301	0.313699	0.211563
188	0.122025	0.0954539	0.33251	0.52748
189	0.117636	0.0429903	0.248976	0.139766
190	0.070006	0.100523	0.233508	0.217272
191	0.0636382	0.097118	0.276919	0.371853
192	0.107304	0.0893361	0.236608	0.269602
193	0.102291	0.0333058	0.587199	0.346887
194	0.0888306	0.0426778	0.528615	0.485566
195	0.178405	0.0917527	0.401226	0.424233
196	0.15744	0.068078	0.406836	0.417446
197	0.0845453	0.0918887	0.333283	0.411838
198	0.092609	0.104167	0.286989	0.346059
199	0.0825341	0.0660096	0.314654	0.376321
200	0.097198	0.0517138	0.258211	0.280402
201	0.0754193	0.0956304	0.262131	0.273918
202	0.150206	0.0837103	0.356814	0.206247
203	0.154263	0.112011	0.637704	0.294243
204	0.0687929	0.0748448	0.464796	0.262505
205	0.210258	0.0854484	0.509923	0.480536
206	0.0293561	0.0870765	0.177049	0.41773
207	0.0574757	0.0459662	0.225815	0.346561
208	0.115886	0.108425	0.284905	0.375948
209	0.0983678	0.0918214	0.306203	0.375011
210	0.0971465	0.12326	0.456357	0.478894
211	0.14253	0.072562	0.281478	0.21642
212	0.0695552	0.0510077	0.276509	0.294913
213	0.154414	0.0379703	0.339535	0.157816
214	0.0998009	0.0601375	0.374908	0.319046
215	0.0680351	0.0358029	0.219332	0.295481
216	0.0616767	0.0588316	0.380194	0.179861
217	0.166145	0.0661646	0.324243	0.34723
218	0.0929995	0.115076	0.25834	0.383007
219	0.140204	0.121134	0.491615	0.34707
220	0.113956	0.0670191	0.347328	0.28844
221	0.0683304	-0.0292435	0.329943	0.467902
222	0.0869974	0.0880571	0.268907	0.243926
223	0.100492	0.0742959	0.505731	0.32479
224	0.135423	0.025335	0.364061	0.485146
225	0.0963142	0.0697835	0.36209	0.250465
226	0.145906	0.0784271	0.504709	0.551904
227	0.0777199	0.0654969	0.262893	0.492003
228	0.118063	0.0939216	0.373275	0.323988
229	0.122393	0.139393	0.322584	0.213168
230	0.0949721	0.0972072	0.288054	0.473706
231	0.139384	0.14424	0.56671	0.660783
232	0.148983	0.0969651	0.465511	0.413212
233	0.0532357	0.0430045	0.44254	0.317434
234	0.121594	0.0396448	0.456639	0.193938
235	0.090685	0.0273591	0.290838	0.34731
236	0.0613645	0.0989723	0.529562	0.205234
237	0.0732529	0.0420468	0.571384	0.325102
238	0.141673	0.103345	0.416106	0.277966
239	0.0482051	0.112247	0.476352	0.46068
240	0.122386	0.108247	0.619403	0.318582
241	0.0627197	0.107193	0.503774	0.277994
242	0.110542	0.110116	0.352731	0.288864
243	0.126309	0.0584285	0.311461	0.24756
244	0.124445	0.0829018	0.391288	0.609176
245	0.166132	0.108173	0.382482	0.310117
246	0.0810725	0.0605616	0.273579	0.369328
247	0.136698	0.123018	0.291251	0.306362
248	0.116153	0.123754	0.333427	0.529888
249	0.105455	0.101358	0.266898	0.274156
250	0.0697866	0.128692	0.29247	0.235636
251	0.117359	0.110223	0.301408	0.645644
252	0.0614337	0.119279	0.473558	0.309634
253	0.0769907	0.0686511	0.325124	0.269119
254	0.0615708	0.0555287	0.260936	0.329334
255	0.134556	0.020757	0.441883	0.492923
256	0.0775117	0.0825156	0.270958	0.198709
257	0.0661434	0.146403	0.507756	0.258527
258	0.114644	0.176137	0.24178	0.494046
259	0.0782924	0.109357	0.399659	0.590702
260	0.104944	0.104596	0.319671	0.342261
261	0.1243	0.0741213	0.442941	0.238273
262	0.135029	0.102878	0.348247	0.193756
263	0.0971071	0.119123	0.466371	0.394554
264	0.136924	0.057923	0.338409	0.304423
265	0.0741616	0.056635	0.250873	0.264207
266	0.10805	0.0346238	0.418859	0.484158
267	0.0995831	0.0835339	0.522785	0.233335
268	0.163624	0.0317451	0.3195	0.190963
269	0.0853597	0.0101611	0.215921	0.256528
270	0.101773	0.0467139	0.420944	0.302165
271	0.121961	0.0825313	0.454825	0.548558
272	0.125983	0.0796809	0.345525	0.302851
273	0.119133	0.0891503	0.362947	0.316811
274	0.152331	0.124658	0.375043	0.334419
275	0.0695984	0.0602783	0.617898	0.214112
276	0.15385	0.0628005	0.347671	0.573714
277	0.0661072	0.0741016	0.402376	0.471465
278	0.148325	0.0466667	0.401783	0.577572
279	0.0158994	0.0507774	0.271505	0.454235
280	0.136837	0.0884793	0.592625	0.183103
281	0.0315272	0.144736	0.146917	0.330506
282	0.152062	0.073557	0.267294	0.538775
283	0.0723042	0.0863813	0.364282	0.215569
284	0.139735	0.0675105	0.291979	0.227692
285	0.159839	0.151987	0.465895	0.621688
286	0.084583	0.0970663	0.216168	0.225559
287	0.0856749	0.143546	0.450563	0.49243
288	0.035732	0.0782896	0.217577	0.633452
289	0.139164	0.119199	0.30803	0.337452
290	0.111702	0.109944	0.269298	0.214839
291	0.126155	0.0689319	0.309226	0.38538
292	0.0758197	0.144262	0.328966	0.250439
293	0.094137	0.0723422	0.330384	0.315864
294	0.0931617	0.0437823	0.462722	0.235852
295	0.0430432	0.0602575	0.466951	0.312826
296	0.129811	0.082159	0.477634	0.274377
297	0.133527	0.105028	0.501847	0.568071
298	0.120934	0.0862192	0.574159	0.249367
299	0.127653	0.0839683	0.575074	0.285115
300	0.0945136	0.0907109	0.348468	0.252952
301	0.0277366	0.0847606	0.157558	0.266271
302	0.133204	0.0834028	0.463702	0.447223
303	0.0537857	0.0894871	0.324113	0.298796
304	0.11215	0.111267	0.331434	0.252857
305	0.0275037	0.0919989	0.321763	0.289609
306	0.111938	0.0565264	0.559025	0.326206
307	0.0206437	0.0393177	0.269405	0.227165
308	0.0885201	0.0825836	0.353136	0.393964
309	0.0308554	0.142198	0.267332	0.303742
310	0.0700158	0.0520918	0.372345	0.32787
311	0.101127	0.110542	0.200891	0.459817
312	0.0953812	0.0211553	0.376756	0.155574
313	0.0664294	0.0463729	0.223109	0.244224
314	0.119364	0.120552	0.484792	0.284879
315	0.080883	0.0599806	0.56669	0.402701
316	0.0560064	0.00495343	0.324107	0.235002
317	0.109227	0.111365	0.378923	0.318657
318	0.0268151	0.101415	0.203025	0.306719
319	0.126572	0.100616	0.393419	0.300137
320	0.1448	0.0113206	0.395392	0.259568
321	0.0730876	0.0473304	0.301442	0.221105
322	0.129282	0.129075	0.670589	0.373237
323	0.0927191	0.0555588	0.296622	0.478833
324	0.144645	0.0746983	0.314434	0.336483
325	0.117883	0.0592235	0.306543	0.509098
326	0.107405	0.0787662	0.475623	0.451343
327	0.174402	0.0825464	0.587128	0.300895
328	0.152896	0.0974419	0.235772	0.289172
329	0.0911037	0.121288	0.261011	0.46455
330	0.10788	0.103107	0.639609	0.297045
331	0.123329	0.0699878	0.41877	0.275092
332	0.0586574	0.117519	0.335271	0.345659
333	0.0601817	0.109862	0.166054	0.459187
334	0.125662	0.00949518	0.24432	0.598123
335	0.101846	0.0959646	0.38999	0.235663
336	0.0815322	0.103544	0.219114	0.313241
337	0.0812934	0.101101	0.275598	0.359181
338	0.0703221	0.0605803	0.645675	0.228547
339	0.133425	0.0464048	0.317711	0.325238
340	0.109693	0.0593994	0.43757	0.263811
341	0.0707697	0.0852529	0.30254	0.274809
342	0.0981272	0.0518183	0.358192	0.23784
343	0.102489	0.129691	0.388705	0.449727
344	0.12712	0.0618818	0.470652	0.283672
345	0.0663558	0.0473735	0.576936	0.386626
346	0.0487227	0.0402097	0.476387	0.276972
347	0.145398	0.0980108	0.397981	0.304399
348	0.111083	0.0126487	0.386239	0.346796
349	0.125069	0.138007	0.286111	0.300354
350	0.107828	0.0994077	0.493112	0.33631
351	0.114046	0.096007	0.29525	0.411483
352	0.0908551	0.0942832	0.354173	0.242166
353	0.0809684	0.110045	0.319968	0.312132
354	0.117178	0.117151	0.345505	0.414749
355	0.0499218	0.0555321	0.239739	0.441558
356	0.132365	0.107379	0.349922	0.365571
357	0.135938	0.120305	0.300083	0.326121
358	0.107348	0.0659679	0.255009	0.229119
359	0.103341	0.113101	0.379927	0.571521
360	0.0808925	0.080362	0.29192	0.43658
361	0.0348123	0.0661768	0.29046	0.207128
362	0.106609	0.126305	0.34038	0.536642
363	0.109683	0.0647306	0.550999	0.197973
364	0.0949912	-0.0056246	0.248242	0.198063
365	0.1229	0.106534	0.234288	0.297544
366	0.165569	0.0576376	0.332299	0.244863
367	0.0941195	0.0413378	0.326077	0.281021
368	0.117825	0.0900556	0.438128	0.321034
369	0.0869928	0.0141535	0.357543	0.281722
370	0.115348	0.0612918	0.35736	0.218018
371	0.120908	0.0834528	0.194613	0.351422
372	0.0892584	0.0832471	0.29458	0.622472
373	0.108281	0.0696784	0.274908	0.287086
374	0.125083	0.0665749	0.286185	0.324529
375	0.0723713	0.0722651	0.521449	0.667322
376	0.131653	0.0471064	0.331532	0.176147
377	0.116624	0.0532538	0.33128	0.301971
378	0.10763	0.0795818	0.288292	0.144645
379	0.120589	0.0880038	0.395489	0.335004
380	0.0948204	0.148838	0.586484	0.272102
381	0.15483	0.103218	0.363522	0.234373
382	0.100484	0.0979829	0.432576	0.497262
383	0.141481	0.0673698	0.310337	0.231838
384	0.0782609	0.0472795	0.326432	0.320547
385	0.026414	0.117512	0.222124	0.33498
386	0.120728	0.0526947	0.547214	0.26517
387	0.130649	0.0780229	0.402949	0.392291
388	0.0366037	0.105832	0.473038	0.422244
389	0.0789677	0.183326	0.331993	0.470051
390	0.0769616	0.0538843	0.308269	0.304552
391	0.147715	0.0797951	0.27368	0.249347
392	0.115952	0.0922458	0.380734	0.285657
393	0.120695	0.103702	0.411125	0.28074
394	0.101676	0.0764621	0.351886	0.334427
395	0.104756	0.0940091	0.38162	0.44754
396	0.110273	0.105375	0.607038	0.335878
397	0.154185	0.0844839	0.36127	0.294813
398	0.113353	0.10135	0.455693	0.356411
399	0.111705	0.0907492	0.188011	0.225307
400	0.0892358	0.110093	0.278816	0.402648
401	0.0529715	0.0810237	0.326361	0.209396
402	0.117143	0.147431	0.660488	0.319539
403	0.114357	0.127685	0.35248	0.20412
404	0.134502	0.076285	0.405496	0.249271
405	0.143168	0.0734258	0.538216	0.301164
406	0.0807904	-0.00132641	0.28273	0.380788
407	0.135668	0.0446116	0.332388	0.24688
408	0.141809	0.144012	0.527846	0.270625
409	0.120192	0.0611689	0.674218	0.23653
410	0.0626024	0.0617704	0.219285	0.211533
411	0.109077	0.0264026	0.338867	0.276505
412	0.12025	0.0639436	0.432405	0.259131
413	0.100615	0.114655	0.378583	0.677417
414	0.0319139	0.0856774	0.313504	0.341123
415	0.0384371	0.0893302	0.308488	0.253053
416	0.122199	0.139185	0.354438	0.396574
417	0.132496	0.0696064	0.412472	0.371618
418	0.157418	0.016476	0.42126	0.244612
419	0.128446	0.0735603	0.3615	0.377329
420	0.118471	0.068624	0.338677	0.187811
421	0.166892	0.0604725	0.442851	0.20145
422	0.119866	0.0911397	0.446049	0.279889
423	0.0708018	0.103984	0.404212	0.312246
424	0.103277	0.0523912	0.312865	0.19295
425	0.0708676	0.0433859	0.379845	0.220236
426	0.108006	0.134229	0.233139	0.328136
427	0.092863	0.100073	0.245738	0.439574
428	0.119092	0.116102	0.56589	0.391236
429	0.112702	0.03292	0.329565	0.165035
430	0.0744894	0.0618465	0.406408	0.206134
431	0.103562	0.0683476	0.3079	0.323965
432	0.0954511	0.0571642	0.296653	0.361939
433	0.101061	0.0468921	0.437461	0.218263
434	0.125668	0.0590269	0.364124	0.170135
435	0.148	0.0709196	0.318224	0.335686
436	0.131551	0.104519	0.360094	0.463422
437	0.0903033	0.0945075	0.408676	0.288415
438	0.0790316	0.0943772	0.218436	0.332102
439	0.087021	0.079961	0.388632	0.175251
440	0.0902936	0.105591	0.32967	0.335097
441	0.0915918	0.0524748	0.351547	0.45124
442	0.108608	0.122126	0.401411	0.296803
443	0.119759	0.0771143	0.302812	0.237766
444	0.126205	0.0882573	0.363003	0.465812
445	0.0716965	0.0950916	0.299101	0.327019
446	0.110466	0.133382	0.649106	0.459913
447	0.0788009	0.14285	0.302944	0.276736
448	0.0812153	0.0892049	0.388112	0.238789
449	0.134919	0.0793747	0.185125	0.34899
450	0.129299	0.0867728	0.538688	0.671006
451	0.0800403	0.0651613	0.334393	0.423032
452	0.133475	0.130536	0.294403	0.326326
453	0.0814346	0.0715741	0.213826	0.399587
454	0.095556	0.100152	0.440368	0.293482
455	0.0956692	0.150114	0.500051	0.367486
456	0.0661992	0.0756693	0.234419	0.252771
457	0.118984	0.106898	0.257384	0.224274
458	0.0676514	-0.0099788	0.204779	0.234944
459	0.127883	0.0605307	0.275836	0.549023
460	0.0898112	0.123837	0.58921	0.349254
461	0.136763	0.118271	0.463069	0.217319
462	0.0786616	0.0505772	0.575043	0.20706
463	0.145883	0.077888	0.312214	0.41278
464	0.155913	0.0144901	0.45859	0.440251
465	0.101656	0.099377	0.266229	0.311564
466	0.138784	0.0529728	0.7405	0.285806
467	0.0498751	0.0436367	0.250744	0.197152
468	0.0819967	0.0652133	0.28222	0.430221
469	0.122562	0.137593	0.402092	0.401076
470	0.0663884	0.0867276	0.360833	0.153348
471	0.105267	0.0655875	0.496123	0.399152
472	0.0612907	0.0672052	0.296664	0.43064
473	0.0590492	0.0180018	0.177281	0.309958
474	0.0791828	0.0660914	0.21305	0.276392
475	0.0368241	0.135496	0.299469	0.498853
476	-0.0198716	0.111264	0.42586	0.381432
477	0.145527	0.0341408	0.571243	0.31176
478	0.0774543	0.0948143	0.182606	0.281597
479	0.140614	-0.000532008	0.301688	0.447615
480	0.141287	0.0922754	0.236603	0.298668
481	0.0811885	0.0473856	0.326232	0.182507
482	0.107592	0.0296549	0.3542	0.315749
483	0.10894	0.0821385	0.300915	0.261617
484	0.0868571	0.110964	0.294436	0.656624
485	0.0738372	0.0494483	0.254737	0.586964
486	0.100263	0.0788949	0.347593	0.239067
487	0.138455	0.101581	0.390433	0.458942
488	0.0919784	0.140528	0.432021	0.300341
489	0.145513	0.0610015	0.508455	0.27759
490	0.030974	0.136317	0.472011	0.318964
491	0.124244	0.0899714	0.298744	0.356224
492	0.0259022	0.103271	0.24103	0.286041
493	0.131819	0.132987	0.551557	0.350795
494	0.113805	0.0914758	0.498076	0.277465
495	0.0510065	0.10163	0.610137	0.186735
496	0.089811	0.135058	0.468763	0.416117
497	0.0746638	0.110931	0.327918	0.287327
498	0.0915831	0.0796335	0.395824	0.529509
499	0.115676	0.0690751	0.289687	0.43483
500	0.11702	0.118452	0.353466	0.278341
501	0.0811354	0.061586	0.363357	0.251398
502	0.156145	0.0773688	0.365389	0.557383
503	0.135104	0.0942197	0.277825	0.380039
504	0.101346	0.0165163	0.246378	0.216021
505	0.118076	0.151115	0.310558	0.677239
506	0.0998953	0.0574523	0.430786	0.493908
507	0.0870137	0.141029	0.217284	0.332069
508	0.157545	0.0889894	0.477562	0.411956
509	0.133766	0.0818966	0.523508	0.189954
510	0.0864385	0.0446449	0.368251	0.214952
511	0.0954029	0.0683348	0.33359	0.278309
512	0.0708856	0.0328687	0.173417	0.198985
513	0.0950778	0.0610042	0.51737	0.273727
514	0.0871705	0.0500542	0.228401	0.205154
515	0.0677639	0.0759275	0.309702	0.2827
516	0.0299791	0.1084	0.16687	0.236669
517	0.151553	0.106486	0.390798	0.220932
518	0.142405	0.0340931	0.462432	0.267002
519	0.046358	0.0458379	0.197571	0.223504
520	0.0634354	0.0281631	0.417618	0.282129
521	0.0766295	0.0648777	0.275953	0.602129
522	0.0932858	0.0795691	0.267867	0.28078
523	0.0239623	0.107359	0.18715	0.346052
524	0.0969909	0.0988483	0.496458	0.398543
525	0.106577	0.070243	0.341368	0.207909
526	0.0980798	0.0903594	0.508677	0.478271
527	0.146745	0.0950257	0.537955	0.230797
528	0.140436	0.117031	0.362656	0.520697
529	0.126302	0.0230673	0.318549	0.497889
530	0.0979718	0.0481212	0.421042	0.328257
531	0.129588	0.0513418	0.624586	0.239095
532	0.0890871	0.0922191	0.279915	0.352506
533	0.0925372	0.0502738	0.228772	0.2112
534	0.102031	0.059768	0.17962	0.204667
535	0.0612758	0.0293131	0.261196	0.539079
536	0.0881147	0.0128348	0.301713	0.269023
537	0.0499667	0.0453958	0.429983	0.198088
538	0.0885572	0.0797559	0.297509	0.498951
539	0.104675	0.056822	0.362894	0.309459
540	0.0256193	0.062002	0.341847	0.223326
541	0.059226	0.101982	0.455615	0.312575
542	0.101901	0.0679929	0.300532	0.686765
543	0.122342	0.0953675	0.281683	0.479195
544	0.0762888	0.0496415	0.216609	0.275285
545	0.110635	0.102227	0.279997	0.265269
546	0.0591433	0.0225034	0.213939	0.151523
547	0.165556	0.109196	0.472553	0.664271
548	0.0905817	0.115164	0.602933	0.15175
549	0.099378	0.0307023	0.22448	0.214112
550	0.135001	0.117725	0.319026	0.434746
551	0.114553	0.053428	0.37275	0.355522
552	0.113956	0.0760913	0.50299	0.432369
553	0.137139	0.0874883	0.302291	0.506553
554	0.142946	0.097647	0.282879	0.253761
555	0.0884097	0.063333	0.287714	0.349949
556	0.0944049	0.127884	0.303493	0.262037
557	0.0972056	0.096814	0.620481	0.280732
558	0.0652125	0.125267	0.199939	0.301027
559	0.098748	0.0224647	0.388206	0.651472
560	0.0975855	0.0398262	0.409654	0.184803
561	0.108847	0.11806	0.321044	0.32307
562	0.125096	0.0945172	0.333641	0.277946
563	0.125432	0.0773484	0.283964	0.23446
564	0.0993982	0.0722211	0.265236	0.212377
565	0.117678	0.055607	0.27823	0.193875
566	0.0265283	0.0613582	0.1796	0.164581
567	0.139928	0.100479	0.310406	0.215848
568	0.104205	0.0760174	0.182552	0.33851
569	0.138816	0.0835	0.563652	0.33989
570	0.0818662	0.0508483	0.514693	0.306609
571	0.0717331	0.084871	0.285142	0.290972
572	0.098423	0.11107	0.27071	0.518651
573	0.0794073	0.0649419	0.464891	0.242323
574	0.117432	0.0140239	0.522768	0.385825
575	0.0375912	0.0889977	0.252384	0.285751
576	0.109248	0.0772734	0.526459	0.315007
577	0.0865267	0.0985086	0.306673	0.154667
578	0.104877	0.0663607	0.321982	0.45119
579	0.0603616	0.0969507	0.739289	0.353483
580	0.110686	0.0332876	0.349855	0.243908
581	0.0967065	0.104343	0.321223	0.336155
582	0.120842	0.098624	0.356946	0.23628
583	0.117786	0.0881699	0.426249	0.195359
584	0.0732242	0.0864512	0.500997	0.272371
585	0.0846339	0.0166166	0.254305	0.53769
586	0.135255	0.0409631	0.401273	0.299261
587	0.0927106	0.00404769	0.366726	0.17693
588	0.12249	0.0681545	0.302723	0.253297
589	0.0870876	0.0666974	0.504261	0.194723
590	0.0938288	0.116743	0.199659	0.429378
591	0.116647	0.0961468	0.349426	0.425732
592	0.106069	0.162855	0.4137	0.3958
593	0.109979	0.0743427	0.193317	0.539232
594	0.106093	0.0682525	0.237061	0.28751
595	0.0799977	0.122384	0.405755	0.289673
596	0.114278	0.0685904	0.254689	0.190956
597	0.121762	0.121111	0.557428	0.675507
598	0.0464	0.0585918	0.522813	0.431247
599	0.105278	0.0358458	0.228432	0.241845
600	0.0846628	0.0747304	0.447468	0.240281
601	0.12099	0.0917775	0.303237	0.401641
602	0.12153	0.0885652	0.293904	0.412929
603	0.101287	0.068117	0.505343	0.445767
604	0.115248	0.0788055	0.310207	0.544529
605	0.119144	0.114325	0.286124	0.340313
606	0.0912775	0.113083	0.333442	0.378599
607	0.0987867	0.00378596	0.241933	0.142846
608	0.0943391	0.108739	0.198873	0.358232
609	0.108945	0.118475	0.5186	0.723542
610	0.13232	0.0675829	0.39786	0.204134
611	0.0736436	0.0883721	0.332507	0.22015
612	0.0436743	0.0896157	0.368992	0.322695
613	0.117188	0.0281855	0.600731	0.517326
614	0.0996727	0.0698156	0.338727	0.270117
615	0.118363	0.0689996	0.681109	0.206212
616	0.0978453	0.0763229	0.31403	0.514508
617	0.129018	0.0510631	0.496001	0.468818
618	0.127093	0.0972661	0.443937	0.54283
619	0.131192	0.0298438	0.366527	0.246572
620	0.110955	0.0368143	0.224425	0.501432
621	0.0658296	0.13965	0.301421	0.434972
622	0.0934752	0.0645282	0.378086	0.300746
623	0.119955	0.0673075	0.577711	0.277872
624	0.0302782	0.0828125	0.268313	0.192104
625	0.124213	0.0445351	0.315156	0.233095
626	0.0995666	0.0895601	0.219077	0.447067
627	0.0920867	0.134354	0.319219	0.634763
628	0.165401	0.116349	0.343703	0.258807
629	0.0664005	0.00984002	0.292289	0.224107
630	0.104062	0.0815149	0.180743	0.362178
631	0.101288	0.0944755	0.40573	0.327629
632	0.0613034	0.0307292	0.378672	0.354637
633	0.0368516	0.0972141	0.307333	0.257177
634	0.122209	0.0897342	0.316139	0.466092
635	0.138172	0.0645565	0.333863	0.187508
636	0.0913461	0.0964865	0.419723	0.308317
637	0.101778	0.0435585	0.151433	0.250636
638	0.118147	0.0502142	0.377465	0.17418
639	0.133973	0.0502459	0.3792	0.444614
640	0.145402	0.092393	0.27678	0.210765
641	0.10216	0.130785	0.566292	0.28205
642	0.131675	0.121669	0.331694	0.610061
643	0.0885948	0.0448652	0.476966	0.216155
644	0.126137	0.0330032	0.314024	0.240887
645	0.066627	0.140336	0.246659	0.664217
646	0.186213	0.0202384	0.447398	0.2226
647	0.103839	0.0627142	0.487894	0.279304
648	0.133992	0.094703	0.286511	0.365237
649	0.153244	0.132956	0.277162	0.315943
650	0.0881399	0.0198195	0.434236	0.16225
651	0.161919	0.0452807	0.389546	0.551848
652	0.0712168	-0.0165237	0.286696	0.568716
653	0.0696744	0.109204	0.317232	0.46792
654	0.106112	0.10917	0.352717	0.253062
655	0.100494	0.124678	0.305433	0.249711
656	0.139764	0.0768385	0.326366	0.473132
657	0.133022	0.0867512	0.28256	0.298206
658	0.11499	0.16406	0.701024	0.260873
659	0.0543756	0.114969	0.434938	0.242638
660	0.086897	0.0755927	0.404039	0.477142
661	0.0801893	0.164075	0.263617	0.616341
662	0.0890092	0.0236625	0.414694	0.243353
663	0.0316338	0.103156	0.247259	0.22193
664	0.0988286	0.064883	0.245315	0.270107
665	0.071472	0.065758	0.22381	0.542745
666	0.0892328	0.151871	0.411441	0.283169
667	0.101953	0.0646019	0.64277	0.269089
668	0.121587	0.0427254	0.44658	0.195551
669	0.0995704	0.113357	0.295094	0.385188
670	0.105841	0.0746595	0.361599	0.299215
671	0.0725494	0.0826591	0.396881	0.405977
672	0.100556	0.0494701	0.607147	0.412146
673	0.0524155	0.063184	0.445566	0.549425
674	0.0389451	0.111863	0.378377	0.435724
675	0.067543	0.0651828	0.410473	0.366482
676	0.041642	0.102762	0.22679	0.281409
677	0.133822	0.092448	0.28392	0.267544
678	0.126135	0.0848619	0.301343	0.610979
679	0.0879509	0.122333	0.217866	0.632583
680	0.0917742	0.0559596	0.22679	0.252318
681	0.0803571	0.0605654	0.406068	0.259024
682	0.0788072	0.126977	0.336254	0.632763
683	0.090241	0.0969243	0.370932	0.274839
684	0.0919928	0.0600868	0.56723	0.218528
685	0.151331	-0.0239559	0.37756	0.29749
686	0.134848	0.106936	0.343216	0.433185
687	0.132381	0.102545	0.547847	0.222153
688	0.106073	0.104438	0.400755	0.305047
689	0.0769477	0.105402	0.304156	0.620181
690	0.107102	0.0455115	0.410034	0.674851
691	0.15137	0.102771	0.346162	0.228369
692	0.0702739	0.0916191	0.336103	0.169366
693	0.0918239	0.0852988	0.398898	0.31533
694	0.117272	0.0754197	0.250173	0.229975
695	0.0416916	-0.000839772	0.437148	0.331773
696	0.0448989	0.0245632	0.375309	0.468352
697	0.154583	0.0431096	0.43555	0.476235
698	0.0853197	0.0828057	0.39486	0.319057
699	0.0542665	0.11479	0.403837	0.447557
700	0.126147	0.0803421	0.454184	0.262297
701	0.0660006	0.120881	0.363055	0.269128
702	0.0565525	0.0949664	0.669364	0.514121
703	0.0882964	0.104945	0.317834	0.281409
704	0.101974	0.0750415	0.303821	0.466659
705	0.131001	0.0362129	0.571561	0.217079
706	0.117104	0.086757	0.312168	0.210056
707	0.0942116	0.0804376	0.308439	0.419221
708	0.154098	0.0644628	0.334177	0.209213
709	0.0759017	-0.0333158	0.240522	0.136898
710	0.086932	0.0365157	0.584016	0.555588
711	0.0934669	0.0407473	0.232111	0.198904
712	0.0959793	0.0880764	0.233494	0.483709
713	0.0763755	0.152809	0.43637	0.75719
714	0.111666	0.0555742	0.292723	0.252836
715	0.100818	0.111175	0.226652	0.339464
716	0.139025	0.0572746	0.651811	0.211615
717	0.0217108	0.0893949	0.303273	0.252865
718	0.123875	0.0761466	0.488511	0.277751
719	0.0896547	0.113734	0.239743	0.262964
720	0.0676893	0.032108	0.363291	0.252077
721	0.162517	0.0908166	0.435587	0.324699
722	0.0918273	0.0594366	0.319509	0.238169
723	0.0889064	0.0952721	0.342397	0.546692
724	0.122996	0.118512	0.623744	0.44996
725	0.0681123	0.0565719	0.209211	0.319064
726	0.0580498	0.0890196	0.295258	0.287061
727	0.113776	0.0471207	0.201928	0.241795
728	0.127628	0.0968726	0.469756	0.226438
729	0.0787241	0.0797281	0.520802	0.292163
730	0.0859031	0.0560299	0.34085	0.251844
731	0.122097	0.080441	0.284985	0.220846
732	0.0975452	0.0699975	0.388053	0.590515
733	0.121658	0.116557	0.331003	0.33785
734	0.135385	0.0581817	0.384758	0.299866
735	0.0701656	0.0749692	0.649321	0.265373
736	0.106328	0.0865361	0.311057	0.360846
737	0.0807169	0.10621	0.326355	0.35539
738	0.114363	0.0661541	0.355117	0.263166
739	0.00327691	0.109456	0.371759	0.251154
740	0.100556	0.0517902	0.570673	0.57778
741	0.114318	0.0957817	0.293639	0.541451
742	0.120409	0.0698462	0.637557	0.321017
743	0.12823	0.102668	0.456609	0.414763
744	0.128814	0.107157	0.379906	0.592257
745	0.128975	0.0879871	0.522206	0.279455
746	0.120163	0.115265	0.424831	0.243303
747	0.087169	0.0332072	0.326814	0.502708
748	0.0667618	0.111237	0.31525	0.529754
749	0.117091	0.0789303	0.303876	0.663801
750	0.0883011	0.113949	0.474218	0.734295
751	0.193373	0.0930435	0.329003	0.31075
752	0.12173	0.0905251	0.373274	0.515445
753	0.114855	0.085051	0.311655	0.368684
754	0.12234	0.0994388	0.228615	0.367874
755	0.11828	0.0305677	0.353887	0.225649
756	0.0532582	0.0999594	0.358788	0.623583
757	0.120812	0.111811	0.277241	0.239577
758	0.118585	0.0992788	0.541327	0.302426
759	0.0887496	0.0623488	0.542482	0.281522
760	0.124608	0.133293	0.235228	0.406197
761	0.1451	0.089948	0.305094	0.538435
762	0.118464	0.0595684	0.38428	0.229485
763	0.131359	0.125406	0.339616	0.538746
764	0.0900554	0.0353903	0.290407	0.541541
765	0.0943132	0.0490794	0.329304	0.260895
766	0.135097	0.114279	0.428698	0.485428
767	0.121281	0.119823	0.275654	0.298464
768	0.129741	0.113651	0.261754	0.241351
769	0.0675836	0.127077	0.185667	0.339535
770	0.0660658	-0.0417838	0.149531	0.263429
771	0.141978	0.104441	0.32456	0.428849
772	0.149815	0.0800239	0.346862	0.485413
773	0.0492651	0.0446886	0.27689	0.238663
774	0.117176	0.0824683	0.529997	0.178681
775	0.0881149	0.122161	0.416596	0.749837
776	0.11382	0.0931768	0.373715	0.422828
777	0.130031	0.0723165	0.281326	0.255079
778	0.094635	0.0494934	0.462701	0.50886
779	0.111701	0.000898372	0.358537	0.320471
780	0.0485446	0.0607029	0.157855	0.165652
781	0.0904226	0.087717	0.499352	0.654063
782	0.10648	0.0799443	0.293503	0.328348
783	0.141656	0.033525	0.373551	0.192611
784	0.134361	0.0979363	0.229244	0.360375
785	0.0656305	0.0941656	0.260568	0.273534
786	0.151845	0.0922043	0.32032	0.261053
787	0.108099	0.0430427	0.366292	0.246213
788	0.0951362	0.0690359	0.28153	0.393102
789	0.11304	0.0790335	0.196386	0.245492
790	0.114704	0.0655723	0.608799	0.210886
791	0.13097	0.0545546	0.471846	0.313562
792	0.14122	0.0879765	0.33136	0.417093
793	0.0537039	0.0795991	0.308545	0.345204
794	0.112367	-0.00355002	0.337712	0.237449
795	0.0641474	0.0694273	0.571365	0.324157
796	0.0438054	0.0702767	0.33388	0.534513
797	0.14625	0.0421456	0.363691	0.153602
798	0.130834	0.0426214	0.381184	0.183943
799	0.0955987	0.0391445	0.257835	0.446881
800	0.107629	0.0816031	0.328232	0.630721
801	0.107883	0.0943347	0.418524	0.631069
802	0.121104	0.106292	0.646598	0.374918
803	0.110953	0.0493767	0.296919	0.339537
804	0.0861082	0.0744452	0.289011	0.493267
805	0.0990113	0.0667439	0.266351	0.179895
806	0.110504	0.0801345	0.501518	0.179673
807	0.0927855	0.130861	0.477748	0.185892
808	0.0716155	0.0938617	0.265934	0.172759
809	0.147946	0.0743729	0.260321	0.119396
810	0.109565	0.126112	0.378857	0.5341
811	0.102377	0.132628	0.539029	0.269904
812	0.121422	0.0571534	0.345789	0.376909
813	0.0803185	0.0163045	0.280204	0.141465
814	0.0863048	0.0907993	0.378546	0.256033
815	0.0875888	0.10964	0.354115	0.330133
816	0.0666424	0.0673363	0.426735	0.591118
817	0.0546747	0.0929326	0.51276	0.625199
818	0.0959447	-0.0128346	0.552063	0.262256
819	0.0715312	0.0622832	0.465711	0.723585
820	0.127677	0.0504421	0.297212	0.484821
821	0.110063	0.0173988	0.517273	0.315601
822	0.0924376	0.0902273	0.375677	0.690404
823	0.110163	0.078769	0.461891	0.364466
824	0.161976	0.158287	0.290955	0.3939
825	0.102681	0.0817672	0.467262	0.308979
826	0.122554	0.0982085	0.617149	0.443105
827	0.0482884	0.130533	0.39667	0.571123
828	0.131882	0.0835607	0.481988	0.581771
829	0.132338	0.0413351	0.286011	0.462791
830	0.0769586	0.105469	0.560477	0.577824
831	0.104464	0.0709888	0.354746	0.250847
832	0.0692967	0.0879116	0.502783	0.609862
833	0.0453634	0.12776	0.329644	0.481709
834	0.121573	0.0945964	0.42042	0.141741
835	0.0889315	0.0655114	0.512551	0.193428
836	0.0866367	0.0555832	0.297843	0.500448
837	0.0860646	0.00243379	0.249672	0.503419
838	0.0550089	0.0935188	0.356903	0.455839
839	0.109109	0.0755384	0.517957	0.556792
840	0.0987405	0.117835	0.15142	0.290499
841	0.0834727	0.0224508	0.448589	0.325921
842	0.0755348	0.0537264	0.27124	0.214114
843	0.119488	0.106606	0.27317	0.280984
844	0.0781972	0.0543362	0.281871	0.631467
845	0.129678	0.0574732	0.428568	0.27761
846	0.116094	0.1077	0.247529	0.157194
847	0.109262	0.0379804	0.321737	0.249481
848	0.031487	0.0477759	0.439892	0.306643
849	0.0932233	0.0197947	0.188897	0.277843
850	0.0808892	0.103655	0.595129	0.241942
851	0.0635687	0.0345811	0.286421	0.170926
852	0.0834476	0.172042	0.282964	0.338515
853	0.112798	0.0922509	0.670866	0.277046
854	0.163227	0.0754939	0.332682	0.265631
855	0.143355	-0.0144655	0.366467	0.27111
856	0.0957311	0.0966565	0.302582	0.265095
857	0.0590215	0.143714	0.247286	0.577003
858	0.0615915	0.0780518	0.493449	0.238329
859	0.108316	0.106526	0.321486	0.412373
860	0.1356	0.154808	0.255852	0.443001
861	0.0648402	0.117028	0.379725	0.275719
862	0.142365	0.0761462	0.528965	0.471255
863	0.131081	0.115807	0.530841	0.286219
864	0.0525226	0.12776	0.178038	0.570668
865	-0.00130133	0.0920563	0.424165	0.402513
866	0.127625	0.152618	0.244846	0.527423
867	0.0472892	0.0553184	0.249006	0.189966
868	0.0838011	0.0483341	0.180675	0.616996
869	0.061775	0.0682355	0.284316	0.522442
870	0.10353	0.126147	0.400094	0.416606
871	0.0953047	0.112721	0.53357	0.266288
872	0.128613	0.131323	0.438815	0.260967
873	0.0667189	0.0731801	0.358803	0.249057
874	0.0669766	0.12364	0.241769	0.452
875	0.177654	0.059414	0.346801	0.261068
876	0.166879	0.0958638	0.609687	0.236807
877	0.0794523	0.16041	0.358034	0.480265
878	0.11963	0.0893695	0.362674	0.349158
879	0.0715261	0.0893296	0.487242	0.283249
880	0.105962	0.121625	0.580821	0.278027
881	0.0992014	0.13056	0.284438	0.312762
882	0.0935953	0.118983	0.385669	0.191977
883	0.0846914	0.0405855	0.249634	0.23404
884	0.094446	0.123302	0.310768	0.278862
885	0.0975068	0.0581587	0.608836	0.331882
886	0.0207866	0.102657	0.243226	0.243499
887	0.114802	0.034891	0.298793	0.38203
888	0.13706	0.0841131	0.411214	0.226178
889	0.122268	0.06013	0.456224	0.211839
890	0.0833444	0.0573431	0.688204	0.502671
891	0.110188	0.0376176	0.32396	0.376626
892	0.115471	0.0852846	0.288432	0.29031
893	0.0601813	0.115957	0.376629	0.344364
894	0.106894	0.0834773	0.307785	0.380694
895	0.0560372	0.0309751	0.301361	0.304081
896	0.0906404	0.0837858	0.457213	0.309475
897	0.0663477	0.0603208	0.496945	0.322706
898	0.132885	0.0923715	0.443725	0.325546
899	0.138923	0.100863	0.409954	0.227777
900	0.0845141	0.0486328	0.399365	0.484978
901	0.13234	0.0596049	0.418766	0.596697
902	0.0731819	0.119846	0.508193	0.297261
903	0.0775172	0.0553213	0.199185	0.269713
904	0.0919554	0.15613	0.573137	0.314865
905	0.124722	0.0869309	0.311692	0.308918
906	0.153188	0.0761457	0.426324	0.548413
907	0.0680113	0.0453033	0.575877	0.219764
908	0.0969822	0.0712943	0.491369	0.281337
909	0.117751	0.176865	0.255725	0.258205
910	0.0908373	0.0950087	0.512596	0.353975
911	0.0922858	0.0841186	0.441253	0.248771
912	0.093959	0.0520599	0.346764	0.317246
913	0.120871	0.156807	0.661823	0.367246
914	0.121235	0.0686741	0.23398	0.179365
915	0.0993757	0.0718745	0.467404	0.21829
916	0.112063	0.119155	0.202561	0.559151
917	0.131723	0.0562701	0.6799	0.252442
918	0.0843582	0.143013	0.495201	0.387789
919	0.121797	0.0337775	0.387981	0.511579
920	0.116318	0.0724639	0.395798	0.482968
921	0.121485	0.0598121	0.347317	0.201269
922	0.134609	0.111579	0.374233	0.300912
923	0.147294	0.0849717	0.320183	0.21842
924	0.137932	0.0552458	0.338138	0.349032
925	0.159864	0.135126	0.404885	0.348704
926	0.0894846	0.0873074	0.215356	0.659396
927	0.147671	0.102069	0.584786	0.246671
928	0.0933215	0.0899408	0.332127	0.259799
929	0.131657	0.109199	0.580911	0.326239
930	0.103776	0.0904391	0.281097	0.258404
931	0.133569	0.0974917	0.248588	0.343647
932	0.136399	0.0362193	0.23677	0.246774
933	0.0844553	0.075102	0.231424	0.28044
934	0.0880826	0.0918141	0.324197	0.467696
935	0.122195	0.0788673	0.334024	0.433939
936	0.0882579	0.0683957	0.345301	0.415574
937	0.112038	0.0662667	0.358726	0.155956
938	0.105297	0.0510678	0.361157	0.284362
939	0.0520238	0.0779861	0.527589	0.570601
940	0.107792	0.0675821	0.589074	0.302302
941	0.107148	0.0577257	0.24703	0.283616
942	0.0924456	0.0223822	0.296466	0.208293
943	0.0999601	0.0823838	0.511763	0.32165
944	0.105212	0.127829	0.327267	0.532324
945	0.126693	0.0572856	0.323311	0.357306
946	0.117303	0.106311	0.416303	0.313018
947	0.0844157	0.0142687	0.567181	0.229136
948	0.141942	0.164257	0.639233	0.441785
949	0.0973114	0.0627406	0.231029	0.209738
950	0.0267971	0.0768878	0.226073	0.189951
951	0.111219	0.0932658	0.466301	0.233836
952	0.11866	0.13915	0.281007	0.390198
953	0.0987124	0.095431	0.348592	0.332366
954	0.0949799	0.0683838	0.543083	0.318832
955	0.0626032	0.0797271	0.539026	0.499133
956	0.167221	0.0278454	0.560693	0.21873
957	0.0529044	0.0686028	0.203853	0.249694
958	0.0900518	0.116871	0.249348	0.499899
959	0.062863	0.103986	0.239285	0.260425
960	0.0659857	0.0987654	0.18316	0.663989
961	0.097953	0.0710671	0.242847	0.403915
962	0.0526526	0.0772505	0.487892	0.356796
963	0.111221	0.100822	0.352792	0.252352
964	0.0748091	0.0639284	0.286984	0.330002
965	0.121619	0.0721138	0.27553	0.26002
966	0.087369	0.0335053	0.577725	0.247791
967	0.106681	0.120295	0.339166	0.550349
968	0.160362	0.0493972	0.463136	0.310297
969	0.104071	0.064533	0.468247	0.287646
970	0.0548145	0.0637666	0.533152	0.228496
971	0.0267155	0.0902309	0.512315	0.288994
972	0.1471	0.0275063	0.389285	0.3661
973	0.145469	0.0143234	0.502081	0.310503
974	0.136133	0.0530205	0.429701	0.167731
975	0.141956	0.059349	0.354227	0.554975
976	0.15915	0.0651885	0.511012	0.338998
977	0.037998	0.0952524	0.37689	0.424792
978	0.0970376	0.0559294	0.350669	0.548434
979	0.103475	0.125608	0.537272	0.35614
980	0.0877877	0.117479	0.389413	0.357033
981	0.0904809	0.0819774	0.486033	0.246304
982	0.126854	0.0357569	0.289036	0.284137
983	0.0664068	0.0765893	0.320464	0.433441
984	0.10703	0.0353135	0.380346	0.327124
985	0.17214	0.0994586	0.520702	0.312276
986	0.115747	0.0553778	0.389876	0.37534
987	0.118784	0.0352684	0.264911	0.318176
988	0.0951134	0.132837	0.273935	0.360195
989	0.0730802	0.0688306	0.285783	0.510448
990	0.0753199	0.0725958	0.170754	0.387973
991	0.0632941	0.0619504	0.252824	0.488478
992	0.048818	0.0952119	0.159132	0.286599
993	0.0816746	0.103157	0.167647	0.277196
994	0.107183	0.0855202	0.311691	0.217601
995	0.0273069	0.0483303	0.225328	0.189422
996	0.113398	0.12375	0.334987	0.32296
997	0.101837	0.116769	0.264849	0.286296
998	0.119203	0.103965	0.315965	0.541192
999	0.108838	0.0905302	0.507208	0.376643
1000	0.0918255	0.103429	0.403708	0.390353

[truncated: 19 more sheets: Fig4H, Fig5C, Fig6B, Fig6C, Fig6D, S4Fig, S5Fig, S12Fig, S15Fig, S17AFig, S18Fig, S19Fig, S20Fig, S21Fig, S22Fig, S25Fig, S26Fig, S33-39Fig, S40Fig]
