# Supplementary material for: Genome-wide maps of ribosomal occupancy provide insights into adaptive evolution and regulatory roles of uORFs during Drosophila development
Source: PLoS Biol. 2018 Jul 20;16(7):e2003903. doi: 10.1371/journal.pbio.2003903 (PMC6070289; doi:10.1371/journal.pbio.2003903)
Supplement: S2 Data — (ZIP) [file pbio.2003903.s068.csv.zip]

Archive with 1 entries (1 files):
- S2Data.csv
