# Supplementary material for: Genome-wide maps of ribosomal occupancy provide insights into adaptive evolution and regulatory roles of uORFs during Drosophila development
Source: PLoS Biol. 2018 Jul 20;16(7):e2003903. doi: 10.1371/journal.pbio.2003903 (PMC6070289; doi:10.1371/journal.pbio.2003903)
Supplement: S2 Data — (ZIP) [file pbio.2003903.s068.csv.zip › S2Data.csv]

Sample	uORF_name	TE_uORF	uAUG_Kozak_score	Distance_uAUG_to_cAUG	phyloCSF
Mature oocytes	FBtr0070026_24	21.9339751851995	-2.11889600193911	113	-358.5624
Mature oocytes	FBtr0070026_78	22.5737560807406	-4.11977332662326	59	-159.9666
Mature oocytes	FBtr0070045_35	68.2470552315409	-0.0676187053642142	68	-167.6877
Mature oocytes	FBtr0070045_53	57.33385255511	0.457024919843903	50	-98.3738
Mature oocytes	FBtr0070046_96	7.56718267361493	-2.71448301560586	17	-25.9455
Mature oocytes	FBtr0070061_166	3.44519645905815	0.973181755083151	81	-238.6197
Mature oocytes	FBtr0070079_96	5.06694393677793	-1.77047447809274	17	-73.4999
Mature oocytes	FBtr0070085_102	15.2013659903123	2.64261323117849	393	-421.2469
Mature oocytes	FBtr0070085_106	6.39943419248939	-3.96700349929673	389	-929.8466
Mature oocytes	FBtr0070085_113	11.6454402141301	-0.0444497903182167	382	-129.805
Mature oocytes	FBtr0070090_229	14.0250538644311	0.222356598265507	91	-213.9714
Mature oocytes	FBtr0070090_235	15.9173230366163	0.96642370143436	85	-210.024
Mature oocytes	FBtr0070098_63	52.405312777377	1.64506727117203	121	-41.703
Mature oocytes	FBtr0070098_72	23.9895754622531	-2.00536756123281	112	-59.2799
Mature oocytes	FBtr0070098_89	2.16914404643007	-4.89076103723458	95	-320.7096
Mature oocytes	FBtr0070101_14	21.3658656792808	-4.18992349011262	210
Mature oocytes	FBtr0070106_331	134.670403253098	0.206743888501357	8	-10.3113
Mature oocytes	FBtr0070108_176	15.9956696957237	-0.470840388104592	11	1.1916
Mature oocytes	FBtr0070120_112	3.38283523767139	-3.11760561720568	393	-241.432
Mature oocytes	FBtr0070120_346	4.95261813218422	-3.53903639219709	159	-219.488
Mature oocytes	FBtr0070120_56	24.083619094295	-1.13575083852181	449	-46.4735
Mature oocytes	FBtr0070120_86	6.77121845780201	-2.84139838066997	419	-30.3022
Mature oocytes	FBtr0070124_106	6.23889097008175	-1.64544641222085	577	-299.1079
Mature oocytes	FBtr0070124_537	5.97295907838461	-2.80880706441654	146	-551.5788
Mature oocytes	FBtr0070133_195	6.57186801590018	-0.497551211638332	108	-88.0807
Mature oocytes	FBtr0070137_102	2.61908806708721	-0.465415044265005	104	-69.8406
Mature oocytes	FBtr0070137_119	0.52935924927142	-2.30376969209832	87	-393.6944
Mature oocytes	FBtr0070141_119	3.2702108043432	-3.31746139077564	291	-496.9268
Mature oocytes	FBtr0070146_208	20.5438400775058	-2.41860068055704	487	-45.9908
Mature oocytes	FBtr0070146_242	1.07302463421798	-3.20319724527777	453	-161.2017
Mature oocytes	FBtr0070146_36	43.250077056578	-1.33954991061301	659	-47.2847
Mature oocytes	FBtr0070146_470	1.52124244071612	-2.01257781900094	225	-63.768
Mature oocytes	FBtr0070151_241	3.62914944271245	-2.29437821002348	427	-197.4023
Mature oocytes	FBtr0070151_247	3.23651381063806	-3.30913503691027	421	-205.7503
Mature oocytes	FBtr0070151_380	1.84965101824013	0.16656513547865	288	-82.2096
Mature oocytes	FBtr0070151_429	0.363378272076179	2.89484109722791	239	-731.0499
Mature oocytes	FBtr0070161_552	0.873565772913162	-4.5931040374892	203	-149.9245
Mature oocytes	FBtr0070161_720	3.57500507463014	0.992556464435966	35	-137.7278
Mature oocytes	FBtr0070161_735	2.88826266328621	-0.14631738388976	20	-57.9009
Mature oocytes	FBtr0070167_168	10.6280598661913	-0.122323417664807	459	-305.1499
Mature oocytes	FBtr0070176_87	2.26830946313277	0.902016949856312	129	-80.1322
Mature oocytes	FBtr0070178_49	34.202365783273	1.36217758371198	168
Mature oocytes	FBtr0070178_57	12.7845539148525	1.2725577403496	160
Mature oocytes	FBtr0070178_87	0.829450384693082	0.902016949856312	130
Mature oocytes	FBtr0070182_108	29.9057183549265	2.94439149288924	122	11.5622
Mature oocytes	FBtr0070182_126	5.26385331349877	-2.63905278116602	104	12.2027
Mature oocytes	FBtr0070209_191	2.44303240999669	-1.69589082154886	196	-147.1285
Mature oocytes	FBtr0070209_217	0.560687484941059	-1.69779044882989	170	-195.9853
Mature oocytes	FBtr0070209_247	1.2630599110575	-3.1749125221133	140	-38.7396
Mature oocytes	FBtr0070209_97	11.7164504081154	-1.11085150553422	290	-53.4159
Mature oocytes	FBtr0070239_143	5.50997891070921	1.4340529970628	1032	-35.3419
Mature oocytes	FBtr0070239_324	0.513217116558485	-1.02614027326855	851	-336.4454
Mature oocytes	FBtr0070239_462	2.94611246525515	-1.06726519714326	713	-32.854
Mature oocytes	FBtr0070241_129	0.122722352936481	-0.290231305502663	68	-419.3344
Mature oocytes	FBtr0070245_72	2.45563493713538	3.31494590281029	31	-15.8763
Mature oocytes	FBtr0070250_53	1.27242508205908	-1.57889120839706	26	-208.2624
Mature oocytes	FBtr0070259_271	3.84998109764303	-0.722249164237775	417	-48.2657
Mature oocytes	FBtr0070279_122	7.24779920033421	-0.78924460356763	231	-142.0277
Mature oocytes	FBtr0070279_203	0.863340866985296	-0.864816807471264	150	-499.5328
Mature oocytes	FBtr0070283_121	4.90060341094488	-5.14318433202824	168	-567.3442
Mature oocytes	FBtr0070284_842	425.800047704846	-2.45773203298034	70	-370.9837
Mature oocytes	FBtr0070293_159	2.53415793566485	-1.83909421819828	504	-258.5625
Mature oocytes	FBtr0070293_347	0.221010230598315	-3.7358841424805	316	-939.6297
Mature oocytes	FBtr0070312_51	56.1979399129615	0.0980098226214579	60	-98.8187
Mature oocytes	FBtr0070313_133	2.06746100908917	1.63545317226203	159
Mature oocytes	FBtr0070313_203	8.58377151551997	-3.19095973373352	89
Mature oocytes	FBtr0070317_223	0.433823107124392	-2.99143542707668	555	-510.9557
Mature oocytes	FBtr0070317_286	0.390376018613044	-2.01787370284939	492	-269.1842
Mature oocytes	FBtr0070317_84	9.14470727865113	1.66585273485427	694	-52.7997
Mature oocytes	FBtr0070319_30	4.89346926737978	1.28522322235435	74	-163.0362
Mature oocytes	FBtr0070320_100	1.21322411422018	-2.41096725894512	26	-61.7542
Mature oocytes	FBtr0070339_114	1.80789008926476	-2.72451628663252	38	-170.8177
Mature oocytes	FBtr0070339_95	19.7864638681007	-0.374258067791135	57	0.9488
Mature oocytes	FBtr0070343_75	14.8751526310092	-1.85650390843378	324
Mature oocytes	FBtr0070343_78	15.4988502764806	-0.147590843540743	321
Mature oocytes	FBtr0070343_83	4.99086240863661	-1.77718841188012	316
Mature oocytes	FBtr0070346_158	4.65363791127436	-1.15033837474486	242	-18.9785
Mature oocytes	FBtr0070346_164	0.397368190796032	-1.3691479501598	236	-486.7841
Mature oocytes	FBtr0070346_34	0.924112373398533	3.29124350562562	366	-50.1863
Mature oocytes	FBtr0070352_617	63.4593507068056	-1.75875541235968	60	-59.5933
Mature oocytes	FBtr0070356_39	5.78862499331714	-2.91811939604245	71
Mature oocytes	FBtr0070356_66	10.5935366013985	-1.70407795953557	44
Mature oocytes	FBtr0070362_49	3.6927108061936	-4.14746674873479	127	-240.0497
Mature oocytes	FBtr0070369_78	9.31861955344985	-2.14737766389618	22	-243.9882
Mature oocytes	FBtr0070380_109	2.90529013706409	1.81873025295724	86	-482.7075
Mature oocytes	FBtr0070380_32	5.16902601347454	-5.38874586574841	163	-501.0235
Mature oocytes	FBtr0070380_47	4.8130958063902	-2.56170056104942	148	-344.363
Mature oocytes	FBtr0070380_55	6.62346559654711	-3.67454516253057	140	-97.9888
Mature oocytes	FBtr0070389_37	9.50174782341559	-1.35490517847703	53	-268.1053
Mature oocytes	FBtr0070393_470	30.5764793215806	2.86990109049682	160	-112.2003
Mature oocytes	FBtr0070403_548	1.11090047242011	2.16684359990355	232	-309.2224
Mature oocytes	FBtr0070405_73	11.5083187605337	-2.92009705919551	42	-39.9638
Mature oocytes	FBtr0070412_190	0.586477775371461	-4.69522411854508	479	-1291.7559
Mature oocytes	FBtr0070412_385	0.829683645473461	0.630893835628389	284	-173.2015
Mature oocytes	FBtr0070412_69	2.62398975303592	-3.60062632012967	600	-443.9178
Mature oocytes	FBtr0070414_242	6.54412867050422	-2.47088876119351	238	-96.901
Mature oocytes	FBtr0070414_350	4.01185087296552	-0.475674892656194	130	-141.8463
Mature oocytes	FBtr0070414_44	3.10788428423363	-0.442846499337738	436	-492.3782
Mature oocytes	FBtr0070414_62	2.51187836256425	-2.08189995277895	418	-451.5756
Mature oocytes	FBtr0070430_309	0.705894802258971	-3.27552352320775	710	-366.8988
Mature oocytes	FBtr0070433_26	16.4179097731728	0.535032381006596	43	-129.5681
Mature oocytes	FBtr0070433_56	17.2406578181049	2.85175706827823	13	-10.0876
Mature oocytes	FBtr0070433_62	17.0320733735043	0.96642370143436	7	-3.4727
Mature oocytes	FBtr0070439_1002	0.270386175431001	2.81743670059986	492	-24.7464
Mature oocytes	FBtr0070439_124	1.67743232213612	-1.77098243302669	1370	-166.6427
Mature oocytes	FBtr0070439_135	5.59288886694423	-1.95318681196189	1359	-70.0868
Mature oocytes	FBtr0070439_607	0.278506619904902	-1.53285131693033	887	-212.708
Mature oocytes	FBtr0070439_993	0.328569769937382	-1.28169149876107	501	-12.1025
Mature oocytes	FBtr0070440_226	0.296079580237649	-1.27964220475856	492	-24.341
Mature oocytes	FBtr0070440_231	0.149035406465455	0.866996800617857	487	-126.5822
Mature oocytes	FBtr0070442_271	2.25388296785816	-1.26718275451117	241	-509.0115
Mature oocytes	FBtr0070442_320	2.20877426938715	-3.42684856052303	192	-728.4825
Mature oocytes	FBtr0070445_76	4.8034276001568	-2.8394207175169	130	-126.1398
Mature oocytes	FBtr0070445_96	3.54683461020525	-2.81285225099851	110	-92.1279
Mature oocytes	FBtr0070447_85	3.67748726034457	-2.33558365586992	125	-114.6631
Mature oocytes	FBtr0070447_9	1.10208174123612	2.97963504121012	201	-279.8311
Mature oocytes	FBtr0070471_386	12.7481298802391	-0.0715677516501477	199	-13.1077
Mature oocytes	FBtr0070473_114	2.60914523526975	-0.43596577262744	416	-151.1509
Mature oocytes	FBtr0070473_226	0.2929335898442	-3.45981463318418	304	-144.5142
Mature oocytes	FBtr0070473_232	0.316169614131557	-1.10143978837753	298	-118.3733
Mature oocytes	FBtr0070474_441	1.43456690654245	0.679507268879607	495	-502.0117
Mature oocytes	FBtr0070474_509	4.98379224211536	-3.1749125221133	427	-91.0509
Mature oocytes	FBtr0070476_294	1.48374808338251	0.808240946259713	203	-656.6714
Mature oocytes	FBtr0070476_387	1.6702532133788	0.510075981017844	110	-373.1889
Mature oocytes	FBtr0070479_83	21.69936334817	1.68804445408254	65	-174.482
Mature oocytes	FBtr0070482_100	1.51077787557574	0.302103169822803	485	-48.0549
Mature oocytes	FBtr0070482_104	1.81915533218297	-3.11717089658093	481	-47.665
Mature oocytes	FBtr0070482_52	1.01730120667129	0.80584458389537	533	-128.0498
Mature oocytes	FBtr0070485_22	11.7554843859258	-5.31897715342032	37	-233.3169
Mature oocytes	FBtr0070485_28	5.32242191444302	-2.59405859951401	31	-186.9941
Mature oocytes	FBtr0070495_118	0.459934693326976	-4.00292953684809	16	-104.9467
Mature oocytes	FBtr0070495_92	7.37499316268115	-2.97654201604036	42	-6.4215
Mature oocytes	FBtr0070498_3	0.675917502771024		150	-357.3581
Mature oocytes	FBtr0070498_42	0.833744736842702	-1.2440477716396	111	-189.2081
Mature oocytes	FBtr0070518_188	0.138982733652241	2.78889607768937	116	-291.3501
Mature oocytes	FBtr0070519_1540	2.56336813757293	-2.45726749529698	2043	-1272.1772
Mature oocytes	FBtr0070519_1633	3.79042465215737	-1.52370693030958	1950	-523.6979
Mature oocytes	FBtr0070519_3503	10.9733298799964	3.69646397944565	80	-96.0537
Mature oocytes	FBtr0070519_3513	2.91782726451418	-0.273260692350562	70	-439.3557
Mature oocytes	FBtr0070525_554	5.97390487920128	0.427279402830188	78	-121.2728
Mature oocytes	FBtr0070568_35	4.59673264920979	-4.91465886316349	46	-421.7272
Mature oocytes	FBtr0070583_332	3.78398017839343	-1.13629479346319	165	-183.7519
Mature oocytes	FBtr0070583_398	6.35576864859138	-0.137585178196625	99	-56.0795
Mature oocytes	FBtr0070583_409	0.65527217473591	-1.29422321364915	88	-310.0675
Mature oocytes	FBtr0070596_267	1.7569288783834	1.12974599520416	245	-113.9756
Mature oocytes	FBtr0070596_461	6.47080568681082	0.80423624822866	51	-16.4637
Mature oocytes	FBtr0070611_44	8.36301053163514	-2.4821378138432	198	-115.4335
Mature oocytes	FBtr0070616_241	3.72378048164285	-3.39252819284466	327	-97.1455
Mature oocytes	FBtr0070625_303	0.575055254623693	-3.00025744360147	116	-145.8204
Mature oocytes	FBtr0070625_31	4.41152301355979	-3.86990935643019	388	-479.7717
Mature oocytes	FBtr0070625_85	4.56226057957418	-0.593690861347592	334	-174.9213
Mature oocytes	FBtr0070626_335	4.69248773218981	-3.77440406798334	239	-401.6338
Mature oocytes	FBtr0070626_342	8.23284164976724	-2.61714161410004	232	-120.5166
Mature oocytes	FBtr0070626_353	4.72677418741865	-1.2869015318938	221	-264.7574
Mature oocytes	FBtr0070626_380	5.18468107092692	-2.69365843654455	194	-176.6998
Mature oocytes	FBtr0070650_568	7.21080806524024	0.402368366763641	412	-182.2814
Mature oocytes	FBtr0070651_233	0.62176770079768	-1.07647092998291	285	-161.4759
Mature oocytes	FBtr0070651_301	5.06707253363298	0.305555191678625	217	-1.6735
Mature oocytes	FBtr0070651_414	0.104608566975929	-3.92423640793376	104	-749.2416
Mature oocytes	FBtr0070668_410	2.13662929965942	-1.56629468459658	226	-253.5061
Mature oocytes	FBtr0070668_510	7.47369110949958	-3.11378588430777	126	-96.2109
Mature oocytes	FBtr0070685_109	1.25950030148903	-4.56694681030923	639	-116.3225
Mature oocytes	FBtr0070685_195	2.95765440302274	2.51930407455108	553	-32.9243
Mature oocytes	FBtr0070685_272	0.144895763058016	-2.13522420821367	476	-442.4147
Mature oocytes	FBtr0070685_407	0.333496324489878	-1.26249575103094	341	-181.9986
Mature oocytes	FBtr0070685_619	0.639800176143657	-0.0695815316133949	129	-71.0974
Mature oocytes	FBtr0070686_17	1.75296798100502	-0.677455832416319	454	-256.3287
Mature oocytes	FBtr0070701_359	1.25824781025936	-2.835112458732	8	-13.2345
Mature oocytes	FBtr0070701_88	3.15987230647216	-1.1493751623765	279	-91.0779
Mature oocytes	FBtr0070702_50	4.9956188850639	3.27137656110749	272	-168.0135
Mature oocytes	FBtr0070707_431	0.545595519440742	0.333041467618374	140	-423.4986
Mature oocytes	FBtr0070710_208	6.58350698709593	2.27019639607699	445
Mature oocytes	FBtr0070710_409	5.09226376196883	-4.75500202340451	244
Mature oocytes	FBtr0070710_462	1.67729503330744	0.424645518459728	191
Mature oocytes	FBtr0070710_501	1.74652990581429	1.21907881417992	152
Mature oocytes	FBtr0070710_537	1.44774831329828	-0.483285111408138	116
Mature oocytes	FBtr0070723_288	41.8719890288875	-2.10461376917709	180	-132.4802
Mature oocytes	FBtr0070723_336	16.4766152690315	-1.73609210999988	132	-260.5316
Mature oocytes	FBtr0070723_376	3.44488993069555	-4.16287212377745	92	-366.9146
Mature oocytes	FBtr0070723_433	0.431723855109165	-3.19045177879956	35	-292.4254
Mature oocytes	FBtr0070725_123	2.69403525936844	-0.75806913009994	176
Mature oocytes	FBtr0070725_168	3.78903544671165	2.31793212106218	131
Mature oocytes	FBtr0070725_174	4.60926540496844	-3.30913503691027	125
Mature oocytes	FBtr0070725_195	4.27317313585612	-0.65148930391572	104
Mature oocytes	FBtr0070725_41	10.1820203734299	1.87595320839903	258
Mature oocytes	FBtr0070725_57	0.42367203935897	-3.11958831619088	242
Mature oocytes	FBtr0070756_74	8.66043099789253	-4.22491089023721	16	-155.2864
Mature oocytes	FBtr0070763_102	6.93112442449791	-1.28748396946617	125	-449.7676
Mature oocytes	FBtr0070763_112	1.50120389525889	-1.5963176264754	115	-1008.1175
Mature oocytes	FBtr0070763_213	4.13539336496612	-2.91496732463147	14	-40.5735
Mature oocytes	FBtr0070772_102	6.88220348967251	-3.65764506071936	76	-32.2077
Mature oocytes	FBtr0070772_89	2.1328528976118	-1.88914411677568	89	-157.3235
Mature oocytes	FBtr0070773_113	5.71692590506507	-1.88914411677568	89	-224.4972
Mature oocytes	FBtr0070775_39	0.829660251786836	-5.14105683604373	88	-183.6078
Mature oocytes	FBtr0070782_42	1.38783804394377	-4.96929717135371	35	-207.2926
Mature oocytes	FBtr0070794_198	10.8967514979118	-4.7515395058141	240	-101.019
Mature oocytes	FBtr0070794_202	2.96483133287729	-2.86016319440687	236	-121.9174
Mature oocytes	FBtr0070794_227	24.9141584644735	-1.105199162163	211	-25.0327
Mature oocytes	FBtr0070798_36	3.93445642765613	-2.2887972783729	43	-127.268
Mature oocytes	FBtr0070827_15	16.2784123419403	-1.72190403408287	243	-441.8844
Mature oocytes	FBtr0070827_78	47.9195418830744	-4.96929717135371	180	-35.6731
Mature oocytes	FBtr0070843_127	1.17689487348732	3.29507895829216	481	-109.5707
Mature oocytes	FBtr0070843_227	0.290532998064912	-5.36958230490848	381	-318.0119
Mature oocytes	FBtr0070843_64	1.43418437181773	-1.27368113583773	544	-361.1845
Mature oocytes	FBtr0070847_52	21.3132398451179	0.606470503176454	21	-12.3279
Mature oocytes	FBtr0070848_221	2.00909643844033	-3.22293007673309	99	-375.1287
Mature oocytes	FBtr0070848_235	3.3563133917781	3.27323579951629	85	-12.8237
Mature oocytes	FBtr0070851_212	0.4735699672321	-1.41944341681008	251	-774.3109
Mature oocytes	FBtr0070851_73	1.26088390239165	2.34739954506253	390	965.8346
Mature oocytes	FBtr0070858_168	9.31117330399688	-3.54569348080966	402	-1367.4009
Mature oocytes	FBtr0070858_265	4.8661500107968	-5.12859679580519	305	-190.3425
Mature oocytes	FBtr0070858_288	14.8943966028591	2.57261481710689	282	-252.0522
Mature oocytes	FBtr0070858_299	15.6052553657276	4.25441893435674	271	-165.2361
Mature oocytes	FBtr0070858_318	1.84019548253377	-0.774495928855388	252	-51.7302
Mature oocytes	FBtr0070858_322	1.44266178373608	-1.79849094368151	248	-500.6834
Mature oocytes	FBtr0070858_326	0.844982731183018	-2.18002263974464	244	-346.5922
Mature oocytes	FBtr0070858_87	16.1613083819356	-0.21432103047299	483	-480.3522
Mature oocytes	FBtr0070874_120	4.30075919768648	-2.42772392428218	344	-128.3631
Mature oocytes	FBtr0070874_251	11.8032775365121	-2.46370905968558	213	-48.4767
Mature oocytes	FBtr0070874_268	17.1275039340851	-2.2638249871925	196	-330.6766
Mature oocytes	FBtr0070874_290	17.4886908396882	-2.01217338389619	174	-162.9834
Mature oocytes	FBtr0070877_18	1.07918201269758	-3.22082367549149	229	-295.6058
Mature oocytes	FBtr0070894_35	10.9646982041384	-4.10672198533177	55	-336.7726
Mature oocytes	FBtr0070899_16	0.676289786672465	-5.449037275153	102	-178.123
Mature oocytes	FBtr0070910_122	4.92088767336479	-0.0478653544654762	387	-235.6832
Mature oocytes	FBtr0070910_261	4.32723046334631	1.98501598098769	248	-13.9699
Mature oocytes	FBtr0070910_289	2.20468991436204	-4.86008414594598	220	-212.3485
Mature oocytes	FBtr0070910_45	102.762035810333	1.11022278607253	464	-49.2984
Mature oocytes	FBtr0070912_113	8.20612385709257	-2.00536756123281	114	-21.9223
Mature oocytes	FBtr0070914_168	6.25275680310729	2.49721118698534	247	-181.5578
Mature oocytes	FBtr0070914_353	0.393421192742133	-0.479776862507701	62	-243.4279
Mature oocytes	FBtr0070914_359	0.144924265839148	1.85728117699216	56	-210.6961
Mature oocytes	FBtr0070914_71	2.93864018055177	-1.05832690776432	344	-250.9796
Mature oocytes	FBtr0070916_36	2.20929446623862	-4.15562988923319	139
Mature oocytes	FBtr0070918_47	2.66477479729699	-3.25305686964241	39	-188.3751
Mature oocytes	FBtr0070918_66	5.51235707408997	-3.83911720206229	20	-107.5726
Mature oocytes	FBtr0070921_24	6.03276528795144	-1.74866051490685	76	-211.6618
Mature oocytes	FBtr0070922_9	3.30183833458726	1.63601671144744	104	-25.7046
Mature oocytes	FBtr0070925_44	17.5994977235189	-0.106549906008868	43	-36.9596
Mature oocytes	FBtr0070930_113	6.06055678329031	-5.55520094310319	147	-160.3997
Mature oocytes	FBtr0070930_169	6.38209818542432	-2.7983841264742	91	-214.439
Mature oocytes	FBtr0070930_61	17.2257196956166	-2.90832040575015	199	-91.9766
Mature oocytes	FBtr0070938_532	7.48002506567822	-1.63064168783306	106
Mature oocytes	FBtr0070947_169	7.11955207300915	-1.62730239000226	74	-438.6578
Mature oocytes	FBtr0070950_106	3.27839403203562	-2.23077401647445	341	-144.7691
Mature oocytes	FBtr0070959_1093	12.1189629643532	-1.24518987199376	95	-440.3126
Mature oocytes	FBtr0070959_396	3.89512031877242	-3.05717838305651	792	-332.318
Mature oocytes	FBtr0070959_417	3.53196895503592	-0.233734066484629	771	-247.0107
Mature oocytes	FBtr0070959_47	4.71522552922058	-2.03500450411054	1141	-53.4971
Mature oocytes	FBtr0070962_134	17.1157906169309	-1.90576772420226	57	-33.9681
Mature oocytes	FBtr0070962_62	4.35338972719039	1.77068270618584	129	-316.6511
Mature oocytes	FBtr0070967_64	2.70323664910455	-1.91284651396035	291	-347.1829
Mature oocytes	FBtr0070970_32	61.4179197986411	-0.558396854789515	46	-71.7737
Mature oocytes	FBtr0070974_50	1.73655687833835	-5.77098094548973	144	-205.3414
Mature oocytes	FBtr0070974_54	1.3103577754785	-3.06102075813525	140	-242.523
Mature oocytes	FBtr0070981_52	4.23396673458192	-4.15562988923319	89	-143.667
Mature oocytes	FBtr0070982_151	0.164748611069255	-2.62971665310818	149	-567.1574
Mature oocytes	FBtr0070982_213	13.1380467603776	1.47455456781778	87	-0.8106
Mature oocytes	FBtr0070990_306	3.59348366755622	-1.05007886085752	387	-1008.1931
Mature oocytes	FBtr0070990_412	13.0623767909056	-2.85547619092663	281	-173.1671
Mature oocytes	FBtr0070990_519	3.99961918190945	-1.8389247387109	174	-1.9775
Mature oocytes	FBtr0070990_577	26.9911502198013	1.07517027927921	116	-607.1058
Mature oocytes	FBtr0070992_52	13.6175882409447	-4.61905798707198	179	-154.4478
Mature oocytes	FBtr0070994_109	5.64614133778365	-3.73580825976235	158	-228.0052
Mature oocytes	FBtr0071005_243	4.45432186363718	-2.68817678763808	215	-144.1534
Mature oocytes	FBtr0071005_300	22.6182834865257	0.7065699290207	158	-54.8571
Mature oocytes	FBtr0071008_66	55.1318127288173	-0.800675798216194	96	-26.1658
Mature oocytes	FBtr0071015_160	1.18124832117694	-3.66241651408048	112	-556.4162
Mature oocytes	FBtr0071015_43	0.587669802547587	-1.49295101987256	229	21.2863
Mature oocytes	FBtr0071018_184	7.48393874054435	0.124261331220735	517	-425.0916
Mature oocytes	FBtr0071018_200	1.10149865276387	-2.91409759367609	501	-103.8015
Mature oocytes	FBtr0071018_83	12.9444545516321	-4.14980386704299	618	-278.791
Mature oocytes	FBtr0071020_66	1.86587457750316	-3.71272096609426	170	-278.7632
Mature oocytes	FBtr0071041_19	3.03263220192666	-0.794605192903227	28	-138.1142
Mature oocytes	FBtr0071049_126	2.84216930997621	0.253700799825617	250	-21.8786
Mature oocytes	FBtr0071049_129	1.65188284433042	-0.740804267165655	247	-8.8828
Mature oocytes	FBtr0071049_134	4.21305287138153	-2.11934974497689	242	-60.883
Mature oocytes	FBtr0071049_143	3.38697193029457	-0.340036731136947	233	-17.0068
Mature oocytes	FBtr0071049_160	0.251387672741817	0.000969726182389524	216	-339.4363
Mature oocytes	FBtr0071049_198	1.17592016426081	-2.72965456125004	178	-124.0516
Mature oocytes	FBtr0071052_201	29.9359026086024	-2.10871513844108	164	-317.9757
Mature oocytes	FBtr0071053_105	15.4139103075591	1.28522322235435	501	-303.7307
Mature oocytes	FBtr0071053_11	20.9105147737178	4.60594433114559	595	196.033
Mature oocytes	FBtr0071053_577	20.216233250614	0.773417207038529	29	-83.8974
Mature oocytes	FBtr0071053_74	9.63931010790368	2.84431542330837	532	-18.5716
Mature oocytes	FBtr0071066_185	1.26421999116082	-0.14140491109453	583	-208.5418
Mature oocytes	FBtr0071066_442	0.138526739986674	0.566360001107125	326	-96.4577
Mature oocytes	FBtr0071066_475	0.224096598476074	0.0951442193733467	293	-175.167
Mature oocytes	FBtr0071066_480	0.246768179944996	-1.95635498084973	288	-64.8318
Mature oocytes	FBtr0071066_58	1.58234874811265	-0.348665106131127	710	-68.4468
Mature oocytes	FBtr0071071_278	0.881749230135495	-5.35896433441478	159	-206.1635
Mature oocytes	FBtr0071071_351	3.52700083846952	-1.62808622138806	86	-30.8466
Mature oocytes	FBtr0071076_75	3.22629290208799	0.283188171737441	232	-337.3188
Mature oocytes	FBtr0071079_134	2.44322330937064	-1.21174008501628	96	-240.8239
Mature oocytes	FBtr0071079_223	41.5786176945005	-5.1675942236954	7	-8.6958
Mature oocytes	FBtr0071079_87	11.3347769720054	-1.0630705404379	143	-129.7578
Mature oocytes	FBtr0071092_100	2.22307501301459	-0.345783760717831	676	-607.8513
Mature oocytes	FBtr0071092_668	1.11270281161683	-2.6306683735714	108	-251.1869
Mature oocytes	FBtr0071092_686	1.99595889490707	2.25465713939072	90	-159.0511
Mature oocytes	FBtr0071092_95	2.9838991656083	0.204771119420543	681	-33.5558
Mature oocytes	FBtr0071093_109	18.1537860334502	-2.9244399407366	159	-100.7511
Mature oocytes	FBtr0071095_104	0.93761491203947	3.27570424893935	189	-528.8494
Mature oocytes	FBtr0071095_143	3.94343010531067	2.15433830162842	150	-87.9474
Mature oocytes	FBtr0071095_239	0.168420284898717	-0.304531498908372	54	-186.5451
Mature oocytes	FBtr0071102_85	7.61623270913343	-4.30098093086712	661	-132.065
Mature oocytes	FBtr0071109_289	2.86664120575222	-1.65679891501303	831	-507.5672
Mature oocytes	FBtr0071110_106	8.54703003411502	1.25701848366333	350
Mature oocytes	FBtr0071111_106	13.6557939574644	2.51179872320839	809	-115.9212
Mature oocytes	FBtr0071111_257	4.50831436673286	2.62802569495544	658	-337.6418
Mature oocytes	FBtr0071112_117	10.2154721664441	1.9194029069839	461	-73.963
Mature oocytes	FBtr0071112_148	1.06975040314163	1.27318261432888	430	-81.0167
Mature oocytes	FBtr0071112_8	4.6742995203654	-0.712263663336245	570	-488.7308
Mature oocytes	FBtr0071113_234	0.30992956179895	-2.90036495150454	243	-170.3145
Mature oocytes	FBtr0071113_67	6.93590930851911	-1.65679891501303	410	-84.4701
Mature oocytes	FBtr0071113_81	1.12186862813957	-2.61714161410004	396	-447.7702
Mature oocytes	FBtr0071117_165	12.1074805679407	0.407412458312063	147	-58.282
Mature oocytes	FBtr0071117_68	166.01950993039	1.59877817669729	244	-58.2836
Mature oocytes	FBtr0071118_159	3.85920778283937	-1.38397219674972	944	-762.2622
Mature oocytes	FBtr0071118_20	11.3277337101152	-1.78196016935664	1083	-177.7637
Mature oocytes	FBtr0071118_99	35.3478095877453	0.253409836574948	1004	-24.3619
Mature oocytes	FBtr0071119_191	1.08417464796842	-0.602150957598466	447	-964.6395
Mature oocytes	FBtr0071119_64	5.21288229040449	2.9947221496036	574	-198.749
Mature oocytes	FBtr0071121_12	1.62407421861218	-3.84403681726723	1016	-84.36
Mature oocytes	FBtr0071121_131	3.35071624060322	-3.54191608095856	897	-314.1426
Mature oocytes	FBtr0071121_140	2.5659522724176	-3.30480734907841	888	-306.3172
Mature oocytes	FBtr0071136_231	0.26178146330379	-4.006749269746	181	-1009.5191
Mature oocytes	FBtr0071136_273	0.261781463303791	-2.89314886010597	139	-811.3461
Mature oocytes	FBtr0071136_351	0.193514178214269	-1.33113862346091	61	-277.3948
Mature oocytes	FBtr0071136_84	19.4431778846038	1.95500968171342	328	12.7445
Mature oocytes	FBtr0071142_14	2.24792021095294	1.26710610499881	134	-704.1535
Mature oocytes	FBtr0071151_55	105.662916094986	-1.84542530494949	58	-30.6333
Mature oocytes	FBtr0071152_97	1.37210030274767	-4.77156722278062	11	-1.5916
Mature oocytes	FBtr0071169_124	2.67146107515352	-3.67607919675035	119	-333.5657
Mature oocytes	FBtr0071175_155	10.0599692441936	-3.30539135849955	140	-63.1348
Mature oocytes	FBtr0071175_285	7.37882378841239	-2.42806868882246	10	-14.5791
Mature oocytes	FBtr0071176_13	1.25637165528086	-2.91693015088065	388	-396.4139
Mature oocytes	FBtr0071176_130	0.891179165531506	-0.0700698935426406	271	-330.6889
Mature oocytes	FBtr0071176_146	1.06513515821991	-4.75697968655757	255	-167.2646
Mature oocytes	FBtr0071176_304	0.547328361406031	3.24953340233162	97	-157.7165
Mature oocytes	FBtr0071176_61	3.00210550593874	-0.016256491934715	340	-47.8981
Mature oocytes	FBtr0071176_82	1.8018525950937	2.92099832440788	319	-517.985
Mature oocytes	FBtr0071183_31	2.58533562508602	-3.81835675692949	254	-252.6012
Mature oocytes	FBtr0071183_4	2.46279230533969		281	-382.1956
Mature oocytes	FBtr0071188_48	10.0973870382785	-0.706709907551507	78	-145.3695
Mature oocytes	FBtr0071192_481	0.870024060744204	-3.50405328135734	399	-267.6438
Mature oocytes	FBtr0071212_261	6.33878531152116	3.36937311895643	257	-306.27
Mature oocytes	FBtr0071213_200	16.0181335625929	-4.17082757802306	513	-1616.2377
Mature oocytes	FBtr0071223_126	0.483596318779949	-1.06997883936411	36	-166.9153
Mature oocytes	FBtr0071223_83	3.50362311169337	-3.17307045236846	79	-109.7164
Mature oocytes	FBtr0071233_156	8.6820893817651	-1.63064168783306	14	-59.898
Mature oocytes	FBtr0071233_57	12.0113144784753	0.554028669963996	113	-84.5643
Mature oocytes	FBtr0071233_60	10.8476249448937	0.541585569394017	110	-82.1103
Mature oocytes	FBtr0071236_74	0.949947193302205	-4.73600024912783	96	-158.0998
Mature oocytes	FBtr0071245_5	1.35407827410534		219	-166.6571
Mature oocytes	FBtr0071253_160	5.49476353585728	0.0508293505470274	106
Mature oocytes	FBtr0071269_97	31.1047093490898	-2.32750117736307	244	-223.4795
Mature oocytes	FBtr0071274_155	2.23465689191529	-3.45773239523627	102	-361.155
Mature oocytes	FBtr0071285_82	7.48314853029974	-4.8033767933318	42	-127.3647
Mature oocytes	FBtr0071295_134	27.0742380727559	1.56786412218648	241	-20.5048
Mature oocytes	FBtr0071295_150	14.1281377121778	-1.77683687340289	225	-80.5593
Mature oocytes	FBtr0071299_199	6.3313149856683	-3.21711696091348	102	-276.9321
Mature oocytes	FBtr0071300_44	1.21119799318779	2.43389454388235	71	-5.9963
Mature oocytes	FBtr0071314_236	3.6387719596427	-3.64109236797801	51	-21.3298
Mature oocytes	FBtr0071319_83	0.649627712250169	-3.05717838305651	19	-21.7409
Mature oocytes	FBtr0071332_230	1.08230918794796	-4.05886509919055	34	-95.5094
Mature oocytes	FBtr0071332_70	4.00596935816864	2.80443533437564	194	-174.42
Mature oocytes	FBtr0071347_154	1.02695056004234	2.52275519274225	81	-289.477
Mature oocytes	FBtr0071357_179	7.13868286386952	-3.57312121774294	317	-983.2295
Mature oocytes	FBtr0071357_337	11.5386674717772	0.402837607647409	159	-66.9001
Mature oocytes	FBtr0071357_56	4.2731304054067	-4.1216153963681	440	-343.6079
Mature oocytes	FBtr0071363_45	26.9179025576914	2.1080159089118	66	-105.7671
Mature oocytes	FBtr0071363_52	1.3306519938527	-4.47685709837819	59	-182.7781
Mature oocytes	FBtr0071366_1	0.810446426922417		134	-820.8026
Mature oocytes	FBtr0071367_240	21.3927367755647	-4.09843482529494	50
Mature oocytes	FBtr0071367_247	11.3324493967939	-4.46380575708671	43
Mature oocytes	FBtr0071367_265	39.4373116970644	-4.26083692778858	25
Mature oocytes	FBtr0071367_92	6.51215710792048	1.89931469628334	198
Mature oocytes	FBtr0071368_37	11.0069159305378	0.803837378778579	58	-225.7096
Mature oocytes	FBtr0071371_8	10.0214849907552	-2.17903112210604	61	-270.6897
Mature oocytes	FBtr0071393_27	9.53222867413228	-3.97116711062296	17	-45.1152
Mature oocytes	FBtr0071402_150	35.8178804347599	1.56872906100874	1561	-13.1431
Mature oocytes	FBtr0071402_163	0.736583241015694	-1.91284651396035	1548	-1157.9419
Mature oocytes	FBtr0071407_195	21.3680024795286	-1.4841343458228	401	-16.8142
Mature oocytes	FBtr0071407_571	0.337854331294625	-0.568974003827602	25	-2.5468
Mature oocytes	FBtr0071423_35	1.43409044849752	-2.55071237291565	629	-1539.3344
Mature oocytes	FBtr0071424_3	5.55460669456415		51	-216.1855
Mature oocytes	FBtr0071430_74	1.11029577305885	-3.89094198294523	21	11.0072
Mature oocytes	FBtr0071441_13	1.63656689143956	2.94439149288924	142	-290.0274
Mature oocytes	FBtr0071444_117	7.86848809608378	1.0930078522802	188	-34.2658
Mature oocytes	FBtr0071444_57	6.94439115792312	-1.75217494434373	248	-137.721
Mature oocytes	FBtr0071450_250	1.54130601614679	-0.399285686470932	128	-278.7988
Mature oocytes	FBtr0071450_305	42.5211069831807	-0.809883968151247	73	-225.3488
Mature oocytes	FBtr0071450_95	5.75302332600418	-0.281469791469816	283	-516.1799
Mature oocytes	FBtr0071452_94	0.7695755480562	0.608518927156738	38	-281.1232
Mature oocytes	FBtr0071460_312	51.1329657039983	-1.46793527728916	282	-153.4547
Mature oocytes	FBtr0071461_30	9.16613432077933	2.1412579327151	768	-29.3429
Mature oocytes	FBtr0071461_64	5.21015457632538	-1.02094987291374	734	-576.271
Mature oocytes	FBtr0071461_779	13.1881174272113	-2.37141284908094	19	1.5256
Mature oocytes	FBtr0071487_363	1.89251432465842	-2.40276804504003	277	-433.8911
Mature oocytes	FBtr0071497_78	18.6817810006005	-1.87577248266743	107	-54.0023
Mature oocytes	FBtr0071511_127	48.8201045150254	-5.56431580406481	137	-178.3414
Mature oocytes	FBtr0071515_182	4.0518944192082	-0.724931913766298	286	-1162.3784
Mature oocytes	FBtr0071515_192	7.00545257267782	-0.73208736666959	276	-69.8148
Mature oocytes	FBtr0071522_31	8.14603837153668	-2.1753356362644	61	-224.9974
Mature oocytes	FBtr0071526_55	8.91558330823776	0.0874358498138371	22	-269.1831
Mature oocytes	FBtr0071535_75	12.8984048843666	-4.15179443656664	458	-239.7913
Mature oocytes	FBtr0071536_69	7.36464120600409	-2.97721367891396	416	-359.018
Mature oocytes	FBtr0071537_103	22.3080252966723	-1.07855316793082	148	-75.6505
Mature oocytes	FBtr0071546_266	4.16488463289424	-0.11821046884381	459	-528.2572
Mature oocytes	FBtr0071546_504	17.5112762830441	-0.465388139401955	221	-10.5524
Mature oocytes	FBtr0071546_510	19.8240023469322	2.27648667873883	215	-19.6896
Mature oocytes	FBtr0071546_702	2.49522178042765	-0.638845302090298	23	-106.9934
Mature oocytes	FBtr0071548_31	27.2769857049102	-0.876958526308218	46	-27.2429
Mature oocytes	FBtr0071548_37	7.6300477004329	-0.739223840713796	40	-271.2995
Mature oocytes	FBtr0071548_70	1.02476208700713	-0.374258067791135	7	-16.7132
Mature oocytes	FBtr0071563_183	24.8991690762881	1.53787121092077	476
Mature oocytes	FBtr0071563_190	6.38777139349151	2.94230925494133	469
Mature oocytes	FBtr0071563_203	0.65710182565248	-2.83827936704686	456
Mature oocytes	FBtr0071563_329	0.514727697523363	-0.274134351896204	330
Mature oocytes	FBtr0071567_95	42.330730403829	1.09114832005953	121	-126.9634
Mature oocytes	FBtr0071573_71	6.0740571090998	-1.75163136668614	28	-49.4712
Mature oocytes	FBtr0071575_12	0.501562502029086	-3.20824137215307	56	-467.2159
Mature oocytes	FBtr0071589_61	8.16842755044822	-0.232903102525747	126	-52.9368
Mature oocytes	FBtr0071591_124	0.759690417656685	-0.380781494539959	400	-154.5984
Mature oocytes	FBtr0071591_209	8.83069463909102	-3.61475763446614	315	-67.971
Mature oocytes	FBtr0071591_23	4.08183702529541	-2.27420974214985	501	-524.4022
Mature oocytes	FBtr0071600_39	1.77348940011059	-1.00570747242254	51	-2.2579
Mature oocytes	FBtr0071602_143	10.4282471658188	-3.7174079695745	62	-42.8766
Mature oocytes	FBtr0071602_156	5.65749758366853	1.33083294115118	49	-121.5584
Mature oocytes	FBtr0071602_194	8.61499066333287	-0.27280962152866	11	-3.1719
Mature oocytes	FBtr0071602_73	10.4354599260955	-0.369930379959278	132	-640.3965
Mature oocytes	FBtr0071606_134	15.1519279254291	-2.34346983657005	240	-86.5992
Mature oocytes	FBtr0071606_165	1.84215494333486	-2.47181211785234	209	-207.7459
Mature oocytes	FBtr0071606_290	6.22391115336816	-3.4728384036808	84	-245.6491
Mature oocytes	FBtr0071613_125	0.850513527457792	-0.122045921510357	218	-1203.0522
Mature oocytes	FBtr0071613_76	2.80296798122307	2.939704489409	267	-447.1841
Mature oocytes	FBtr0071614_154	14.5514306880615	-0.349704119792774	285	-5.6353
Mature oocytes	FBtr0071615_132	9.35373567604257	1.69012669203046	151	-296.6558
Mature oocytes	FBtr0071615_88	20.423781634408	-4.17446529626731	195	-331.8253
Mature oocytes	FBtr0071632_100	118.674420178784	3.27137656110749	372	-51.6107
Mature oocytes	FBtr0071632_185	0.67812585750015	-0.739223840713796	287	-198.3021
Mature oocytes	FBtr0071632_190	0.908089106019804	-0.300839706545188	282	-227.9043
Mature oocytes	FBtr0071636_144	2.11427209588742	-3.9252623506236	839	-107.1904
Mature oocytes	FBtr0071636_359	27.3213172034344	-3.45857702363776	624	-96.9395
Mature oocytes	FBtr0071636_538	4.02320247411132	-5.01175300603003	445	-641.9534
Mature oocytes	FBtr0071636_544	4.56484921950383	-3.72423856880543	439	-566.9819
Mature oocytes	FBtr0071636_607	10.0655046476295	4.2805761615367	376	-256.9397
Mature oocytes	FBtr0071636_738	1.29459103301214	0.867528398564075	245	-22.4164
Mature oocytes	FBtr0071636_777	3.76262733784229	3.58777262107359	206	-133.1974
Mature oocytes	FBtr0071637_70	6.27718814166352	2.69247285554313	154	-13.086
Mature oocytes	FBtr0071637_87	5.1232873459619	-4.96929717135371	137	-446.8043
Mature oocytes	FBtr0071637_92	7.7594238430284	-0.185831897148021	132	-151.1848
Mature oocytes	FBtr0071640_35	24.5071015005739	-2.05386986776242	44	-46.71
Mature oocytes	FBtr0071641_141	4.90423463246807	-2.98798370966008	47	-191.2103
Mature oocytes	FBtr0071660_264	0.427269811515404	-3.7614734831962	63	-283.9964
Mature oocytes	FBtr0071660_59	14.58889776194	-3.50551660387092	268	-24.1034
Mature oocytes	FBtr0071661_169	29.5609458216378	-4.65107233926991	262	-338.858
Mature oocytes	FBtr0071661_221	27.7977435046406	1.57978188773989	210	-93.948
Mature oocytes	FBtr0071661_232	2.64525199344201	-1.42326314970798	199	-31.217
Mature oocytes	FBtr0071661_99	15.8017947038151	-3.51805059422274	332	-19.4931
Mature oocytes	FBtr0071663_23	0.642569381802947	-2.94460126791763	34	-311.05
Mature oocytes	FBtr0071677_115	0.779048658449632	-0.139093524392942	237	-216.6213
Mature oocytes	FBtr0071677_216	0.173967068816647	-0.911393900915815	136	199.7221
Mature oocytes	FBtr0071677_234	0.10200839916656	-3.69475921860579	118	123.2341
Mature oocytes	FBtr0071677_31	3.21928953164287	-2.36655637220764	321	-270.5349
Mature oocytes	FBtr0071679_100	7.82635578206203	-3.47773456722238	91	-277.7484
Mature oocytes	FBtr0071681_653	0.755057907058107	-0.301389152615452	220	966.8899
Mature oocytes	FBtr0071681_735	1.14566951142677	-5.8830193070404	138	-157.0518
Mature oocytes	FBtr0071683_14	6.45040886604238	-1.97759259282476	62	-169.4705
Mature oocytes	FBtr0071686_125	12.2184366169545	0.07116553594892	85	-2.3182
Mature oocytes	FBtr0071686_27	33.7917884636134	-2.35370965312482	183	-39.1544
Mature oocytes	FBtr0071686_44	87.7524927072017	1.92581283276367	166	-23.2104
Mature oocytes	FBtr0071686_74	5.47752722826667	-1.11028158092918	136	-39.9867
Mature oocytes	FBtr0071688_88	13.5528930558768	-0.893985352584896	93	-91.9546
Mature oocytes	FBtr0071699_102	1.44244865423151	2.50933983543544	241	-85.5082
Mature oocytes	FBtr0071699_124	2.1512707344692	-1.7424256338465	219	-423.7136
Mature oocytes	FBtr0071699_133	1.56973113684017	1.45598553629889	210	-368.2044
Mature oocytes	FBtr0071699_174	0.688967000229936	-3.66719751886567	169	-422.6697
Mature oocytes	FBtr0071699_191	0.416729225475289	0.143786476423265	152	-1794.5959
Mature oocytes	FBtr0071700_33	13.5970533036865	-2.23591122310366	88	-38.2087
Mature oocytes	FBtr0071707_168	3.10728743298099	-3.85095480195077	191	-330.2129
Mature oocytes	FBtr0071712_59	3.04761996346509	-4.85691723763112	94	-509.2107
Mature oocytes	FBtr0071755_183	1.87862715960253	-1.93873485931819	180	-16.2676
Mature oocytes	FBtr0071755_73	2.68481399619172	3.34370789552258	290	-76.11
Mature oocytes	FBtr0071757_19	42.3367770700721	-4.83339482711677	183	-282.9083
Mature oocytes	FBtr0071757_97	77.1115111231272	-3.43771856148104	105	-34.5
Mature oocytes	FBtr0071758_18	1.30820081212147	-2.30036696932982	58	-426.8045
Mature oocytes	FBtr0071758_6	1.48498585234224		70	-485.4288
Mature oocytes	FBtr0071761_169	17.0457566436781	-4.80102299893146	27	-84.1672
Mature oocytes	FBtr0071761_52	3.45368025545321	-2.48989053547018	144	-874.8323
Mature oocytes	FBtr0071763_160	2.37809782241548	2.97044292779823	391	-303.1394
Mature oocytes	FBtr0071763_165	1.34881347495818	-3.26636880288946	386	-582.5169
Mature oocytes	FBtr0071763_220	1.64530170563511	-0.893985352584896	331	-474.2575
Mature oocytes	FBtr0071771_121	120.80615092883	0.655964777532539	169	-124.967
Mature oocytes	FBtr0071774_147	5.01051688125154	2.84200403660678	460	-145.34
Mature oocytes	FBtr0071774_255	1.19717309686392	-1.17591721161748	352	-48.3868
Mature oocytes	FBtr0071774_259	0.561980595199629	-2.70564628925209	348	-132.0435
Mature oocytes	FBtr0071774_48	23.4270120299723	4.04800299566227	559	-116.5841
Mature oocytes	FBtr0071787_28	13.522326550604	-2.67855033478298	65
Mature oocytes	FBtr0071800_58	36.8597335812205	1.88338529171878	46	-49.5246
Mature oocytes	FBtr0071832_16	2.60467901377491	-1.76768068788468	37	-292.6286
Mature oocytes	FBtr0071833_25	8.04378089283551	1.40111604323978	92	-115.0473
Mature oocytes	FBtr0071838_203	19.7150837947663	1.79600943057953	353	-201.7778
Mature oocytes	FBtr0071838_232	3.43008274900802	2.27499138061802	324	-243.9104
Mature oocytes	FBtr0071838_248	0.213775805934459	-4.20153464923255	308	-445.5555
Mature oocytes	FBtr0071838_389	10.9039021291696	0.634713568526294	167	-68.9404
Mature oocytes	FBtr0071838_491	0.598664834325131	-1.56629468459658	65	-27.3492
Mature oocytes	FBtr0071902_136	0.523896926059246	-0.61624146437876	110
Mature oocytes	FBtr0071902_16	0.523896926059247	-2.02701641254626	230
Mature oocytes	FBtr0071906_9	5.97957003785871	-1.30334460194323	98
Mature oocytes	FBtr0071907_47	12.517939967395	-3.26564117060664	45	-197.7583
Mature oocytes	FBtr0071914_121	4.3788509408553	2.1620550539728	152	-980.2622
Mature oocytes	FBtr0071914_13	22.5963115255937	3.87757424177384	260	-440.7937
Mature oocytes	FBtr0071914_151	2.75484220618942	-0.404985302332673	122	-727.325
Mature oocytes	FBtr0071914_40	28.273286477086	-4.06727767225214	233	-320.1442
Mature oocytes	FBtr0071914_57	28.2768204386772	-1.48728985473842	216	-289.5107
Mature oocytes	FBtr0071936_100	1.56621500756365	-2.10871513844108	83	-159.034
Mature oocytes	FBtr0071959_253	4.96593250222301	-0.533035866131109	139
Mature oocytes	FBtr0071963_16	2.45462454324511	1.58536281939048	173	-192.7096
Mature oocytes	FBtr0071963_77	5.34145473541715	-2.06034526258603	112	-992.8842
Mature oocytes	FBtr0071993_105	3.648940792677	0.291075741359147	99	-126.2229
Mature oocytes	FBtr0071993_122	0.452549673162459	-3.19045177879956	82	-583.1349
Mature oocytes	FBtr0072010_145	10.8557674149235	2.1522560636805	94	-150.7881
Mature oocytes	FBtr0072010_18	3.12401487258901	0.942256069753911	221	-362.7338
Mature oocytes	FBtr0072010_92	59.6711978120759	-1.98949052533285	147	-244.5478
Mature oocytes	FBtr0072027_150	37.1188592743578	-4.02701007569136	56	-30.2253
Mature oocytes	FBtr0072027_155	20.4432558396001	0.740520735675585	51	-94.2366
Mature oocytes	FBtr0072031_74	6.00543914074124	-5.09649233974281	93	-291.6713
Mature oocytes	FBtr0072034_59	12.2820656971604	3.31494590281029	72	-18.4251
Mature oocytes	FBtr0072034_68	16.404014323836	0.0587817881782788	63	-164.269
Mature oocytes	FBtr0072036_53	10.7802373556997	-2.11667059268669	79	-137.6212
Mature oocytes	FBtr0072058_115	201.921472763027	2.56274038512738	283	17.5431
Mature oocytes	FBtr0072058_193	2.82503376469159	-2.06231803166684	205	-269.4274
Mature oocytes	FBtr0072058_322	32.8424270782256	3.24953340233162	76	-50.977
Mature oocytes	FBtr0072058_36	17.9393164592264	-2.25599669890201	362	-271.7599
Mature oocytes	FBtr0072067_140	2.04875925859761	-2.97070221068367	172	-238.7232
Mature oocytes	FBtr0072067_146	2.92714001542755	1.14834081942726	166	-198.6714
Mature oocytes	FBtr0072068_306	0.613116098804227	-0.605516452050524	61	-177.0658
Mature oocytes	FBtr0072068_326	0.613116098804227	-4.14104235301014	41	-85.0958
Mature oocytes	FBtr0072070_116	6.02098837229822	-1.12003461260062	261	-795.8269
Mature oocytes	FBtr0072072_249	0.20103222481653	-0.73208736666959	320	-122.0201
Mature oocytes	FBtr0072072_66	1.82383195591622	-0.559946188858919	503	-79.4608
Mature oocytes	FBtr0072072_99	0.21349010635384	1.41380843010758	470	-319.9594
Mature oocytes	FBtr0072083_94	2.3950481937574	-4.69444230985093	22	-106.0841
Mature oocytes	FBtr0072084_45	8.53451868350681	-1.19272548209679	75	-316.0259
Mature oocytes	FBtr0072085_67	0.643381268989812	-3.83911720206229	92	-333.601
Mature oocytes	FBtr0072097_145	0.487945807302056	-3.60062632012967	157	-194.9188
Mature oocytes	FBtr0072097_85	12.111907755012	-5.48568056756013	217	-62.5013
Mature oocytes	FBtr0072112_10	3.10673556266665	-0.888410335014269	287	-353.5798
Mature oocytes	FBtr0072112_31	2.37964665146726	-2.94460126791763	266	-245.3527
Mature oocytes	FBtr0072112_66	1.48188090234099	-4.7315258430558	231	-125.5885
Mature oocytes	FBtr0072120_316	24.6354613668794	-0.194654752079894	28	-90.4852
Mature oocytes	FBtr0072127_102	15.8725795542214	0.000969726182389524	92	-116.4437
Mature oocytes	FBtr0072129_263	22.5282323087315	-2.85598591689301	337	-18.1318
Mature oocytes	FBtr0072129_449	2.05886656924561	1.85233476068018	151	-154.8102
Mature oocytes	FBtr0072129_456	0.73260360352433	-2.41735558126308	144	-678.4872
Mature oocytes	FBtr0072129_497	2.29120713524436	-1.21174008501628	103	-24.8644
Mature oocytes	FBtr0072133_85	1.61180653668235	-2.1564925248578	56	-248.5962
Mature oocytes	FBtr0072133_98	0.613330702302823	-2.82865291419176	43	-306.0332
Mature oocytes	FBtr0072134_50	35.6845343594382	-0.603443893019035	60	-115.2403
Mature oocytes	FBtr0072134_90	6.75031155976702	-2.56301328744058	20	-113.6339
Mature oocytes	FBtr0072137_103	1.42938270076164	-0.0289105336319484	399	-531.4883
Mature oocytes	FBtr0072137_95	0.99090514027169	1.28497326077421	407	-417.3827
Mature oocytes	FBtr0072143_261	4.89178401880119	-2.52628931590666	252	-134.32
Mature oocytes	FBtr0072154_111	8.29836573927507	-0.417655132515966	221	-85.6543
Mature oocytes	FBtr0072154_143	2.13575575893784	1.92373059481576	189	-116.9946
Mature oocytes	FBtr0072154_54	13.9604154865688	-0.445080062236815	278	-161.7123
Mature oocytes	FBtr0072156_43	20.469248353847	0.618180221276131	36	-172.4123
Mature oocytes	FBtr0072157_305	29.1717109294984	-5.36504346856374	809	-147.9002
Mature oocytes	FBtr0072157_512	53.8695523566949	-0.820542742734318	602	-277.2607
Mature oocytes	FBtr0072157_560	7.06741831509542	-0.350555670606463	554	-190.8371
Mature oocytes	FBtr0072157_651	19.9862435306725	-2.98217457163924	463	-424.9231
Mature oocytes	FBtr0072158_41	24.211515613416	0.51171364060219	277	-96.3902
Mature oocytes	FBtr0072162_165	5.8421765608622	-2.00748638041595	67	-216.8176
Mature oocytes	FBtr0072162_177	5.21729480349695	-0.0494463421283945	55	-122.6264
Mature oocytes	FBtr0072162_98	14.1306218466693	3.29940664612402	134	71.1081
Mature oocytes	FBtr0072163_64	65.374696785389	-1.73316974517123	49	-27.1191
Mature oocytes	FBtr0072168_56	350.152801679765	2.24121459059724	64	-137.3256
Mature oocytes	FBtr0072168_83	14.9422954387988	-4.97551661849353	37	-280.1643
Mature oocytes	FBtr0072176_12	0.128491963297538	1.92581283276367	73	-571.1379
Mature oocytes	FBtr0072177_139	6.8187156892154	0.305555191678625	250	-299.5055
Mature oocytes	FBtr0072177_243	0.564540067886877	1.74548050180607	146	-82.2672
Mature oocytes	FBtr0072191_108	1.20834176189609	-5.79563506313763	49	-194.0655
Mature oocytes	FBtr0072191_132	1.93510979557903	-3.21711696091348	25	-121.2252
Mature oocytes	FBtr0072191_20	3.93556125457953	0.764685223984678	137	-56.3405
Mature oocytes	FBtr0072191_76	18.7872248378462	-2.89314886010597	81	-55.9194
Mature oocytes	FBtr0072195_76	13.9039660745373	-1.71994120783369	121	-694.7696
Mature oocytes	FBtr0072204_169	9.09313321941298	-4.77127233726942	196	-464.8997
Mature oocytes	FBtr0072204_199	11.6873611156162	-2.6412166033321	166	-267.715
Mature oocytes	FBtr0072204_245	24.0842052905414	2.27273517553811	120	-92.3828
Mature oocytes	FBtr0072204_279	0.444412182756314	1.66246576626709	86	-212.4836
Mature oocytes	FBtr0072204_306	0.502386845483333	3.18596703043877	59	-206.1268
Mature oocytes	FBtr0072204_36	11.239534830361	0.23657246508522	329	-268.5804
Mature oocytes	FBtr0072205_12	13.1679407982817	0.261345012961571	56	-329.1424
Mature oocytes	FBtr0072205_34	3.28351946912375	-3.87343756974066	34	-265.6516
Mature oocytes	FBtr0072207_141	28.6118093090509	-2.44937742320855	83	22.8789
Mature oocytes	FBtr0072207_33	3.90439199098382	-1.45827974542255	191	-157.7926
Mature oocytes	FBtr0072207_62	2.74456992088317	0.287502240141537	162	-243.6361
Mature oocytes	FBtr0072210_18	4.72910627149053	-0.478935626440257	55	-284.0816
Mature oocytes	FBtr0072220_24	17.0193779076686	3.21254482710007	76	-171.9333
Mature oocytes	FBtr0072220_27	16.178312418358	1.22883073489104	73	-170.3527
Mature oocytes	FBtr0072220_62	0.78993303308513	2.23095474220605	38	-27.2347
Mature oocytes	FBtr0072221_159	10.5722545498219	0.755221252265514	62	-326.8053
Mature oocytes	FBtr0072225_60	3.22331317410653	-3.89954272062833	24	-51.1336
Mature oocytes	FBtr0072227_145	21.9968704532183	-3.53903639219709	203	-80.699
Mature oocytes	FBtr0072227_242	5.13543029239627	0.363793134506965	106	-19.4025
Mature oocytes	FBtr0072227_272	2.10810418975913	-2.0456842732851	76	-33.3733
Mature oocytes	FBtr0072234_116	7.22171418304855	0.680927091601247	80	-23.2774
Mature oocytes	FBtr0072235_26	4.62343987362672	-2.25447641365912	204	-342.5813
Mature oocytes	FBtr0072235_32	4.66867729579197	-1.96602290186784	198	-282.9263
Mature oocytes	FBtr0072249_111	2.27840074808233	-3.45927325167396	8
Mature oocytes	FBtr0072249_82	1.44094213865927	-5.11305753911893	37
Mature oocytes	FBtr0072260_132	11.9307390053638	-0.0825740860716296	217	-185.8306
Mature oocytes	FBtr0072260_212	22.0872981380089	3.31494590281029	137	-30.5886
Mature oocytes	FBtr0072260_27	2.20561045693909	0.157058003002155	322	-239.0941
Mature oocytes	FBtr0072260_42	1.32962842727359	-2.51163352459652	307	-185.8799
Mature oocytes	FBtr0072262_187	39.3398586092971	0.15792294182441	91	-151.4665
Mature oocytes	FBtr0072265_192	21.7061778881752	0.488011243417518	340	-43.4125
Mature oocytes	FBtr0072265_207	2.83009871196118	0.255666041654865	325	-233.9605
Mature oocytes	FBtr0072265_231	3.71533588835637	0.371492965086609	301	-172.6291
Mature oocytes	FBtr0072265_240	4.52087064786247	-1.98548964428618	292	-134.3734
Mature oocytes	FBtr0072268_75	5.60678745231622	-2.95168965662742	50	-295.0517
Mature oocytes	FBtr0072269_145	27.183082082672	-0.286052117449618	107	-87.1319
Mature oocytes	FBtr0072280_3	3.8143137419218		135	-418.3402
Mature oocytes	FBtr0072285_13	16.3426201345765	0.14862859353738	274	-82.8884
Mature oocytes	FBtr0072285_209	8.04509653226925	-1.25541389385954	78	-96.3194
Mature oocytes	FBtr0072285_38	28.7319177418645	-1.69623881064902	249	-91.6228
Mature oocytes	FBtr0072287_81	50.9446041717491	2.34058907478623	31	-12.1731
Mature oocytes	FBtr0072302_122	19.6853895881091	-1.93800474818658	8	-77.5592
Mature oocytes	FBtr0072302_13	1.73129799633121	0.288293413542226	117	-764.6944
Mature oocytes	FBtr0072302_61	0.781618820512705	0.500870248178197	69	-371.1292
Mature oocytes	FBtr0072309_60	8.65452787008838	-2.51613076394342	156	-263.8036
Mature oocytes	FBtr0072338_4	9.42653395857812		119	-646.6638
Mature oocytes	FBtr0072338_81	19.2410087255921	1.14633361431046	42	-58.9252
Mature oocytes	FBtr0072342_43	3.02239225389117	-5.30826820511749	94	-406.8899
Mature oocytes	FBtr0072348_26	5.70575193516847	-4.14593055380323	327	-158.459
Mature oocytes	FBtr0072366_244	8.87710041821192	-0.712263663336245	532	-47.2802
Mature oocytes	FBtr0072366_249	0.472749525323024	-1.95359805130031	527	-937.1159
Mature oocytes	FBtr0072369_207	9.23874575384797	-3.70965103258238	312	-53.0771
Mature oocytes	FBtr0072369_454	3.13811642495126	-2.89314886010597	65	-13.1276
Mature oocytes	FBtr0072375_65	6.82103394552995	-2.74801654717561	36	-138.2753
Mature oocytes	FBtr0072393_32	0.708029987869406	0.299949739464355	591	-287.735
Mature oocytes	FBtr0072405_13	0.237172410149831	2.43389454388235	62	-123.6749
Mature oocytes	FBtr0072423_102	17.0783580156117	-2.61518540129906	171
Mature oocytes	FBtr0072423_186	22.4018902494607	-0.433089801798556	87
Mature oocytes	FBtr0072423_243	6.88953180349796	0.113132009896401	30
Mature oocytes	FBtr0072427_170	39.0147791713678	-1.82800006082338	337	-123.9597
Mature oocytes	FBtr0072435_91	14.4671527093983	0.986252562346364	202	-63.139
Mature oocytes	FBtr0072464_111	5.74591729267433	1.89283108329625	263	-632.7511
Mature oocytes	FBtr0072464_263	8.73650755212178	2.89798298671578	111	-114.1257
Mature oocytes	FBtr0072464_274	7.66540309185149	1.51629561941667	100	-120.5561
Mature oocytes	FBtr0072465_278	60.4820455252566	-1.81123641015971	619	-37.0312
Mature oocytes	FBtr0072465_292	2.45367838947807	-4.25820531522574	605	-220.1477
Mature oocytes	FBtr0072465_494	4.64773517491396	-1.74481158641897	403	-221.4863
Mature oocytes	FBtr0072470_116	0.209459496784472	2.89174424927269	92	-317.5385
Mature oocytes	FBtr0072470_144	0.369684876601866	-1.11983846372875	64	-456.8611
Mature oocytes	FBtr0072470_36	0.655261992335316	3.74077884827197	172	-407.4776
Mature oocytes	FBtr0072480_93	5.43018047787218	-1.53761871998683	114	-20.5829
Mature oocytes	FBtr0072481_156	28.4170220721167	-4.9023307281915	143	-98.3569
Mature oocytes	FBtr0072487_42	5.79433504686556	-1.2112826087325	95	-257.2637
Mature oocytes	FBtr0072516_1000	8.86672491737753	-1.93800474818658	185	-71.9601
Mature oocytes	FBtr0072516_1014	2.35053494312106	-1.14460194860755	171	-163.6328
Mature oocytes	FBtr0072516_1059	3.33347321340195	0.367614271235283	126	-178.7684
Mature oocytes	FBtr0072516_1099	1.48182876566853	-1.07659034168164	86	-206.4999
Mature oocytes	FBtr0072516_200	15.3333134870241	0.167171304014574	985	-244.5156
Mature oocytes	FBtr0072516_213	3.37430104779601	0.989907741793745	972	-505.3497
Mature oocytes	FBtr0072516_348	0.80656344580146	-1.94158594998814	837	-97.7939
Mature oocytes	FBtr0072516_411	13.6578544308929	0.533150735797934	774	-76.7161
Mature oocytes	FBtr0072516_815	1.95831754039767	-1.49871201994067	370	-665.776
Mature oocytes	FBtr0072516_884	2.09740548159933	-1.16419426293329	301	-282.1155
Mature oocytes	FBtr0072516_902	1.28071793861365	-3.23590927728943	283	-211.8905
Mature oocytes	FBtr0072516_950	1.79903918923544	-0.820762420083194	235	-223.2487
Mature oocytes	FBtr0072517_101	15.1935804505665	-3.72320703132142	165	-507.3534
Mature oocytes	FBtr0072521_112	33.0450804381139	1.8849754472438	526	-281.0977
Mature oocytes	FBtr0072521_139	58.8800028679119	-1.99623966989474	499	-223.2369
Mature oocytes	FBtr0072521_202	8.44400203970486	-0.802909361115271	436	-354.4786
Mature oocytes	FBtr0072521_212	2.58765231875209	0.644752044963777	426	-830.8641
Mature oocytes	FBtr0072521_307	6.2457304771704	0.890248126980626	331	-428.4606
Mature oocytes	FBtr0072521_322	5.67745545268957	-1.05672339716352	316	-333.0735
Mature oocytes	FBtr0072521_331	6.40521555414479	-1.83307956893558	307	-233.9662
Mature oocytes	FBtr0072521_484	9.35622073886874	-1.39914063000631	154	-49.0044
Mature oocytes	FBtr0072521_496	12.8187502979327	-3.388850454755	142	-92.3844
Mature oocytes	FBtr0072521_536	8.17043659400921	-2.60905317890731	102	-278.7725
Mature oocytes	FBtr0072529_101	115.355058251264	0.314670052640251	107	-50.363
Mature oocytes	FBtr0072530_154	4.38129137251912	-1.05425058876016	19	-64.7092
Mature oocytes	FBtr0072532_112	10.9801487008268	1.51598639071336	617	-164.8153
Mature oocytes	FBtr0072532_309	4.14655768054216	-3.63789031084755	420	-204.0751
Mature oocytes	FBtr0072532_515	0.357308831682038	-3.0017475227571	214	-166.4378
Mature oocytes	FBtr0072532_68	2.75634796167596	-1.16295997557711	661	-219.4807
Mature oocytes	FBtr0072532_722	1.49497487219975	-0.412263375442769	7	-2.5045
Mature oocytes	FBtr0072548_73	11.9014217213837	-0.274613205819742	114	-62.6033
Mature oocytes	FBtr0072548_88	19.6994358458282	-2.48642801787978	99	-7.7717
Mature oocytes	FBtr0072549_187	0.15974765662547	1.46067253977913	617	-3443.4641
Mature oocytes	FBtr0072550_71	0.591332975732686	-1.13636824654107	59	-495.0418
Mature oocytes	FBtr0072551_150	4.47510445554535	1.0012514368783	366	-85.198
Mature oocytes	FBtr0072552_377	9.21286508925103	-0.666959690915244	61	-52.9412
Mature oocytes	FBtr0072556_15	4.65426771287547	-0.899208082234717	484
Mature oocytes	FBtr0072556_266	8.75299807250178	-0.651795178728999	233
Mature oocytes	FBtr0072556_270	1.37910886851929	-2.1057150910718	229
Mature oocytes	FBtr0072556_50	0.87859930172508	0.103570380804568	449
Mature oocytes	FBtr0072556_9	10.352658404992	-1.61112437355485	490
Mature oocytes	FBtr0072557_60	5.59606518477197	-4.29234062352648	20	-244.3433
Mature oocytes	FBtr0072558_1	1.91411818220169		79	-472.441
Mature oocytes	FBtr0072559_7	2.22828998877044	-0.803630592291844	111	-667.0567
Mature oocytes	FBtr0072569_56	11.3952423135666	1.03276171709341	200	-228.4558
Mature oocytes	FBtr0072587_43	5.27989142636334	2.56391455265294	54	-127.4446
Mature oocytes	FBtr0072589_170	3.41752913089899	-0.879437948159773	278	-234.3855
Mature oocytes	FBtr0072589_291	15.6197645487522	1.56424263105363	157	-38.0564
Mature oocytes	FBtr0072589_351	10.1826980140599	-1.87713878940046	97	-65.971
Mature oocytes	FBtr0072593_217	15.4194285635265	-0.55673826331578	894	-162.3517
Mature oocytes	FBtr0072593_223	17.7740162363752	2.67788531932008	888	-102.7814
Mature oocytes	FBtr0072593_234	2.09805615200073	-0.124514370933412	877	-79.9555
Mature oocytes	FBtr0072596_7	0.671940398377259	1.79534012617071	120	-536.9493
Mature oocytes	FBtr0072602_63	101.004374459625	2.90966856837771	183	-2.9181
Mature oocytes	FBtr0072607_22	5.9388198193441	-2.42954270600571	120	-516.7154
Mature oocytes	FBtr0072607_44	3.01612154050734	0.999753578770797	98	-78.9642
Mature oocytes	FBtr0072610_13	1.62141402333008	-4.78643546270842	390	-688.6955
Mature oocytes	FBtr0072610_185	10.3088746569729	2.51645129065265	218	-62.2476
Mature oocytes	FBtr0072612_10	22.0769573650935	-5.16189122079372	325	-135.7769
Mature oocytes	FBtr0072614_250	0.580885408017897	1.76080458052704	194	-167.6205
Mature oocytes	FBtr0072645_249	8.54640324735408	-1.89082427611215	367	-417.1118
Mature oocytes	FBtr0072645_277	13.9002492531493	-1.63064168783306	339	-563.227
Mature oocytes	FBtr0072645_392	1.45814869521942	0.898569802186237	224	-186.3048
Mature oocytes	FBtr0072645_398	1.24783492587593	2.27648667873883	218	-190.0055
Mature oocytes	FBtr0072645_425	0.757148703057734	-0.668310974390093	191	-24.7368
Mature oocytes	FBtr0072645_66	2.51059817662259	3.1970055704138	550	-103.6158
Mature oocytes	FBtr0072652_48	11.1115903300146	-1.70565954642392	157	-303.8611
Mature oocytes	FBtr0072669_39	41.5335643398113	1.19694426518265	114	-79.7803
Mature oocytes	FBtr0072671_169	9.89242921799288	-1.29303070043134	146
Mature oocytes	FBtr0072671_212	6.28531642219084	1.61861821635237	103
Mature oocytes	FBtr0072672_101	20.1321733940623	-4.11104967316363	209	-22.8968
Mature oocytes	FBtr0072672_164	55.5537506724104	-2.67207445342006	146	-70.4595
Mature oocytes	FBtr0072679_125	1.73844375915966	3.29940664612402	228	-25.9804
Mature oocytes	FBtr0072697_126	15.2783715755265	-2.28318630853675	511	-739.3883
Mature oocytes	FBtr0072697_47	13.981897201298	3.52642143703237	590	-1172.5152
Mature oocytes	FBtr0072700_103	139.907866681663	3.29507895829216	752	-9.3452
Mature oocytes	FBtr0072700_93	6.72870645656217	-0.246479532962835	762	-1073.1505
Mature oocytes	FBtr0072710_122	4.60049772931152	2.82813773156031	384	459.2439
Mature oocytes	FBtr0072710_185	2.09202742968939	1.25850245598897	321	150.0755
Mature oocytes	FBtr0072710_393	1.10925235905709	-1.89730225217865	113	-1001.5773
Mature oocytes	FBtr0072713_113	1.64494556044172	1.10946562813058	58	-95.2825
Mature oocytes	FBtr0072723_710	0.51589344936023	0.212377062833601	61	-441.7846
Mature oocytes	FBtr0072727_120	5.11300579810389	-0.631166737941588	212	-1484.5952
Mature oocytes	FBtr0072729_104	13.2332230429486	-0.200744600035903	27	-106.9503
Mature oocytes	FBtr0072729_109	7.59675224152204	0.100558934036063	22	-13.64
Mature oocytes	FBtr0072737_168	5.89349154985438	-2.7792378417804	125	-263.0592
Mature oocytes	FBtr0072737_201	9.21391210042655	0.138797233330254	92	-106.778
Mature oocytes	FBtr0072737_224	2.18450365561396	-4.70920230014084	69	-95.8622
Mature oocytes	FBtr0072739_238	13.4139666206823	0.852409264394811	101	-201.199
Mature oocytes	FBtr0072739_254	18.8162243064382	0.285264081201648	85	-21.8827
Mature oocytes	FBtr0072757_156	4.08141260474789	1.20876224332307	119	-118.4889
Mature oocytes	FBtr0072757_3	5.03450917203709		272	-109.6064
Mature oocytes	FBtr0072757_88	1.42186672176562	0.309498976271305	187	93.1939
Mature oocytes	FBtr0072757_9	0.425960656029311	-3.19095973373352	266	-64.7881
Mature oocytes	FBtr0072759_48	11.8201458197816	1.57424527672634	28	-106.4421
Mature oocytes	FBtr0072768_85	4.26470382945057	1.89054074462208	108	-129.8654
Mature oocytes	FBtr0072776_22	20.6636555408058	-3.65764506071936	56	-13.104
Mature oocytes	FBtr0072788_68	7.25217180750318	-1.63694558992267	96	-357.4831
Mature oocytes	FBtr0072788_96	4.1378797873503	-1.23207506704447	68	-267.0075
Mature oocytes	FBtr0072814_100	4.47615752115679	0.584627344400583	64	463.2138
Mature oocytes	FBtr0072827_251	1.52009630889331	-4.83185863218521	113	-289.5838
Mature oocytes	FBtr0072827_281	0.836306500469473	-2.13571710106123	83	-75.7412
Mature oocytes	FBtr0072828_36	11.8063797667497	-3.73294722626077	567	-190.2247
Mature oocytes	FBtr0072828_447	42.761178849482	1.73986690469636	156	3.837
Mature oocytes	FBtr0072828_461	3.20990508256578	2.86729632496449	142	-731.0364
Mature oocytes	FBtr0072831_226	12.435147123321	-1.19738743531721	49	-106.3629
Mature oocytes	FBtr0072853_110	43.9650174101079	-2.36309385461723	353	-17.3687
Mature oocytes	FBtr0072853_197	2.51948922287094	-1.28510835268752	266	-351.9927
Mature oocytes	FBtr0072864_65	21.2123806533623	-1.53387370114654	70	-260.8437
Mature oocytes	FBtr0072877_101	2.64098404825117	-1.12633055434755	11	-24.9716
Mature oocytes	FBtr0072903_16	10.6515369543452	-2.63905278116602	67	-125.0006
Mature oocytes	FBtr0072904_100	0.557187864962284	-0.0983571437534459	160	-907.4994
Mature oocytes	FBtr0072904_132	0.544133003067149	2.21837044124182	128	-536.7607
Mature oocytes	FBtr0072904_68	2.41797272103306	2.98401935823532	192	-345.2956
Mature oocytes	FBtr0072905_112	0.949121578560038	-0.999983046088582	211	-135.8626
Mature oocytes	FBtr0072905_116	1.63525730290024	-2.77908889910267	207	-229.5554
Mature oocytes	FBtr0072905_149	4.87406735107398	1.4828592025223	174	-22.6547
Mature oocytes	FBtr0072905_188	1.05862482700028	-5.32380746180376	135	-1051.3
Mature oocytes	FBtr0072905_3	1.36314236955228		320	-1044.0194
Mature oocytes	FBtr0072913_132	7.91064421798591	1.89700330958176	59	-185.6993
Mature oocytes	FBtr0072913_30	2.64171673335433	-5.07879137017091	161	-8.2173
Mature oocytes	FBtr0072913_37	1.87538319634161	-1.15168896465816	154	-67.5977
Mature oocytes	FBtr0072915_21	7.53161216475486	2.9878414228933	105	-161.8023
Mature oocytes	FBtr0072915_3	15.0632996456313		123	-334.9498
Mature oocytes	FBtr0072915_64	33.3255875729967	0.537870867782156	62	-133.6895
Mature oocytes	FBtr0072916_131	2.12534372448243	1.33727139094852	9	6.8766
Mature oocytes	FBtr0072921_106	4.33005704494695	-1.70306985712497	244	-511.2766
Mature oocytes	FBtr0072922_92	0.754274617888124	-1.05486740678827	139	-31.8967
Mature oocytes	FBtr0072922_97	2.49910703432764	-2.11934974497689	134	-24.4056
Mature oocytes	FBtr0072923_164	3.15305347554323	-2.33125596803807	249	-186.5301
Mature oocytes	FBtr0072923_193	7.78848027061922	-1.3787791717922	220	-74.5428
Mature oocytes	FBtr0072923_217	0.872930382506654	-2.16277542637633	196	-274.3096
Mature oocytes	FBtr0072925_157	0.196199822857479	1.67524688272282	79	-611.0056
Mature oocytes	FBtr0072927_74	27.9030436474417	2.39233955422223	1652	-1452.9303
Mature oocytes	FBtr0072932_98	7.76735865945353	-1.04928788894794	442	688.3687
Mature oocytes	FBtr0072933_109	10.4970202385637	-4.91083913026559	421	-323.1159
Mature oocytes	FBtr0072933_113	11.9297103965119	-4.08568935881674	417	-195.9685
Mature oocytes	FBtr0072933_148	21.8427498849101	0.158943937251353	382	-80.4706
Mature oocytes	FBtr0072933_73	8.00095307422997	-2.28621506952508	457	-533.7848
Mature oocytes	FBtr0072934_233	22.6078285178263	1.93926985150202	73	2.8612
Mature oocytes	FBtr0072972_127	5.86597297579826	-3.99441793860287	196	-86.088
Mature oocytes	FBtr0072972_268	1.37248024772529	-1.22959267749172	55	-187.9789
Mature oocytes	FBtr0072972_78	1.18328323741475	-2.34850631839419	245	-792.5429
Mature oocytes	FBtr0072981_121	2.09256920859769	1.81255505996304	359	-157.1704
Mature oocytes	FBtr0072981_224	0.627618138596791	2.24207283842649	256	-13.1509
Mature oocytes	FBtr0072983_86	6.59116369584807	-2.84324045041481	145	-358.0736
Mature oocytes	FBtr0072984_29	0.110876805221477	-4.37369342958608	75	-95.7118
Mature oocytes	FBtr0072984_73	1.10097195959053	1.86474918707729	31	-56.8365
Mature oocytes	FBtr0072986_32	2.47359942556073	0.353267727784878	656	-93.9294
Mature oocytes	FBtr0072986_86	3.3387729959627	2.92017470594406	602	-15.0439
Mature oocytes	FBtr0072991_132	6.56862495840174	-3.49468156245667	445
Mature oocytes	FBtr0072991_211	34.5758869612232	1.49825696500245	366
Mature oocytes	FBtr0072991_276	3.38676631224179	0.659339581186823	301
Mature oocytes	FBtr0072991_284	3.16937862543984	2.29635362325696	293
Mature oocytes	FBtr0072991_322	1.5359510822062	-5.37869716587011	255
Mature oocytes	FBtr0072991_540	14.531252854188	3.36555105429845	37
Mature oocytes	FBtr0072991_56	19.1302250964519	2.58891123173511	521
Mature oocytes	FBtr0072991_92	14.689188439113	2.29540190279373	485
Mature oocytes	FBtr0072992_68	11.1692184364346	1.92373059481576	367	-117.8331
Mature oocytes	FBtr0072995_191	1.98014850151369	-1.84838009902514	14	-22.4386
Mature oocytes	FBtr0073002_159	19.9655866259335	0.333041467618374	371	-227.1769
Mature oocytes	FBtr0073023_89	9.29408911545735	0.820148623021723	96	-87.9682
Mature oocytes	FBtr0073042_207	12.5682264608197	-4.06530000909908	69	-225.2634
Mature oocytes	FBtr0073043_116	27.3670357232495	0.183215230182121	33	-35.2141
Mature oocytes	FBtr0073045_422	2.16564532227423	-4.08162821537364	44	-290.0594
Mature oocytes	FBtr0073045_458	2.88601138929737	-1.07203856566939	8	-39.7308
Mature oocytes	FBtr0073056_298	1.2566676642405	-4.29867557099522	91	-535.4243
Mature oocytes	FBtr0073057_317	4.15769157253564	-5.32883754150547	324	-844.7169
Mature oocytes	FBtr0073057_384	1.41389696876205	2.1097269801851	257	-1160.946
Mature oocytes	FBtr0073057_390	1.41389696876206	-2.76311203833261	251	-1128.0006
Mature oocytes	FBtr0073063_164	1.17655962784634	-1.82236688649113	418	-544.791
Mature oocytes	FBtr0073063_243	0.630180789407451	-3.89549502361864	339	545.2018
Mature oocytes	FBtr0073063_253	0.667426760316526	-3.92844468406688	329	-78.3394
Mature oocytes	FBtr0073063_336	0.504321800407535	-5.92574173359648	246	397.8129
Mature oocytes	FBtr0073063_346	1.1089598911336	-2.20518834928601	236	-110.8123
Mature oocytes	FBtr0073066_191	10.2290712417649	-2.29437821002348	177	-247.968
Mature oocytes	FBtr0073071_565	15.0379981488892	-4.13275519297331	233	-182.5921
Mature oocytes	FBtr0073082_104	6.09860288340142	-2.05318725915398	259	-272.3161
Mature oocytes	FBtr0073082_108	7.29559306467167	-3.51227902308114	255	-14.8366
Mature oocytes	FBtr0073082_122	5.43676029522001	-3.11901675619936	241	-203.7052
Mature oocytes	FBtr0073082_126	6.20115606724438	-3.66629486315239	237	-196.271
Mature oocytes	FBtr0073082_129	6.14017333596984	-1.07815520746526	234	-185.137
Mature oocytes	FBtr0073082_161	7.42087416076865	-1.68432104509561	202	-49.26
Mature oocytes	FBtr0073082_19	8.3697781383776	0.680753459993027	344	-134.9766
Mature oocytes	FBtr0073083_3	2.98154700605189		570	-2111.5073
Mature oocytes	FBtr0073083_87	2.98154700605189	-1.82996055531248	486	-1831.2441
Mature oocytes	FBtr0073083_90	2.98154700605189	-1.14862730347155	483	-1825.9901
Mature oocytes	FBtr0073093_113	9.71753180367695	-4.77967439614713	134	-225.228
Mature oocytes	FBtr0073095_117	0.166600945920989	-0.285918235806012	62	-465.9267
Mature oocytes	FBtr0073108_66	27.7377833300068	2.29107421496188	46	-261.508
Mature oocytes	FBtr0073114_162	40.8456180320943	-4.56744753477873	38	-255.8178
Mature oocytes	FBtr0073115_149	17.9947456759725	-0.14631738388976	401	-88.3631
Mature oocytes	FBtr0073115_161	8.5339883010586	-2.90593445317769	389	-92.8837
Mature oocytes	FBtr0073115_243	0.703008374863843	-3.01182713455839	307	-40.3072
Mature oocytes	FBtr0073115_372	1.47685381566381	-2.2987008927599	178	-105.7008
Mature oocytes	FBtr0073118_226	16.9416939403172	-3.45230609770409	135	-76.6361
Mature oocytes	FBtr0073118_248	2.44292648585512	1.11771398871088	113	-269.2247
Mature oocytes	FBtr0073118_33	14.2296191217894	0.515457784401243	328	-73.52
Mature oocytes	FBtr0073127_5	0.372959574483383		107	-646.5308
Mature oocytes	FBtr0073132_128	21.1463552918179	2.58891123173511	302	3.0612
Mature oocytes	FBtr0073143_196	1.76442126581869	-1.07270035234974	56	-220.8651
Mature oocytes	FBtr0073143_60	20.3071645893772	2.52518599114257	192	-24.578
Mature oocytes	FBtr0073148_40	99.1946801258283	0.271553858793541	63	-165.6203
Mature oocytes	FBtr0073176_112	5.9912366957154	-1.40442003830139	159	-224.7417
Mature oocytes	FBtr0073187_250	2.90926448773328	-5.81022259936067	337	-368.6947
Mature oocytes	FBtr0073187_553	49.7252829395945	1.60090207607675	34	-48.5324
Mature oocytes	FBtr0073210_160	2.21820902598785	-4.35116680792269	453	-109.5604
Mature oocytes	FBtr0073211_274	0.799702978017466	-3.99289184465457	528	-320.9435
Mature oocytes	FBtr0073211_417	0.785213869011888	-0.347021370264251	385	-150.5598
Mature oocytes	FBtr0073211_94	18.8112860641521	0.564242256763969	708	-63.5964
Mature oocytes	FBtr0073217_151	1.45637299628377	-2.28572403150528	98	-121.3734
Mature oocytes	FBtr0073217_47	1.44508645203913	-0.789083465078434	202	-209.1475
Mature oocytes	FBtr0073217_54	2.09083943145646	2.0445030855041	195	-28.4796
Mature oocytes	FBtr0073217_76	0.695108014158956	-1.16295997557711	173	-452.932
Mature oocytes	FBtr0073237_135	42.2259182746843	0.873277513828526	114	-141.1131
Mature oocytes	FBtr0073237_87	29.6187133351998	-3.5072827908976	162	-426.8197
Mature oocytes	FBtr0073242_6	2.14658309451494		83	-952.1288
Mature oocytes	FBtr0073245_203	3.66195495110649	-3.80578835202252	16	-72.1314
Mature oocytes	FBtr0073246_89	17.2296680571705	0.355953708400341	66	-238.5912
Mature oocytes	FBtr0073249_183	68.6888550502378	-0.881533376972873	550	-83.5745
Mature oocytes	FBtr0073249_189	45.2212050698907	-2.82670967608994	544	-93.6595
Mature oocytes	FBtr0073249_300	27.9140572600459	-3.20636487735698	433	86.961
Mature oocytes	FBtr0073249_527	19.173993537542	-3.29323417169608	206	172.2825
Mature oocytes	FBtr0073272_180	2.42634709397769	-4.27545349163345	962	-728.0364
Mature oocytes	FBtr0073272_371	3.0327692755677	-2.46174390316728	771	-247.1413
Mature oocytes	FBtr0073272_412	4.17175869609839	1.47029899263423	730	-335.2221
Mature oocytes	FBtr0073272_538	1.09991194725132	-2.37393591329132	604	-138.5844
Mature oocytes	FBtr0073287_47	63.54016873754	-0.258595095209936	250	-37.9493
Mature oocytes	FBtr0073287_53	2.76740799590019	0.737898232569612	244	-19.3307
Mature oocytes	FBtr0073292_186	32.8506509115182	-2.26438553017697	42	-121.7108
Mature oocytes	FBtr0073293_80	6.48569100718212	1.54374160248481	261	-101.6553
Mature oocytes	FBtr0073293_92	7.00377785268256	0.956311427718604	249	-50.6975
Mature oocytes	FBtr0073310_147	5.21377921993984	-3.37614387007215	344	-112.4722
Mature oocytes	FBtr0073310_258	2.97199567549981	0.764685223984678	233	-149.3094
Mature oocytes	FBtr0073310_291	5.25707801880727	-1.61727999655645	200	-42.9146
Mature oocytes	FBtr0073310_364	0.855265580624073	-3.0994103464053	127	-271.7068
Mature oocytes	FBtr0073310_415	1.0351379855496	-0.752304209627109	76	-74.2333
Mature oocytes	FBtr0073348_71	17.970109691115	0.559772653227563	30	-88.1473
Mature oocytes	FBtr0073377_27	35.6833658724157	-3.00205339757038	131	-296.6021
Mature oocytes	FBtr0073380_104	1.6915370019253	-0.826846644823921	35	-21.3849
Mature oocytes	FBtr0073380_63	3.3338992117465	0.12293660085319	76	-154.5733
Mature oocytes	FBtr0073380_96	0.691457554762941	-3.85370473828534	43	-126.7011
Mature oocytes	FBtr0073404_224	5.67252941797686	1.22310149236261	288	-136.5181
Mature oocytes	FBtr0073404_252	0.385744474351346	0.255666041654865	260	-455.6744
Mature oocytes	FBtr0073410_144	17.4724172198176	-0.420524559018941	122	-8.1973
Mature oocytes	FBtr0073410_47	8.01330822999972	-1.46688401786322	219	-25.1615
Mature oocytes	FBtr0073411_348	4.97539816959717	-3.8048366315593	157	-117.2301
Mature oocytes	FBtr0073422_155	47.8126177409442	-0.108057317434613	26	-43.5091
Mature oocytes	FBtr0073444_111	1.31837518815641	-3.22572386694116	179	-61.5058
Mature oocytes	FBtr0073444_177	0.935662231986683	0.94482073945078	113	-405.1035
Mature oocytes	FBtr0073444_252	1.55396953441391	-2.47181211785234	38	-91.0423
Mature oocytes	FBtr0073444_264	1.85912767796605	-2.95104283230623	26	-32.3495
Mature oocytes	FBtr0073444_273	2.34150919490486	0.310266310321206	17	-16.2068
Mature oocytes	FBtr0073444_54	1.04992500781933	-3.70965103258238	236	-288.1689
Mature oocytes	FBtr0073444_63	1.04992500781933	-2.63072465798532	227	-288.3209
Mature oocytes	FBtr0073448_85	2.66732149433828	-5.54458297260949	64	-386.3073
Mature oocytes	FBtr0073451_59	0.963211467070528	-2.42215407002547	65	-463.7435
Mature oocytes	FBtr0073454_144	1.43266777395896	-2.39737145134553	330	-341.5469
Mature oocytes	FBtr0073454_83	3.14470372667	1.39939312094025	391	-232.5413
Mature oocytes	FBtr0073457_31	4.56621186015668	-3.33393166260857	606	-790.7372
Mature oocytes	FBtr0073457_344	6.47975402191206	-0.696724406649976	293	-174.34
Mature oocytes	FBtr0073457_523	3.28116348424932	-2.52628931590666	114	-2.4467
Mature oocytes	FBtr0073460_45	3.8744427406683	0.559772653227563	79	-533.6911
Mature oocytes	FBtr0073476_118	20.6396897681135	-2.6306683735714	226	-90.8231
Mature oocytes	FBtr0073478_213	2.66412801792695	-3.42746368112278	506	-1636.4669
Mature oocytes	FBtr0073478_223	1.80118946174002	-0.526178656642889	496	-1370.3927
Mature oocytes	FBtr0073478_265	1.82310000112222	3.85387184458917	454	-1383.7931
Mature oocytes	FBtr0073479_202	5.49382859965048	-2.69019591895415	306	-60.2054
Mature oocytes	FBtr0073479_315	2.49622408776917	-5.14318433202824	193	-221.8773
Mature oocytes	FBtr0073480_53	48.9987124480597	-1.13680274839714	61	-46.1381
Mature oocytes	FBtr0073480_58	8.61985612916449	-0.0613079032589579	56	-96.8433
Mature oocytes	FBtr0073481_123	4.08988334419753	-2.30419144956787	1006	-119.3966
Mature oocytes	FBtr0073481_214	0.860313961390677	-2.53256589761296	915	-79.7913
Mature oocytes	FBtr0073481_224	1.03448189568991	-0.313962790767414	905	-1120.7388
Mature oocytes	FBtr0073481_496	0.793519297154329	-3.45857702363776	633	-311.6352
Mature oocytes	FBtr0073481_526	1.12809565142807	-0.419137202137413	603	-194.0871
Mature oocytes	FBtr0073481_814	0.521008966712228	-2.21720505810254	315	-141.4361
Mature oocytes	FBtr0073481_885	1.32657890275061	2.28081436657069	244	-37.6237
Mature oocytes	FBtr0073482_37	10.6949523171827	-2.06585274115873	55	-219.2229
Mature oocytes	FBtr0073485_97	23.5761276461029	0.193736972665925	296	6.7074
Mature oocytes	FBtr0073500_77	0.526579192116313	-2.02948486196931	215	-60.4164
Mature oocytes	FBtr0073512_123	0.631784451689846	-5.28123008792743	5	1.412
Mature oocytes	FBtr0073521_624	0.474560789280019	-2.68472507022147	121	2.4842
Mature oocytes	FBtr0073526_243	0.265166936447288	-4.15593576404647	87	-309.9867
Mature oocytes	FBtr0073526_48	3.40114133152994	-1.83740725676744	282	-174.8001
Mature oocytes	FBtr0073526_81	7.92822241140693	1.04857110782959	249	-35.4821
Mature oocytes	FBtr0073532_118	6.1887534826906	2.65033858629028	32	198.3103
Mature oocytes	FBtr0073534_123	1.31076920165523	-2.46159573603179	197	-195.4536
Mature oocytes	FBtr0073534_267	1.83057637015878	-1.67160363940082	53	-467.9502
Mature oocytes	FBtr0073540_44	4.81934147769173	-1.84499103451262	99	-487.4073
Mature oocytes	FBtr0073542_111	3.32467298404792	-0.210013347488529	250	-61.2871
Mature oocytes	FBtr0073547_310	0.950759401126862	-3.25738455747426	446	-379.4586
Mature oocytes	FBtr0073547_365	3.74179021558719	-3.88412981524056	391	-159.8373
Mature oocytes	FBtr0073547_545	3.68894283951239	-1.47483999753577	211	-44.4958
Mature oocytes	FBtr0073547_564	3.34848542356932	2.11446955833651	192	-64.718
Mature oocytes	FBtr0073547_82	6.19197767296103	-4.16439140326604	674	-79.2376
Mature oocytes	FBtr0073552_215	1.99576096691947	-2.75263984428302	203	-437.9757
Mature oocytes	FBtr0073600_120	4.27743231230911	0.775792823817177	114	-83.6457
Mature oocytes	FBtr0073600_38	2.27455080843112	-1.79663170527271	196	-238.1439
Mature oocytes	FBtr0073620_281	2.10040735277006	0.273346315648235	224	-46.7816
Mature oocytes	FBtr0073620_331	0.747028829735179	-1.01886874448436	174	-172.5277
Mature oocytes	FBtr0073622_12	0.310655018546491	-2.46443669196841	81	-164.7306
Mature oocytes	FBtr0073622_16	0.176740072954898	-3.75627349219816	77	-131.1715
Mature oocytes	FBtr0073641_144	1.80985921787254	-0.839917452087133	638	-23.5025
Mature oocytes	FBtr0073641_284	33.9068402451796	-1.74451975877928	498	-59.6234
Mature oocytes	FBtr0073641_290	40.0259675852972	-1.13680274839714	492	-29.7055
Mature oocytes	FBtr0073641_84	18.7611918359349	-1.5826460214686	698	-56.7521
Mature oocytes	FBtr0073652_273	4.88993045342906	-3.8001360086513	113	-81.3038
Mature oocytes	FBtr0073658_2	0.988401179005634		77	-425.2712
Mature oocytes	FBtr0073658_27	10.9007527755796	-2.90587671227448	52	-42.5027
Mature oocytes	FBtr0073659_218	11.5000910159328	-0.492586712003645	45	-78.5662
Mature oocytes	FBtr0073669_103	2.13132044787518	-1.73643687454016	148	-169.8699
Mature oocytes	FBtr0073669_223	9.21682781995471	2.88025356100486	28	-8.3928
Mature oocytes	FBtr0073669_26	15.166872665091	1.4091059977757	225	-294.4945
Mature oocytes	FBtr0073678_828	12.0177990171842	-3.34052011623428	11	-12.2679
Mature oocytes	FBtr0073683_157	15.0696919367288	-0.392979974957447	228	-23.8863
Mature oocytes	FBtr0073691_27	75.7811094053806	-3.05692289062949	57	-14.6652
Mature oocytes	FBtr0073694_172	0.749614481207158	-2.35412089246324	66	-110.6696
Mature oocytes	FBtr0073704_241	1.55643085704259	-2.01217338389619	28
Mature oocytes	FBtr0073704_8	1.14536718972404	-1.03332687479213	261
Mature oocytes	FBtr0073705_30	5.06877032888316	-4.77967439614713	215	-182.1707
Mature oocytes	FBtr0073720_183	31.8290742262273	-0.148216768118084	156	-26.1035
Mature oocytes	FBtr0073730_22	2.07119700193404	-1.22108983250188	159	-400.4666
Mature oocytes	FBtr0073756_126	0.514409443971626	-1.00302139772014	187	-704.5368
Mature oocytes	FBtr0073756_172	0.279723098827746	1.24251452837425	141	-280.122
Mature oocytes	FBtr0073756_93	9.27811425576479	-0.299375254544368	220	-167.024
Mature oocytes	FBtr0073773_308	8.54643173517499	-5.19737164422473	71	-115.7315
Mature oocytes	FBtr0073798_31	0.656070848459782	1.51629561941667	379	-382.0139
Mature oocytes	FBtr0073798_60	0.420085540997344	-3.99289184465457	350	-606.2574
Mature oocytes	FBtr0073803_131	0.638636690965004	0.516409504864466	908	-345.4137
Mature oocytes	FBtr0073807_117	1.81624320062165	0.0225705654285451	329	-433.4186
Mature oocytes	FBtr0073807_97	1.58045578596331	-1.18237301158875	349	-76.2427
Mature oocytes	FBtr0073822_224	2.17138538496571	0.168075813435043	187	-27.7209
Mature oocytes	FBtr0073841_264	14.2911306790062	-3.4728384036808	22	10.3683
Mature oocytes	FBtr0073841_65	13.8126462702061	-4.71878037657759	221	-861.9469
Mature oocytes	FBtr0073841_85	14.6462907707978	-4.62208584296895	201	-930.0767
Mature oocytes	FBtr0073842_120	15.5307229130682	-2.48077567450856	119	12.0194
Mature oocytes	FBtr0073843_167	15.6326769752909	0.555444965395706	135	-86.1103
Mature oocytes	FBtr0073843_175	10.6511100544241	2.58644278231205	127	-28.3049
Mature oocytes	FBtr0073843_185	0.303639068435914	-5.74923795636339	117	-48.7725
Mature oocytes	FBtr0073845_180	2.4248241368525	-5.34342507772851	522	-199.7389
Mature oocytes	FBtr0073845_272	11.9606382325937	-1.53733621873694	430	-83.915
Mature oocytes	FBtr0073847_19	16.1263987314369	-1.28555474084155	53	-268.8912
Mature oocytes	FBtr0073847_31	17.6098174101135	-0.455428212354095	41	-255.5089
Mature oocytes	FBtr0073899_2	2.89370090250625		82	-396.5767
Mature oocytes	FBtr0073900_29	1.76251266039334	-2.58719285146748	73	-267.0668
Mature oocytes	FBtr0073901_200	0.837286399929235	1.50689486937185	32	-27.1783
Mature oocytes	FBtr0073923_482	0.196428143716146	-3.30365104870207	119	-486.7776
Mature oocytes	FBtr0073932_129	2.01887353188147	4.04800299566227	125
Mature oocytes	FBtr0073932_67	17.1345319801226	3.85387184458917	187
Mature oocytes	FBtr0073954_384	10.4608327412005	1.58559354789739	157	-240.2432
Mature oocytes	FBtr0073954_399	5.94587611232115	-3.99441793860287	142	-269.2413
Mature oocytes	FBtr0073958_128	7.72747455222954	-0.350555670606463	262	-270.6563
Mature oocytes	FBtr0073959_139	3.59073861361255	0.59947954159428	41	-40.3637
Mature oocytes	FBtr0073959_69	12.0453335041195	2.4594802110708	111	-114.1002
Mature oocytes	FBtr0073961_125	7.89425950453921	-3.32454018053373	62	-185.1178
Mature oocytes	FBtr0073964_28	0.426247453873583	-3.68017168238274	75	-241.3032
Mature oocytes	FBtr0073974_97	2.51373476311151	-3.25623142413382	189	-908.4515
Mature oocytes	FBtr0073988_22	45.5805134491319	-4.36171055618977	50	-13.176
Mature oocytes	FBtr0074011_72	26.2147823268324	-1.38021443352291	166	-166.7963
Mature oocytes	FBtr0074011_81	1.30279214841555	-2.95810657703691	157	-90.566
Mature oocytes	FBtr0074033_44	4.56760067539191	-3.35951732979702	250	-163.9656
Mature oocytes	FBtr0074036_45	9.07080054492509	-1.36482026232794	35	-220.5124
Mature oocytes	FBtr0074043_460	1.33902254012834	1.52015861699887	239	-934.9487
Mature oocytes	FBtr0074043_472	1.2741127020812	-0.596487594908958	227	-882.8591
Mature oocytes	FBtr0074043_502	0.419735316818301	-1.20205507875683	197	-748.7582
Mature oocytes	FBtr0074043_601	0.656314029241799	0.564242256763969	98	-79.5794
Mature oocytes	FBtr0074046_15	1.80097429650478	-2.7685373821722	215	-493.1912
Mature oocytes	FBtr0074047_141	3.37730206286183	-5.16934155920821	163	-112.9509
Mature oocytes	FBtr0074053_71	1.32665260631326	-5.54458297260949	298	-71.8921
Mature oocytes	FBtr0074053_83	1.35012016995346	-2.08597688839533	286	-75.0113
Mature oocytes	FBtr0074054_50	42.0836211979476	0.402837607647409	54	-13.1166
Mature oocytes	FBtr0074054_94	1.05052230374528	-0.469017345945465	10	-18.3184
Mature oocytes	FBtr0074060_123	58.1449258581147	-1.37472387671494	50	-43.346
Mature oocytes	FBtr0074072_166	7.09103983645114	1.26822257858913	319	-393.2116
Mature oocytes	FBtr0074072_315	8.04353958423488	-2.81529743790392	170	-33.1551
Mature oocytes	FBtr0074072_420	1.89685916214264	-0.338539139383543	65	-161.7613
Mature oocytes	FBtr0074077_87	82.3494931993053	-3.56390740686993	20
Mature oocytes	FBtr0074085_144	0.459500251715518	-3.97922713966342	30	16.9219
Mature oocytes	FBtr0074090_59	2.00618457082448	-5.54061340688014	28	-57.8773
Mature oocytes	FBtr0074104_53	1.04388337606888	-5.48359832961221	59	-144.1791
Mature oocytes	FBtr0074108_206	10.4532941144771	-3.541118630145	480	-40.0494
Mature oocytes	FBtr0074111_326	42.0010618914866	0.0162894582094355	444	-34.6322
Mature oocytes	FBtr0074111_347	1.91196951266541	-1.25329507467639	423	-79.8004
Mature oocytes	FBtr0074116_382	2.83717261243025	-1.63064168783306	459	-227.9772
Mature oocytes	FBtr0074116_386	2.09976859171418	-3.91714387493209	455	-450.7429
Mature oocytes	FBtr0074116_390	4.25449599183769	-4.29867557099522	451	-144.0268
Mature oocytes	FBtr0074117_7	0.959611597662662	-2.65459203785229	77	-290.9128
Mature oocytes	FBtr0074130_218	14.6376621379582	-4.30098093086712	419	-111.9686
Mature oocytes	FBtr0074130_265	9.61718101386123	-2.49923704757319	372	-239.7891
Mature oocytes	FBtr0074130_284	8.02183038644369	1.83751723236202	353	-25.2526
Mature oocytes	FBtr0074130_314	1.5051419086864	-3.96167965761395	323	-192.9127
Mature oocytes	FBtr0074130_323	1.37940519341513	0.535697663995509	314	-179.9891
Mature oocytes	FBtr0074130_356	2.59384200594632	-4.78783753664553	281	-31.3889
Mature oocytes	FBtr0074130_576	0.579185951529013	-1.47670879104716	61	-173.979
Mature oocytes	FBtr0074132_1	1.84061264858597		78	-321.3408
Mature oocytes	FBtr0074134_71	7.88156101797803	-1.51728253458494	78
Mature oocytes	FBtr0074135_107	17.5782500373805	-0.296219745628741	125	-3.1789
Mature oocytes	FBtr0074143_109	5.80599653877016	-2.23591122310366	467	-42.6099
Mature oocytes	FBtr0074143_231	3.45531935403836	-0.212734860474162	345	-99.3119
Mature oocytes	FBtr0074143_262	0.355820227094896	-1.44481705565695	314	-78.9272
Mature oocytes	FBtr0074143_283	0.38008339442218	-1.50017771908739	293	-41.4558
Mature oocytes	FBtr0074143_490	0.147759122480404	-2.24191382012652	86	-208.9072
Mature oocytes	FBtr0074143_98	27.6626174350119	0.984178145972264	478	-54.0174
Mature oocytes	FBtr0074146_15	4.58776990871959	-0.882637288064441	1131	-46.3075
Mature oocytes	FBtr0074146_203	2.23681332782896	-0.776752133935304	943	-26.066
Mature oocytes	FBtr0074146_46	12.005066298799	-5.07204441543462	1100	-13.1696
Mature oocytes	FBtr0074146_503	4.3108728085335	-3.08785157117058	643	-104.0588
Mature oocytes	FBtr0074146_590	4.02489340925831	-4.24778558649709	556	-36.4901
Mature oocytes	FBtr0074146_667	3.56890413400294	-0.545993102171479	479	-24.8026
Mature oocytes	FBtr0074146_971	1.94341949411688	-3.36494539836163	175	-197.6163
Mature oocytes	FBtr0074150_199	1.55284784315116	-2.82152046372334	809	-340.3313
Mature oocytes	FBtr0074150_475	0.178173896844635	-1.86298688959572	533	-167.956
Mature oocytes	FBtr0074150_517	0.707149739832176	-1.86298688959572	491	-93.1573
Mature oocytes	FBtr0074150_529	0.510476101844871	-1.86298688959572	479	-13.1985
Mature oocytes	FBtr0074150_549	1.16832127224711	-2.43227818947857	459	-171.1729
Mature oocytes	FBtr0074154_144	5.2092015370437	2.15169802387912	209
Mature oocytes	FBtr0074166_126	3.83686592800171	-3.91976898079483	146	-100.8638
Mature oocytes	FBtr0074168_64	33.3786192152823	-4.91465886316349	7	-19.2671
Mature oocytes	FBtr0074169_163	16.0611130776733	-2.64021761037835	462	-169.1537
Mature oocytes	FBtr0074169_196	2.50554744032033	-1.78109244858644	429	652.5872
Mature oocytes	FBtr0074169_202	2.32882898540191	-1.31625875276676	423	649.9368
Mature oocytes	FBtr0074169_311	3.70723020280984	-0.501878899470188	314	-154.5851
Mature oocytes	FBtr0074169_50	28.8121697176483	1.07770577126605	575	-90.8162
Mature oocytes	FBtr0074169_85	5.17527264913762	-2.81953805323014	540	-59.41
Mature oocytes	FBtr0074173_173	9.17551181712894	-0.0477383728375243	547	-23.521
Mature oocytes	FBtr0074173_232	20.7719084691723	4.0978626200269	488	-75.3457
Mature oocytes	FBtr0074174_123	11.7112295581137	0.634713568526294	451	-120.3316
Mature oocytes	FBtr0074175_104	6.62094853406468	-0.280083574600178	481
Mature oocytes	FBtr0074175_36	9.62971993978477	-1.71332970551616	549
Mature oocytes	FBtr0074178_3	0.228304069973332		62	-89.0042
Mature oocytes	FBtr0074182_169	36.4649212610563	-1.51096146383137	302	-161.0774
Mature oocytes	FBtr0074182_276	31.71380032809	-1.46838394821761	195	9.8816
Mature oocytes	FBtr0074190_158	21.1423525253175	-2.57947106329096	366	-84.7668
Mature oocytes	FBtr0074190_199	17.4539816668066	-3.30539135849955	325	-29.0669
Mature oocytes	FBtr0074190_205	5.0464604350053	-2.80612629252837	319	-17.5671
Mature oocytes	FBtr0074190_403	8.99936044086197	-0.612931267558368	121	-49.9962
Mature oocytes	FBtr0074190_420	4.30493504740019	-2.4733147069172	104	-143.5945
Mature oocytes	FBtr0074191_302	5.364606961819	-5.54458297260949	150	-589.0602
Mature oocytes	FBtr0074197_415	5.51840012378917	-0.701362547708119	338	-68.9603
Mature oocytes	FBtr0074197_419	0.337288316220136	-3.10704492983334	334	-93.247
Mature oocytes	FBtr0074198_173	22.7903706758497	-1.55518881121239	522	-15.3444
Mature oocytes	FBtr0074198_209	3.16600168797804	-0.0983435243256854	486	-139.0973
Mature oocytes	FBtr0074198_295	26.4553007959565	-1.08685225215448	400	-16.5041
Mature oocytes	FBtr0074198_310	36.3368938466802	-2.7893619612335	385	-25.9468
Mature oocytes	FBtr0074198_397	3.78549883352201	-5.12661913265213	298	-95.6577
Mature oocytes	FBtr0074198_401	1.86861825963308	-4.29867557099522	294	5.7701
Mature oocytes	FBtr0074202_90	14.3774798946791	2.12380096998908	39	1.0894
Mature oocytes	FBtr0074203_57	13.8468128742581	3.17141990322535	31	-26.7787
Mature oocytes	FBtr0074209_65	26.8656767272959	-1.05919509462013	161	-97.0631
Mature oocytes	FBtr0074214_186	0.791301982286659	-2.54550353880099	207	-539.4619
Mature oocytes	FBtr0074226_39	4.7297409649302	-4.34220024789112	133	-402.2876
Mature oocytes	FBtr0074230_163	3.67834041221382	-5.73023618208672	109
Mature oocytes	FBtr0074230_226	1.54698669444355	-4.52647655453976	46
Mature oocytes	FBtr0074242_30	36.622650179	-4.47590537791497	115	-14.9143
Mature oocytes	FBtr0074243_2	11.1687219576277		220	-508.2292
Mature oocytes	FBtr0074244_127	2.33671320696916	-3.82877144982601	67	-594.3912
Mature oocytes	FBtr0074244_174	2.02136856000764	-4.33344484208464	20	-147.3333
Mature oocytes	FBtr0074247_106	99.7784122842272	1.95032859231314	246	-101.1166
Mature oocytes	FBtr0074247_36	183.62520067604	1.76849583949817	316	-24.1189
Mature oocytes	FBtr0074247_41	47.9858763450205	-1.73781804891377	311	-92.5341
Mature oocytes	FBtr0074255_400	5.85689114320724	-1.95759017481608	739	-71.2759
Mature oocytes	FBtr0074255_406	8.03525075533463	1.29933984150884	733	-54.7202
Mature oocytes	FBtr0074255_459	0.956146823084457	-2.36471831930638	680	-486.8111
Mature oocytes	FBtr0074255_545	1.34006100616728	0.283188171737441	594	-60.2347
Mature oocytes	FBtr0074255_807	4.35716509695316	0.050842969974788	332	-56.9401
Mature oocytes	FBtr0074255_944	1.38421646929164	-2.66995603935988	195	-35.0685
Mature oocytes	FBtr0074262_92	30.278666053625	-5.39423642255637	141	-17.0284
Mature oocytes	FBtr0074264_100	29.9099570487715	-2.60015008750785	353	-416.9181
Mature oocytes	FBtr0074264_162	3.46195795111336	0.561735479476743	291	-722.8148
Mature oocytes	FBtr0074264_174	4.0820338139129	-0.392986874973101	279	-601.6521
Mature oocytes	FBtr0074264_194	5.38812713419515	-2.01217338389619	259	-262.6428
Mature oocytes	FBtr0074264_198	4.27338680305961	-3.91714387493209	255	-424.9386
Mature oocytes	FBtr0074264_210	4.55829141252693	0.0470184897367398	243	-334.3226
Mature oocytes	FBtr0074264_220	6.82207421060598	-1.33120278129236	233	-447.1911
Mature oocytes	FBtr0074264_290	6.78626149132279	2.2474428871804	163	-77.9728
Mature oocytes	FBtr0074265_187	8.32333228397036	-4.52117196720451	146	-126.9096
Mature oocytes	FBtr0074265_194	2.50395300498384	2.64825634834237	139	-543.7876
Mature oocytes	FBtr0074265_197	2.50395300498384	0.694591796592395	136	-523.6626
Mature oocytes	FBtr0074266_122	2.45009049936409	2.48167193029908	214	-1216.0077
Mature oocytes	FBtr0074266_129	10.5884623669445	-0.618323702326672	207	-617.6227
Mature oocytes	FBtr0074266_156	10.8032798747188	2.66321878040794	180	-431.5258
Mature oocytes	FBtr0074266_174	11.8886609139175	-2.41357202447744	162	-184.4088
Mature oocytes	FBtr0074266_194	2.49079624655288	-1.8589611627164	142	-530.7391
Mature oocytes	FBtr0074266_245	1.8897521375551	-2.59226736257577	91	-302.2306
Mature oocytes	FBtr0074266_60	19.5683307959323	-1.38455309378326	276	-179.0552
Mature oocytes	FBtr0074266_68	4.33586938924968	-0.245700673885472	268	-287.9256
Mature oocytes	FBtr0074266_86	1.66715769324237	0.966145566826499	250	-173.0907
Mature oocytes	FBtr0074278_114	2.97803415824663	-4.98786072971232	237
Mature oocytes	FBtr0074282_69	16.1582836647329	-4.7379779122809	167	-133.2713
Mature oocytes	FBtr0074284_120	43.6568253801328	2.94891022224865	711	-160.3978
Mature oocytes	FBtr0074284_133	1.30840553432691	-2.02948486196931	698	-368.7454
Mature oocytes	FBtr0074284_149	2.49390909938796	-1.84456036612724	682	-49.7506
Mature oocytes	FBtr0074284_387	2.64845530857551	-1.17718622541052	444	-448.5399
Mature oocytes	FBtr0074285_114	1.84072587596301	1.85179671383398	394	-238.8403
Mature oocytes	FBtr0074285_123	0.214170867840334	-0.364204362817396	385	-218.2237
Mature oocytes	FBtr0074285_231	0.373702393648206	-2.35912428888788	277	-169.7764
Mature oocytes	FBtr0074290_15	8.46389088183071	-4.09843482529494	59	-70.2416
Mature oocytes	FBtr0074306_397	0.183282169234686	-0.319657799124794	142	-148.6239
Mature oocytes	FBtr0074307_202	4.83691836551272	-3.30083778334906	120
Mature oocytes	FBtr0074307_267	3.41191702435107	-0.11821046884381	55
Mature oocytes	FBtr0074307_41	1.69229234728358	-0.396806607871006	281
Mature oocytes	FBtr0074313_125	0.968244155236532	-1.26103336345547	215	-931.9225
Mature oocytes	FBtr0074313_133	2.63859575634685	3.3004356190375	207	-31.4833
Mature oocytes	FBtr0074313_85	3.01624395494956	-2.84644837595795	255	-85.3727
Mature oocytes	FBtr0074342_3	1.70368141588805		147	-551.0442
Mature oocytes	FBtr0074342_44	2.11622967016192	0.834587216567042	106	-432.8767
Mature oocytes	FBtr0074348_90	1.15844746321161	-1.34171259626853	36	-80.87
Mature oocytes	FBtr0074348_96	2.1588990123451	-4.58681375482736	30	-51.8152
Mature oocytes	FBtr0074355_21	1.82576114649907	1.34137336080002	116	-355.6336
Mature oocytes	FBtr0074356_191	1.42305131465639	-4.35014086523285	68	-53.9894
Mature oocytes	FBtr0074359_295	45.7257105633618	-5.13723710314583	229	-112.9103
Mature oocytes	FBtr0074359_363	8.33291059026788	-1.63836277085121	161	-151.287
Mature oocytes	FBtr0074359_379	3.03302111586364	-0.133309436451353	145	-232.6898
Mature oocytes	FBtr0074359_385	3.32412502423639	-1.4308556549961	139	-180.792
Mature oocytes	FBtr0074359_427	12.1504753603836	1.87941572598944	97	27.3309
Mature oocytes	FBtr0074359_61	32.3994963812312	-4.17082757802306	463	-173.6136
Mature oocytes	FBtr0074369_524	5.42511654098147	0.966145566826499	173	-90.7096
Mature oocytes	FBtr0074370_386	0.595117932802515	-1.91868117516619	292	-101.7023
Mature oocytes	FBtr0074372_122	3.42737425004906	2.11669059670818	334	-1000.2514
Mature oocytes	FBtr0074372_131	2.85614711246468	0.0774400584876504	325	-1008.1736
Mature oocytes	FBtr0074372_322	12.841994599221	-3.02983345125358	134	-380.1226
Mature oocytes	FBtr0074372_391	54.6968896220394	-3.93848237626041	65	-64.5201
Mature oocytes	FBtr0074372_397	3.25581607567151	-4.18541511424611	59	-30.2768
Mature oocytes	FBtr0074372_62	3.32848984459154	-1.66061864791093	394	-1410.4407
Mature oocytes	FBtr0074386_188	2.0122431293942	-0.589228870373697	290	-401.5504
Mature oocytes	FBtr0074386_391	11.5285803873317	-3.85564797638716	87	-154.5842
Mature oocytes	FBtr0074386_45	12.5252834076306	0.435269357366106	433	-71.1957
Mature oocytes	FBtr0074412_151	4.47517110393008	-3.38769368829305	542	-72.1266
Mature oocytes	FBtr0074412_326	0.156007271977208	-0.820542742734318	367	-783.5604
Mature oocytes	FBtr0074412_64	9.59287181086767	0.122457746929653	629	-67.1458
Mature oocytes	FBtr0074417_133	6.52295138059163	-2.73265460861932	157	-441.2485
Mature oocytes	FBtr0074417_27	3.93893855032621	4.23071653717206	263	-233.5417
Mature oocytes	FBtr0074428_176	1.32910320609632	-0.166099065692697	270
Mature oocytes	FBtr0074441_213	1.11185083466329	-4.78548374224519	283	-184.0689
Mature oocytes	FBtr0074465_50	2.07620028270558	-1.01760893394318	32	-122.3456
Mature oocytes	FBtr0074469_198	0.908685708940737	0.113132009896401	190	-442.0623
Mature oocytes	FBtr0074469_239	26.0461379152569	1.89054074462208	149	-17.1992
Mature oocytes	FBtr0074473_51	3.52548651719984	-0.01144827889432	183	-18.4514
Mature oocytes	FBtr0074480_24	5.11348209664536	-4.96929717135371	197	-942.9095
Mature oocytes	FBtr0074481_47	4.62231630664704	-4.3461712995035	28	-13.1959
Mature oocytes	FBtr0074486_15	1.25982888702117	-2.16529310871334	55	-587.1688
Mature oocytes	FBtr0074487_355	56.3138951181099	-0.42840279831832	91	-70.0777
Mature oocytes	FBtr0074527_103	30.028375393573	-1.40442003830139	131	-68.8202
Mature oocytes	FBtr0074540_52	8.08084549392324	-1.64861332053571	153	-67.146
Mature oocytes	FBtr0074555_104	1.77633917386163	-0.523722058246059	345	-288.4463
Mature oocytes	FBtr0074555_334	3.83278961565911	-1.05486740678827	115	-18.6555
Mature oocytes	FBtr0074575_500	2.60730874357206	-4.39386823821262	17	-1.6082
Mature oocytes	FBtr0074601_66	6.66353571627145	-3.60459588585902	59	-392.3846
Mature oocytes	FBtr0074613_35	52.8242331683768	1.66585273485427	524	-134.6041
Mature oocytes	FBtr0074613_371	0.34921116389204	-1.34886804917182	188	-579.2975
Mature oocytes	FBtr0074613_383	0.42930366190227	-1.32704461233788	176	-439.248
Mature oocytes	FBtr0074613_479	0.324848672557452	-2.27325802168663	80	-517.9494
Mature oocytes	FBtr0074613_92	0.147858615654321	1.25189437231458	467	-230.6192
Mature oocytes	FBtr0074622_160	0.18274455920737	-1.00655110211659	314	-1286.8592
Mature oocytes	FBtr0074623_308	10.7599631074052	-0.542150727092734	246	-26.5224
Mature oocytes	FBtr0074623_60	9.615147017822	-3.91894127987004	494	-116.8599
Mature oocytes	FBtr0074623_63	9.46252377122879	-0.0595765473396921	491	-120.0875
Mature oocytes	FBtr0074623_96	4.27338680412799	-1.3748219987546	458	-96.1454
Mature oocytes	FBtr0074643_64	12.6799206011232	-3.06169434399061	29	-54.8248
Mature oocytes	FBtr0074647_140	5.04713942970846	2.54300647173575	165	-64.9903
Mature oocytes	FBtr0074655_113	0.779170518889977	-2.16947112281416	166
Mature oocytes	FBtr0074666_52	1.22663531368438	0.630893835628389	55	-331.6041
Mature oocytes	FBtr0074678_314	6.68733091014394	-3.26594704541992	206	-48.9923
Mature oocytes	FBtr0074684_456	3.9539264809203	0.25948577455277	511	-315.6658
Mature oocytes	FBtr0074684_600	0.967036820569472	-0.492291102728097	367	-454.7372
Mature oocytes	FBtr0074687_350	0.136583835187935	-2.44861717201871	613	1486.8511
Mature oocytes	FBtr0074687_450	0.124884414581809	-1.77683687340289	513	-1018.0755
Mature oocytes	FBtr0074687_83	0.181865118091468	0.131372050026153	880	620.2323
Mature oocytes	FBtr0074689_20	38.5080835677126	3.67277520168874	171	-13.1943
Mature oocytes	FBtr0074708_607	1.0645407964191	-0.84215101498621	481	-196.4175
Mature oocytes	FBtr0074721_272	2.04231124234353	-2.12119181472173	536	-501.9792
Mature oocytes	FBtr0074721_320	2.98018115082621	-0.662632003083388	488	-158.7001
Mature oocytes	FBtr0074721_349	2.80078305300145	1.11306873128566	459	-86.7862
Mature oocytes	FBtr0074721_414	0.387664155682984	-0.625332076735754	394	-498.1234
Mature oocytes	FBtr0074721_650	0.695094260046328	0.0774400584876504	158	-393.4455
Mature oocytes	FBtr0074739_82	12.9697669438913	3.0053401200973	172	-150.0931
Mature oocytes	FBtr0074743_71	7.0581452298599	-1.06588988207344	283
Mature oocytes	FBtr0074746_141	8.45687300270997	-3.10404905950461	11	-60.0472
Mature oocytes	FBtr0074756_250	2.49826572135503	0.956843605976958	299	-157.2083
Mature oocytes	FBtr0074759_101	0.506810035473925	-2.28622868895284	378	-182.4442
Mature oocytes	FBtr0074759_112	1.06442417945381	-0.746973798772811	367	-13.2194
Mature oocytes	FBtr0074760_43	24.3755525764091	-2.8234618387287	56	-13.6099
Mature oocytes	FBtr0074768_41	3.2118844365341	-4.74524683246087	121	-276.5844
Mature oocytes	FBtr0074773_209	1.41559698195384	-2.09077244428861	208	-235.3478
Mature oocytes	FBtr0074773_242	1.42765441990793	-2.3524742131359	175	-163.4542
Mature oocytes	FBtr0074776_130	3.60254763355836	-0.477271371129966	328	61.1153
Mature oocytes	FBtr0074800_103	5.22089809650339	-0.550566344918597	405	-191.8828
Mature oocytes	FBtr0074800_296	0.867053370503229	-2.45012784997511	212	-394.7384
Mature oocytes	FBtr0074804_223	1.47277606774406	-1.64342728090478	825	-355.5558
Mature oocytes	FBtr0074804_258	0.548461486787162	-2.66222083927186	790	-356.0168
Mature oocytes	FBtr0074804_313	0.171361841788705	-1.75067964622292	735	-367.0986
Mature oocytes	FBtr0074804_319	0.193788460138297	-1.13680274839714	729	-334.3824
Mature oocytes	FBtr0074804_348	0.307102272610885	-1.12633055434755	700	-2193.3557
Mature oocytes	FBtr0074804_725	1.43781706149068	1.90919775435847	323	-124.9342
Mature oocytes	FBtr0074805_154	2.00956136617251	-5.46362481137605	493
Mature oocytes	FBtr0074810_258	13.9716060961144	-3.45802465062179	117	-41.3349
Mature oocytes	FBtr0074825_353	18.2043279394404	1.1307943576242	83
Mature oocytes	FBtr0074826_110	33.4151640503521	0.202781523921025	260	-54.3172
Mature oocytes	FBtr0074826_124	8.9460084498517	-2.9983587831375	246	-1185.5834
Mature oocytes	FBtr0074826_277	14.139261015239	1.12577543076737	93	-268.5952
Mature oocytes	FBtr0074826_77	26.3558655910558	-1.35023272610489	293	-197.9498
Mature oocytes	FBtr0074837_70	17.9545084103965	1.96131358380302	111	-112.1312
Mature oocytes	FBtr0074839_470	30.1091797867751	-3.28463838416938	187	-118.5089
Mature oocytes	FBtr0074840_126	2.52976180548254	-2.5442264604479	36	-87.171
Mature oocytes	FBtr0074846_74	6.02847260466826	1.55911851970487	47	-203.921
Mature oocytes	FBtr0074864_159	94.1979694327771	1.47800568600895	166	-75.3719
Mature oocytes	FBtr0074864_195	8.97235362166913	-2.06585274115873	130	-97.0539
Mature oocytes	FBtr0074864_277	4.39478916914288	-1.95607949685969	48	-167.2922
Mature oocytes	FBtr0074879_1104	0.720184740068986	0.563238749497566	37	-279.0614
Mature oocytes	FBtr0074881_55	0.773920661414437	-4.25935527745401	58	-454.1824
Mature oocytes	FBtr0074882_119	0.795499328427472	-0.383119586872298	243	-110.5342
Mature oocytes	FBtr0074882_20	2.16913175993416	-0.00124262849558879	342	-107.5265
Mature oocytes	FBtr0074882_292	0.135512649491529	-2.62963656246888	70	-269.6738
Mature oocytes	FBtr0074882_81	7.63657270946017	3.27570424893935	281	-8.0443
Mature oocytes	FBtr0074882_93	0.626498835292482	0.61847583055168	269	-135.6714
Mature oocytes	FBtr0074891_115	34.314476009815	-0.511999748015284	61	-68.7177
Mature oocytes	FBtr0074892_135	2.60770272134811	-3.96997001429467	185	-1142.77
Mature oocytes	FBtr0074892_234	4.46652028941443	-3.44833653197474	86	-519.6266
Mature oocytes	FBtr0074892_249	4.62234736202581	2.17655955183569	71	-397.0285
Mature oocytes	FBtr0074901_213	1.55581600967608	-2.5138745588635	71	-37.8627
Mature oocytes	FBtr0074902_123	6.39072516116833	1.93640042499905	122	-87.4159
Mature oocytes	FBtr0074902_138	0.954057304419967	-0.896836443254842	107	-36.1855
Mature oocytes	FBtr0074902_181	3.65579418848014	1.03592862540827	64	-33.3372
Mature oocytes	FBtr0074902_226	0.62555099625031	0.328466616953719	19	-64.3572
Mature oocytes	FBtr0074917_136	10.236534815965	1.96935340322656	339	-58.1835
Mature oocytes	FBtr0074917_202	6.14535862260717	-0.619861707955319	273	-18.5665
Mature oocytes	FBtr0074917_22	18.3154306967389	0.686183867859361	453	-66.5543
Mature oocytes	FBtr0074917_329	5.39142100474566	0.23787057988868	146	-129.778
Mature oocytes	FBtr0074917_339	1.90688869837699	-3.74885960105383	136	-363.7411
Mature oocytes	FBtr0074917_350	2.75959554627162	2.27019639607699	125	-18.7465
Mature oocytes	FBtr0074917_45	1.75748587944503	-2.45396364057665	430	-185.4756
Mature oocytes	FBtr0074917_54	3.37316938051696	-1.96610889918666	421	-161.2401
Mature oocytes	FBtr0074917_71	21.3985725240434	1.43299957815766	404	-256.8573
Mature oocytes	FBtr0074917_86	20.0421360104543	-0.00712059106246368	389	-200.6582
Mature oocytes	FBtr0074918_34	47.3424528074514	-0.449150401427341	53	-5.2689
Mature oocytes	FBtr0074920_164	7.42897903273423	-2.0005673577266	830	-211.4901
Mature oocytes	FBtr0074921_373	3.10422825240894	-3.28926809239214	202	-271.0169
Mature oocytes	FBtr0074921_401	4.79539530352196	-2.29689144806925	174	-242.6878
Mature oocytes	FBtr0074924_58	7.24908119021941	-1.35023272610489	107	-207.9527
Mature oocytes	FBtr0074924_78	8.9970892900069	-4.39719097962078	87	-304.9623
Mature oocytes	FBtr0074924_88	7.8411495623731	-3.50216572206872	77	-659.9296
Mature oocytes	FBtr0074938_12	1.92597570673526	-4.96929717135371	45	-245.462
Mature oocytes	FBtr0074971_8	2.60364064503827	-0.904023044778419	39	-97.3077
Mature oocytes	FBtr0074989_151	1.08645272571754	-3.03174043402281	101	-561.0866
Mature oocytes	FBtr0074990_225	3.92526450242769	-2.08688536767377	75	-243.023
Mature oocytes	FBtr0074990_271	0.476484157647616	-2.93449125235788	29	-47.812
Mature oocytes	FBtr0074990_69	21.5537765266199	-3.53098518808227	231	-96.0664
Mature oocytes	FBtr0074991_19	0.772479850148257	2.58730772113431	476	-357.3188
Mature oocytes	FBtr0074991_220	1.72775104038978	-0.930193891386146	275	888.3745
Mature oocytes	FBtr0074991_296	1.56298785451991	-1.79425997144518	199	-1130.4372
Mature oocytes	FBtr0074991_94	2.113959602983	-3.84403681726723	401	1683.2655
Mature oocytes	FBtr0075018_50	13.6068030031496	-1.70535367161064	110	-1019.5065
Mature oocytes	FBtr0075021_57	3.84199886341153	-2.24103147482564	82	-162.9586
Mature oocytes	FBtr0075025_169	1.0989368514443	-4.98388470757675	368	-1057.4568
Mature oocytes	FBtr0075026_26	4.49964001796006	-3.00025744360147	115
Mature oocytes	FBtr0075036_41	0.125236249727009	2.92017470594406	107	-378.3315
Mature oocytes	FBtr0075036_75	0.121367932325737	0.799873312433252	73	-68.292
Mature oocytes	FBtr0075042_144	195.281497021257	3.24953340233162	173	31.1407
Mature oocytes	FBtr0075051_39	24.3693110842119	0.521566669285669	55	-44.9753
Mature oocytes	FBtr0075054_29	7.07951362671527	-3.67607919675035	19	-129.3627
Mature oocytes	FBtr0075056_8	11.2568386919966	-2.28969120654324	70	-536.4567
Mature oocytes	FBtr0075057_123	0.909246666028224	-3.85279687169561	14	-30.9006
Mature oocytes	FBtr0075057_41	10.4325612605833	-2.82709673353012	96	-197.7438
Mature oocytes	FBtr0075057_72	12.3944678876752	1.90954251889875	65	-109.3775
Mature oocytes	FBtr0075063_49	6.4641160269431	-1.06538192713949	117	-370.7425
Mature oocytes	FBtr0075064_165	110.349244210368	0.434009582151803	39	-85.348
Mature oocytes	FBtr0075075_56	11.9362861169673	-4.01950028583542	27	40.0084
Mature oocytes	FBtr0075075_59	12.1172134877223	0.927431333861239	24	56.3705
Mature oocytes	FBtr0075081_115	64.104007438586	-0.258595095209936	94	-31.6731
Mature oocytes	FBtr0075081_85	29.915331679355	-1.86298688959572	124	-244.1368
Mature oocytes	FBtr0075082_224	7.15501071481959	1.21192081074787	67	-20.8749
Mature oocytes	FBtr0075084_141	6.36972640446002	-0.914947722665939	745	-18.4245
Mature oocytes	FBtr0075084_290	0.740417896390499	1.25156684831254	596	-340.4283
Mature oocytes	FBtr0075084_296	0.796159803754174	2.67788531932008	590	-274.8665
Mature oocytes	FBtr0075084_429	0.176498831940235	0.611024768372839	457	-412.5599
Mature oocytes	FBtr0075084_72	8.75044073503846	0.80423624822866	814	17.6885
Mature oocytes	FBtr0075084_90	2.15794301058954	-2.93389362350898	796	-96.4231
Mature oocytes	FBtr0075086_1134	0.380394299149595	-2.33715904463003	193	-272.1231
Mature oocytes	FBtr0075086_1148	0.255903945206356	-4.63190747544208	179	-300.0837
Mature oocytes	FBtr0075086_1196	1.13615364221809	-2.43281957098879	131	-54.363
Mature oocytes	FBtr0075086_186	2.55798430773602	-0.452800196396315	1141	-308.4376
Mature oocytes	FBtr0075086_222	1.80598327044112	-3.60677200029964	1105	-52.8672
Mature oocytes	FBtr0075086_452	0.182450209212669	-2.4720136943901	875	-612.4455
Mature oocytes	FBtr0075086_464	0.135525584437244	-2.24451858565884	863	-481.0148
Mature oocytes	FBtr0075086_468	0.171816431835972	-3.91714387493209	859	-222.7981
Mature oocytes	FBtr0075086_633	0.427905243631762	-0.841199294522988	694	-219.5951
Mature oocytes	FBtr0075086_643	0.626402996132875	-1.12633055434755	684	-96.9793
Mature oocytes	FBtr0075086_695	0.159956316912152	-0.470980172194646	632	-188.4855
Mature oocytes	FBtr0075086_733	0.132093211922224	0.627094374217332	594	-248.9587
Mature oocytes	FBtr0075086_786	0.354084725951834	-0.329974369981644	541	-560.6507
Mature oocytes	FBtr0075086_846	0.669057726974665	2.20922714326236	481	-166.2781
Mature oocytes	FBtr0075086_904	0.12172568591274	-1.57261522929073	423	-588.2985
Mature oocytes	FBtr0075088_16	15.598653510216	0.431966406310424	44	-222.9399
Mature oocytes	FBtr0075122_60	45.580695771186	-2.77360221436406	42	-33.491
Mature oocytes	FBtr0075125_120	11.900672427367	1.83439821873891	161
Mature oocytes	FBtr0075125_19	29.9123828779183	-3.53324139316219	262
Mature oocytes	FBtr0075125_41	56.3056618878463	-0.126651105496664	240
Mature oocytes	FBtr0075125_70	1.73225612431347	-2.11667059268669	211
Mature oocytes	FBtr0075136_173	0.772408421122537	-2.63930868091204	10	-17.4534
Mature oocytes	FBtr0075136_28	5.36236456675267	-0.0371721170112153	155	-426.6779
Mature oocytes	FBtr0075137_590	0.396660438121175	-0.392833297619203	114	-98.6662
Mature oocytes	FBtr0075142_158	34.1853850868493	-1.82043708651426	216	-63.6713
Mature oocytes	FBtr0075144_13	2.2123308672749	0.946305527171424	99	-498.0418
Mature oocytes	FBtr0075150_372	15.221240122131	-0.492586712003645	159	-112.8303
Mature oocytes	FBtr0075150_386	5.98839812567589	-0.953809216065175	145	-276.6068
Mature oocytes	FBtr0075150_442	6.61150992927607	-0.364204362817396	89	-49.6398
Mature oocytes	FBtr0075151_293	7.02033815308548	-2.77908889910267	454	-538.985
Mature oocytes	FBtr0075151_471	40.866394125394	-1.64890892981126	276	-39.1488
Mature oocytes	FBtr0075151_583	15.0647858099215	-1.25541389385954	164	-413.8567
Mature oocytes	FBtr0075151_679	21.8327173852667	-4.72378983636389	68	-55.4985
Mature oocytes	FBtr0075152_72	11.233610896425	-1.47670879104716	183	-167.21
Mature oocytes	FBtr0075153_383	1.321952913981	-1.5720280509749	562	-25.7563
Mature oocytes	FBtr0075153_387	0.286871006314272	-4.19004396096472	558	-165.7324
Mature oocytes	FBtr0075153_889	0.386129963075347	-0.640788844307517	56	-119.1638
Mature oocytes	FBtr0075159_146	337.981056962771	0.394325094769023	112	-68.5696
Mature oocytes	FBtr0075160_37	8.67873838189187	3.4424355118144	274
Mature oocytes	FBtr0075161_94	0.291485708127496	-0.707656078403515	35	-123.9374
Mature oocytes	FBtr0075182_134	24.2981072686698	0.595485511686571	346	-71.0972
Mature oocytes	FBtr0075182_413	9.57110079232707	-0.339349671644375	67	-102.4215
Mature oocytes	FBtr0075187_179	3.50596320722015	-2.79672563795973	107	-691.9559
Mature oocytes	FBtr0075197_368	11.40918129306	-0.491545366581922	16	-36.2185
Mature oocytes	FBtr0075205_121	0.425181131280744	0.660651781012775	596	-987.6768
Mature oocytes	FBtr0075205_158	4.90571027660055	1.0871961921227	559	-18.6138
Mature oocytes	FBtr0075205_629	0.369404533517614	-4.09118272864551	88	-20.6803
Mature oocytes	FBtr0075205_69	3.73720616722368	-2.84549665549472	648	-245.5848
Mature oocytes	FBtr0075205_81	1.98003165274448	-2.11118660447849	636	-160.4414
Mature oocytes	FBtr0075208_44	27.5812426112254	-0.0108783542892781	350	-71.2464
Mature oocytes	FBtr0075208_77	6.1977796930358	-2.2994152488666	317	-154.3216
Mature oocytes	FBtr0075220_56	49.5694141580681	0.931151613292768	126	-9.3749
Mature oocytes	FBtr0075222_238	2.73221779021019	-3.43228918091137	89	-190.0792
Mature oocytes	FBtr0075228_130	0.474485662122553	-1.16679542824366	86	-412.0039
Mature oocytes	FBtr0075228_15	3.33008686868321	-2.06203300826083	201	-512.7829
Mature oocytes	FBtr0075228_29	14.7974482307495	0.443054201648971	187	-84.3515
Mature oocytes	FBtr0075228_72	0.687399297897246	-3.22935447245774	144	-237.5111
Mature oocytes	FBtr0075229_29	1.06128871614628	-4.1343608628463	63	-274.8126
Mature oocytes	FBtr0075229_64	4.26453035433802	-1.20973935240136	28	-69.4807
Mature oocytes	FBtr0075232_127	11.0800922799294	-3.65764506071936	44	-98.8622
Mature oocytes	FBtr0075232_153	12.7652323612211	-0.196627521160708	18	-5.5527
Mature oocytes	FBtr0075232_159	17.0731006232063	-0.506878638951143	12	-4.125
Mature oocytes	FBtr0075233_514	12.5931339045232	-5.34870448602359	87	-523.3207
Mature oocytes	FBtr0075275_107	107.954171504225	-2.84327559923041	224	-154.4219
Mature oocytes	FBtr0075275_196	46.0983071645507	1.16733042042748	135	-90.6027
Mature oocytes	FBtr0075275_57	37.1508700938994	-1.71626840666653	274	-22.586
Mature oocytes	FBtr0075279_145	10.5717759467741	-2.91693015088065	125	-8.1622
Mature oocytes	FBtr0075279_164	3.75112744902253	-0.92248990993805	106	-138.0382
Mature oocytes	FBtr0075295_95	18.2416781149866	3.35924715220885	295	-98.3089
Mature oocytes	FBtr0075326_45	44.8651517387281	-2.08189995277895	193	-286.9187
Mature oocytes	FBtr0075326_80	112.175162948763	1.79725452987348	158	-34.7501
Mature oocytes	FBtr0075330_1	9.14520124537748		115	-724.2406
Mature oocytes	FBtr0075330_67	10.6206176874821	-1.64544641222085	49	-139.4979
Mature oocytes	FBtr0075332_109	10.70607209591	-1.16199987235037	788	-33.7764
Mature oocytes	FBtr0075332_116	4.56559918361592	-0.531825031101869	781	-160.5633
Mature oocytes	FBtr0075332_245	0.144873396106268	-1.75067964622292	652	-213.4097
Mature oocytes	FBtr0075332_251	0.152411000677177	-0.17746277233257	646	-205.2408
Mature oocytes	FBtr0075332_346	0.619899737085164	1.25910072161124	551	-227.9729
Mature oocytes	FBtr0075332_354	0.215446113835809	-0.35439112327301	543	-134.4554
Mature oocytes	FBtr0075332_360	0.141189156922305	-4.96189338166539	537	-71.0634
Mature oocytes	FBtr0075332_402	0.741858112398816	0.556014890000748	495	3.8931
Mature oocytes	FBtr0075332_543	3.08859788421359	-2.26438553017697	354	-93.4536
Mature oocytes	FBtr0075332_611	0.884689078536093	-0.820542742734318	286	-211.5846
Mature oocytes	FBtr0075332_622	0.126097313078005	-4.68193018935787	275	-127.039
Mature oocytes	FBtr0075337_52	45.6844790858552	2.29107421496188	31	-29.6819
Mature oocytes	FBtr0075346_204	7.37013965798994	-1.95814789532983	52	-160.9721
Mature oocytes	FBtr0075346_88	67.2635203534734	-3.5200282573758	168	-175.0882
Mature oocytes	FBtr0075351_13	8.14931180077835	1.60666061044841	36
Mature oocytes	FBtr0075394_107	49.2718791318079	-2.4613132347819	102	9.8773
Mature oocytes	FBtr0075412_255	1.16479197908772	-5.34342507772851	156	-158.9069
Mature oocytes	FBtr0075428_90	11.5795990956089	-0.907842777676324	23
Mature oocytes	FBtr0075448_113	10.9614077984192	1.89400326221248	459	-115.9896
Mature oocytes	FBtr0075448_145	22.2767510452212	3.21723183058031	427	-10.5293
Mature oocytes	FBtr0075448_314	9.17323412396423	-4.11165115725246	258	-68.559
Mature oocytes	FBtr0075448_433	1.5471021220285	0.13804260929772	139	-122.139
Mature oocytes	FBtr0075448_463	2.2391935593144	0.0782647044382907	109	16.4194
Mature oocytes	FBtr0075449_34	2.16557999287241	2.85429495874028	479	-146.2166
Mature oocytes	FBtr0075457_138	13.5919719359861	0.763279715263483	64	-8.2442
Mature oocytes	FBtr0075459_31	14.69619243189	-1.23190647977338	607	-106.2406
Mature oocytes	FBtr0075459_38	9.16689870728528	-3.16603900330697	600	-239.3036
Mature oocytes	FBtr0075459_97	2.83859164845722	-3.23477875980474	541	-227.2792
Mature oocytes	FBtr0075510_170	2.67298618962679	-5.13292448363705	31	-249.1592
Mature oocytes	FBtr0075510_176	2.34554863582957	-3.39512857700013	25	-198.808
Mature oocytes	FBtr0075512_27	12.8824137951792	0.14862859353738	140	-118.3446
Mature oocytes	FBtr0075512_39	7.60573372423479	-2.03153237348036	128	-48.9119
Mature oocytes	FBtr0075518_185	5.16436888416595	2.5248790921217	205	-33.629
Mature oocytes	FBtr0075518_311	0.119152487532515	-5.07879137017091	79	-287.9903
Mature oocytes	FBtr0075521_254	0.901421789813918	1.84714368521712	229	-107.6601
Mature oocytes	FBtr0075521_81	12.6755608856149	-1.65036602742579	402	-187.0212
Mature oocytes	FBtr0075522_61	3.93598306566343	-4.69539403031415	37	-432.5458
Mature oocytes	FBtr0075539_316	0.306684499234299	-1.49542220714511	395	9.4658
Mature oocytes	FBtr0075539_424	0.730833655958554	-2.03834423050392	287	-292.0722
Mature oocytes	FBtr0075539_538	0.623401351186446	-2.05033538424008	173	-220.4026
Mature oocytes	FBtr0075539_673	0.603420226870903	-2.76806291940202	38	-96.7232
Mature oocytes	FBtr0075539_700	1.14149717523094	-1.29390739600424	11	-29.5497
Mature oocytes	FBtr0075547_30	5.92846954100497	-1.46389360888637	72	-195.8709
Mature oocytes	FBtr0075547_39	4.87783120953335	-5.14318433202824	63	-180.8927
Mature oocytes	FBtr0075547_91	3.39941063940509	-0.77132902054053	11	-48.7752
Mature oocytes	FBtr0075554_19	1.43017208010896	-1.70523425991191	49	-115.9544
Mature oocytes	FBtr0075560_95	22.2389234421362	1.29293632758233	58	-221.3332
Mature oocytes	FBtr0075568_182	22.8126143249311	1.96083472987948	507	-48.97
Mature oocytes	FBtr0075568_325	3.7326598503337	2.9641524137172	364	-121.8347
Mature oocytes	FBtr0075568_531	6.37576274354758	1.59402134936645	158	-56.8888
Mature oocytes	FBtr0075600_146	3.21823154433082	3.52793211498877	409	-162.889
Mature oocytes	FBtr0075600_55	9.14118610449718	0.80423624822866	500	-59.0595
Mature oocytes	FBtr0075604_12	0.950641499778796	-1.85751652081528	391	-213.1245
Mature oocytes	FBtr0075604_211	2.09894081719763	0.387533632380919	192	-258.1547
Mature oocytes	FBtr0075604_23	1.21986188776018	-2.44937742320855	380	-838.2615
Mature oocytes	FBtr0075604_258	0.223694954627107	-2.18292814155252	145	-42.1936
Mature oocytes	FBtr0075604_266	0.688082807459935	-2.86366950990633	137	-39.6857
Mature oocytes	FBtr0075607_198	4.48061111749881	-2.19606985136485	305	-239.2637
Mature oocytes	FBtr0075607_296	3.20437917479857	-5.07879137017091	207	-369.1914
Mature oocytes	FBtr0075607_398	10.6750955664362	3.85387184458917	105	-55.575
Mature oocytes	FBtr0075607_53	18.9227278545957	-4.52647655453976	450	-69.1691
Mature oocytes	FBtr0075624_60	1.65101624007698	-5.13292448363705	41	-470.5574
Mature oocytes	FBtr0075626_159	1.98704796181508	0.488011243417518	267	-142.1443
Mature oocytes	FBtr0075626_171	3.39634452930078	2.04646591175328	255	-93.2339
Mature oocytes	FBtr0075626_72	0.312922019693675	-0.444809325586919	354	-194.9371
Mature oocytes	FBtr0075627_116	1.11851241172903	0.977714677347937	425	-298.7782
Mature oocytes	FBtr0075627_122	1.14341880071737	2.20407851429432	419	-282.6114
Mature oocytes	FBtr0075645_74	86.3449224473059	1.5852893663126	60	-16.1805
Mature oocytes	FBtr0075651_116	1.97274464529046	-3.47897921621925	350	-154.3538
Mature oocytes	FBtr0075651_212	1.37911002972363	0.983746721130262	254	-859.4916
Mature oocytes	FBtr0075651_359	1.98408795529952	0.321094448364893	107	-276.8592
Mature oocytes	FBtr0075651_61	3.77651994866061	0.378944027265449	405	-1152.8731
Mature oocytes	FBtr0075679_125	5.45646083187625	-4.23940233561707	348	-161.5082
Mature oocytes	FBtr0075679_191	3.70485140351443	2.07016830893795	282	-104.17
Mature oocytes	FBtr0075690_158	7.62098675910218	1.40111604323978	519	17.3735
Mature oocytes	FBtr0075690_196	0.500275489935906	-1.9888023618567	481	-416.8824
Mature oocytes	FBtr0075690_274	7.71957932590758	0.0528484818630976	403	-66.5358
Mature oocytes	FBtr0075690_514	0.266259399289804	-0.220157636047542	163	-425.587
Mature oocytes	FBtr0075691_49	1.23052673028151	-2.24148749291044	8	-27.6379
Mature oocytes	FBtr0075693_53	10.0394879476815	-0.713959980493117	279	-138.0932
Mature oocytes	FBtr0075693_87	3.25150401599878	1.69925458336852	245	-13.0718
Mature oocytes	FBtr0075703_11	1.79247781923303	-0.26123993057174	649	2318.7867
Mature oocytes	FBtr0075703_183	1.43891320418785	-1.96777434818494	477	-536.4339
Mature oocytes	FBtr0075703_224	1.81691555228118	-2.54999171309133	436	1107.6834
Mature oocytes	FBtr0075703_347	1.25741070752978	1.66681908125377	313	78.8381
Mature oocytes	FBtr0075703_357	1.48971047243179	2.06292368760366	303	-1530.1356
Mature oocytes	FBtr0075703_388	1.3884650911267	-3.65797996315446	272	-915.7748
Mature oocytes	FBtr0075703_406	1.45242135629381	2.1522560636805	254	-819.6756
Mature oocytes	FBtr0075705_77	2.48183457576237	-1.40442003830139	455	-241.09
Mature oocytes	FBtr0075705_88	6.66381775572108	-3.45773921745419	444	-88.9545
Mature oocytes	FBtr0075723_445	6.2801587097217	1.58933238511983	65	-221.1848
Mature oocytes	FBtr0075743_18	21.7940909345247	-5.93287893140504	695	-127.6088
Mature oocytes	FBtr0075743_203	5.89380298804409	-0.10216325722359	510	-179.3779
Mature oocytes	FBtr0075743_226	0.848642644340422	-3.85055036684602	487	-170.4246
Mature oocytes	FBtr0075743_230	2.10647746464421	-4.31421482768148	483	-716.0298
Mature oocytes	FBtr0075743_252	9.06112726391158	3.72263482605338	461	-159.0218
Mature oocytes	FBtr0075743_28	13.3482461479449	-0.11346478870997	685	-364.4815
Mature oocytes	FBtr0075743_34	1.13128088234113	-3.95306991248345	679	-341.3053
Mature oocytes	FBtr0075743_599	2.41637306348226	-1.76612803103117	114	-75.8618
Mature oocytes	FBtr0075743_624	1.30048662564651	-1.95259228440962	89	-60.7272
Mature oocytes	FBtr0075743_633	2.14049099724093	3.03844657438146	80	-31.3138
Mature oocytes	FBtr0075756_99	10.9359556192592	-0.558994468395697	191	-312.0119
Mature oocytes	FBtr0075759_83	119.977066855464	-0.148184192227781	61	-31.7323
Mature oocytes	FBtr0075768_129	8.43057881465469	-2.81222611543631	883	-223.2221
Mature oocytes	FBtr0075768_174	2.41813279150951	2.26614782765855	838	-13.4381
Mature oocytes	FBtr0075768_214	0.542222715725634	-1.38071764111672	798	-491.4599
Mature oocytes	FBtr0075768_230	0.628822833016092	2.37542963007906	782	-206.058
Mature oocytes	FBtr0075768_366	3.01264844287678	3.57223336438733	646	-17.5154
Mature oocytes	FBtr0075768_418	0.258888350675506	-4.61140022372489	594	-969.5183
Mature oocytes	FBtr0075768_620	0.334382894128515	-1.18760523037482	392	-526.701
Mature oocytes	FBtr0075768_629	0.266598391813551	-1.13001708906581	383	-505.343
Mature oocytes	FBtr0075768_670	0.144273450977527	-5.01134176669161	342	-523.4309
Mature oocytes	FBtr0075768_759	1.19533297276505	-3.31181418920047	253	-25.5936
Mature oocytes	FBtr0075773_99	4.63540701721653	-2.82483318129386	291	-352.7723
Mature oocytes	FBtr0075776_121	1.31634456541414	-3.31767596687886	733	-940.2272
Mature oocytes	FBtr0075777_25	74.0015925696201	2.49872186494174	52	-84.4562
Mature oocytes	FBtr0075781_19	72.95053577633	1.43299957815766	205	-71.6038
Mature oocytes	FBtr0075781_26	21.5692908746266	1.1039322719915	198	-681.0974
Mature oocytes	FBtr0075784_138	18.6897695312245	-0.600690952261932	140	-266.7314
Mature oocytes	FBtr0075784_55	22.9561337559453	-2.10663290049316	223	-488.699
Mature oocytes	FBtr0075784_87	15.1994957406447	-2.86150764471781	191	-587.0445
Mature oocytes	FBtr0075785_76	20.9405115386518	-0.640294508801326	34	-152.8858
Mature oocytes	FBtr0075786_142	14.2453349863525	0.0410387430396056	51	-84.508
Mature oocytes	FBtr0075792_22	0.944589295384031	-0.947677785147302	71	-572.1274
Mature oocytes	FBtr0075795_237	1.98896785959849	-1.62666363024112	377	-457.2188
Mature oocytes	FBtr0075810_222	1.81256594317146	-2.68262212286882	97	-391.5254
Mature oocytes	FBtr0075813_151	8.07196827978331	3.57223336438733	104	-95.1328
Mature oocytes	FBtr0075813_184	7.1300986990269	2.39725916942717	71	-25.146
Mature oocytes	FBtr0075813_64	4.62773040403181	-4.38541295337444	191	-740.235
Mature oocytes	FBtr0075814_97	6.87569306416697	-1.10262815716288	132	-760.0772
Mature oocytes	FBtr0075818_24	5.56895190211671	1.44996974841085	65	-435.1251
Mature oocytes	FBtr0075852_486	0.739143461337277	-2.52305491958311	260	-32.4095
Mature oocytes	FBtr0075876_43	30.1141279697086	-0.785263732180529	73	24.1688
Mature oocytes	FBtr0075883_348	9.90552614923325	0.25948577455277	85	26.9074
Mature oocytes	FBtr0075885_117	0.124048614993462	-4.08794876006779	95	-766.4196
Mature oocytes	FBtr0075885_142	2.40456310293462	-3.62235105416128	70	-98.5354
Mature oocytes	FBtr0075885_81	0.132083366262674	-1.73085594288958	131	-1088.7595
Mature oocytes	FBtr0075897_1	7.48289011061681		105	-404.5938
Mature oocytes	FBtr0075897_27	5.20242492889608	-3.28095633911251	79	-13.1009
Mature oocytes	FBtr0075898_105	35.1882639696377	1.2717613168327	91	-230.9107
Mature oocytes	FBtr0075898_51	117.674155805405	-3.59347086722638	145	-8.0431
Mature oocytes	FBtr0075899_14	10.5185800267228	0.588456245842117	103	-29.6178
Mature oocytes	FBtr0075914_171	10.7261366080339	-2.38479641233739	38	-84.9214
Mature oocytes	FBtr0075917_128	0.719866297935776	-0.935235376416255	97	-773.7426
Mature oocytes	FBtr0075917_80	4.2220024659686	-2.65682560075137	145	-216.6955
Mature oocytes	FBtr0075919_61	1.7059287660178	2.52275519274225	26	-188.8605
Mature oocytes	FBtr0075941_128	4.66850143182676	-4.13192749204852	262	-21.1894
Mature oocytes	FBtr0075941_95	53.1271012728003	-2.09330976339841	295	-80.1743
Mature oocytes	FBtr0075944_47	12.1083487635718	-3.26534556133109	66	-438.466
Mature oocytes	FBtr0075948_100	15.1163745626248	-1.14105832358069	164	-188.7973
Mature oocytes	FBtr0075948_130	5.9025920198258	3.30673952112711	134	-75.5016
Mature oocytes	FBtr0075948_217	0.20048805773964	-3.31310811084393	47	-314.4958
Mature oocytes	FBtr0075948_44	34.5918788089893	-3.04615508730435	220	-277.3146
Mature oocytes	FBtr0075961_59	1.43990910709654	-1.35456041393675	7	-43.5192
Mature oocytes	FBtr0075968_57	7.68198461857839	-4.89284327518249	72	-82.0735
Mature oocytes	FBtr0075982_176	44.7435874335407	3.57223336438733	145	-47.6629
Mature oocytes	FBtr0075987_174	106.355746861667	-4.0174766640615	180	-45.6009
Mature oocytes	FBtr0075987_241	70.3241632676086	-4.42940588968384	113	-765.7629
Mature oocytes	FBtr0075993_21	3.50619334224094	-2.88217431508981	43	-276.834
Mature oocytes	FBtr0075998_287	7.82350643392701	-1.08650862217643	50	-43.2639
Mature oocytes	FBtr0076000_54	24.1491920418677	2.97732365450853	41	-94.5495
Mature oocytes	FBtr0076006_47	0.948342237214027	-3.90422972410856	56	-304.7279
Mature oocytes	FBtr0076006_57	3.63003959305817	3.27137656110749	46	-113.5859
Mature oocytes	FBtr0076049_93	70.7604794627361	-2.8176959834853	59
Mature oocytes	FBtr0076059_322	19.9444049852147	-0.907225369657062	217	-30.2264
Mature oocytes	FBtr0076059_327	12.9284872855964	1.42493813610118	212	-33.6267
Mature oocytes	FBtr0076059_72	16.4855460096856	-0.925020831423247	467	-101.0072
Mature oocytes	FBtr0076061_35	12.3113215186345	-3.4753225728725	54	-413.2407
Mature oocytes	FBtr0076075_207	3.37237748113009	-0.849374874483029	304	-309.162
Mature oocytes	FBtr0076075_261	1.09069511641716	-3.22378062883934	250	-35.1882
Mature oocytes	FBtr0076075_284	2.21577250294063	-2.26296004837025	227	-157.9274
Mature oocytes	FBtr0076075_292	1.92258469077948	-0.774518571036227	219	-158.1428
Mature oocytes	FBtr0076075_315	1.25966175989087	-2.87825704612938	196	-38.0804
Mature oocytes	FBtr0076075_327	0.747627882778949	-3.77397878147133	184	-283.8867
Mature oocytes	FBtr0076077_133	3.17271162881195	0.126042090855016	14	-104.914
Mature oocytes	FBtr0076077_48	4.15540758511702	0.444058554471367	99	41.1999
Mature oocytes	FBtr0076077_88	9.02806946122974	0.78681977298195	59	-78.7037
Mature oocytes	FBtr0076077_9	4.16717673383986	-0.32007075559464	138	-209.3128
Mature oocytes	FBtr0076093_396	7.19644045304478	-2.36457015217088	590	-21.4605
Mature oocytes	FBtr0076093_460	3.46834229437038	0.357273729875438	526	-78.0086
Mature oocytes	FBtr0076093_478	3.12705363403109	2.04646591175328	508	-79.8593
Mature oocytes	FBtr0076093_604	0.824110831728578	0.24124491745736	382	-26.5299
Mature oocytes	FBtr0076093_619	0.79602045685143	1.31392737773189	367	-39.5387
Mature oocytes	FBtr0076104_41	25.6820528922401	-2.43281957098879	161	-107.6683
Mature oocytes	FBtr0076106_259	206.55806956886	-0.754525316187841	428	-51.6535
Mature oocytes	FBtr0076106_488	30.2100566166392	-0.757442249690272	199	-129.6598
Mature oocytes	FBtr0076106_521	55.0652832223039	-1.11267946878416	166	-190.3245
Mature oocytes	FBtr0076106_632	72.891322198383	-3.00536901388996	55	-83.4757
Mature oocytes	FBtr0076108_107	3.69415350686222	-1.44552219390824	90	-159.3098
Mature oocytes	FBtr0076108_89	3.91171903036897	-2.1017787787101	108	-244.8409
Mature oocytes	FBtr0076114_66	20.6018422239985	0.367614271235283	126
Mature oocytes	FBtr0076135_4	0.432372074412352		172	-774.4343
Mature oocytes	FBtr0076146_158	2.37404706406904	-1.3691479501598	281	-635.8549
Mature oocytes	FBtr0076146_315	13.0750877016357	-3.70845640554722	124	-127.364
Mature oocytes	FBtr0076146_326	1.26536710579785	-2.59314080411425	113	-94.633
Mature oocytes	FBtr0076146_362	3.59667460870484	2.34739954506253	77	-127.0542
Mature oocytes	FBtr0076146_375	1.28379032850727	1.51129938723313	64	-308.0942
Mature oocytes	FBtr0076165_103	2.61325400577227	-3.62235105416128	49	-60.4496
Mature oocytes	FBtr0076165_108	2.98235758404147	0.568616206187042	44	33.1496
Mature oocytes	FBtr0076186_39	5.34624354711872	0.469770386322108	339	-234.383
Mature oocytes	FBtr0076187_96	22.0882314969206	3.27137656110749	109	-64.468
Mature oocytes	FBtr0076189_1	4.38672277355171		851	-324.4962
Mature oocytes	FBtr0076189_384	2.32298143127144	-3.72652210677177	468	-254.9256
Mature oocytes	FBtr0076189_420	1.8496621149306	0.885430756619321	432	-152.5295
Mature oocytes	FBtr0076189_454	2.1004338108649	-2.44326318096845	398	-169.2557
Mature oocytes	FBtr0076189_471	0.514163313234754	-3.94568417904111	381	-32.9624
Mature oocytes	FBtr0076189_621	0.465774285360179	-1.21174008501628	231	-698.2162
Mature oocytes	FBtr0076189_626	0.638344384450803	-0.232147896485801	226	-37.0209
Mature oocytes	FBtr0076189_703	0.4229840447329	-3.17637219751047	149	-1312.7366
Mature oocytes	FBtr0076189_713	0.441847680308943	-2.57760154742798	139	-775.8199
Mature oocytes	FBtr0076190_142	2.30091846854246	-2.10776341797785	871	-485.8098
Mature oocytes	FBtr0076203_283	0.144328811979237	1.67849521727559	122	521.9951
Mature oocytes	FBtr0076203_304	0.21809550296827	-3.43771856148104	101	416.9748
Mature oocytes	FBtr0076205_131	14.2439104528538	-3.47732330548741	159	-30.4055
Mature oocytes	FBtr0076207_52	5.0483532181252	-3.00994386455461	41	-56.0921
Mature oocytes	FBtr0076210_70	21.0459728102042	2.63011232612378	78
Mature oocytes	FBtr0076210_73	20.7039822182509	0.923117265457144	75
Mature oocytes	FBtr0076223_7	2.08682363967846	-0.0736946433420356	162	-533.4072
Mature oocytes	FBtr0076229_5	11.4919044415917		97	-53.0057
Mature oocytes	FBtr0076241_44	2.40187974999369	-3.95504757563652	28	-10.1733
Mature oocytes	FBtr0076242_39	10.5666433249657	-1.10262815716288	57	-156.4455
Mature oocytes	FBtr0076251_128	9.71368192199593	-4.40570349249917	1019	-390.646
Mature oocytes	FBtr0076251_248	16.5508819540059	0.501912840519441	899	-106.4858
Mature oocytes	FBtr0076251_263	2.64813290155883	0.558456643583406	884	-83.3677
Mature oocytes	FBtr0076251_271	0.51429636085242	-4.10577026486855	876	-276.2315
Mature oocytes	FBtr0076251_509	0.914092791942582	2.94427208119051	638	-49.8734
Mature oocytes	FBtr0076253_98	14.3670812715826	0.428938550413454	62	-305.3967
Mature oocytes	FBtr0076254_59	6.63512195302509	-0.341208910053176	100	-368.7947
Mature oocytes	FBtr0076263_202	28.6138693313081	2.24121459059724	471	-31.9618
Mature oocytes	FBtr0076263_215	0.352629101083622	-2.17236745418018	458	-454.0661
Mature oocytes	FBtr0076263_257	0.451799093973901	-4.2132451084371	416	-250.518
Mature oocytes	FBtr0076263_548	3.44126957657298	-4.52270816213607	125	-498.4991
Mature oocytes	FBtr0076269_7	2.42887880816779	0.0789839119070394	79	-620.8017
Mature oocytes	FBtr0076277_154	3.65077536562999	1.48125592334069	199	-92.4582
Mature oocytes	FBtr0076278_146	3.05424075757704	-3.45857702363776	289	-1096.2255
Mature oocytes	FBtr0076279_168	3.86740513541381	-1.34312111819803	137	-918.1789
Mature oocytes	FBtr0076319_537	1.36464294066009	-4.50576443288965	496
Mature oocytes	FBtr0076319_702	0.901065631751002	-0.690154133165964	331
Mature oocytes	FBtr0076324_179	1.23793536329297	-2.54921214676307	165	6.5583
Mature oocytes	FBtr0076324_242	1.5328044121825	-1.83046851024643	102	20.0042
Mature oocytes	FBtr0076351_168	6.15516695813202	0.256784174143628	353
Mature oocytes	FBtr0076357_189	5.99659435287138	-0.487120564074685	193	-108.1703
Mature oocytes	FBtr0076357_30	6.18267241678844	-2.23620597503705	352	-166.811
Mature oocytes	FBtr0076357_63	1.55609362251643	-5.00244826593537	319	-521.0063
Mature oocytes	FBtr0076357_88	8.08027595464818	-1.27839595316554	294	-112.7519
Mature oocytes	FBtr0076364_148	262.708071362516	2.3353890837882	386	-30.6948
Mature oocytes	FBtr0076364_155	23.9803503823851	-2.07335217842146	379	10.4525
Mature oocytes	FBtr0076364_221	13.6418186467356	-5.3049324851121	313	-449.7369
Mature oocytes	FBtr0076365_218	2.52149761729445	-4.51188901831671	223	-327.4303
Mature oocytes	FBtr0076365_247	4.0486828397967	1.78089629298581	194	-250.6179
Mature oocytes	FBtr0076368_276	6.03287447141598	-1.23023143725286	198	-315.9328
Mature oocytes	FBtr0076368_283	7.9843631220756	2.01833223889637	191	-70.9808
Mature oocytes	FBtr0076368_303	0.95516156079909	-1.53842724348548	171	-168.5203
Mature oocytes	FBtr0076368_314	2.4469798436448	-1.1222152121741	160	-167.6314
Mature oocytes	FBtr0076368_44	9.69931460085306	-4.77769673299407	430	-133.6746
Mature oocytes	FBtr0076370_171	3.97255040538056	-1.80811739653661	132
Mature oocytes	FBtr0076383_61	6.740375102565	-1.14786448442011	40	-17.6312
Mature oocytes	FBtr0076392_146	0.358457306541655	0.643887106141523	129	-81.3053
Mature oocytes	FBtr0076396_121	15.4174086957071	-2.40039858753874	320	-51.737
Mature oocytes	FBtr0076396_183	15.1608985742674	-0.433724738360459	258	-18.322
Mature oocytes	FBtr0076396_375	5.11047718219066	-0.293100732005638	66	-52.6837
Mature oocytes	FBtr0076396_378	5.58734800019974	-0.173748070720709	63	-47.6633
Mature oocytes	FBtr0076396_386	0.740518290249481	2.16779532036677	55	-153.643
Mature oocytes	FBtr0076403_60	50.4367292353099	-3.0994103464053	60	-470.2035
Mature oocytes	FBtr0076403_96	5.08557796817553	-1.03215606115659	24	-7.4482
Mature oocytes	FBtr0076413_83	15.3575239208243	-4.94024453035194	60	-131.7299
Mature oocytes	FBtr0076415_154	48.5919325893674	-2.20137855921973	17	-48.0685
Mature oocytes	FBtr0076429_103	9.91654682509445	0.942256069753911	244	-224.6652
Mature oocytes	FBtr0076429_109	4.96780773507336	-3.41169377637624	238	-164.9686
Mature oocytes	FBtr0076429_268	2.80634610650726	-2.41764896009382	79	112.8129
Mature oocytes	FBtr0076460_150	15.7153303769665	-3.5091328760386	621	-155.0438
Mature oocytes	FBtr0076460_290	0.493316160528314	0.361321426885124	481	-885.7962
Mature oocytes	FBtr0076460_320	0.186654427494972	-1.61056874933353	451	-770.9066
Mature oocytes	FBtr0076460_464	0.42035456064312	-1.41459593722675	307	-381.6032
Mature oocytes	FBtr0076460_542	0.588987760913683	-2.10663290049316	229	-477.9567
Mature oocytes	FBtr0076460_557	0.693701544570731	-3.89914801984899	214	-328.4986
Mature oocytes	FBtr0076460_632	0.734070833480408	-1.74481158641897	139	-48.8081
Mature oocytes	FBtr0076460_97	8.38665093164845	-1.86298688959572	674	-151.1581
Mature oocytes	FBtr0076461_12	3.21287589678022	0.497491680053615	121	-62.925
Mature oocytes	FBtr0076468_102	0.791222862110263	0.559772653227563	368	-7.5556
Mature oocytes	FBtr0076468_197	1.99311549398876	1.37595780901356	273	-137.0301
Mature oocytes	FBtr0076468_301	0.386884970165519	-2.01217338389619	169	-600.1762
Mature oocytes	FBtr0076468_317	0.467248611601313	-2.26438553017697	153	-59.8433
Mature oocytes	FBtr0076468_361	0.893195670665185	-4.99716546980698	109	-177.4249
Mature oocytes	FBtr0076468_45	6.65129064278555	1.73278811493827	425	-225.1406
Mature oocytes	FBtr0076468_72	3.91544606576532	2.85655116382019	398	-148.2442
Mature oocytes	FBtr0076480_76	38.551421427004	0.833216879756181	531	-97.6037
Mature oocytes	FBtr0076487_158	3.89348120817078	1.3084755842686	295	-42.9071
Mature oocytes	FBtr0076489_197	37.7724194020362	-5.11305753911893	495	-60.3204
Mature oocytes	FBtr0076504_106	3.36197619430772	1.56872906100874	113	168.5575
Mature oocytes	FBtr0076524_10	20.9622773472657	-3.01565161479644	93	-150.686
Mature oocytes	FBtr0076524_33	7.2932716067231	3.0053401200973	70	-224.3036
Mature oocytes	FBtr0076537_62	0.505084699716221	-3.87540272625896	17	-137.2574
Mature oocytes	FBtr0076549_148	1.13996121200418	0.964449549390016	362	-192.8659
Mature oocytes	FBtr0076549_321	0.725671237523502	0.272092840410313	189	-96.8346
Mature oocytes	FBtr0076549_58	110.141401257866	3.84918484110894	452	-25.0899
Mature oocytes	FBtr0076549_77	0.687122218317096	1.50974765327027	433	-338.9797
Mature oocytes	FBtr0076554_410	12.1670607735849	2.39233955422223	38	-275.264
Mature oocytes	FBtr0076602_67	2.24108155309516	-0.289035483406883	38	1.8709
Mature oocytes	FBtr0076614_104	8.96831622968677	-0.4950551614267	252	-106.9123
Mature oocytes	FBtr0076616_37	2.89521903671574	-3.45953532857818	427	-616.81
Mature oocytes	FBtr0076616_392	7.37153616444397	-3.20232452750364	72	-48.8076
Mature oocytes	FBtr0076620_21	2.71464964861724	-3.46273576926437	62	-572.9615
Mature oocytes	FBtr0076620_8	3.15513277798462	-2.86103591218099	75	-447.1106
Mature oocytes	FBtr0076656_19	5.92950163952328	2.62802569495544	101	-231.6481
Mature oocytes	FBtr0076663_19	11.3952195233099	-0.135972272783383	83	-189.1584
Mature oocytes	FBtr0076663_70	16.1028407944123	-0.32095763105968	32	54.2317
Mature oocytes	FBtr0076668_129	16.9392241953371	-3.83577005944053	16	-109.5356
Mature oocytes	FBtr0076688_28	4.02181001021754	-3.50759201960091	178	-74.075
Mature oocytes	FBtr0076690_52	22.9756113721133	0.196172466222491	67
Mature oocytes	FBtr0076690_57	18.2677449550435	0.340090737322293	62
Mature oocytes	FBtr0076707_15	75.9673704801754	0.382110935580307	22	-36.8036
Mature oocytes	FBtr0076712_129	14.0827513179204	-3.51887829514753	50	-118.1528
Mature oocytes	FBtr0076715_166	15.9332217656138	-1.23672987530028	384	-138.6669
Mature oocytes	FBtr0076717_122	10.4582817973618	-1.26185234365687	72	-125.1619
Mature oocytes	FBtr0076720_26	1.07033841276708	-4.75351716896716	47	-429.6371
Mature oocytes	FBtr0076724_116	0.789118825779695	0.890115095854134	391	-244.6369
Mature oocytes	FBtr0076724_81	0.772253692292259	1.33324871276582	426	-267.5239
Mature oocytes	FBtr0076729_78	112.680739557662	-1.6447935876378	45	-102.5492
Mature oocytes	FBtr0076737_7	3.74189840089681	-2.81571832033223	171	-43.6388
Mature oocytes	FBtr0076756_310	0.794782719682795	3.17388560398195	409	-69.7912
Mature oocytes	FBtr0076756_412	0.312408248753755	0.0653546234796758	307	-21.6885
Mature oocytes	FBtr0076758_305	0.629787326188193	-0.625332076735754	750	-34.2512
Mature oocytes	FBtr0076770_57	0.400437023454065	-1.07445179866684	31	-202.0544
Mature oocytes	FBtr0076772_313	3.47268994761166	3.55208666046623	184	-197.7448
Mature oocytes	FBtr0076772_319	0.797038737567333	1.52786531037359	178	-175.3
Mature oocytes	FBtr0076772_322	0.545140678666733	-0.112040937236654	175	-162.8106
Mature oocytes	FBtr0076772_333	0.227450430637644	-1.05832690776432	164	-1326.3172
Mature oocytes	FBtr0076772_337	0.428509140341282	-2.50082321757202	160	-109.6867
Mature oocytes	FBtr0076772_357	0.146941902121188	-3.37953293458468	140	-1079.0993
Mature oocytes	FBtr0076814_48	19.8415706742336	0.80423624822866	71	-177.7966
Mature oocytes	FBtr0076814_57	15.3030503965532	-1.13730056035388	62	-62.9694
Mature oocytes	FBtr0076821_59	3.10667447811696	1.93926985150202	450	-90.5627
Mature oocytes	FBtr0076835_135	2.06555779128667	-3.1437986683095	113	-881.5313
Mature oocytes	FBtr0076835_47	18.2322965406798	-1.49462366451208	201	-189.0317
Mature oocytes	FBtr0076835_86	6.4012540374819	-3.25738455747426	162	-447.4962
Mature oocytes	FBtr0076848_237	3.13086518752267	-3.07633592664113	234	-131.0064
Mature oocytes	FBtr0076870_128	1.65446242894623	3.29124350562562	117	-29.0849
Mature oocytes	FBtr0076870_39	4.5266675860681	-1.00302139772014	206	-127.7829
Mature oocytes	FBtr0076870_91	5.04661899258141	-0.854198836977566	154	-85.0129
Mature oocytes	FBtr0076882_138	3.48857899096453	-1.86579006142435	129
Mature oocytes	FBtr0076882_239	10.3907920387511	-3.25738455747426	28
Mature oocytes	FBtr0076886_30	3.79915543469633	-5.01901346531148	14	-158.0561
Mature oocytes	FBtr0076890_124	5.76844435788893	2.28478393230004	536	-172.1644
Mature oocytes	FBtr0076890_545	4.31185992939245	1.50689486937185	115	-220.477
Mature oocytes	FBtr0076890_83	54.7259711403531	3.20055456666181	577	-85.4034
Mature oocytes	FBtr0076890_88	6.28756068592749	-1.19148787255037	572	-299.1737
Mature oocytes	FBtr0076890_99	4.08599767219308	-5.15710404766395	561	-96.7125
Mature oocytes	FBtr0076891_13	2.27656852006561	-0.739937779964795	32	-161.8495
Mature oocytes	FBtr0076896_23	18.8273720748467	3.57824388764619	62	-141.6371
Mature oocytes	FBtr0076897_39	18.9922604414172	0.902268888759449	49	-16.611
Mature oocytes	FBtr0076934_135	8.43715151216232	0.992556464435966	272	-130.4104
Mature oocytes	FBtr0076934_228	1.07719169604903	-4.24396585359919	179	-58.5361
Mature oocytes	FBtr0076943_74	12.5633564127572	-1.64861332053571	121	-367.6007
Mature oocytes	FBtr0076950_138	1.7452972452359	1.90240186532214	466	-1443.1168
Mature oocytes	FBtr0076950_153	1.14841072250628	1.69000728033172	451	-1228.7135
Mature oocytes	FBtr0076950_414	12.0684191152773	-1.56914578928813	190	-386.6197
Mature oocytes	FBtr0076950_426	13.0530294252984	-3.01182713455839	178	-303.8631
Mature oocytes	FBtr0076950_524	36.1162900945885	-1.27964220475856	80	-25.7698
Mature oocytes	FBtr0076951_118	8.83906387180935	-0.423106767866761	225	-1384.3151
Mature oocytes	FBtr0076958_587	159.532252877097	1.44043633678099	120	-27.2603
Mature oocytes	FBtr0076974_27	2.39818665351636	-4.40102643228733	231	-146.3742
Mature oocytes	FBtr0076976_380	0.89429048296576	3.22267079384765	75	110.5025
Mature oocytes	FBtr0076976_383	0.89429048296576	1.04611719338125	72	104.9942
Mature oocytes	FBtr0076977_36	4.62972309451379	-1.83480733445579	103	-769.9518
Mature oocytes	FBtr0076983_23	0.727889938231419	-0.856678685799853	101	-173.1293
Mature oocytes	FBtr0076983_26	0.750393639312423	-1.09234328338227	98	-143.3666
Mature oocytes	FBtr0076999_61	14.8137458776126	1.50019740523723	9	11.0735
Mature oocytes	FBtr0077010_225	45.664138809861	-2.0456842732851	188	-547.8837
Mature oocytes	FBtr0077017_12	2.14068751029885	0.283188171737441	108	-632.699
Mature oocytes	FBtr0077043_115	134.54778791921	-4.51158314350343	201	-47.9291
Mature oocytes	FBtr0077043_160	33.1933534663632	0.422246283710264	156	-311.9055
Mature oocytes	FBtr0077043_267	11.3849470634497	2.22662705437419	49	-111.6488
Mature oocytes	FBtr0077043_287	1.18332638933165	0.468598207405879	29	-98.2089
Mature oocytes	FBtr0077063_189	4.80171697357966	-2.26005784234511	164	-372.5837
Mature oocytes	FBtr0077063_201	4.40415556985552	-2.01217338389619	152	-261.3229
Mature oocytes	FBtr0077064_46	0.179680011075712	-2.93389362350898	183	-384.3341
Mature oocytes	FBtr0077064_53	0.202174119168241	0.312008841103335	176	-385.2102
Mature oocytes	FBtr0077065_74	13.4501220750295	-3.73279905912527	55	-340.7589
Mature oocytes	FBtr0077083_67	10.7424165230464	0.787847051270409	21	-199.9922
Mature oocytes	FBtr0077084_56	9.07088954778231	1.40111604323978	184	-16.7664
Mature oocytes	FBtr0077084_61	13.7371894635739	-1.90636353279841	179	-98.1267
Mature oocytes	FBtr0077085_73	20.7179916479802	2.420356019811	266	-31.7663
Mature oocytes	FBtr0077100_116	0.703200031572146	0.134868948019299	486	-397.8107
Mature oocytes	FBtr0077123_28	4.87800015250516	2.47406774729384	324	-530.2635
Mature oocytes	FBtr0077145_120	8.39026015432285	-2.21263505074097	25	-79.4535
Mature oocytes	FBtr0077145_35	3.65532049167479	-2.39894831214213	110	-20.121
Mature oocytes	FBtr0077156_206	1.18169036966597	1.8996556055837	101	-261.6319
Mature oocytes	FBtr0077156_269	1.34391961263401	-0.98435938288831	38	-157.8926
Mature oocytes	FBtr0077160_121	111.660350163419	-4.17082757802306	1072	-92.4227
Mature oocytes	FBtr0077160_387	31.0400362597883	-3.7725619982385	806	-20.637
Mature oocytes	FBtr0077160_527	62.7537108345169	-2.27420974214985	666	-10.0296
Mature oocytes	FBtr0077160_741	1.54902003380524	-0.914947722665939	452	-11.8835
Mature oocytes	FBtr0077160_933	0.839873067344776	-1.86666813588969	260	-92.3471
Mature oocytes	FBtr0077178_167	6.24420150212459	-3.40871739927312	97	-717.691
Mature oocytes	FBtr0077191_173	3.14090457928697	2.2971830998463	222	-777.4458
Mature oocytes	FBtr0077192_143	3.09922538035125	-5.53345795397685	11	-65.7081
Mature oocytes	FBtr0077205_157	57.3435353685155	-1.56819406882491	358	-13.4507
Mature oocytes	FBtr0077205_320	3.94288336965764	-3.23109671474787	195	-227.8386
Mature oocytes	FBtr0077226_129	0.743791703951757	-0.374918424154287	652	-423.7535
Mature oocytes	FBtr0077226_31	11.2928591455475	3.24882802102762	750	-129.1264
Mature oocytes	FBtr0077226_94	1.06167902364672	-3.70136387254555	687	-17.526
Mature oocytes	FBtr0077227_3	0.478895726979966		417	-1588.432
Mature oocytes	FBtr0077227_88	0.497654271520957	-2.46750858445845	332	1415.4725
Mature oocytes	FBtr0077245_205	5.67687187967858	1.64233389897233	89	-132.3052
Mature oocytes	FBtr0077246_110	11.5974613581177	-4.58199466199214	768	-83.1481
Mature oocytes	FBtr0077246_338	1.44915049391028	1.78089629298581	540	-130.528
Mature oocytes	FBtr0077250_207	4.23098127915103	-0.442846499337738	131	-87.6573
Mature oocytes	FBtr0077250_269	5.27586916297138	-0.926933157602083	69	-87.9033
Mature oocytes	FBtr0077262_314	5.84968832357807	-1.06588988207344	8	-5.227
Mature oocytes	FBtr0077267_234	0.211878255679671	-1.87105850260756	520	-1363.6542
Mature oocytes	FBtr0077267_334	0.498942980797092	-3.82747161789112	420	-333.8707
Mature oocytes	FBtr0077267_92	0.339941558799927	-1.16967768993043	662	1040.996
Mature oocytes	FBtr0077268_16	1.07515749258073	0.615300532514655	71	-248.5922
Mature oocytes	FBtr0077306_44	3.44521827903777	-0.808177041648079	76	-130.8547
Mature oocytes	FBtr0077306_56	4.07599679108729	-0.893985352584896	64	-84.1157
Mature oocytes	FBtr0077306_6	1.82017623254382		114	-234.7135
Mature oocytes	FBtr0077319_144	1.68198815976998	-4.31885730586159	818	-16.3043
Mature oocytes	FBtr0077319_201	21.8347673072029	0.47250789211625	761	-13.2476
Mature oocytes	FBtr0077319_41	36.155565528282	-2.16349186541977	921	-77.4966
Mature oocytes	FBtr0077319_549	13.5284079860368	3.96930431713672	413	-44.412
Mature oocytes	FBtr0077319_600	0.169932750868564	-3.14747023407191	362	-352.8816
Mature oocytes	FBtr0077319_603	0.176373333987789	-0.477958430622537	359	-349.847
Mature oocytes	FBtr0077319_681	0.846202379360717	0.870408087325551	281	-193.3433
Mature oocytes	FBtr0077319_850	1.59150688035437	-0.825981706001666	112	-88.7582
Mature oocytes	FBtr0077324_68	6.96367989717182	-4.77227060645881	184	-345.4505
Mature oocytes	FBtr0077325_162	10.7369312125499	-5.32380746180376	138	-392.3638
Mature oocytes	FBtr0077342_211	5.18644734213991	1.2846733025967	1359	-729.171
Mature oocytes	FBtr0077342_262	42.3251531785952	2.19099814538101	1308	-197.887
Mature oocytes	FBtr0077342_415	1.28139581497314	-3.17637219751047	1155	-348.5569
Mature oocytes	FBtr0077349_333	1.80861931554709	0.351087128211407	1271	1142.3835
Mature oocytes	FBtr0077349_738	1.7753149677145	-3.10243910739363	866	232.5696
Mature oocytes	FBtr0077352_32	7.35940841819415	0.0271405727901165	187	-421.6891
Mature oocytes	FBtr0077353_145	42.6599348702302	-3.67904032963059	198	-45.7137
Mature oocytes	FBtr0077353_150	17.1166800640727	-0.727315456780957	193	-248.0948
Mature oocytes	FBtr0077359_102	18.5545870945628	-0.11713095391834	135	-90.2033
Mature oocytes	FBtr0077360_31	2.43849686475316	-3.41897724766431	357	-36.1817
Mature oocytes	FBtr0077365_14	3.66173711636306	-3.56736992446034	404	-349.2736
Mature oocytes	FBtr0077365_149	35.308941837113	-0.0998551185555564	269	-76.58
Mature oocytes	FBtr0077365_211	2.32315181518107	-3.51518452488902	207	-144.5178
Mature oocytes	FBtr0077368_272	9.06349717221667	-3.35957867069604	492	-316.9083
Mature oocytes	FBtr0077368_288	31.2309099572812	0.250299610776393	476	-66.1219
Mature oocytes	FBtr0077387_27	22.1050069898777	-0.703613059596286	84	-75.1884
Mature oocytes	FBtr0077387_46	9.98588325947844	-3.52269802804544	65	-404.1181
Mature oocytes	FBtr0077387_75	24.894020982369	0.363793134506965	36	-15.1972
Mature oocytes	FBtr0077391_377	13.5714340725066	-4.9277392320768	137
Mature oocytes	FBtr0077395_151	188.497619616248	3.67277520168874	373	-2.2499
Mature oocytes	FBtr0077395_182	17.6716091141591	-0.240358845954225	342	-128.799
Mature oocytes	FBtr0077395_263	16.9821730035954	-1.09281252426604	261	-77.0577
Mature oocytes	FBtr0077397_246	13.5528712804793	-0.068999162230088	161	-299.239
Mature oocytes	FBtr0077399_217	33.6259854308205	-5.8830193070404	429	-47.8719
Mature oocytes	FBtr0077399_234	58.8482568270748	-3.04615508730435	412	25.5909
Mature oocytes	FBtr0077408_34	0.735487709708884	-2.69742933644074	23	-54.5049
Mature oocytes	FBtr0077412_154	2.47499225958052	-0.0429837771687145	25	-20.2146
Mature oocytes	FBtr0077413_168	3.62017124509402	0.856919276940853	147	-392.5331
Mature oocytes	FBtr0077413_256	3.40107076450723	-5.51343023701033	59	-300.0264
Mature oocytes	FBtr0077413_264	1.74563356549257	-4.11733995582547	51	-38.3279
Mature oocytes	FBtr0077413_278	5.89052637798347	0.0824705659351897	37	-75.6804
Mature oocytes	FBtr0077413_92	0.702163555883436	-2.00569709229064	223	-324.1573
Mature oocytes	FBtr0077435_41	8.33526651543253	-5.14318433202824	46	-48.7837
Mature oocytes	FBtr0077442_106	31.0019983055118	-1.90373842693567	76	-154.6136
Mature oocytes	FBtr0077442_110	5.6040341891782	-4.4272338738854	72	-172.0936
Mature oocytes	FBtr0077443_11	15.6928085567038	-5.14318433202824	54	-226.9633
Mature oocytes	FBtr0077454_7	4.80046866148918	-1.43355470173784	85	-932.0815
Mature oocytes	FBtr0077456_125	0.527338407594638	0.934318521607626	84	-130.3348
Mature oocytes	FBtr0077456_98	3.79752217778047	-2.81953805323014	111	-102.937
Mature oocytes	FBtr0077460_48	7.56189540155963	-3.45230609770409	39	-37.0232
Mature oocytes	FBtr0077465_276	1.3750496792934	2.30342183728939	157	-232.6712
Mature oocytes	FBtr0077480_130	9.5958495887505	-2.8121221398669	227	-375.0346
Mature oocytes	FBtr0077482_164	11.3951283622831	-5.51343023701033	285	-591.4855
Mature oocytes	FBtr0077485_179	2.04675537292245	-3.37794065662161	65	-376.6175
Mature oocytes	FBtr0077497_197	1.80038907079851	-2.59630771242911	68	-38.9325
Mature oocytes	FBtr0077497_218	1.80387598520606	-3.21462066275518	47	9.1361
Mature oocytes	FBtr0077497_233	2.51975148660256	-2.05848602417723	32	7.8894
Mature oocytes	FBtr0077498_189	50.6348129663491	-3.02503935571161	880	-54.3474
Mature oocytes	FBtr0077498_219	32.7543767900831	-2.48270627324832	850	-10.1506
Mature oocytes	FBtr0077498_532	0.868623858564061	-3.64687725739422	537	-1057.6001
Mature oocytes	FBtr0077498_585	4.31568218024106	0.949857778293895	484	-47.7569
Mature oocytes	FBtr0077498_748	0.784290081207562	-1.32483472137131	321	-278.6715
Mature oocytes	FBtr0077498_790	0.911808678551095	-1.07659034168164	279	-144.3547
Mature oocytes	FBtr0077504_93	22.2247498980391	0.93793479377531	193	-69.0981
Mature oocytes	FBtr0077513_154	14.5292118576886	-1.8279266077455	358
Mature oocytes	FBtr0077513_24	11.7921529298359	-3.70321485782536	488
Mature oocytes	FBtr0077513_405	11.3499176449125	-1.87778623211013	107
Mature oocytes	FBtr0077513_65	5.25939519916165	-3.3644025304468	447
Mature oocytes	FBtr0077515_55	8.80278502879993	-3.31508577399699	26	-165.4791
Mature oocytes	FBtr0077521_79	66.5663553813957	1.9590573787231	100	-117.1616
Mature oocytes	FBtr0077537_150	27.752339278888	1.50729373882193	229	-43.0306
Mature oocytes	FBtr0077537_197	1.77639111130615	-1.72920017944188	182	-233.7535
Mature oocytes	FBtr0077537_30	3.06117010127298	1.43299957815766	349	-296.2754
Mature oocytes	FBtr0077538_194	0.655066831166424	-5.34870448602359	167	-56.4742
Mature oocytes	FBtr0077538_224	0.286671147943398	-4.29938588091324	137	-575.1336
Mature oocytes	FBtr0077538_269	1.4764217409615	-2.42835371222848	92	-192.2538
Mature oocytes	FBtr0077538_44	0.691232828539468	-2.03897401845022	317	239.2857
Mature oocytes	FBtr0077541_33	1.15935843027912	-3.55819877908479	98	-1156.2149
Mature oocytes	FBtr0077562_77	31.8096054575229	-2.77879328982712	48	-68.2786
Mature oocytes	FBtr0077589_19	21.6803037591878	0.75589408765271	79	-152.8308
Mature oocytes	FBtr0077616_112	32.3291057220334	4.04800299566227	245	20.6188
Mature oocytes	FBtr0077616_25	16.0802059718325	-1.71626840666653	332	-107.0525
Mature oocytes	FBtr0077616_32	6.14358044353357	-2.64588105012783	325	-588.483
Mature oocytes	FBtr0077616_7	15.3380095051179	-0.416908286851257	350	-229.6725
Mature oocytes	FBtr0077625_247	13.0347493893313	1.33571716218888	272	-20.6425
Mature oocytes	FBtr0077625_314	2.00300791764254	0.0770001971547544	205	-23.7557
Mature oocytes	FBtr0077625_319	9.76447421380993	-2.13921668949502	200	-18.9042
Mature oocytes	FBtr0077625_493	8.74076200850757	-0.570564159352617	26	3.6985
Mature oocytes	FBtr0077626_411	7.30279219288932	-2.4720136943901	18	-64.0042
Mature oocytes	FBtr0077627_242	6.15054327813756	-2.51567134541296	78	-142.8071
Mature oocytes	FBtr0077627_261	6.55945794176833	-0.240358845954225	59	-129.8642
Mature oocytes	FBtr0077627_302	6.20328941876987	1.76849583949817	18	3.3653
Mature oocytes	FBtr0077629_255	1.10548672044008	-2.28504321518547	123	-178.3369
Mature oocytes	FBtr0077629_259	0.561406166028533	-2.80178360869223	119	-659.7782
Mature oocytes	FBtr0077632_1201	0.41176257071431	-1.51896423240657	1448	-463.4548
Mature oocytes	FBtr0077632_139	0.602380545272024	1.57930303381636	2510	-352.0849
Mature oocytes	FBtr0077632_1551	1.39034450649299	2.89800800554277	1098	-105.0655
Mature oocytes	FBtr0077632_1611	0.543604312459895	-2.73236233553473	1038	-1058.0229
Mature oocytes	FBtr0077632_163	0.775910725011555	-2.70163809566128	2486	-191.4918
Mature oocytes	FBtr0077632_1797	1.41253148673672	-4.36683012102256	852	-240.4478
Mature oocytes	FBtr0077632_218	1.58782007262734	-3.66921475167628	2431	-397.9539
Mature oocytes	FBtr0077632_2298	0.263172498070591	3.67463444009754	351	-437.3834
Mature oocytes	FBtr0077632_407	11.2667649212161	1.03749647359567	2242	-92.6835
Mature oocytes	FBtr0077632_700	0.86385018090108	0.179079126736354	1949	-519.8707
Mature oocytes	FBtr0077632_82	21.3668004768015	2.34739954506253	2567	-125.7481
Mature oocytes	FBtr0077642_26	0.958402190686721	-0.345783760717831	95	-673.1463
Mature oocytes	FBtr0077642_74	1.14887497883095	-1.91284651396035	47	-298.2243
Mature oocytes	FBtr0077642_85	0.394932690769583	-0.973423358173353	36	-89.5602
Mature oocytes	FBtr0077643_102	3.70478501834209	0.19993661486894	28	-13.2207
Mature oocytes	FBtr0077643_72	4.19796880618162	-3.75767556613528	58	-118.4904
Mature oocytes	FBtr0077653_84	6.88654999251605	-0.65148930391572	100	-258.6259
Mature oocytes	FBtr0077654_136	3.91162824012646	0.488011243417518	44	-355.2447
Mature oocytes	FBtr0077662_160	17.85979941617	-2.1832106428024	280	-148.7214
Mature oocytes	FBtr0077662_268	3.42384374129897	-0.374258067791135	172	-358.3789
Mature oocytes	FBtr0077662_9	53.6282948876329	-1.26380841694249	431	-89.1738
Mature oocytes	FBtr0077666_21	11.4828916864863	1.20876224332307	72	-25.7436
Mature oocytes	FBtr0077667_123	0.517255046419876	0.579316987800607	131	-264.2171
Mature oocytes	FBtr0077667_81	0.517255046419875	-3.77638173113641	173	-543.4845
Mature oocytes	FBtr0077670_98	7.44775412744462	0.182710560700842	30	-127.2521
Mature oocytes	FBtr0077673_46	21.4660405351112	-2.61287291180522	5	-40.5012
Mature oocytes	FBtr0077680_186	0.349452957630688	-0.47174902491668	582	3515.767
Mature oocytes	FBtr0077680_229	0.151558694280803	-3.45802465062179	539	-607.2378
Mature oocytes	FBtr0077680_433	0.601579470142543	-1.05183481714552	335	-705.242
Mature oocytes	FBtr0077680_448	0.672350455195645	-2.835112458732	320	-581.589
Mature oocytes	FBtr0077683_122	6.30650454394807	1.28777015055192	65	-180.8608
Mature oocytes	FBtr0077683_51	2.64792159349827	2.14122349667913	136	-157.2176
Mature oocytes	FBtr0077685_256	2.03982681068247	2.85175706827823	562	-279.6553
Mature oocytes	FBtr0077705_313	4.06369554238096	-1.02313066176798	123	-94.6976
Mature oocytes	FBtr0077705_324	2.70900958214136	1.43732726598952	112	-147.3882
Mature oocytes	FBtr0077708_55	0.432738702085165	-1.13519207342871	169	-402.4391
Mature oocytes	FBtr0077734_167	4.71221916985477	-1.87463246327079	335	-213.7401
Mature oocytes	FBtr0077734_321	3.21917214167306	0.449548838838071	181	-87.3405
Mature oocytes	FBtr0077734_349	2.3176064337303	-0.210013347488529	153	-120.2567
Mature oocytes	FBtr0077734_54	21.5452638163465	0.54085742917266	448	-186.5938
Mature oocytes	FBtr0077746_119	2.31579541239283	-2.7983841264742	234	-363.2661
Mature oocytes	FBtr0077746_259	1.76810825343174	-4.08736475064665	94	-281.819
Mature oocytes	FBtr0077746_269	1.1004143797077	-3.8734250631059	84	-116.9402
Mature oocytes	FBtr0077746_28	1.49039444891904	-3.57878216264636	325	-662.1553
Mature oocytes	FBtr0077746_289	2.17757809016959	-0.492997973738609	64	-176.2757
Mature oocytes	FBtr0077747_72	3.05107735047741	-1.46721583865414	541	1665.6731
Mature oocytes	FBtr0077766_17	65.2119225034684	2.77631177672514	209	-21.9813
Mature oocytes	FBtr0077766_50	0.577303548900833	-3.99486950780763	176	-891.2275
Mature oocytes	FBtr0077767_54	46.7492445632125	2.54808191713594	184	-119.5643
Mature oocytes	FBtr0077782_66	76.4396958096955	1.33571716218888	86	-66.6465
Mature oocytes	FBtr0077793_196	5.05390989231012	1.42556396754798	175	-325.8227
Mature oocytes	FBtr0077796_289	4.9593363631882	-2.530258881636	278	-1217.3841
Mature oocytes	FBtr0077798_100	6.91870403552763	-2.711316107291	165	-268.4499
Mature oocytes	FBtr0077799_180	5.81586602041878	-1.65178861857273	486	-463.6355
Mature oocytes	FBtr0077799_325	5.97973657292845	-4.67709784407847	341	-124.3879
Mature oocytes	FBtr0077799_95	9.91663551328416	0.503899060556194	571	-554.7276
Mature oocytes	FBtr0077811_154	1.98620537774415	-5.34342507772851	873	-294.7705
Mature oocytes	FBtr0077811_169	2.2802470364653	-3.99643916336071	858	-225.1806
Mature oocytes	FBtr0077811_213	2.97492235959521	-2.02747123003726	814	-142.5409
Mature oocytes	FBtr0077811_699	7.39128775944506	0.890234507552866	328	-85.4916
Mature oocytes	FBtr0077811_831	0.820356706392225	-0.0739092194452513	196	-181.1626
Mature oocytes	FBtr0077811_850	0.496123144066808	-1.11983846372875	177	-80.2511
Mature oocytes	FBtr0077811_910	0.39754973348	0.000969726182389524	117	-72.1758
Mature oocytes	FBtr0077814_117	1.12099401509887	-1.49814209533563	18	35.6681
Mature oocytes	FBtr0077814_2	1.92528984254251		133	-766.2303
Mature oocytes	FBtr0077814_72	1.78872241975536	-3.3060903247341	63	-311.8057
Mature oocytes	FBtr0077815_30	64.5381358064087	4.25441893435674	66	-31.879
Mature oocytes	FBtr0077815_46	1.36000856187847	1.31392737773189	50	-299.4007
Mature oocytes	FBtr0077835_121	23.2219732533173	-1.47870152991804	17	-137.7931
Mature oocytes	FBtr0077836_100	6.02360962217623	-2.51382458379623	191	-92.2842
Mature oocytes	FBtr0077836_115	7.93120222698715	0.269638925961966	176	-34.676
Mature oocytes	FBtr0077836_23	10.6928611016036	-5.51445617970018	268	-386.077
Mature oocytes	FBtr0077836_60	15.8273778359609	-0.993906536758511	231	-329.5792
Mature oocytes	FBtr0077838_81	0.963459364791942	-2.59068119257694	120	-382.7486
Mature oocytes	FBtr0077840_106	9.31939613842184	-2.17108006108085	443	-831.0952
Mature oocytes	FBtr0077840_117	29.8030738130461	-2.41786353619703	432	-95.803
Mature oocytes	FBtr0077840_123	33.6214893923322	-1.13680274839714	426	-76.9322
[truncated: 207,175 more rows]
