# Supplementary material for: Genome-wide maps of ribosomal occupancy provide insights into adaptive evolution and regulatory roles of uORFs during Drosophila development
Source: PLoS Biol. 2018 Jul 20;16(7):e2003903. doi: 10.1371/journal.pbio.2003903 (PMC6070289; doi:10.1371/journal.pbio.2003903)
Supplement: S3 Data — (XLSX) [file pbio.2003903.s069.xlsx]

## Sheet: Fig4C
Chromosome	Position	DAF	Group
2R	4130998	0.0168539	gain
2R	4744469	0.0597826	gain
2R	5090587	0.0108696	gain
2R	5495633	0.0108696	gain
2R	5091430	0.0164835	gain
2R	5519462	0.0326087	gain
2R	5525007	0.0326087	gain
2R	5525022	0.0111111	gain
2R	5690944	0.0274725	gain
2R	5702268	0.0271739	gain
2R	5805119	0.0217391	gain
2R	5805348	0.0108696	gain
2R	5846936	0.0108696	gain
2R	6036376	0.0108696	gain
2R	5702294	0.10989	gain
2R	5894306	0.0164835	gain
2R	6042575	0.0108696	gain
2R	6050189	0.0108696	gain
2R	6085366	0.0108696	gain
2R	6085393	0.0108696	gain
2R	6131385	0.010989	gain
2R	6156294	0.0108696	gain
2R	6502718	0.0604396	gain
2R	6502807	0.0163043	gain
2R	6673168	0.032967	gain
2R	6704524	0.103261	gain
2R	6712088	0.0163043	gain
2R	6740569	0.0217391	gain
2R	6757153	0.412088	gain
2R	6788504	0.0271739	gain
2R	6828603	0.010989	gain
2R	6829897	0.0326087	gain
2R	6881729	0.0108696	gain
2R	6971375	0.0869565	gain
2R	6971393	0.0108696	gain
2R	5727477	0.0543478	gain
2R	6229642	0.0108696	gain
2R	6742054	0.0108696	gain
2R	6807750	0.0108696	gain
2R	6811030	0.0108696	gain
2R	6867721	0.0108696	gain
2R	7150980	0.0111111	gain
2R	7151074	0.0166667	gain
2R	7012518	0.208791	gain
2R	7038497	0.010989	gain
2R	7098859	0.0163043	gain
2R	7234903	0.010989	gain
2R	7283218	0.010989	gain
2R	7387010	0.010989	gain
2R	7387104	0.0163043	gain
2R	7419514	0.0108696	gain
2R	7655074	0.0108696	gain
2R	7698874	0.0326087	gain
2R	7710011	0.0108696	gain
2R	7722417	0.048913	gain
2R	7806779	0.0271739	gain
2R	7812543	0.0166667	gain
2R	7812634	0.0326087	gain
2R	7823508	0.0217391	gain
2R	7823547	0.0271739	gain
2R	7847263	0.0934066	gain
2R	7847312	0.0217391	gain
2R	7885871	0.0108696	gain
2R	7927591	0.380435	gain
2R	7983991	0.0108696	gain
2R	8057446	0.0217391	gain
2R	8058047	0.00549451	gain
2R	8092046	0.0326087	gain
2R	8174627	0.0108696	gain
2R	8366543	0.0217391	gain
2R	7614471	0.0164835	gain
2R	8067576	0.010989	gain
2R	8462796	0.593407	gain
2R	8614756	0.146739	gain
2R	8614831	0.0108696	gain
2R	8521837	0.0898876	gain
2R	8521898	0.0227273	gain
2R	8521977	0.021978	gain
2R	8531943	0.0543478	gain
2R	8531970	0.021978	gain
2R	8649786	0.0108696	gain
2R	8696195	0.284091	gain
2R	8696206	0.0786517	gain
2R	7476688	0.0988372	gain
2R	7500005	0.0217391	gain
2R	7500055	0.0108696	gain
2R	7637102	0.0271739	gain
2R	7916885	0.152174	gain
2R	8068806	0.0108696	gain
2R	8148995	0.010989	gain
2R	8444640	0.0108696	gain
2R	8913677	0.0111111	gain
2R	8920300	0.0108696	gain
2R	8950768	0.0108696	gain
2R	9132534	0.0108696	gain
2R	9308632	0.0163043	gain
2R	9308721	0.0824176	gain
2R	9547666	0.011236	gain
2R	9643363	0.0108696	gain
2R	9658205	0.0108696	gain
2R	9827145	0.010989	gain
2R	10048590	0.0217391	gain
2R	10087655	0.0384615	gain
2R	10211102	0.0111111	gain
2R	10211211	0.0271739	gain
2R	10223477	0.0163043	gain
2R	10233752	0.0326087	gain
2R	10276348	0.0108696	gain
2R	10276417	0.222826	gain
2R	10276681	0.0111111	gain
2R	10379976	0.021978	gain
2R	10380075	0.0274725	gain
2R	7028936	0.0217391	gain
2R	7052763	0.0108696	gain
2R	10265102	0.0108696	gain
2R	7661862	0.010989	gain
2R	7674379	0.048913	gain
2R	8013581	0.0108696	gain
2R	8435414	0.0108696	gain
2R	8567151	0.0380435	gain
2R	8567166	0.0326087	gain
2R	8914544	0.0222222	gain
2R	8914652	0.291209	gain
2R	9069144	0.0108696	gain
2R	9137762	0.278409	gain
2R	9137766	0.205556	gain
2R	9185984	0.010989	gain
2R	9186315	0.010989	gain
2R	9192044	0.25	gain
2R	9256329	0.772727	gain
2R	9268787	0.010989	gain
2R	9268808	0.0326087	gain
2R	9285055	0.0108696	gain
2R	9292459	0.0108696	gain
2R	9351504	0.0108696	gain
2R	9388417	0.0108696	gain
2R	9388839	0.692308	gain
2R	9414830	0.0555556	gain
2R	9423633	0.0706522	gain
2R	9426822	0.0108696	gain
2R	9837030	0.032967	gain
2R	9863686	0.0163043	gain
2R	9863879	0.0434783	gain
2R	9926668	0.297468	gain
2R	10052122	0.0108696	gain
2R	10087102	0.0217391	gain
2R	10068654	0.0217391	gain
2R	10124503	0.0108696	gain
2R	10139299	0.0108696	gain
2R	10139327	0.010989	gain
2R	10238243	0.032967	gain
2R	10252095	0.0434783	gain
2R	10303408	0.0108696	gain
2R	10303429	0.324176	gain
2R	10303707	0.0326087	gain
2R	10304067	0.0384615	gain
2R	10304077	0.0108696	gain
2R	10388582	0.782609	gain
2R	10395156	0.021978	gain
2R	10395178	0.0326087	gain
2R	10412524	0.0277778	gain
2R	10444416	0.108696	gain
2R	10484395	0.010989	gain
2R	10484771	0.0722222	gain
2R	10583958	0.0108696	gain
2R	10728682	0.0549451	gain
2R	10735528	0.0217391	gain
2R	10798451	0.0222222	gain
2R	10798491	0.0434783	gain
2R	10798562	0.0108696	gain
2R	10808777	0.0108696	gain
2R	10809655	0.0217391	gain
2R	10819293	0.186813	gain
2R	10835685	0.0217391	gain
2R	10873951	0.0108696	gain
2R	10874412	0.0108696	gain
2R	10874625	0.0108696	gain
2R	9745612	0.0108696	gain
2R	9746569	0.0714286	gain
2R	9747448	0.0217391	gain
2R	9747764	0.0217391	gain
2R	9747994	0.0108696	gain
2R	10894266	0.0274725	gain
2R	11099832	0.0815217	gain
2R	11106636	0.153846	gain
2R	11116178	0.0108696	gain
2R	11198587	0.0989011	gain
2R	11198704	0.048913	gain
2R	11198784	0.269231	gain
2R	11240022	0.0108696	gain
2R	11248132	0.0111111	gain
2R	11248173	0.010989	gain
2R	11272415	0.321839	gain
2R	11289714	0.0217391	gain
2R	11301969	0.657303	gain
2R	11301987	0.563218	gain
2R	11405667	0.0108696	gain
2R	11368335	0.0108696	gain
2R	11371125	0.0108696	gain
2R	11388648	0.0113636	gain
2R	11388755	0.0217391	gain
2R	11427587	0.772727	gain
2R	11604898	0.436782	gain
2R	11629417	0.0652174	gain
2R	11632483	0.0604396	gain
2R	11650954	0.815217	gain
2R	11678811	0.043956	gain
2R	11757105	0.0108696	gain
2R	11757285	0.0108696	gain
2R	11757726	0.043956	gain
2R	11758035	0.0769231	gain
2R	11839399	0.0815217	gain
2R	11891164	0.0271739	gain
2R	11891217	0.0108696	gain
2R	11474590	0.0108696	gain
2R	11474853	0.788043	gain
2R	11475134	0.0108696	gain
2R	11475504	0.0108696	gain
2R	11475907	0.0271739	gain
2R	11616018	0.0108696	gain
2R	11899737	0.0217391	gain
2R	11899879	0.010989	gain
2R	12019360	0.0163043	gain
2R	12025227	0.11413	gain
2R	12226378	0.111111	gain
2R	12254354	0.11413	gain
2R	11989248	0.137363	gain
2R	12028001	0.0271739	gain
2R	12028344	0.0434783	gain
2R	12144534	0.010989	gain
2R	12178512	0.0108696	gain
2R	12342064	0.298913	gain
2R	12383151	0.0108696	gain
2R	12395391	0.10989	gain
2R	12395511	0.838889	gain
2R	12416203	0.0108696	gain
2R	12419376	0.0108696	gain
2R	12430597	0.010989	gain
2R	12437362	0.148352	gain
2R	12453346	0.032967	gain
2R	12514799	0.0326087	gain
2R	12612757	0.0163043	gain
2R	12632224	0.0217391	gain
2R	12648105	0.130435	gain
2R	12661673	0.127778	gain
2R	12662548	0.0326087	gain
2R	12705543	0.263736	gain
2R	12491351	0.0108696	gain
2R	12507075	0.010989	gain
2R	12507231	0.271739	gain
2R	12529601	0.0217391	gain
2R	12633611	0.0108696	gain
2R	12842768	0.010989	gain
2R	12878807	0.0978261	gain
2R	12936414	0.0108696	gain
2R	13049639	0.021978	gain
2R	13049650	0.0494506	gain
2R	13103934	0.0108696	gain
2R	13104092	0.0163043	gain
2R	13122649	0.450549	gain
2R	13160106	0.0108696	gain
2R	13168515	0.0326087	gain
2R	13206752	0.0217391	gain
2R	13214775	0.131868	gain
2R	13214796	0.0388889	gain
2R	13219199	0.010989	gain
2R	13251598	0.0108696	gain
2R	13393275	0.434066	gain
2R	13393341	0.0108696	gain
2R	13445283	0.0108696	gain
2R	13623391	0.0163043	gain
2R	13821795	0.0543478	gain
2R	18652556	0.433333	gain
2R	18744787	0.383333	gain
2R	18761878	0.0108696	gain
2R	18761977	0.0108696	gain
2R	18762051	0.0116279	gain
2R	18767143	0.482759	gain
2R	18767226	0.0166667	gain
2R	18796653	0.115385	gain
2R	18824631	0.0274725	gain
2R	18824633	0.140449	gain
2R	18830450	0.043956	gain
2R	18947539	0.0108696	gain
2R	19125046	0.0108696	gain
2R	19170350	0.0108696	gain
2R	19980641	0.0222222	gain
2R	20258093	0.0108696	gain
2R	20280594	0.13587	gain
2R	20308621	0.0163043	gain
2R	20618651	0.0108696	gain
2R	20630961	0.103261	gain
2R	20633125	0.0652174	gain
2R	20646436	0.032967	gain
2R	20670915	0.0108696	gain
2R	20978950	0.010989	gain
2R	20979257	0.677778	gain
2R	20996279	0.412088	gain
2R	20996382	0.0217391	gain
2R	21139089	0.0108696	gain
2R	21141753	0.0108696	gain
2R	21142158	0.0380435	gain
2R	21250648	0.0380435	gain
2R	21250812	0.010989	gain
2R	21312211	0.0108696	gain
2R	21632205	0.0108696	gain
2R	21634859	0.0108696	gain
2R	21662328	0.0163043	gain
2R	21662490	0.0326087	gain
2R	22099296	0.0108696	gain
2R	7443049	0.404494	gain
2R	12468170	0.010989	gain
2R	7567148	0.0108696	gain
2R	7613922	0.0747126	gain
2R	8167981	0.141304	gain
2R	13991239	0.0108696	gain
2R	13991413	0.0652174	gain
2R	9794086	0.0108696	gain
2R	9794855	0.311111	gain
2R	9794894	0.243902	gain
2R	10266188	0.208791	gain
2R	10266271	0.141304	gain
2R	10731081	0.010989	gain
2R	10731364	0.0108696	gain
2R	11253357	0.0217391	gain
2R	11373745	0.0271739	gain
2R	11382972	0.126374	gain
2R	11712862	0.0108696	gain
2R	11712951	0.0108696	gain
2R	12383624	0.043956	gain
2R	12391693	0.010989	gain
2R	12423535	0.277778	gain
2R	12869178	0.141304	gain
2R	12869223	0.0481928	gain
2R	13299064	0.0434783	gain
2R	13295676	0.394444	gain
2R	13295835	0.126374	gain
2R	13521883	0.159341	gain
2R	13609133	0.0217391	gain
2R	13424680	0.0108696	gain
2R	13439005	0.0217391	gain
2R	13534145	0.0543478	gain
2R	13552007	0.206522	gain
2R	13605532	0.0108696	gain
2R	13605591	0.222222	gain
2R	13827251	0.0108696	gain
2R	13840061	0.222222	gain
2R	13846765	0.0604396	gain
2R	13943364	0.0108696	gain
2R	13953947	0.0108696	gain
2R	13960372	0.0108696	gain
2R	13964755	0.0108696	gain
2R	13971151	0.133333	gain
2R	14010199	0.0543478	gain
2R	13965431	0.0217391	gain
2R	14091085	0.108696	gain
2R	14140301	0.0108696	gain
2R	14140827	0.0271739	gain
2R	14161435	0.0108696	gain
2R	14173538	0.0108696	gain
2R	14211902	0.0326087	gain
2R	14212249	0.0108696	gain
2R	14220179	0.0108696	gain
2R	14276338	0.0108696	gain
2R	14277492	0.0108696	gain
2R	14308282	0.0217391	gain
2R	14315191	0.032967	gain
2R	14342162	0.0217391	gain
2R	14367988	0.0434783	gain
2R	14373113	0.0108696	gain
2R	14378597	0.0108696	gain
2R	14432136	0.0108696	gain
2R	14435912	0.0108696	gain
2R	14458645	0.344444	gain
2R	14481258	0.0108696	gain
2R	14481364	0.0108696	gain
2R	14526311	0.0274725	gain
2R	14526515	0.010989	gain
2R	14546112	0.0108696	gain
2R	14592197	0.0108696	gain
2R	14592524	0.0108696	gain
2R	14603622	0.119565	gain
2R	14617938	0.0125	gain
2R	14755624	0.0108696	gain
2R	14771026	0.0833333	gain
2R	14858601	0.0108696	gain
2R	14860694	0.0604396	gain
2R	14899288	0.0108696	gain
2R	14906075	0.0108696	gain
2R	14907209	0.0326087	gain
2R	14917293	0.0879121	gain
2R	14926331	0.0108696	gain
2R	14928187	0.010989	gain
2R	14932999	0.0108696	gain
2R	14933278	0.0434783	gain
2R	14963407	0.0108696	gain
2R	14981491	0.0108696	gain
2R	15011783	0.0108696	gain
2R	15128832	0.0108696	gain
2R	15147822	0.0597826	gain
2R	15201292	0.0147059	gain
2R	15215669	0.0434783	gain
2R	15218451	0.0217391	gain
2R	15241289	0.0108696	gain
2R	15241529	0.0326087	gain
2R	15380984	0.0108696	gain
2R	15401988	0.0108696	gain
2R	15402352	0.0217391	gain
2R	15415514	0.010989	gain
2R	15424109	0.0111111	gain
2R	15424828	0.0384615	gain
2R	15424936	0.0108696	gain
2R	15560804	0.0271739	gain
2R	15560888	0.0217391	gain
2R	15573790	0.141304	gain
2R	15614993	0.619565	gain
2R	15678888	0.010989	gain
2R	15700284	0.0108696	gain
2R	15700300	0.171053	gain
2R	15700578	0.0163043	gain
2R	15727548	0.0326087	gain
2R	15727721	0.0108696	gain
2R	15794138	0.0108696	gain
2R	15794542	0.010989	gain
2R	15794643	0.142857	gain
2R	15794655	0.0681818	gain
2R	15794710	0.05	gain
2R	15862696	0.0108696	gain
2R	15934821	0.168478	gain
2R	15942936	0.0163043	gain
2R	15950672	0.0652174	gain
2R	15989270	0.0227273	gain
2R	16001406	0.710227	gain
2R	16032278	0.0217391	gain
2R	16032305	0.0108696	gain
2R	16098518	0.0217391	gain
2R	16110474	0.0108696	gain
2R	16125064	0.0108696	gain
2R	16143208	0.021978	gain
2R	16150234	0.0217391	gain
2R	16150340	0.043956	gain
2R	16181691	0.173913	gain
2R	16225293	0.0681818	gain
2R	16226196	0.0111111	gain
2R	16230531	0.0217391	gain
2R	16259350	0.0108696	gain
2R	16259560	0.0108696	gain
2R	16264555	0.0217391	gain
2R	16272238	0.0217391	gain
2R	16307583	0.0108696	gain
2R	16364347	0.0923913	gain
2R	16364385	0.0116279	gain
2R	16364402	0.0934066	gain
2R	16365092	0.0944444	gain
2R	16419312	0.010989	gain
2R	16435916	0.0217391	gain
2R	16516512	0.0555556	gain
2R	16566082	0.607955	gain
2R	16575713	0.0164835	gain
2R	16576241	0.293478	gain
2R	16576376	0.043956	gain
2R	16579710	0.309783	gain
2R	16579781	0.0217391	gain
2R	16589143	0.0274725	gain
2R	16607741	0.0597826	gain
2R	16637770	0.0108696	gain
2R	16637815	0.0108696	gain
2R	16706149	0.0217391	gain
2R	16706152	0.048913	gain
2R	16731867	0.0111111	gain
2R	16731956	0.0227273	gain
2R	16732211	0.0232558	gain
2R	16780466	0.0217391	gain
2R	16780540	0.0706522	gain
2R	16783842	0.0108696	gain
2R	16787363	0.0217391	gain
2R	17048927	0.119565	gain
2R	17063140	0.0108696	gain
2R	17087425	0.0108696	gain
2R	16898536	0.0108696	gain
2R	17054062	0.0163043	gain
2R	17427922	0.0108696	gain
2R	17419807	0.405556	gain
2R	17419875	0.0108696	gain
2R	17440842	0.0108696	gain
2R	17456401	0.0217391	gain
2R	17459068	0.15	gain
2R	17469636	0.043956	gain
2R	17484572	0.111111	gain
2R	17484642	0.333333	gain
2R	17485230	0.320225	gain
2R	17493773	0.048913	gain
2R	17502517	0.0434783	gain
2R	17502696	0.0222222	gain
2R	17512311	0.0217391	gain
2R	17535071	0.615385	gain
2R	17564478	0.0434783	gain
2R	17568839	0.0108696	gain
2R	17572758	0.0108696	gain
2R	17590403	0.0326087	gain
2R	17590517	0.0108696	gain
2R	17678675	0.0108696	gain
2R	17421237	0.0326087	gain
2R	17452544	0.0543478	gain
2R	17686797	0.0108696	gain
2R	17708640	0.010989	gain
2R	17708921	0.0108696	gain
2R	17715954	0.0108696	gain
2R	17719252	0.0604396	gain
2R	17728391	0.0217391	gain
2R	17729157	0.0326087	gain
2R	17733253	0.0271739	gain
2R	17750328	0.144444	gain
2R	17757429	0.0164835	gain
2R	17757471	0.0380435	gain
2R	17792961	0.0111111	gain
2R	17794072	0.0434783	gain
2R	17794173	0.0108696	gain
2R	17801163	0.0217391	gain
2R	17808214	0.0444444	gain
2R	17843479	0.0108696	gain
2R	17844219	0.010989	gain
2R	17846731	0.0271739	gain
2R	17846861	0.0111111	gain
2R	17856352	0.0217391	gain
2R	17856583	0.440217	gain
2R	17860767	0.822222	gain
2R	18007521	0.0380435	gain
2R	18018674	0.0108696	gain
2R	18049687	0.0543478	gain
2R	18062495	0.0108696	gain
2R	18108246	0.0108696	gain
2R	18141400	0.021978	gain
2R	18156765	0.0108696	gain
2R	18158155	0.244318	gain
2R	18167244	0.010989	gain
2R	18192841	0.0163043	gain
2R	18293013	0.0108696	gain
2R	18293194	0.116667	gain
2R	18293636	0.593407	gain
2R	18294791	0.0652174	gain
2R	18294873	0.0108696	gain
2R	18297848	0.0111111	gain
2R	18356148	0.0108696	gain
2R	18356873	0.0217391	gain
2R	18357293	0.172222	gain
2R	18387981	0.326087	gain
2R	18397756	0.048913	gain
2R	18397772	0.0108696	gain
2R	18400718	0.0108696	gain
2R	18412061	0.0108696	gain
2R	18414219	0.0108696	gain
2R	18414923	0.266304	gain
2R	18414933	0.0108696	gain
2R	18426694	0.0217391	gain
2R	18447342	0.0326087	gain
2R	18447458	0.0108696	gain
2R	18496866	0.0108696	gain
2R	18536906	0.043956	gain
2R	18539735	0.0447761	gain
2R	18540167	0.0108696	gain
2R	18582862	0.15	gain
2R	18611172	0.0869565	gain
2R	18627932	0.0108696	gain
2R	18718300	0.0217391	gain
2R	18718527	0.0217391	gain
2R	18755084	0.010989	gain
2R	18802781	0.0108696	gain
2R	18803264	0.0108696	gain
2R	18829492	0.0217391	gain
2R	18834712	0.0108696	gain
2R	18989428	0.010989	gain
2R	18989634	0.0111111	gain
2R	18991157	0.0108696	gain
2R	19032192	0.0217391	gain
2R	19165302	0.0163043	gain
2R	19165376	0.0108696	gain
2R	19165544	0.0108696	gain
2R	19165884	0.233333	gain
2R	19165906	0.0217391	gain
2R	19165926	0.340659	gain
2R	19165991	0.23913	gain
2R	19178871	0.0111111	gain
2R	19249434	0.179775	gain
2R	19275788	0.0163043	gain
2R	19325413	0.0888889	gain
2R	19423857	0.11413	gain
2R	19456381	0.0163043	gain
2R	19456957	0.0108696	gain
2R	19501110	0.0108696	gain
2R	19628783	0.0108696	gain
2R	19669027	0.0271739	gain
2R	19669731	0.048913	gain
2R	20274617	0.0217391	gain
2R	20287024	0.0108696	gain
2R	20316667	0.0108696	gain
2R	20319245	0.0108696	gain
2R	20321003	0.0108696	gain
2R	20321111	0.208791	gain
2R	20505157	0.0108696	gain
2R	20549101	0.0108696	gain
2R	20583474	0.0163043	gain
2R	20792185	0.0326087	gain
2R	20832410	0.0217391	gain
2R	20835995	0.0326087	gain
2R	21128481	0.0108696	gain
2R	21266303	0.0108696	gain
2R	21293501	0.0163043	gain
2R	21293621	0.0326087	gain
2R	21293645	0.0108696	gain
2R	20513114	0.0163043	gain
2R	20513118	0.0108696	gain
2R	20698578	0.0217391	gain
2R	21076482	0.0108696	gain
2R	21193773	0.0659341	gain
2R	21217755	0.0978261	gain
2R	21386466	0.0652174	gain
2R	21386489	0.0384615	gain
2R	21607731	0.0163043	gain
2R	21608088	0.0108696	gain
2R	22137494	0.0108696	gain
2R	15513584	0.0597826	gain
2R	15542679	0.127778	gain
2R	16014927	0.0217391	gain
2R	20563000	0.021978	gain
2R	20871668	0.0108696	gain
2R	20897404	0.0674157	gain
2R	21251024	0.266304	gain
2R	21379187	0.0384615	gain
2R	21012018	0.0108696	gain
2R	21057096	0.0163043	gain
2R	21064883	0.0108696	gain
2R	21210895	0.0604396	gain
2R	21211123	0.0217391	gain
2R	21255746	0.0108696	gain
2R	21255993	0.0217391	gain
2R	21257727	0.0163043	gain
2R	21295852	0.0163043	gain
2R	21299842	0.0217391	gain
2R	21502128	0.021978	gain
2R	21506248	0.13587	gain
2R	21506255	0.183333	gain
2R	21522602	0.0217391	gain
2R	21536788	0.183333	gain
2R	21546721	0.0108696	gain
2R	21546834	0.010989	gain
2R	21546849	0.105263	gain
2R	21546964	0.011236	gain
2R	21664288	0.28022	gain
2R	21701533	0.10989	gain
2R	21872305	0.134831	gain
2R	21872666	0.472527	gain
2R	21882510	0.0108696	gain
2R	21882517	0.0108696	gain
2R	22039358	0.451087	gain
2R	22060994	0.296703	gain
2R	22061230	0.0108696	gain
2R	22122427	0.0217391	gain
2R	22138901	0.0108696	gain
2R	22244412	0.0163043	gain
2R	22346674	0.0543478	gain
2R	22354586	0.0271739	gain
2R	22360256	0.0114943	gain
2R	22360275	0.0730337	gain
2R	22404396	0.103261	gain
2R	22411815	0.0116279	gain
2R	22415883	0.0449438	gain
2R	22455369	0.0271739	gain
2R	22483317	0.0108696	gain
2R	22543698	0.0108696	gain
2R	22561049	0.0108696	gain
2R	22562060	0.10989	gain
2R	22597303	0.320225	gain
2R	22597461	0.032967	gain
2R	22597550	0.0217391	gain
2R	22620494	0.140449	gain
2R	22660461	0.11413	gain
2R	22667786	0.0326087	gain
2R	22704443	0.0108696	gain
2R	22806493	0.0108696	gain
2R	22808072	0.0163043	gain
2R	22808073	0.0163043	gain
2R	22818819	0.285714	gain
2R	22868318	0.0333333	gain
2R	22925110	0.0163043	gain
2R	22985376	0.0597826	gain
2R	23074839	0.0597826	gain
2R	23074863	0.0111111	gain
2R	23247827	0.0543478	gain
2R	23274060	0.010989	gain
2R	23274121	0.0217391	gain
2R	23274847	0.048913	gain
2R	22322907	0.0108696	gain
2R	22325150	0.0108696	gain
2R	23055514	0.0108696	gain
2R	23055628	0.671642	gain
2R	23055651	0.0222222	gain
2R	23067561	0.0119048	gain
2R	23070411	0.0604396	gain
2R	23359325	0.0277778	gain
2R	23393138	0.0217391	gain
2R	23431891	0.0380435	gain
2R	23503084	0.153846	gain
2R	23354375	0.0108696	gain
2R	23551260	0.0326087	gain
2R	23554677	0.184783	gain
2R	23563981	0.0108696	gain
2R	23596696	0.0543478	gain
2R	23600048	0.0108696	gain
2R	23600771	0.0108696	gain
2R	23632732	0.0111111	gain
2R	23669967	0.0326087	gain
2R	23697766	0.0108696	gain
2R	23714758	0.0163043	gain
2R	23722437	0.0217391	gain
2R	23856919	0.010989	gain
2R	23861783	0.0543478	gain
2R	23870587	0.0108696	gain
2R	23894935	0.175824	gain
2R	23882404	0.043956	gain
2R	23903772	0.467033	gain
2R	23942696	0.0108696	gain
2R	23944067	0.395604	gain
2R	23944154	0.320652	gain
2R	23907762	0.0923913	gain
2R	23967958	0.0274725	gain
2R	23970630	0.0217391	gain
2R	24024209	0.048913	gain
2R	24037765	0.505495	gain
2R	24037787	0.266304	gain
2R	24062394	0.021978	gain
2R	24064526	0.533708	gain
2R	24074766	0.0543478	gain
2R	24099471	0.0108696	gain
2R	24114642	0.0217391	gain
2R	24125530	0.0108696	gain
2R	24295505	0.0164835	gain
2R	24343270	0.0108696	gain
2R	24343571	0.23913	gain
2R	24410493	0.216667	gain
2R	24414560	0.592391	gain
2R	24414595	0.175824	gain
2R	24428265	0.0163043	gain
2R	24455750	0.0108696	gain
2R	24561790	0.010989	gain
2R	24581617	0.0217391	gain
2R	24687118	0.0217391	gain
2R	24763068	0.0597826	gain
2R	24767890	0.0108696	gain
2R	24870184	0.0108696	gain
2R	24875841	0.0108696	gain
2R	24881586	0.0108696	gain
2R	24892391	0.0108696	gain
2R	24904141	0.0978261	gain
2R	24948692	0.010989	gain
2R	24948937	0.307692	gain
2R	24949115	0.0108696	gain
2R	24949279	0.0222222	gain
2R	24963035	0.0659341	gain
2R	24961823	0.0108696	gain
2R	24961997	0.131868	gain
2R	9547720	0.0108696	gain
2R	20978807	0.0217391	gain
2R	23895102	0.0217391	gain
2R	23948936	0.0217391	gain
2R	23949062	0.0543478	gain
2R	24082758	0.0108696	gain
2R	24402081	0.129213	gain
2R	24402146	0.0163043	gain
2R	24874756	0.0108696	gain
3R	6684467	0.0108696	gain
3R	6684485	0.0217391	gain
3R	4250158	0.0108696	gain
3R	4250951	0.0164835	gain
3R	6762958	0.0163043	gain
3R	4360035	0.00543478	gain
3R	4399917	0.0108696	gain
3R	4419318	0.05	gain
3R	4450619	0.0388889	gain
3R	4479089	0.00543478	gain
3R	5660661	0.0108696	gain
3R	4659853	0.0597826	gain
3R	4680262	0.0271739	gain
3R	4680351	0.0163043	gain
3R	5716692	0.00543478	gain
3R	6741393	0.117978	gain
3R	6741547	0.00543478	gain
3R	7136430	0.0108696	gain
3R	7810695	0.00549451	gain
3R	7920521	0.0108696	gain
3R	7960959	0.00543478	gain
3R	7962554	0.00543478	gain
3R	7967092	0.133333	gain
3R	7967401	0.0108696	gain
3R	4641543	0.00555556	gain
3R	5137487	0.010989	gain
3R	5358330	0.0380435	gain
3R	5517732	0.00543478	gain
3R	5551037	0.0271739	gain
3R	5647303	0.00543478	gain
3R	5647722	0.00543478	gain
3R	5742526	0.00543478	gain
3R	6566518	0.0659341	gain
3R	6644414	0.0271739	gain
3R	7658454	0.0434783	gain
3R	8001676	0.0271739	gain
3R	6456303	0.0274725	gain
3R	5086841	0.0434783	gain
3R	6392075	0.0444444	gain
3R	6392285	0.00543478	gain
3R	7219535	0.119565	gain
3R	4811836	0.0434783	gain
3R	5151211	0.0617978	gain
3R	5153597	0.323864	gain
3R	5257058	0.0108696	gain
3R	5257088	0.0108696	gain
3R	5307707	0.0108696	gain
3R	8668011	0.0108696	gain
3R	5687173	0.0666667	gain
3R	5742420	0.0108696	gain
3R	5783202	0.00543478	gain
3R	6368206	0.0217391	gain
3R	6407453	0.0108696	gain
3R	6848317	0.0108696	gain
3R	6998908	0.00543478	gain
3R	7052468	0.0217391	gain
3R	7391449	0.00543478	gain
3R	7504832	0.0108696	gain
3R	7515637	0.0108696	gain
3R	7638949	0.0108696	gain
3R	7639328	0.00543478	gain
3R	7815117	0.0284091	gain
3R	7999915	0.155556	gain
3R	7999935	0.151685	gain
3R	8027103	0.0792683	gain
3R	8105666	0.0326087	gain
3R	8105796	0.0434783	gain
3R	8233891	0.0163043	gain
3R	8243769	0.0271739	gain
3R	8252068	0.0108696	gain
3R	8562583	0.0163043	gain
3R	8578410	0.103261	gain
3R	8660545	0.0108696	gain
3R	8751797	0.0217391	gain
3R	8799651	0.0597826	gain
3R	8799729	0.0108696	gain
3R	8845123	0.0163043	gain
3R	9014177	0.141304	gain
3R	9047442	0.043956	gain
3R	9234627	0.0163043	gain
3R	9342587	0.00543478	gain
3R	9410237	0.0108696	gain
3R	9456492	0.119565	gain
3R	9440706	0.0163043	gain
3R	9493557	0.0217391	gain
3R	9498337	0.0271739	gain
3R	9498427	0.048913	gain
3R	9640678	0.0470588	gain
3R	9729829	0.0163043	gain
3R	9730675	0.0163043	gain
3R	9739813	0.0108696	gain
3R	9767991	0.00543478	gain
3R	9768908	0.0659341	gain
3R	9801400	0.048913	gain
3R	9929225	0.00543478	gain
3R	10025139	0.0326087	gain
3R	10112593	0.325843	gain
3R	10121886	0.0380435	gain
3R	10144983	0.129213	gain
3R	10226507	0.0164835	gain
3R	10228974	0.0108696	gain
3R	10284645	0.021978	gain
3R	10407208	0.00543478	gain
3R	10407268	0.0163043	gain
3R	10378058	0.705556	gain
3R	10396410	0.00543478	gain
3R	10750682	0.0632911	gain
3R	10751041	0.0271739	gain
3R	10761494	0.076087	gain
3R	10814984	0.0326087	gain
3R	10854778	0.472527	gain
3R	10868210	0.0217391	gain
3R	10881057	0.0271739	gain
3R	10885662	0.00543478	gain
3R	10885855	0.00543478	gain
3R	10893423	0.00549451	gain
3R	11200542	0.0108696	gain
3R	11243973	0.0380435	gain
3R	11583239	0.00543478	gain
3R	11619765	0.0163043	gain
3R	11623555	0.00543478	gain
3R	11722308	0.0108696	gain
3R	11741938	0.0108696	gain
3R	11741956	0.0108696	gain
3R	11759690	0.0108696	gain
3R	11759903	0.0494506	gain
3R	11763969	0.03125	gain
3R	11771498	0.0166667	gain
3R	11786373	0.00543478	gain
3R	11949095	0.00543478	gain
3R	11967526	0.0108696	gain
3R	11974802	0.00543478	gain
3R	12029900	0.0108696	gain
3R	12356260	0.0108696	gain
3R	5841336	0.00543478	gain
3R	8962456	0.00543478	gain
3R	8962581	0.0444444	gain
3R	9571511	0.0271739	gain
3R	10144182	0.0108696	gain
3R	11542112	0.0108696	gain
3R	11542462	0.00543478	gain
3R	11590002	0.00543478	gain
3R	12017202	0.00543478	gain
3R	11646779	0.00543478	gain
3R	11806422	0.0163043	gain
3R	11810542	0.137363	gain
3R	11810786	0.045977	gain
3R	11813027	0.0652174	gain
3R	11882851	0.0108696	gain
3R	11897615	0.010989	gain
3R	12095712	0.0108696	gain
3R	12095969	0.0722222	gain
3R	12096074	0.0108696	gain
3R	12096099	0.0108696	gain
3R	12392708	0.0163043	gain
3R	12393381	0.0659341	gain
3R	12393449	0.0611111	gain
3R	12393694	0.0163043	gain
3R	12406700	0.0163043	gain
3R	12406710	0.00543478	gain
3R	12413900	0.0108696	gain
3R	12436254	0.382353	gain
3R	12548017	0.0163043	gain
3R	12561030	0.0384615	gain
3R	12561492	0.796703	gain
3R	12627826	0.00543478	gain
3R	12654617	0.00543478	gain
3R	12654852	0.17033	gain
3R	12662967	0.00543478	gain
3R	12666889	0.0243902	gain
3R	12667995	0.0108696	gain
3R	12692559	0.0380435	gain
3R	13332773	0.0217391	gain
3R	13333932	0.0217391	gain
3R	13338496	0.076087	gain
3R	13367542	0.115385	gain
3R	13379678	0.0163043	gain
3R	13382963	0.0163043	gain
3R	13392895	0.0108696	gain
3R	13434821	0.021978	gain
3R	13609224	0.0271739	gain
3R	13676538	0.0108696	gain
3R	13676632	0.010989	gain
3R	13700586	0.380682	gain
3R	13771980	0.0543478	gain
3R	13661543	0.00543478	gain
3R	14625471	0.0434783	gain
3R	15328910	0.0543478	gain
3R	15328928	0.00543478	gain
3R	15933907	0.13587	gain
3R	15934002	0.0217391	gain
3R	16043553	0.0543478	gain
3R	16049674	0.00543478	gain
3R	16368294	0.00549451	gain
3R	6199061	0.00543478	gain
3R	6287797	0.076087	gain
3R	6291819	0.00543478	gain
3R	6315113	0.0434783	gain
3R	6375939	0.0108696	gain
3R	12449407	0.0217391	gain
3R	12777902	0.0108696	gain
3R	12848262	0.0568182	gain
3R	12848270	0.0549451	gain
3R	8217979	0.0652174	gain
3R	11643133	0.0108696	gain
3R	12232720	0.00543478	gain
3R	13545362	0.0217391	gain
3R	14310453	0.0714286	gain
3R	14554402	0.37931	gain
3R	14615733	0.00543478	gain
3R	15268475	0.010989	gain
3R	15268723	0.0217391	gain
3R	7127949	0.0108696	gain
3R	8013178	0.0163043	gain
3R	8343476	0.0108696	gain
3R	8362487	0.0163043	gain
3R	8519187	0.0326087	gain
3R	10109126	0.032967	gain
3R	10699685	0.010989	gain
3R	10881902	0.0108696	gain
3R	11869278	0.142857	gain
3R	12916142	0.322222	gain
3R	12916258	0.0326087	gain
3R	12961785	0.0108696	gain
3R	13371751	0.0989011	gain
3R	13381731	0.0271739	gain
3R	13415250	0.00543478	gain
3R	13698753	0.0164835	gain
3R	13715248	0.0384615	gain
3R	13813112	0.0706522	gain
3R	13813858	0.00543478	gain
3R	14057172	0.00588235	gain
3R	14091313	0.00543478	gain
3R	14108150	0.00543478	gain
3R	14118343	0.477012	gain
3R	14298656	0.00543478	gain
3R	15077086	0.0217391	gain
3R	15460964	0.119565	gain
3R	15463342	0.010989	gain
3R	8674110	0.505618	gain
3R	16643687	0.0163043	gain
3R	14089545	0.0271739	gain
3R	14089553	0.0163043	gain
3R	14367481	0.00543478	gain
3R	14372645	0.010989	gain
3R	14372819	0.00549451	gain
3R	15542397	0.0505618	gain
3R	15825761	0.144444	gain
3R	15826003	0.00543478	gain
3R	16828102	0.438202	gain
3R	16829203	0.264045	gain
3R	16829471	0.021978	gain
3R	16934060	0.233333	gain
3R	16943881	0.0108696	gain
3R	16944191	0.325581	gain
3R	11500216	0.0444444	gain
3R	11882500	0.0555556	gain
3R	12593601	0.0108696	gain
3R	12648098	0.0833333	gain
3R	13646118	0.00543478	gain
3R	13646155	0.0108696	gain
3R	14125905	0.0934066	gain
3R	14214751	0.00543478	gain
3R	14025890	0.0108696	gain
3R	14480781	0.222826	gain
3R	14481063	0.0944444	gain
3R	15475794	0.0108696	gain
3R	15895958	0.00543478	gain
3R	15965288	0.122222	gain
3R	13279786	0.0108696	gain
3R	14696815	0.0108696	gain
3R	14697057	0.00543478	gain
3R	14697269	0.032967	gain
3R	14741723	0.0108696	gain
3R	14741788	0.00543478	gain
3R	14741885	0.0163043	gain
3R	14785022	0.0217391	gain
3R	14785421	0.048913	gain
3R	14893929	0.00549451	gain
3R	15146811	0.00543478	gain
3R	15147020	0.0869565	gain
3R	15147327	0.0384615	gain
3R	15340726	0.0108696	gain
3R	15804303	0.0217391	gain
3R	15973379	0.0217391	gain
3R	15986563	0.0108696	gain
3R	16026646	0.00543478	gain
3R	15976607	0.0108696	gain
3R	16049405	0.00543478	gain
3R	16093948	0.0166667	gain
3R	16132292	0.00543478	gain
3R	16132615	0.0164835	gain
3R	16188033	0.0166667	gain
3R	16188144	0.0380435	gain
3R	16189263	0.132184	gain
3R	16189336	0.0274725	gain
3R	16194679	0.0384615	gain
3R	16194900	0.146739	gain
3R	16963889	0.0113636	gain
3R	16964564	0.291209	gain
3R	16966117	0.0163043	gain
3R	16966129	0.125	gain
3R	16966552	0.277778	gain
3R	16966665	0.00543478	gain
3R	16966706	0.31875	gain
3R	16967606	0.0108696	gain
3R	16968274	0.0271739	gain
3R	16338504	0.0108696	gain
3R	16339560	0.0722222	gain
3R	16403670	0.0274725	gain
3R	16481189	0.266667	gain
3R	16733686	0.761364	gain
3R	16734303	0.00543478	gain
3R	16991806	0.0217391	gain
3R	16991826	0.0769231	gain
3R	17016527	0.0815217	gain
3R	17040196	0.244444	gain
3R	17072656	0.0217391	gain
3R	17079589	0.00543478	gain
3R	17120475	0.0434783	gain
3R	17202021	0.048913	gain
3R	17346061	0.010989	gain
3R	11993007	0.00543478	gain
3R	13155655	0.00543478	gain
3R	17054104	0.00543478	gain
3R	17054275	0.0163043	gain
3R	17057472	0.0108696	gain
3R	17057545	0.0108696	gain
3R	17534307	0.0217391	gain
3R	17613799	0.23913	gain
3R	14811573	0.311111	gain
3R	14873377	0.021978	gain
3R	15537117	0.076087	gain
3R	15917935	0.0108696	gain
3R	17118837	0.0271739	gain
3R	17394560	0.0174419	gain
3R	17630918	0.00543478	gain
3R	17719468	0.00543478	gain
3R	17737068	0.048913	gain
3R	17774989	0.151163	gain
3R	17775963	0.121212	gain
3R	17776098	0.0163043	gain
3R	17794304	0.125	gain
3R	17811574	0.00543478	gain
3R	17915022	0.0333333	gain
3R	17921192	0.0666667	gain
3R	17921271	0.021978	gain
3R	17921411	0.010989	gain
3R	17932237	0.0222222	gain
3R	17932258	0.0384615	gain
3R	18021608	0.00543478	gain
3R	18052673	0.00543478	gain
3R	18052685	0.00543478	gain
3R	18052798	0.177778	gain
3R	18081114	0.0543478	gain
3R	18095768	0.217391	gain
3R	18095873	0.327778	gain
3R	18122195	0.0494506	gain
3R	18168724	0.00543478	gain
3R	18169120	0.0397727	gain
3R	18191923	0.0163043	gain
3R	18199187	0.0271739	gain
3R	18199947	0.048913	gain
3R	18200379	0.285714	gain
3R	18236340	0.0769231	gain
3R	18242688	0.048913	gain
3R	18298725	0.0108696	gain
3R	18403041	0.00543478	gain
3R	18403334	0.032967	gain
3R	18480444	0.164835	gain
3R	18514743	0.0217391	gain
3R	18581380	0.0108696	gain
3R	18641417	0.0380435	gain
3R	18658825	0.00543478	gain
3R	18779494	0.0217391	gain
3R	18779566	0.235955	gain
3R	18792187	0.351648	gain
3R	18848660	0.0163043	gain
3R	18875702	0.0217391	gain
3R	18906634	0.0166667	gain
3R	18950516	0.00543478	gain
3R	18958689	0.197802	gain
3R	18959202	0.0108696	gain
3R	18959242	0.159091	gain
3R	18959553	0.00543478	gain
3R	19028965	0.0333333	gain
3R	19029044	0.0326087	gain
3R	19147452	0.0388889	gain
3R	19180192	0.0271739	gain
3R	19387917	0.0163043	gain
3R	19464556	0.0108696	gain
3R	19476921	0.0380435	gain
3R	19585635	0.0769231	gain
3R	19603967	0.448864	gain
3R	19620674	0.186813	gain
3R	19624612	0.00543478	gain
3R	19624620	0.0769231	gain
3R	19632488	0.0108696	gain
3R	19632700	0.00543478	gain
3R	19642598	0.00543478	gain
3R	19659778	0.00543478	gain
3R	18928594	0.0163043	gain
3R	18980892	0.126374	gain
3R	19180662	0.00543478	gain
3R	19180999	0.048913	gain
3R	19403093	0.00543478	gain
3R	19648508	0.0271739	gain
3R	19671627	0.0108696	gain
3R	19671678	0.0815217	gain
3R	19828839	0.0163043	gain
3R	19861250	0.0163043	gain
3R	19879722	0.032967	gain
3R	20042795	0.00561798	gain
3R	20204956	0.00543478	gain
3R	20206386	0.00543478	gain
3R	20206435	0.0274725	gain
3R	20206571	0.00543478	gain
3R	20211083	0.126374	gain
3R	20252831	0.032967	gain
3R	20252916	0.00543478	gain
3R	20309423	0.0108696	gain
3R	20328612	0.0108696	gain
3R	20480817	0.00543478	gain
3R	20481384	0.0659341	gain
3R	20481462	0.405556	gain
3R	20484274	0.00549451	gain
3R	20588784	0.00543478	gain
3R	20622356	0.0108696	gain
3R	20021248	0.410112	gain
3R	20593317	0.0108696	gain
3R	20634546	0.0108696	gain
3R	20652293	0.00543478	gain
3R	20659544	0.0108696	gain
3R	20713456	0.0217391	gain
3R	20713472	0.021978	gain
3R	20779790	0.266667	gain
3R	20783416	0.331395	gain
3R	20824215	0.142857	gain
3R	20831425	0.127778	gain
3R	20901974	0.413043	gain
3R	20925940	0.00549451	gain
3R	20989520	0.120879	gain
3R	21016036	0.0402299	gain
3R	21016277	0.0108696	gain
3R	21023702	0.0217391	gain
3R	21023945	0.0543478	gain
3R	21058776	0.00543478	gain
3R	21059007	0.0706522	gain
3R	21059239	0.00543478	gain
3R	21059334	0.0163043	gain
3R	21059605	0.021978	gain
3R	21065335	0.183333	gain
3R	21108582	0.0277778	gain
3R	21130274	0.00543478	gain
3R	21140989	0.0384615	gain
3R	21153417	0.0108696	gain
3R	21153495	0.0108696	gain
3R	21153614	0.104396	gain
3R	21180815	0.00555556	gain
3R	21180972	0.640449	gain
3R	21355825	0.00543478	gain
3R	21349321	0.00549451	gain
3R	21360335	0.00543478	gain
3R	21372164	0.0659341	gain
3R	21379229	0.291209	gain
3R	21388880	0.133333	gain
3R	21433993	0.194444	gain
3R	21569112	0.253333	gain
3R	21660235	0.111111	gain
3R	21660430	0.00543478	gain
3R	21662933	0.0163043	gain
3R	21662955	0.0652174	gain
3R	21664432	0.0108696	gain
3R	21664461	0.00543478	gain
3R	21660635	0.010989	gain
3R	21749859	0.0597826	gain
3R	21775798	0.0163043	gain
3R	21804790	0.00543478	gain
3R	21870812	0.0217391	gain
3R	21878593	0.0163043	gain
3R	21887089	0.0271739	gain
3R	21887456	0.0163043	gain
3R	21949753	0.0108696	gain
3R	22025472	0.0333333	gain
3R	22025492	0.0326087	gain
3R	22034490	0.0108696	gain
3R	22027872	0.048913	gain
3R	22087101	0.0978261	gain
3R	22087141	0.00543478	gain
3R	22087178	0.190217	gain
3R	22120249	0.0108696	gain
3R	22124099	0.181818	gain
3R	22134049	0.00543478	gain
3R	22160024	0.00549451	gain
3R	22299408	0.0217391	gain
3R	22323335	0.0163043	gain
3R	22329324	0.0108696	gain
3R	22340245	0.0217391	gain
3R	22351726	0.0163043	gain
3R	22356871	0.0380435	gain
3R	22356875	0.230337	gain
3R	22362791	0.0944444	gain
3R	22389223	0.00543478	gain
3R	22402756	0.00543478	gain
3R	22424803	0.00543478	gain
3R	22468103	0.0108696	gain
3R	22468591	0.00543478	gain
3R	22469853	0.0380435	gain
3R	22470092	0.0108696	gain
3R	22560400	0.00543478	gain
3R	22570322	0.00543478	gain
3R	22609516	0.168478	gain
3R	22666876	0.0217391	gain
3R	22667069	0.0549451	gain
3R	22690638	0.0217391	gain
3R	22701863	0.1	gain
3R	22724575	0.00543478	gain
3R	22727069	0.0163043	gain
3R	22728946	0.00543478	gain
3R	22741253	0.0604396	gain
3R	22751145	0.00543478	gain
3R	22766103	0.45	gain
3R	22845965	0.00543478	gain
3R	22899558	0.0163043	gain
3R	22966382	0.00543478	gain
3R	22993541	0.326087	gain
3R	23010535	0.0217391	gain
3R	23067220	0.694444	gain
3R	23093641	0.0108696	gain
3R	23117834	0.0274725	gain
3R	23118777	0.00543478	gain
3R	23141639	0.0108696	gain
3R	23141673	0.00543478	gain
3R	23190969	0.0380435	gain
3R	23239761	0.0108696	gain
3R	23248707	0.0163043	gain
3R	23279228	0.00549451	gain
3R	23284176	0.244565	gain
3R	23294706	0.0108696	gain
3R	23295101	0.00543478	gain
3R	23295164	0.00543478	gain
3R	23314106	0.00704225	gain
3R	23430971	0.00543478	gain
3R	23431233	0.0163043	gain
3R	23471534	0.0444444	gain
3R	23519426	0.0271739	gain
3R	23525353	0.00543478	gain
3R	23556937	0.0714286	gain
3R	23567752	0.00543478	gain
3R	23632565	0.00543478	gain
3R	23723436	0.0108696	gain
3R	23723682	0.00543478	gain
3R	23728661	0.0217391	gain
3R	23733433	0.0337079	gain
3R	23758372	0.0164835	gain
3R	23758476	0.417582	gain
3R	23764198	0.0449438	gain
3R	23781818	0.0108696	gain
3R	23782109	0.0108696	gain
3R	23803860	0.0108696	gain
3R	23820754	0.021978	gain
3R	23820926	0.00543478	gain
3R	23821008	0.00543478	gain
3R	23821457	0.0217391	gain
3R	23929268	0.123596	gain
3R	23026495	0.0271739	gain
3R	23718157	0.00568182	gain
3R	23718246	0.00549451	gain
3R	23958759	0.00543478	gain
3R	23965869	0.00543478	gain
3R	24031004	0.00549451	gain
3R	24031479	0.00543478	gain
3R	24047653	0.702247	gain
3R	24047829	0.0815217	gain
3R	24188723	0.0274725	gain
3R	24226713	0.0217391	gain
3R	24252664	0.217647	gain
3R	24284065	0.0217391	gain
3R	24348644	0.0163043	gain
3R	24485781	0.032967	gain
3R	17625287	0.0337079	gain
3R	17739892	0.0294118	gain
3R	17758778	0.0108696	gain
3R	17758861	0.00543478	gain
3R	17762622	0.0730337	gain
3R	17762782	0.0494506	gain
3R	20501795	0.0108696	gain
3R	22554555	0.00543478	gain
3R	23733612	0.00543478	gain
3R	24048290	0.0108696	gain
3R	24105568	0.0108696	gain
3R	24220882	0.0271739	gain
3R	24263233	0.0217391	gain
3R	24263487	0.0604396	gain
3R	24276275	0.0543478	gain
3R	24276632	0.0271739	gain
3R	24549758	0.00543478	gain
3R	24572306	0.277778	gain
3R	24589278	0.00543478	gain
3R	24651472	0.252809	gain
3R	24662537	0.0108696	gain
3R	24665135	0.0108696	gain
3R	24668527	0.0444444	gain
3R	24772197	0.0652174	gain
3R	24779752	0.0108696	gain
3R	24792642	0.0434783	gain
3R	24799649	0.0108696	gain
3R	24876576	0.0217391	gain
3R	24922525	0.00543478	gain
3R	25048006	0.204545	gain
3R	21367841	0.0333333	gain
3R	25074906	0.0108696	gain
3R	25083461	0.05	gain
3R	25132393	0.0326087	gain
3R	25185297	0.00543478	gain
3R	25209508	0.00543478	gain
3R	25230817	0.00543478	gain
3R	25247689	0.0284091	gain
3R	25271840	0.0543478	gain
3R	25308208	0.0163043	gain
3R	25308301	0.0639535	gain
3R	25382752	0.0113636	gain
3R	25482476	0.00543478	gain
3R	25482556	0.00543478	gain
3R	25483321	0.00543478	gain
3R	25483322	0.00543478	gain
3R	25584315	0.00543478	gain
3R	25584329	0.235632	gain
3R	25584449	0.0108696	gain
3R	25626914	0.102273	gain
3R	25638008	0.0217391	gain
3R	25639808	0.103261	gain
3R	25639925	0.010989	gain
3R	25686946	0.0815217	gain
3R	25759196	0.0384615	gain
3R	25761605	0.00549451	gain
3R	25761726	0.00543478	gain
3R	25762348	0.0879121	gain
3R	25763040	0.00543478	gain
3R	25760375	0.0168539	gain
3R	25760414	0.111111	gain
3R	25776233	0.10989	gain
3R	25922564	0.0428571	gain
3R	25956081	0.00549451	gain
3R	26098363	0.0108696	gain
3R	26098577	0.0274725	gain
3R	26230416	0.0271739	gain
3R	27271825	0.00543478	gain
3R	24523646	0.0108696	gain
3R	24524867	0.00543478	gain
3R	24530376	0.0163043	gain
3R	24543418	0.0380435	gain
3R	24582760	0.0108696	gain
3R	24630610	0.0108696	gain
3R	24789969	0.00543478	gain
3R	24790039	0.0454545	gain
3R	24790092	0.0491803	gain
3R	24842304	0.00543478	gain
3R	26185274	0.00543478	gain
3R	26875873	0.0222222	gain
3R	25662131	0.0271739	gain
3R	26107982	0.0163043	gain
3R	26108077	0.0108696	gain
3R	26108319	0.0217391	gain
3R	26117587	0.0163043	gain
3R	26171407	0.00543478	gain
3R	26441132	0.0108696	gain
3R	26536582	0.423077	gain
3R	26681920	0.0108696	gain
3R	26717377	0.0164835	gain
3R	26717887	0.0163043	gain
3R	26799136	0.0111111	gain
3R	26799141	0.0747126	gain
3R	26967023	0.00543478	gain
3R	26980642	0.00543478	gain
3R	26981533	0.0108696	gain
3R	26981590	0.0434783	gain
3R	26997036	0.348315	gain
3R	27076190	0.032967	gain
3R	27094562	0.0326087	gain
3R	26915762	0.1	gain
3R	26915816	0.00555556	gain
3R	27111796	0.0163043	gain
3R	27116796	0.0163043	gain
3R	27064190	0.0111111	gain
3R	27239169	0.0108696	gain
3R	27239200	0.0568182	gain
3R	27274876	0.0217391	gain
3R	27436208	0.0163043	gain
3R	27436899	0.0163043	gain
3R	27488011	0.048913	gain
3R	27530414	0.0679012	gain
3R	27530830	0.00543478	gain
3R	27561290	0.00543478	gain
3R	27581384	0.0923913	gain
3R	27581524	0.032967	gain
3R	27581620	0.021978	gain
3R	27581948	0.00543478	gain
3R	27649320	0.0271739	gain
3R	27649648	0.0543478	gain
3R	27650715	0.269663	gain
3R	27656696	0.0872093	gain
3R	27656985	0.0108696	gain
3R	27705892	0.00543478	gain
3R	27706082	0.00549451	gain
3R	27706686	0.00543478	gain
3R	27736821	0.043956	gain
3R	27834320	0.00543478	gain
3R	27905717	0.10989	gain
3R	27929809	0.076087	gain
3R	27938355	0.032967	gain
3R	27988334	0.0271739	gain
3R	28330907	0.127778	gain
3R	28331031	0.0108696	gain
3R	28811177	0.318182	gain
3R	28811237	0.416667	gain
3R	28845868	0.0163043	gain
3R	29238134	0.0229885	gain
3R	29240234	0.0543478	gain
3R	29479330	0.292135	gain
3R	29479541	0.0108696	gain
3R	29479617	0.00543478	gain
3R	29491125	0.0217391	gain
3R	29495061	0.00543478	gain
3R	29692666	0.0674157	gain
3R	29718788	0.0108696	gain
3R	29718937	0.0434783	gain
3R	29833371	0.0164835	gain
3R	29836534	0.131868	gain
3R	29861772	0.383721	gain
3R	29868031	0.0163043	gain
3R	29903822	0.0163043	gain
3R	27921040	0.0730337	gain
3R	27921048	0.00543478	gain
3R	27947964	0.00543478	gain
3R	28675192	0.00555556	gain
3R	28675420	0.00543478	gain
3R	28682115	0.164835	gain
3R	28744327	0.0163043	gain
3R	28744616	0.0384615	gain
3R	28744753	0.00543478	gain
3R	28970215	0.043956	gain
3R	28970220	0.0217391	gain
3R	29063881	0.0217391	gain
3R	29088493	0.174157	gain
3R	29131336	0.010989	gain
3R	29158180	0.0217391	gain
3R	29297117	0.0108696	gain
3R	29297119	0.155556	gain
3R	29493285	0.0164835	gain
3R	29493371	0.0217391	gain
3R	29123567	0.0108696	gain
3R	29123630	0.0108696	gain
3R	29123718	0.0217391	gain
3R	29148108	0.0108696	gain
3R	29249405	0.0164835	gain
3R	29658889	0.0108696	gain
3R	29659115	0.0163043	gain
3R	29659137	0.0108696	gain
3R	29659368	0.818182	gain
3R	29782652	0.247191	gain
3R	29782713	0.0108696	gain
3R	29877267	0.00543478	gain
3R	29877709	0.038961	gain
3R	29895293	0.0163043	gain
3R	30030804	0.0108696	gain
3R	30004790	0.0543478	gain
3R	30004861	0.0434783	gain
3R	30009057	0.00543478	gain
3R	30015152	0.0388889	gain
3R	30039913	0.048913	gain
3R	30041231	0.0163043	gain
3R	30046600	0.0326087	gain
3R	30046807	0.0108696	gain
3R	30156427	0.0815217	gain
3R	29256500	0.048913	gain
3R	30208673	0.032967	gain
3R	30208747	0.0494506	gain
3R	30278154	0.2	gain
3R	30278715	0.0163043	gain
3R	30420125	0.00543478	gain
3R	30420142	0.0108696	gain
3R	30420203	0.00543478	gain
3R	30420699	0.0108696	gain
3R	30420934	0.0274725	gain
3R	30421482	0.010989	gain
3R	30459539	0.076087	gain
3R	30462664	0.0604396	gain
3R	30506384	0.0706522	gain
3R	30532693	0.00543478	gain
3R	30532773	0.0271739	gain
3R	30539194	0.0108696	gain
3R	30548498	0.00543478	gain
3R	30560101	0.010989	gain
3R	30571212	0.0108696	gain
3R	30595830	0.00543478	gain
3R	30601404	0.0271739	gain
3R	30602217	0.010989	gain
3R	30621872	0.010989	gain
3R	30959724	0.0163043	gain
3R	31039627	0.385057	gain
3R	31053907	0.1	gain
3R	31060914	0.00543478	gain
3R	31060963	0.00543478	gain
3R	31218840	0.0108696	gain
3R	31219132	0.104396	gain
3R	31225338	0.0108696	gain
3R	31257662	0.0108696	gain
3R	31257713	0.67033	gain
3R	31311222	0.0108696	gain
3R	31311863	0.173913	gain
3R	31395836	0.305556	gain
3R	31592880	0.00543478	gain
3R	31609610	0.010989	gain
3R	31618320	0.0384615	gain
3R	31679832	0.0659341	gain
3R	31724999	0.0277778	gain
3R	31725330	0.010989	gain
3R	31743543	0.00543478	gain
3R	31602978	0.076087	gain
3R	31747521	0.0217391	gain
3R	31758380	0.134831	gain
3R	31805674	0.00543478	gain
3R	31812636	0.0217391	gain
3R	32052335	0.0168539	gain
3R	14036031	0.311111	gain
3R	31777353	0.043956	gain
3R	32014471	0.010989	gain
3R	32015249	0.0217391	gain
3L	22888	0.015873	gain
3L	24008	0.00757576	gain
3L	75227	0.0604396	gain
3L	75270	0.0108696	gain
3L	132135	0.0108696	gain
3L	132329	0.0108696	gain
3L	246593	0.0611111	gain
3L	246664	0.0163043	gain
3L	211455	0.0879121	gain
3L	314306	0.0108696	gain
3L	342914	0.0217391	gain
3L	347604	0.048913	gain
3L	347625	0.010989	gain
3L	376984	0.0224719	gain
3L	392450	0.0163043	gain
3L	440959	0.00543478	gain
3L	441028	0.0108696	gain
3L	490129	0.00543478	gain
3L	540249	0.0163043	gain
3L	547628	0.010989	gain
3L	681922	0.0108696	gain
3L	690565	0.0108696	gain
3L	835743	0.0108696	gain
3L	914281	0.538889	gain
3L	1201068	0.00543478	gain
3L	1201274	0.0434783	gain
3L	1739213	0.0380435	gain
3L	1747155	0.0217391	gain
3L	1774891	0.00543478	gain
3L	710431	0.0384615	gain
3L	1854889	0.04	gain
3L	1855010	0.0108696	gain
3L	1855545	0.032967	gain
3L	739332	0.0108696	gain
3L	1034574	0.00543478	gain
3L	1034753	0.0869565	gain
3L	1007688	0.0597826	gain
3L	1022689	0.0108696	gain
3L	1302488	0.00543478	gain
3L	1302492	0.00549451	gain
3L	1335152	0.0271739	gain
3L	1437738	0.0380435	gain
3L	1463962	0.0326087	gain
3L	1472989	0.010989	gain
3L	1473691	0.0714286	gain
3L	1473981	0.0108696	gain
3L	1474642	0.0217391	gain
3L	1475100	0.045977	gain
3L	1475125	0.0888889	gain
3L	1489514	0.0326087	gain
3L	1548372	0.0108696	gain
3L	1665152	0.0434783	gain
3L	1674723	0.00543478	gain
3L	1674908	0.0108696	gain
3L	1735660	0.048913	gain
3L	1964973	0.00543478	gain
3L	2163813	0.0108696	gain
3L	2163840	0.0108696	gain
3L	2197150	0.398876	gain
3L	2197392	0.0434783	gain
3L	841629	0.0543478	gain
3L	856924	0.0108696	gain
3L	881912	0.0108696	gain
3L	1035196	0.225275	gain
3L	1189641	0.214286	gain
3L	1204757	0.0274725	gain
3L	1558424	0.00543478	gain
3L	1577026	0.0108696	gain
3L	1588845	0.377778	gain
3L	1588951	0.0549451	gain
3L	1672717	0.00543478	gain
3L	1755214	0.186813	gain
3L	2283226	0.672414	gain
3L	3008654	0.0108696	gain
3L	3512628	0.0164835	gain
3L	3165626	0.010989	gain
3L	1307560	0.0326087	gain
3L	1333117	0.0222222	gain
3L	1334858	0.00543478	gain
3L	1755730	0.0108696	gain
3L	2503407	0.010989	gain
3L	2600387	0.0340909	gain
3L	2648292	0.00543478	gain
3L	1536678	0.0108696	gain
3L	1537627	0.048913	gain
3L	1553781	0.0108696	gain
3L	1558002	0.0108696	gain
3L	1586721	0.0271739	gain
3L	1586865	0.0108696	gain
3L	1586936	0.0217391	gain
3L	1615697	0.0674157	gain
3L	1629058	0.127778	gain
3L	1688990	0.104396	gain
3L	1793441	0.00543478	gain
3L	2262578	0.0113636	gain
3L	2418188	0.404494	gain
3L	2526969	0.0108696	gain
3L	2541281	0.3	gain
3L	2554157	0.0815217	gain
3L	2554185	0.0108696	gain
3L	2629343	0.0217391	gain
3L	2629575	0.5	gain
3L	2761808	0.010989	gain
3L	2586399	0.0271739	gain
3L	2820912	0.0108696	gain
3L	2892047	0.00543478	gain
3L	2897339	0.00543478	gain
3L	3134058	0.0108696	gain
3L	3165342	0.0108696	gain
3L	3198989	0.244444	gain
3L	3208025	0.00543478	gain
3L	3746201	0.153409	gain
3L	3811095	0.0108696	gain
3L	4102128	0.0108696	gain
3L	4102531	0.0163043	gain
3L	4102953	0.0274725	gain
3L	4182276	0.0108696	gain
3L	4182395	0.00543478	gain
3L	1963276	0.00543478	gain
3L	1963385	0.0108696	gain
3L	2378902	0.266304	gain
3L	2400578	0.0108696	gain
3L	2462934	0.0384615	gain
3L	2590468	0.0434783	gain
3L	2590525	0.331081	gain
3L	2590834	0.0108696	gain
3L	2599215	0.130435	gain
3L	3337117	0.00543478	gain
3L	3337147	0.0108696	gain
3L	3337165	0.0108696	gain
3L	3424773	0.0108696	gain
3L	3461428	0.0163043	gain
3L	3516454	0.0108696	gain
3L	3626581	0.0326087	gain
3L	3742926	0.0163043	gain
3L	3790842	0.0108696	gain
3L	3794730	0.0108696	gain
3L	3794782	0.161111	gain
3L	3800824	0.10989	gain
3L	3800940	0.00543478	gain
3L	3846286	0.0163043	gain
3L	3903180	0.00543478	gain
3L	4030395	0.0163043	gain
3L	3460846	0.0271739	gain
3L	4088592	0.230769	gain
3L	4287107	0.010989	gain
3L	4371801	0.0108696	gain
3L	4371819	0.0163043	gain
3L	4379473	0.0108696	gain
3L	4417928	0.021978	gain
3L	4418648	0.2	gain
3L	4551006	0.0108696	gain
3L	4542348	0.0163043	gain
3L	4542409	0.0434783	gain
3L	4693001	0.00543478	gain
3L	4838615	0.147727	gain
3L	4910416	0.00543478	gain
3L	5134250	0.0217391	gain
3L	5141583	0.0163043	gain
3L	5145950	0.0271739	gain
3L	5529240	0.168478	gain
3L	5551008	0.0555556	gain
3L	5642331	0.0108696	gain
3L	5654786	0.0326087	gain
3L	5659460	0.0217391	gain
3L	5691618	0.0163043	gain
3L	5765620	0.357143	gain
3L	5777331	0.0166667	gain
3L	5803848	0.0108696	gain
3L	5873438	0.126374	gain
3L	3081693	0.00543478	gain
3L	4040418	0.0108696	gain
3L	4040449	0.0224719	gain
3L	4508226	0.0108696	gain
3L	4598769	0.0108696	gain
3L	4839213	0.021978	gain
3L	4860315	0.159341	gain
3L	4681352	0.133333	gain
3L	5152364	0.363636	gain
3L	5794177	0.0934066	gain
3L	5844683	0.0611111	gain
3L	5844869	0.0108696	gain
3L	5845025	0.00543478	gain
3L	5845354	0.433333	gain
3L	5950294	0.0108696	gain
3L	6059661	0.385542	gain
3L	6059884	0.0217391	gain
3L	6083081	0.0108696	gain
3L	6111655	0.048913	gain
3L	6128666	0.141304	gain
3L	6139947	0.0163043	gain
3L	6261078	0.00543478	gain
3L	6707639	0.0505618	gain
3L	6747363	0.0163043	gain
3L	6756445	0.0108696	gain
3L	6913891	0.230337	gain
3L	6931936	0.0108696	gain
3L	6932939	0.0271739	gain
3L	7234599	0.0923913	gain
3L	7263657	0.032967	gain
3L	7329172	0.0108696	gain
3L	7344273	0.0444444	gain
3L	7391308	0.11413	gain
3L	7498788	0.0126582	gain
3L	7605172	0.0108696	gain
3L	7760501	0.021978	gain
3L	3159993	0.0217391	gain
3L	3178332	0.0604396	gain
3L	3222238	0.355556	gain
3L	3239427	0.0108696	gain
3L	3244272	0.0166667	gain
3L	3301011	0.0217391	gain
3L	3303716	0.0714286	gain
3L	3304183	0.0163043	gain
3L	3309871	0.0271739	gain
3L	3909785	0.00543478	gain
3L	3942816	0.00543478	gain
3L	3942977	0.0271739	gain
3L	3962847	0.0426829	gain
3L	4025425	0.45	gain
3L	4025485	0.827778	gain
3L	4025587	0.13587	gain
3L	4025595	0.0111111	gain
3L	4025612	0.0108696	gain
3L	4025807	0.0730337	gain
3L	4178247	0.0111111	gain
3L	4407006	0.0108696	gain
3L	5672729	0.0326087	gain
3L	5786568	0.0434783	gain
3L	6034609	0.0271739	gain
3L	6496204	0.0163043	gain
3L	6496216	0.00543478	gain
3L	6523365	0.0108696	gain
3L	6753001	0.0271739	gain
3L	7347929	0.00543478	gain
3L	7381636	0.0108696	gain
3L	7761111	0.0108696	gain
3L	7761127	0.0108696	gain
3L	7014550	0.0434783	gain
3L	7334840	0.00549451	gain
3L	7334841	0.00549451	gain
3L	7434731	0.241758	gain
3L	8346291	0.211765	gain
3L	8609909	0.00543478	gain
3L	8609948	0.00543478	gain
3L	3471193	0.0380435	gain
3L	3755103	0.0108696	gain
3L	3755127	0.111111	gain
3L	4046801	0.0163043	gain
3L	4259443	0.0163043	gain
3L	4533369	0.0326087	gain
3L	6351303	0.0163043	gain
3L	7138354	0.0271739	gain
3L	7156562	0.0108696	gain
3L	7156698	0.0163043	gain
3L	7156878	0.021978	gain
3L	7189903	0.0108696	gain
3L	7339669	0.0111111	gain
3L	7370358	0.0108696	gain
3L	7650609	0.0217391	gain
3L	7650795	0.010989	gain
3L	7756832	0.233333	gain
3L	7826757	0.0114943	gain
3L	7853609	0.0108696	gain
3L	7854827	0.0108696	gain
3L	7855017	0.0108696	gain
3L	7912468	0.0163043	gain
3L	7934126	0.076087	gain
3L	8071335	0.0108696	gain
3L	8101777	0.0108696	gain
3L	8121838	0.032967	gain
3L	8127818	0.305556	gain
3L	8137400	0.0108696	gain
3L	8155446	0.076087	gain
3L	8155565	0.0271739	gain
3L	8186992	0.122222	gain
3L	8248626	0.269231	gain
3L	8289737	0.0163043	gain
3L	8295305	0.00543478	gain
3L	8299572	0.0108696	gain
3L	8340457	0.0108696	gain
3L	8412244	0.0989011	gain
3L	8421970	0.0271739	gain
3L	8439580	0.0166667	gain
3L	8450061	0.010989	gain
3L	8450671	0.192308	gain
3L	8450673	0.0494506	gain
3L	8545067	0.163043	gain
3L	8558383	0.032967	gain
3L	8578537	0.170455	gain
3L	8578602	0.0111111	gain
3L	8607285	0.00543478	gain
3L	8891693	0.0163043	gain
3L	8903718	0.0833333	gain
3L	8912592	0.0326087	gain
3L	8953003	0.277778	gain
3L	8953171	0.0611111	gain
3L	8985988	0.0380435	gain
3L	9053543	0.0108696	gain
3L	8520582	0.0108696	gain
3L	8888616	0.0597826	gain
3L	8911004	0.133333	gain
3L	8912370	0.202247	gain
3L	8996159	0.444444	gain
3L	8996486	0.131868	gain
3L	9062902	0.076087	gain
3L	9373636	0.152174	gain
3L	9373788	0.148352	gain
3L	8807605	0.201087	gain
3L	9137128	0.244444	gain
3L	9206547	0.0326087	gain
3L	9207842	0.120879	gain
3L	9336181	0.21978	gain
3L	9354158	0.282609	gain
3L	9354204	0.00543478	gain
3L	9360338	0.00549451	gain
3L	9371215	0.0217391	gain
3L	9399161	0.0217391	gain
3L	9399173	0.116667	gain
3L	9411156	0.0164835	gain
3L	9419364	0.00549451	gain
3L	9419381	0.316667	gain
3L	9419901	0.0108696	gain
3L	9477448	0.0989011	gain
3L	9462134	0.00543478	gain
3L	9462137	0.00543478	gain
3L	9476915	0.278409	gain
3L	9505294	0.0164835	gain
3L	9547397	0.0163043	gain
3L	9583629	0.0274725	gain
3L	9597801	0.0108696	gain
3L	9597829	0.0119048	gain
3L	9644149	0.0666667	gain
3L	9644700	0.168539	gain
3L	9726935	0.0108696	gain
3L	9727419	0.0108696	gain
3L	9739585	0.0388889	gain
3L	9743526	0.0108696	gain
3L	9751430	0.138889	gain
3L	9764061	0.0108696	gain
3L	9799035	0.0163043	gain
3L	9854868	0.0978261	gain
3L	9854942	0.331522	gain
3L	9879105	0.00549451	gain
3L	9975363	0.0108696	gain
3L	10003805	0.0337079	gain
3L	9893859	0.0380435	gain
3L	9859778	0.00543478	gain
3L	9899864	0.0108696	gain
3L	10223230	0.0611111	gain
3L	10412929	0.0108696	gain
3L	10506119	0.0163043	gain
3L	10506270	0.0108696	gain
3L	10696837	0.0561798	gain
3L	10772013	0.010989	gain
3L	7532764	0.0108696	gain
3L	8525642	0.00543478	gain
3L	8528738	0.0494506	gain
3L	9968511	0.0706522	gain
3L	10858449	0.0108696	gain
3L	10858453	0.0108696	gain
3L	11064911	0.0879121	gain
3L	11092619	0.00543478	gain
3L	11092785	0.00549451	gain
3L	11065003	0.0108696	gain
3L	11129238	0.0108696	gain
3L	11136211	0.0815217	gain
3L	11509379	0.0108696	gain
3L	11552840	0.0108696	gain
3L	11576876	0.0815217	gain
3L	11576995	0.0271739	gain
3L	11631584	0.0217391	gain
3L	11684014	0.0384615	gain
3L	11684266	0.192308	gain
3L	11684293	0.203297	gain
3L	11691351	0.08125	gain
3L	11691665	0.0108696	gain
3L	11707561	0.0108696	gain
3L	11721111	0.0163043	gain
3L	11765909	0.0217391	gain
3L	11766091	0.0164835	gain
3L	11789805	0.0652174	gain
3L	11795620	0.0163043	gain
3L	11822025	0.0163043	gain
3L	11821513	0.0163043	gain
3L	11825719	0.0869565	gain
3L	11938754	0.0108696	gain
3L	12042398	0.18	gain
3L	12139046	0.0163043	gain
3L	12149337	0.0706522	gain
3L	12175032	0.0108696	gain
3L	12175348	0.00543478	gain
3L	12220612	0.0879121	gain
3L	12295914	0.0108696	gain
3L	12310858	0.00543478	gain
3L	12348073	0.583333	gain
3L	12348098	0.445055	gain
3L	12351269	0.010989	gain
3L	12351282	0.048913	gain
3L	12351440	0.0108696	gain
[truncated: 154,644 more rows]

## Sheet: S17BFig
Chromosome	Position	DAF	Group
chr2R	4130998	0.0099	gain
chr2R	4744469	0.02094	gain
chr2R	5122216	0.00493	gain
chr2R	5519462	0.00995	gain
chr2R	5519513	0.00995	gain
chr2R	5690944	0.01471	gain
chr2R	5805348	0.00488	gain
chr2R	5957694	0.00493	gain
chr2R	6017798	0.00493	gain
chr2R	5702294	0.14948	gain
chr2R	5726774	0.00488	gain
chr2R	5894306	0.0198	gain
chr2R	6050189	0.00488	gain
chr2R	6085366	0.00976	gain
chr2R	6246317	0.03415	gain
chr2R	6502682	0.00488	gain
chr2R	6502807	0.0197	gain
chr2R	6610508	0.02551	gain
chr2R	6610851	0.00488	gain
chr2R	6704524	0.08586	gain
chr2R	6712088	0.05528	gain
chr2R	6740569	0.05528	gain
chr2R	6757153	0.44565	gain
chr2R	6757191	0.00976	gain
chr2R	6788504	0.01951	gain
chr2R	6828603	0.01485	gain
chr2R	6971375	0.065	gain
chr2R	6214603	0.01478	gain
chr2R	6811091	0.00488	gain
chr2R	6992830	0.00985	gain
chr2R	7012518	0.24352	gain
chr2R	7038497	0.0049	gain
chr2R	7529270	0.00488	gain
chr2R	7565652	0.0098	gain
chr2R	7674529	0.00976	gain
chr2R	7698874	0.0603	gain
chr2R	7722206	0.00488	gain
chr2R	7722417	0.05584	gain
chr2R	7722537	0.00493	gain
chr2R	7806779	0.00995	gain
chr2R	7812634	0.03431	gain
chr2R	7823547	0.00488	gain
chr2R	7847263	0.02439	gain
chr2R	7847312	0.01463	gain
chr2R	7927591	0.18687	gain
chr2R	7955434	0.00488	gain
chr2R	7955515	0.00488	gain
chr2R	7955685	0.00976	gain
chr2R	7930974	0.0098	gain
chr2R	7983991	0.01471	gain
chr2R	8161113	0.00488	gain
chr2R	8366543	0.0297	gain
chr2R	7781751	0.0049	gain
chr2R	8106411	0.00488	gain
chr2R	8462796	0.66667	gain
chr2R	8565977	0.00505	gain
chr2R	8614756	0.065	gain
chr2R	8614831	0.01463	gain
chr2R	8521719	0.00488	gain
chr2R	8521977	0.07653	gain
chr2R	8531943	0.05641	gain
chr2R	8615968	0.00488	gain
chr2R	8649786	0.01471	gain
chr2R	7476688	0.09896	gain
chr2R	7500005	0.0396	gain
chr2R	7500055	0.02463	gain
chr2R	7637102	0.03483	gain
chr2R	7639167	0.0049	gain
chr2R	7916885	0.11224	gain
chr2R	7961837	0.00976	gain
chr2R	8031608	0.0049	gain
chr2R	8089515	0.01463	gain
chr2R	8145650	0.00488	gain
chr2R	8148995	0.0796	gain
chr2R	8745957	0.00976	gain
chr2R	8900180	0.0297	gain
chr2R	8920286	0.08543	gain
chr2R	9092603	0.0098	gain
chr2R	9132534	0.0049	gain
chr2R	9308632	0.02513	gain
chr2R	9494658	0.01485	gain
chr2R	10211104	0.0098	gain
chr2R	10223477	0.00488	gain
chr2R	10227929	0.01478	gain
chr2R	10233405	0.00488	gain
chr2R	10233752	0.02985	gain
chr2R	10234547	0.00488	gain
chr2R	10237166	0.00488	gain
chr2R	10276340	0.0049	gain
chr2R	10276417	0.15897	gain
chr2R	10380041	0.01951	gain
chr2R	10380075	0.00995	gain
chr2R	7674379	0.03902	gain
chr2R	8567151	0.00493	gain
chr2R	8567166	0.00985	gain
chr2R	8592273	0.00495	gain
chr2R	8914652	0.18325	gain
chr2R	8914977	0.00488	gain
chr2R	9069144	0.00488	gain
chr2R	9131890	0.00488	gain
chr2R	9137762	0.31088	gain
chr2R	9137766	0.10553	gain
chr2R	9186315	0.02439	gain
chr2R	9191590	0.0098	gain
chr2R	9192044	0.2132	gain
chr2R	9256329	0.73057	gain
chr2R	9285055	0.00488	gain
chr2R	9291868	0.00488	gain
chr2R	9292101	0.02956	gain
chr2R	9388839	0.76684	gain
chr2R	9414830	0.0597	gain
chr2R	9423633	0.0603	gain
chr2R	9426812	0.08947	gain
chr2R	9427078	0.00976	gain
chr2R	9440820	0.00488	gain
chr2R	9444831	0.00976	gain
chr2R	9837030	0.08374	gain
chr2R	9837181	0.0049	gain
chr2R	9863686	0.0201	gain
chr2R	9863879	0.10448	gain
chr2R	9926668	0.16402	gain
chr2R	9943377	0.01478	gain
chr2R	9959841	0.0098	gain
chr2R	10052759	0.00985	gain
chr2R	10087102	0.01951	gain
chr2R	10068654	0.01961	gain
chr2R	10252095	0.00488	gain
chr2R	10303406	0.00488	gain
chr2R	10304067	0.03608	gain
chr2R	10304578	0.02463	gain
chr2R	10314165	0.00488	gain
chr2R	10355816	0.00976	gain
chr2R	10388582	0.68718	gain
chr2R	10395178	0.01961	gain
chr2R	10421983	0.0049	gain
chr2R	10422025	0.11675	gain
chr2R	10438639	0.00488	gain
chr2R	10444416	0.10345	gain
chr2R	10484315	0.02451	gain
chr2R	10484385	0.07843	gain
chr2R	10484631	0.2973	gain
chr2R	10484771	0.07254	gain
chr2R	10534990	0.01951	gain
chr2R	10569019	0.0049	gain
chr2R	10569321	0.00488	gain
chr2R	10583958	0.00976	gain
chr2R	10673528	0.00488	gain
chr2R	10673680	0.00488	gain
chr2R	10728682	0.01485	gain
chr2R	10798491	0.00976	gain
chr2R	10813145	0.00976	gain
chr2R	10819293	0.27551	gain
chr2R	10819583	0.0098	gain
chr2R	10819695	0.0049	gain
chr2R	10853931	0.0098	gain
chr2R	10874143	0.0049	gain
chr2R	10874314	0.00488	gain
chr2R	10874412	0.0201	gain
chr2R	10874764	0.01961	gain
chr2R	9746569	0.02475	gain
chr2R	9746859	0.05025	gain
chr2R	10430568	0.00488	gain
chr2R	10894266	0.04975	gain
chr2R	10894463	0.00488	gain
chr2R	11099832	0.13846	gain
chr2R	11106636	0.20812	gain
chr2R	11174043	0.00488	gain
chr2R	11198587	0.1399	gain
chr2R	11198704	0.145	gain
chr2R	11198732	0.0049	gain
chr2R	11198784	0.34694	gain
chr2R	11248132	0.00488	gain
chr2R	11248173	0.0049	gain
chr2R	11279747	0.04412	gain
chr2R	11289333	0.00488	gain
chr2R	11301969	0.56684	gain
chr2R	11301987	0.5	gain
chr2R	11436330	0.0049	gain
chr2R	11307464	0.00493	gain
chr2R	11324511	0.0049	gain
chr2R	11397077	0.00488	gain
chr2R	11427587	0.82915	gain
chr2R	11604898	0.40104	gain
chr2R	11629417	0.01493	gain
chr2R	11632483	0.03902	gain
chr2R	11640468	0.0098	gain
chr2R	11650954	0.90404	gain
chr2R	11651476	0.00976	gain
chr2R	11678811	0.03465	gain
chr2R	11757569	0.00985	gain
chr2R	11758035	0.22449	gain
chr2R	11758806	0.1641	gain
chr2R	11839399	0.10891	gain
chr2R	11891144	0.0099	gain
chr2R	11891164	0.02956	gain
chr2R	11474853	0.79293	gain
chr2R	11474855	0.00488	gain
chr2R	11475134	0.03415	gain
chr2R	11475504	0.00976	gain
chr2R	11615658	0.00488	gain
chr2R	11615928	0.00488	gain
chr2R	11616018	0.01951	gain
chr2R	12025227	0.10837	gain
chr2R	12163756	0.00976	gain
chr2R	12226378	0.49746	gain
chr2R	12254354	0.36548	gain
chr2R	11989248	0.21244	gain
chr2R	12028344	0.06404	gain
chr2R	12028424	0.00493	gain
chr2R	12034063	0.00488	gain
chr2R	12337840	0.00488	gain
chr2R	12342064	0.5082	gain
chr2R	12395391	0.02463	gain
chr2R	12395511	0.89848	gain
chr2R	12419376	0.01471	gain
chr2R	12437362	0.30102	gain
chr2R	12437421	0.00488	gain
chr2R	12453346	0.18408	gain
chr2R	12468081	0.00493	gain
chr2R	12612757	0.03465	gain
chr2R	12614181	0.00488	gain
chr2R	12648105	0.06897	gain
chr2R	12661673	0.0603	gain
chr2R	12705543	0.11111	gain
chr2R	12722457	0.00488	gain
chr2R	12722878	0.00488	gain
chr2R	12491368	0.01471	gain
chr2R	12504644	0.00488	gain
chr2R	12507099	0.01463	gain
chr2R	12507231	0.32143	gain
chr2R	12529203	0.01463	gain
chr2R	12757600	0.00488	gain
chr2R	12842768	0.00976	gain
chr2R	12878807	0.01463	gain
chr2R	13049650	0.00985	gain
chr2R	13104092	0.03465	gain
chr2R	13122649	0.45641	gain
chr2R	13163872	0.01478	gain
chr2R	13179718	0.00488	gain
chr2R	13211365	0.00488	gain
chr2R	13214775	0.18687	gain
chr2R	13214796	0.09326	gain
chr2R	13219199	0.02475	gain
chr2R	13235192	0.0049	gain
chr2R	13251598	0.02941	gain
chr2R	13256659	0.00976	gain
chr2R	13393275	0.41361	gain
chr2R	13445283	0.01463	gain
chr2R	13593310	0.0098	gain
chr2R	13821795	0.03902	gain
chr2R	13824440	0.00976	gain
chr2R	13260341	0.00976	gain
chr2R	13990512	0.00488	gain
chr2R	18617968	0.00976	gain
chr2R	18631944	0.0198	gain
chr2R	18642757	0.0098	gain
chr2R	18652556	0.48404	gain
chr2R	18744787	0.48718	gain
chr2R	18744931	0.00493	gain
chr2R	18767135	0.38071	gain
chr2R	18767143	0.37879	gain
chr2R	18767177	0.00488	gain
chr2R	18767226	0.00488	gain
chr2R	18796653	0.105	gain
chr2R	18824633	0.12808	gain
chr2R	18830450	0.06122	gain
chr2R	18947581	0.00488	gain
chr2R	20280594	0.0829	gain
chr2R	20630961	0.12821	gain
chr2R	20646377	0.00488	gain
chr2R	20646436	0.03431	gain
chr2R	20646504	0.00488	gain
chr2R	20670915	0.00976	gain
chr2R	20978265	0.0049	gain
chr2R	20979050	0.00976	gain
chr2R	20979257	0.59487	gain
chr2R	20979475	0.0049	gain
chr2R	20996279	0.67857	gain
chr2R	20996663	0.00488	gain
chr2R	21139089	0.0049	gain
chr2R	21141753	0.00488	gain
chr2R	21217415	0.02158	gain
chr2R	21250812	0.00488	gain
chr2R	21312443	0.00488	gain
chr2R	21607334	0.00488	gain
chr2R	21662128	0.00488	gain
chr2R	21688788	0.0049	gain
chr2R	21757365	0.00493	gain
chr2R	22080734	0.01081	gain
chr2R	7407405	0.00985	gain
chr2R	7407633	0.01951	gain
chr2R	7440736	0.00495	gain
chr2R	7442866	0.00488	gain
chr2R	7443049	0.46774	gain
chr2R	7463106	0.0049	gain
chr2R	7540334	0.0197	gain
chr2R	7545690	0.00488	gain
chr2R	7613670	0.03553	gain
chr2R	7613717	0.01485	gain
chr2R	8167981	0.17766	gain
chr2R	13991413	0.02985	gain
chr2R	9584539	0.02475	gain
chr2R	9794497	0.0049	gain
chr2R	9794855	0.40816	gain
chr2R	9794894	0.34507	gain
chr2R	9839779	0.00976	gain
chr2R	9971462	0.01961	gain
chr2R	10266188	0.26154	gain
chr2R	10266271	0.03941	gain
chr2R	10731081	0.01951	gain
chr2R	10731364	0.01951	gain
chr2R	11303276	0.00976	gain
chr2R	11382972	0.18182	gain
chr2R	12391693	0.00488	gain
chr2R	12423506	0.0201	gain
chr2R	12423535	0.10606	gain
chr2R	12435834	0.00488	gain
chr2R	12869178	0.46392	gain
chr2R	12980071	0.00488	gain
chr2R	13210775	0.00976	gain
chr2R	13295676	0.26804	gain
chr2R	13295835	0.1194	gain
chr2R	13502510	0.01463	gain
chr2R	13502737	0.00493	gain
chr2R	13521883	0.23737	gain
chr2R	13593671	0.0049	gain
chr2R	13424451	0.00488	gain
chr2R	13552007	0.15657	gain
chr2R	13605524	0.00488	gain
chr2R	13605591	0.0199	gain
chr2R	13770936	0.0098	gain
chr2R	13827102	0.00488	gain
chr2R	13840061	0.1407	gain
chr2R	13846765	0.11443	gain
chr2R	13846835	0.0199	gain
chr2R	13943364	0.00493	gain
chr2R	13960360	0.03431	gain
chr2R	13964755	0.00976	gain
chr2R	13971151	0.03483	gain
chr2R	13979521	0.00488	gain
chr2R	14010199	0.03483	gain
chr2R	13961183	0.01471	gain
chr2R	14091085	0.18182	gain
chr2R	14212070	0.00488	gain
chr2R	14270818	0.00976	gain
chr2R	14278569	0.0049	gain
chr2R	14278758	0.00488	gain
chr2R	14315191	0.01485	gain
chr2R	14367988	0.03431	gain
chr2R	14432136	0.025	gain
chr2R	14458645	0.26131	gain
chr2R	14481364	0.00976	gain
chr2R	14601306	0.0049	gain
chr2R	14603622	0.07389	gain
chr2R	14606961	0.00488	gain
chr2R	14860694	0.02985	gain
chr2R	14906075	0.01961	gain
chr2R	14907209	0.10891	gain
chr2R	14917293	0.15897	gain
chr2R	14926721	0.01951	gain
chr2R	14953553	0.00488	gain
chr2R	14975923	0.01478	gain
chr2R	15128832	0.00976	gain
chr2R	15147822	0.095	gain
chr2R	15185275	0.00488	gain
chr2R	15218451	0.0495	gain
chr2R	15241529	0.05419	gain
chr2R	15308947	0.00495	gain
chr2R	15323127	0.00488	gain
chr2R	15424828	0.06468	gain
chr2R	15427990	0.00976	gain
chr2R	15555766	0.0098	gain
chr2R	15555784	0.0098	gain
chr2R	15559285	0.00488	gain
chr2R	15573790	0.19689	gain
chr2R	15573795	0.00488	gain
chr2R	15614993	0.74611	gain
chr2R	15699843	0.00493	gain
chr2R	15700284	0.0049	gain
chr2R	15700300	0.38971	gain
chr2R	15701028	0.00503	gain
chr2R	15727721	0.00488	gain
chr2R	15794643	0.08163	gain
chr2R	15794666	0.00488	gain
chr2R	15794710	0.03941	gain
chr2R	15834690	0.00493	gain
chr2R	15931800	0.00976	gain
chr2R	15931882	0.0098	gain
chr2R	15934821	0.13433	gain
chr2R	15934893	0.0098	gain
chr2R	15950672	0.02538	gain
chr2R	15950799	0.0049	gain
chr2R	15989270	0.01463	gain
chr2R	16001406	0.69388	gain
chr2R	16089692	0.00488	gain
chr2R	16098518	0.00488	gain
chr2R	16143208	0.00488	gain
chr2R	16150169	0.0049	gain
chr2R	16150340	0.0303	gain
chr2R	16150493	0.00488	gain
chr2R	16164126	0.00976	gain
chr2R	16181691	0.06633	gain
chr2R	16195998	0.0049	gain
chr2R	16209711	0.02451	gain
chr2R	16225293	0.06736	gain
chr2R	16230531	0.0049	gain
chr2R	16259350	0.00976	gain
chr2R	16259560	0.00488	gain
chr2R	16272238	0.00976	gain
chr2R	16307728	0.02956	gain
chr2R	16308031	0.0099	gain
chr2R	16343486	0.01951	gain
chr2R	16364347	0.10204	gain
chr2R	16364402	0.10396	gain
chr2R	16365092	0.09901	gain
chr2R	16419312	0.03061	gain
chr2R	16435916	0.01951	gain
chr2R	16516512	0.13793	gain
chr2R	16517001	0.01471	gain
chr2R	16566082	0.67179	gain
chr2R	16575713	0.01478	gain
chr2R	16576241	0.34694	gain
chr2R	16576376	0.02525	gain
chr2R	16579710	0.44388	gain
chr2R	16607741	0.03902	gain
chr2R	16706152	0.12315	gain
chr2R	16731070	0.0098	gain
chr2R	16731114	0.00488	gain
chr2R	16732211	0.02956	gain
chr2R	16773856	0.00488	gain
chr2R	16780186	0.00488	gain
chr2R	16780540	0.0101	gain
chr2R	16925448	0.05729	gain
chr2R	16925597	0.01961	gain
chr2R	17005591	0.0049	gain
chr2R	17048927	0.10448	gain
chr2R	17062966	0.00976	gain
chr2R	16898536	0.0049	gain
chr2R	17081501	0.00488	gain
chr2R	17133478	0.01478	gain
chr2R	17133507	0.00976	gain
chr2R	17419807	0.39378	gain
chr2R	17440824	0.00488	gain
chr2R	17447281	0.005	gain
chr2R	17453415	0.02451	gain
chr2R	17456539	0.01463	gain
chr2R	17469636	0.0201	gain
chr2R	17484572	0.08	gain
chr2R	17484585	0.01471	gain
chr2R	17484642	0.30256	gain
chr2R	17485230	0.08333	gain
chr2R	17493773	0.085	gain
chr2R	17502517	0.00498	gain
chr2R	17509600	0.00976	gain
chr2R	17535071	0.62567	gain
chr2R	17590403	0.05941	gain
chr2R	17637455	0.00493	gain
chr2R	17664877	0.02439	gain
chr2R	17678675	0.01471	gain
chr2R	17420885	0.00488	gain
chr2R	17451227	0.00515	gain
chr2R	17452544	0.06566	gain
chr2R	17593167	0.0099	gain
chr2R	17593488	0.0049	gain
chr2R	17593801	0.00976	gain
chr2R	17695255	0.00488	gain
chr2R	17708667	0.005	gain
chr2R	17708860	0.01463	gain
chr2R	17719252	0.02525	gain
chr2R	17728391	0.01485	gain
chr2R	17729157	0.03448	gain
chr2R	17733253	0.02	gain
chr2R	17739651	0.00976	gain
chr2R	17750328	0.07463	gain
chr2R	17757471	0.00995	gain
chr2R	17793583	0.01951	gain
chr2R	17802514	0.00488	gain
chr2R	17843640	0.0098	gain
chr2R	17843652	0.00488	gain
chr2R	17846731	0.10556	gain
chr2R	17856352	0.09045	gain
chr2R	17856583	0.26601	gain
chr2R	17856628	0.00488	gain
chr2R	17860767	0.64583	gain
chr2R	18049610	0.00495	gain
chr2R	18049687	0.0359	gain
chr2R	18135502	0.00488	gain
chr2R	18156765	0.01951	gain
chr2R	18156776	0.00976	gain
chr2R	18158155	0.25773	gain
chr2R	18167244	0.0098	gain
chr2R	18292569	0.0099	gain
chr2R	18293194	0.04082	gain
chr2R	18293570	0.03125	gain
chr2R	18293636	0.43229	gain
chr2R	18294791	0.0051	gain
chr2R	18294873	0.09901	gain
chr2R	18297848	0.0396	gain
chr2R	18356873	0.04412	gain
chr2R	18357293	0.04926	gain
chr2R	18387981	0.20707	gain
chr2R	18397756	0.02463	gain
chr2R	18414923	0.18974	gain
chr2R	18414933	0.02463	gain
chr2R	18426694	0.03448	gain
chr2R	18447223	0.03448	gain
chr2R	18447342	0.03922	gain
chr2R	18451352	0.0098	gain
chr2R	18536906	0.0439	gain
chr2R	18540214	0.00976	gain
chr2R	18582862	0.05419	gain
chr2R	18611172	0.0796	gain
chr2R	18673124	0.03431	gain
chr2R	18688433	0.00488	gain
chr2R	18718300	0.00976	gain
chr2R	18718321	0.00508	gain
chr2R	18718517	0.00976	gain
chr2R	18802560	0.00488	gain
chr2R	18803257	0.01951	gain
chr2R	18987476	0.0049	gain
chr2R	18989428	0.05392	gain
chr2R	18991079	0.0049	gain
chr2R	19032160	0.00488	gain
chr2R	19032319	0.05911	gain
chr2R	19067338	0.0049	gain
chr2R	19090093	0.00976	gain
chr2R	19155411	0.00488	gain
chr2R	19165302	0.00488	gain
chr2R	19165884	0.16327	gain
chr2R	19165926	0.39896	gain
chr2R	19165991	0.3886	gain
chr2R	19179549	0.0098	gain
chr2R	19249434	0.11558	gain
chr2R	19275788	0.00488	gain
chr2R	19356215	0.0049	gain
chr2R	19373662	0.00488	gain
chr2R	19376716	0.00488	gain
chr2R	19423857	0.14796	gain
chr2R	19425115	0.00488	gain
chr2R	19436734	0.04433	gain
chr2R	19456381	0.02439	gain
chr2R	19628783	0.01471	gain
chr2R	19630925	0.00488	gain
chr2R	19630994	0.01471	gain
chr2R	19669731	0.02985	gain
chr2R	19843576	0.0099	gain
chr2R	19956226	0.01961	gain
chr2R	20257306	0.00488	gain
chr2R	20274617	0.03431	gain
chr2R	20289591	0.00488	gain
chr2R	20313699	0.00488	gain
chr2R	20321003	0.02439	gain
chr2R	20321111	0.17	gain
chr2R	20505157	0.0099	gain
chr2R	20792185	0.08416	gain
chr2R	20831996	0.00488	gain
chr2R	20832410	0.03448	gain
chr2R	20698844	0.17297	gain
chr2R	20986483	0.00488	gain
chr2R	21084369	0.00488	gain
chr2R	21183429	0.00488	gain
chr2R	21193773	0.03902	gain
chr2R	21217755	0.06436	gain
chr2R	21386389	0.00985	gain
chr2R	21386466	0.15979	gain
chr2R	21607731	0.02488	gain
chr2R	21646245	0.00488	gain
chr2R	22137494	0.04145	gain
chr2R	22137837	0.00976	gain
chr2R	15513584	0.0396	gain
chr2R	15542679	0.14646	gain
chr2R	16014927	0.00488	gain
chr2R	20562913	0.00488	gain
chr2R	20618088	0.0098	gain
chr2R	20870398	0.00976	gain
chr2R	20874718	0.02525	gain
chr2R	20897404	0.02488	gain
chr2R	20902862	0.00488	gain
chr2R	21250979	0.0098	gain
chr2R	21251024	0.08122	gain
chr2R	21378694	0.00976	gain
chr2R	21379187	0.0495	gain
chr2R	21057096	0.01508	gain
chr2R	21097967	0.0049	gain
chr2R	21098085	0.01463	gain
chr2R	21210895	0.04523	gain
chr2R	21255820	0.0201	gain
chr2R	21257727	0.02	gain
chr2R	21302129	0.00488	gain
chr2R	21497875	0.0049	gain
chr2R	21502128	0.02927	gain
chr2R	21506248	0.08543	gain
chr2R	21506255	0.1407	gain
chr2R	21522602	0.01471	gain
chr2R	21536788	0.13433	gain
chr2R	21546849	0.17333	gain
chr2R	21664288	0.23037	gain
chr2R	21675166	0.01471	gain
chr2R	21691132	0.00488	gain
chr2R	21701533	0.125	gain
chr2R	21717832	0.00976	gain
chr2R	21872264	0.02463	gain
chr2R	21872305	0.25128	gain
chr2R	21872666	0.38889	gain
chr2R	21883437	0.00976	gain
chr2R	22039358	0.35979	gain
chr2R	22060994	0.09091	gain
chr2R	22179705	0.01951	gain
chr2R	22179807	0.00488	gain
chr2R	22228504	0.00493	gain
chr2R	22293560	0.00488	gain
chr2R	22346674	0.00493	gain
chr2R	22360275	0.07	gain
chr2R	22372865	0.01463	gain
chr2R	22404396	0.19895	gain
chr2R	22411815	0.00515	gain
chr2R	22543698	0.0049	gain
chr2R	22561049	0.03431	gain
chr2R	22561998	0.01951	gain
chr2R	22562060	0.12755	gain
chr2R	22597303	0.62694	gain
chr2R	22597461	0.0098	gain
chr2R	22597746	0.01471	gain
chr2R	22620258	0.08458	gain
chr2R	22620494	0.12	gain
chr2R	22643814	0.01961	gain
chr2R	22643843	0.06897	gain
chr2R	22660213	0.01471	gain
chr2R	22660461	0.105	gain
chr2R	22667786	0.01471	gain
chr2R	22704443	0.02463	gain
chr2R	22806171	0.00976	gain
chr2R	22798245	0.00985	gain
chr2R	22806493	0.01951	gain
chr2R	22818819	0.21939	gain
chr2R	22896835	0.0098	gain
chr2R	22925110	0.02941	gain
chr2R	22985376	0.02463	gain
chr2R	23074839	0.11795	gain
chr2R	23247827	0.0796	gain
chr2R	23273783	0.0098	gain
chr2R	23274121	0.01961	gain
chr2R	23274847	0.04975	gain
chr2R	21707769	0.00976	gain
chr2R	23055628	0.65926	gain
chr2R	23055644	0.0049	gain
chr2R	23359325	0.00493	gain
chr2R	23383410	0.00488	gain
chr2R	23393138	0.01471	gain
chr2R	23395208	0.00488	gain
chr2R	23395398	0.00488	gain
chr2R	23431891	0.02927	gain
chr2R	23523292	0.00488	gain
chr2R	23554677	0.30964	gain
chr2R	23583899	0.03922	gain
chr2R	23583949	0.00488	gain
chr2R	23632732	0.01463	gain
chr2R	23632779	0.00488	gain
chr2R	23697766	0.00488	gain
chr2R	23862180	0.02451	gain
chr2R	23870595	0.00488	gain
chr2R	23894935	0.04975	gain
chr2R	23882404	0.00488	gain
chr2R	23903772	0.2449	gain
chr2R	23944067	0.29897	gain
chr2R	23944154	0.13433	gain
chr2R	23907762	0.1164	gain
chr2R	23979670	0.00488	gain
chr2R	23979765	0.00488	gain
chr2R	24037765	0.43229	gain
chr2R	24037787	0.26131	gain
chr2R	24031345	0.04592	gain
chr2R	24064526	0.63021	gain
chr2R	24064643	0.00488	gain
chr2R	24074766	0.01471	gain
chr2R	24099471	0.00976	gain
chr2R	24125530	0.00488	gain
chr2R	24295505	0.05882	gain
chr2R	24342986	0.0049	gain
chr2R	24343571	0.22613	gain
chr2R	24410493	0.17677	gain
chr2R	24414560	0.47692	gain
chr2R	24414595	0.08374	gain
chr2R	24455828	0.00488	gain
chr2R	24574855	0.00488	gain
chr2R	24579635	0.00488	gain
chr2R	24581923	0.00488	gain
chr2R	24599699	0.00488	gain
chr2R	24631171	0.59794	gain
chr2R	24684788	0.00976	gain
chr2R	24763068	0.08458	gain
chr2R	24767758	0.00488	gain
chr2R	24870184	0.0049	gain
chr2R	24881786	0.00488	gain
chr2R	24892391	0.03415	gain
chr2R	24904141	0.00488	gain
chr2R	24940453	0.01463	gain
chr2R	24948937	0.05941	gain
chr2R	24949289	0.00488	gain
chr2R	24961823	0.00488	gain
chr2R	24961997	0.0396	gain
chr2R	24987124	0.01961	gain
chr2R	25027732	0.03922	gain
chr2R	9546969	0.01463	gain
chr2R	23948964	0.00488	gain
chr2R	23949062	0.00976	gain
chr2R	24082758	0.00495	gain
chr2R	24402081	0.31016	gain
chr2R	24874756	0.00488	gain
chr3R	6678506	0.0201	gain
chr3R	4252996	0.00985	gain
chr3R	4280390	0.00976	gain
chr3R	4419318	0.09794	gain
chr3R	4471491	0.0099	gain
chr3R	6791900	0.0198	gain
chr3R	4659853	0.01478	gain
chr3R	4680351	0.005	gain
chr3R	5566130	0.00488	gain
chr3R	6740149	0.01463	gain
chr3R	6741393	0.02513	gain
chr3R	7136347	0.0049	gain
chr3R	7920521	0.01508	gain
chr3R	7962554	0.00976	gain
chr3R	4641543	0.01471	gain
chr3R	5308078	0.0098	gain
chr3R	5358330	0.0197	gain
chr3R	5612107	0.00488	gain
chr3R	6405795	0.01	gain
chr3R	6566518	0.00985	gain
chr3R	6593089	0.00488	gain
chr3R	7150832	0.0049	gain
chr3R	6644414	0.02985	gain
chr3R	7658454	0.01961	gain
chr3R	7886220	0.02451	gain
chr3R	6456303	0.065	gain
chr3R	5086841	0.00498	gain
chr3R	6380502	0.00976	gain
chr3R	6392075	0.16757	gain
chr3R	6392449	0.00498	gain
chr3R	7219535	0.14136	gain
chr3R	7219560	0.00995	gain
chr3R	8935758	0.00976	gain
chr3R	9623040	0.02618	gain
chr3R	4811836	0.06468	gain
chr3R	5151211	0.01531	gain
chr3R	5153597	0.12371	gain
chr3R	10125380	0.00488	gain
chr3R	10613196	0.0049	gain
chr3R	10639280	0.00488	gain
chr3R	5375030	0.0049	gain
chr3R	5563576	0.00488	gain
chr3R	5588287	0.00488	gain
chr3R	5685407	0.00488	gain
chr3R	5939665	0.00493	gain
chr3R	6005253	0.0049	gain
chr3R	6436805	0.00488	gain
chr3R	6629320	0.04737	gain
chr3R	6998661	0.0049	gain
chr3R	7391449	0.02956	gain
chr3R	7638949	0.01961	gain
chr3R	7639328	0.0098	gain
chr3R	7809887	0.00488	gain
chr3R	7815031	0.00493	gain
chr3R	7815117	0.035	gain
chr3R	7895919	0.02488	gain
chr3R	7999915	0.15544	gain
chr3R	7999935	0.15544	gain
chr3R	8001916	0.0049	gain
chr3R	8009209	0.00495	gain
chr3R	8013831	0.00488	gain
chr3R	8027103	0.06633	gain
chr3R	8105666	0.05941	gain
chr3R	8105796	0.00488	gain
chr3R	8233891	0.0098	gain
chr3R	8243769	0.05528	gain
chr3R	8305272	0.00488	gain
chr3R	8350048	0.00488	gain
chr3R	8578410	0.09645	gain
chr3R	8654629	0.03431	gain
chr3R	8654723	0.00976	gain
chr3R	8799651	0.02475	gain
chr3R	8862857	0.00976	gain
chr3R	8867291	0.0049	gain
chr3R	9006485	0.00488	gain
chr3R	9014177	0.23077	gain
chr3R	9014798	0.00488	gain
chr3R	9047442	0.00493	gain
chr3R	9047593	0.0049	gain
chr3R	9157733	0.00493	gain
chr3R	9342206	0.01485	gain
chr3R	9342480	0.00488	gain
chr3R	9342587	0.0098	gain
chr3R	9410237	0.00493	gain
chr3R	9456492	0.05473	gain
chr3R	9419541	0.01951	gain
chr3R	9440706	0.00488	gain
chr3R	9498337	0.045	gain
chr3R	9729829	0.00505	gain
chr3R	9730224	0.01463	gain
chr3R	9730675	0.03158	gain
chr3R	9768908	0.0099	gain
chr3R	9791191	0.00488	gain
chr3R	9801400	0.08163	gain
chr3R	9808973	0.00976	gain
chr3R	9997323	0.00976	gain
chr3R	10112593	0.30256	gain
chr3R	10144733	0.0049	gain
chr3R	10144983	0.05528	gain
chr3R	10378058	0.60753	gain
chr3R	10687184	0.00488	gain
chr3R	10750682	0.01744	gain
chr3R	10751041	0.02475	gain
chr3R	10761494	0.13918	gain
chr3R	10854778	0.26316	gain
chr3R	10868210	0.01478	gain
chr3R	10885662	0.0049	gain
chr3R	10893253	0.00488	gain
chr3R	10972897	0.0098	gain
chr3R	11328547	0.005	gain
chr3R	11569304	0.00488	gain
chr3R	11623766	0.0049	gain
chr3R	11667466	0.00488	gain
chr3R	11722202	0.01478	gain
chr3R	11777726	0.00985	gain
chr3R	5835076	0.06091	gain
chr3R	5841633	0.00976	gain
chr3R	8962581	0.08163	gain
chr3R	8962770	0.03448	gain
chr3R	11542112	0.00488	gain
chr3R	11542289	0.00488	gain
chr3R	11371552	0.02927	gain
chr3R	11806494	0.0049	gain
chr3R	11810542	0.09901	gain
chr3R	11810614	0.00488	gain
chr3R	11810786	0.0396	gain
chr3R	11813027	0.02985	gain
chr3R	12096099	0.0049	gain
chr3R	12096374	0.00488	gain
chr3R	12098435	0.00488	gain
chr3R	12382684	0.00488	gain
chr3R	12393381	0.00488	gain
chr3R	12393449	0.00488	gain
chr3R	12393694	0.02451	gain
chr3R	12406700	0.01961	gain
chr3R	12522470	0.02463	gain
chr3R	12548174	0.01515	gain
chr3R	12561030	0.0199	gain
chr3R	12561492	0.82979	gain
chr3R	12654852	0.15306	gain
chr3R	12662966	0.00488	gain
chr3R	12692559	0.0297	gain
chr3R	12857507	0.0597	gain
chr3R	12977232	0.00488	gain
chr3R	12998248	0.00488	gain
chr3R	13011274	0.01478	gain
chr3R	13072441	0.00488	gain
chr3R	13332773	0.10101	gain
chr3R	13333932	0.03922	gain
chr3R	13367542	0.04975	gain
chr3R	13379678	0.0049	gain
chr3R	13382963	0.01463	gain
chr3R	13434821	0.17949	gain
chr3R	13609224	0.0098	gain
chr3R	13673565	0.03483	gain
chr3R	13674010	0.06533	gain
chr3R	13676632	0.05076	gain
chr3R	13700586	0.32979	gain
chr3R	13771980	0.0098	gain
chr3R	13661543	0.01961	gain
chr3R	14625404	0.00488	gain
chr3R	14625471	0.04455	gain
chr3R	15274741	0.01471	gain
chr3R	15328888	0.0049	gain
chr3R	15933907	0.1005	gain
chr3R	16049691	0.00976	gain
chr3R	16442978	0.01515	gain
chr3R	16472616	0.00488	gain
chr3R	16477436	0.01478	gain
chr3R	6199018	0.00488	gain
chr3R	6287797	0.06468	gain
chr3R	6291767	0.00488	gain
chr3R	6315113	0.06061	gain
chr3R	12777902	0.0049	gain
chr3R	12848262	0.01961	gain
chr3R	8217973	0.0049	gain
chr3R	8217979	0.00488	gain
chr3R	14310453	0.12245	gain
chr3R	14361711	0.00488	gain
chr3R	14554402	0.45652	gain
chr3R	14731008	0.025	gain
chr3R	14879576	0.0098	gain
chr3R	15151867	0.0049	gain
chr3R	15151989	0.00493	gain
chr3R	7760843	0.01	gain
chr3R	8301474	0.00488	gain
chr3R	8301483	0.02488	gain
chr3R	11869278	0.0303	gain
chr3R	12916142	0.42541	gain
chr3R	12916258	0.05051	gain
chr3R	12916268	0.0049	gain
chr3R	12961785	0.00985	gain
chr3R	13011969	0.01951	gain
chr3R	13371751	0.46237	gain
chr3R	13415250	0.0098	gain
chr3R	13687582	0.00488	gain
chr3R	13715248	0.02451	gain
chr3R	13813112	0.02451	gain
chr3R	14057172	0.04433	gain
chr3R	14102947	0.0049	gain
chr3R	14107885	0.00488	gain
chr3R	14108223	0.0049	gain
chr3R	14118343	0.68085	gain
chr3R	14122165	0.00488	gain
chr3R	14162725	0.01471	gain
chr3R	14226730	0.01463	gain
chr3R	14229141	0.01961	gain
chr3R	14557531	0.0049	gain
chr3R	15460954	0.00488	gain
chr3R	15460964	0.09137	gain
chr3R	8674110	0.63441	gain
chr3R	16594619	0.00488	gain
chr3R	16643687	0.0049	gain
chr3R	9004133	0.02985	gain
chr3R	14089545	0.00488	gain
chr3R	14089553	0.00488	gain
chr3R	15542397	0.02041	gain
chr3R	15825761	0.07389	gain
chr3R	15834729	0.00985	gain
chr3R	16828102	0.31053	gain
chr3R	16829203	0.20321	gain
chr3R	16934060	0.21164	gain
chr3R	16944191	0.39306	gain
chr3R	10854363	0.01951	gain
chr3R	11240987	0.02235	gain
chr3R	11500216	0.0203	gain
chr3R	11557823	0.04	gain
chr3R	12593601	0.00488	gain
chr3R	12593661	0.0049	gain
chr3R	12648098	0.0404	gain
chr3R	13948670	0.02439	gain
chr3R	13948739	0.00488	gain
chr3R	14125905	0.16418	gain
chr3R	14025890	0.00493	gain
chr3R	14480781	0.09045	gain
chr3R	14481063	0.09948	gain
chr3R	14481336	0.0098	gain
chr3R	14810145	0.01471	gain
chr3R	15475586	0.0197	gain
chr3R	15895958	0.02451	gain
chr3R	15965288	0.07979	gain
chr3R	13279786	0.00488	gain
chr3R	14157366	0.00985	gain
chr3R	14591772	0.00488	gain
chr3R	14596932	0.00488	gain
chr3R	14697269	0.02439	gain
chr3R	14741723	0.00493	gain
chr3R	14741885	0.01478	gain
chr3R	14785421	0.05941	gain
chr3R	15146864	0.00488	gain
chr3R	15147020	0.0197	gain
chr3R	15147327	0.0396	gain
chr3R	15265623	0.0049	gain
chr3R	15340726	0.0197	gain
chr3R	15361582	0.0049	gain
chr3R	15367503	0.00488	gain
chr3R	15666216	0.02513	gain
chr3R	15926131	0.0197	gain
chr3R	16034797	0.0098	gain
chr3R	16188640	0.0098	gain
chr3R	16188670	0.02451	gain
chr3R	16189263	0.03804	gain
chr3R	16194900	0.02956	gain
chr3R	16964564	0.08543	gain
chr3R	16966129	0.21875	gain
chr3R	16966552	0.27957	gain
chr3R	16966706	0.22086	gain
chr3R	16339560	0.02985	gain
chr3R	16403670	0.01485	gain
chr3R	16481189	0.17112	gain
chr3R	16986562	0.00488	gain
chr3R	16991826	0.03158	gain
chr3R	17016527	0.00976	gain
chr3R	17040196	0.30435	gain
chr3R	17120475	0.06897	gain
chr3R	13155655	0.00498	gain
chr3R	11637693	0.00488	gain
chr3R	17613799	0.30366	gain
chr3R	14811573	0.24599	gain
chr3R	15537117	0.03448	gain
chr3R	17095387	0.00488	gain
chr3R	17394560	0.05946	gain
chr3R	17737068	0.01463	gain
chr3R	17774989	0.04945	gain
chr3R	17775925	0.00976	gain
chr3R	17794304	0.09948	gain
chr3R	17805214	0.00488	gain
chr3R	17909397	0.00488	gain
chr3R	17915022	0.0049	gain
chr3R	17921192	0.02874	gain
chr3R	17921271	0.01015	gain
chr3R	17921411	0.0099	gain
chr3R	17947304	0.015	gain
chr3R	18021608	0.0099	gain
chr3R	18052673	0.01961	gain
chr3R	18052798	0.10101	gain
chr3R	18081114	0.00488	gain
chr3R	18095768	0.14583	gain
chr3R	18095873	0.37824	gain
chr3R	18122195	0.06965	gain
chr3R	18169120	0.0199	gain
chr3R	18172933	0.01471	gain
chr3R	18191896	0.02463	gain
chr3R	18199187	0.005	gain
chr3R	18199947	0.05102	gain
chr3R	18200379	0.22751	gain
chr3R	18220227	0.07568	gain
chr3R	18236340	0.01951	gain
chr3R	18298581	0.00488	gain
chr3R	18403041	0.01515	gain
chr3R	18403334	0.01951	gain
chr3R	18480444	0.28796	gain
chr3R	18573186	0.02956	gain
chr3R	18640948	0.00985	gain
chr3R	18641334	0.00488	gain
chr3R	18641417	0.0049	gain
chr3R	18657130	0.0049	gain
chr3R	18669582	0.04478	gain
chr3R	18779566	0.19487	gain
chr3R	18792187	0.34043	gain
chr3R	18848660	0.0098	gain
chr3R	18875702	0.05	gain
chr3R	18906717	0.00488	gain
chr3R	18958689	0.40625	gain
chr3R	18959175	0.00498	gain
chr3R	18959242	0.11979	gain
chr3R	19024024	0.05528	gain
chr3R	19147452	0.00976	gain
chr3R	19164308	0.00488	gain
chr3R	19180192	0.04412	gain
chr3R	19180232	0.01463	gain
chr3R	19325756	0.00976	gain
chr3R	19387917	0.0049	gain
chr3R	19461236	0.00488	gain
chr3R	19476921	0.0197	gain
chr3R	19585601	0.00488	gain
chr3R	19585635	0.05911	gain
chr3R	19603967	0.30851	gain
chr3R	19620674	0.06122	gain
chr3R	19624620	0.06061	gain
chr3R	18980892	0.02513	gain
chr3R	19177015	0.0049	gain
chr3R	19181069	0.25	gain
chr3R	19189774	0.0049	gain
chr3R	19297552	0.0297	gain
chr3R	19648508	0.04878	gain
chr3R	19671678	0.1658	gain
chr3R	19828839	0.02985	gain
chr3R	19829004	0.02475	gain
chr3R	19861250	0.00976	gain
chr3R	19875516	0.00488	gain
chr3R	19914867	0.01951	gain
chr3R	20206435	0.04878	gain
chr3R	20206647	0.00976	gain
chr3R	20211083	0.12935	gain
chr3R	20253852	0.02956	gain
chr3R	20449557	0.00488	gain
chr3R	20481384	0.04839	gain
chr3R	20481462	0.35135	gain
chr3R	20558318	0.0049	gain
chr3R	20564015	0.0049	gain
chr3R	20021248	0.4492	gain
chr3R	20587965	0.0049	gain
chr3R	20634559	0.01471	gain
chr3R	20652440	0.0098	gain
chr3R	20779790	0.24865	gain
chr3R	20783416	0.48634	gain
chr3R	20824215	0.06	gain
chr3R	20831425	0.12435	gain
chr3R	20873018	0.0049	gain
chr3R	20901974	0.57292	gain
chr3R	20989520	0.09548	gain
chr3R	21023857	0.00488	gain
chr3R	21024061	0.00976	gain
chr3R	21059007	0.00976	gain
chr3R	21065335	0.18878	gain
chr3R	21108582	0.0098	gain
chr3R	21130274	0.0049	gain
chr3R	21140903	0.01463	gain
chr3R	21140930	0.00488	gain
chr3R	21140979	0.00976	gain
chr3R	21153417	0.00488	gain
chr3R	21153564	0.0049	gain
chr3R	21153614	0.01471	gain
chr3R	21180972	0.56831	gain
chr3R	21199281	0.0402	gain
chr3R	21349321	0.0049	gain
chr3R	21360276	0.00488	gain
chr3R	21366432	0.00488	gain
chr3R	21372164	0.0049	gain
chr3R	21367693	0.00488	gain
chr3R	21373542	0.00488	gain
chr3R	21379229	0.14433	gain
chr3R	21388880	0.05941	gain
chr3R	21433993	0.05051	gain
chr3R	21569112	0.05	gain
chr3R	21588000	0.01463	gain
chr3R	21632718	0.0049	gain
chr3R	21660235	0.01005	gain
chr3R	21662933	0.00493	gain
chr3R	21662955	0.0049	gain
chr3R	21664537	0.0049	gain
chr3R	21660812	0.0098	gain
chr3R	21749859	0.05366	gain
chr3R	21878593	0.0049	gain
chr3R	21887089	0.00488	gain
chr3R	21887456	0.0201	gain
chr3R	22025492	0.0198	gain
chr3R	22027872	0.0597	gain
chr3R	22087101	0.00493	gain
chr3R	22087178	0.16316	gain
chr3R	22120110	0.00488	gain
chr3R	22124099	0.08333	gain
chr3R	22323335	0.02463	gain
chr3R	22356875	0.2033	gain
chr3R	22362791	0.15263	gain
chr3R	22362888	0.0049	gain
chr3R	22390813	0.02439	gain
chr3R	22406027	0.01463	gain
chr3R	22468564	0.00488	gain
chr3R	22528463	0.0099	gain
chr3R	22570320	0.00976	gain
chr3R	22570322	0.01005	gain
chr3R	22609496	0.00488	gain
chr3R	22609516	0.25258	gain
chr3R	22635806	0.00976	gain
chr3R	22639273	0.00976	gain
chr3R	22639350	0.00976	gain
chr3R	22701863	0.0603	gain
chr3R	22741253	0.02439	gain
chr3R	22745570	0.0049	gain
chr3R	22751145	0.00488	gain
chr3R	22993541	0.2268	gain
chr3R	23010535	0.00493	gain
chr3R	23067220	0.73262	gain
chr3R	23093641	0.01463	gain
chr3R	23141639	0.01463	gain
chr3R	23182148	0.00976	gain
chr3R	23190409	0.01961	gain
chr3R	23190969	0.00562	gain
chr3R	23191033	0.0049	gain
chr3R	23239761	0.00488	gain
chr3R	23279228	0.00488	gain
chr3R	23284176	0.10553	gain
chr3R	23294706	0.01463	gain
chr3R	23356335	0.01047	gain
chr3R	23471534	0.02062	gain
chr3R	23472220	0.00493	gain
chr3R	23525047	0.00488	gain
chr3R	23528879	0.02475	gain
chr3R	23605460	0.0049	gain
chr3R	23728661	0.03431	gain
chr3R	23733433	0.00488	gain
chr3R	23758476	0.32632	gain
chr3R	23764198	0.01485	gain
chr3R	23781818	0.0049	gain
chr3R	23781826	0.00488	gain
chr3R	23820754	0.0099	gain
chr3R	23820926	0.0099	gain
chr3R	23821080	0.01463	gain
chr3R	23821457	0.00488	gain
chr3R	23929268	0.00505	gain
chr3R	23934020	0.00488	gain
chr3R	23987053	0.01	gain
chr3R	24006418	0.0098	gain
chr3R	24030883	0.0049	gain
chr3R	24047557	0.01961	gain
chr3R	24047653	0.76923	gain
chr3R	24047829	0.03448	gain
chr3R	24051753	0.00488	gain
chr3R	24226713	0.00488	gain
chr3R	24252664	0.02577	gain
chr3R	24360115	0.07	gain
chr3R	24456997	0.01478	gain
chr3R	24485838	0.0049	gain
chr3R	17758887	0.00498	gain
chr3R	17762782	0.01471	gain
chr3R	24050684	0.00488	gain
chr3R	24263233	0.02463	gain
chr3R	24263487	0.01005	gain
chr3R	24276632	0.00498	gain
chr3R	24515078	0.00488	gain
chr3R	24530710	0.0049	gain
chr3R	24544729	0.0049	gain
chr3R	24572062	0.00495	gain
chr3R	24572302	0.19786	gain
chr3R	24572306	0.02591	gain
chr3R	24651472	0.12245	gain
chr3R	24720084	0.00488	gain
chr3R	24772197	0.12626	gain
chr3R	24779752	0.01485	gain
chr3R	24788100	0.0099	gain
chr3R	24876576	0.00976	gain
chr3R	24877049	0.0049	gain
chr3R	25039055	0.02451	gain
chr3R	25047765	0.00493	gain
chr3R	25048006	0.16402	gain
chr3R	25051030	0.0098	gain
chr3R	25074906	0.00976	gain
chr3R	25083461	0.0099	gain
chr3R	25132393	0.00976	gain
chr3R	25185297	0.00976	gain
chr3R	25209508	0.01478	gain
chr3R	25230817	0.0197	gain
chr3R	25262459	0.0049	gain
chr3R	25271840	0.02956	gain
chr3R	25281668	0.0049	gain
chr3R	25295410	0.0098	gain
chr3R	25308301	0.10692	gain
chr3R	25382752	0.015	gain
chr3R	25519466	0.0098	gain
chr3R	25584329	0.2381	gain
chr3R	25584449	0.00488	gain
chr3R	25626914	0.01478	gain
chr3R	25639808	0.12563	gain
chr3R	25666898	0.00488	gain
chr3R	25686946	0.045	gain
chr3R	25718541	0.00488	gain
chr3R	25759196	0.02451	gain
chr3R	25761605	0.00976	gain
chr3R	25761726	0.01961	gain
chr3R	25762348	0.11224	gain
chr3R	25775282	0.0098	gain
chr3R	25760375	0.04433	gain
chr3R	25760414	0.04523	gain
chr3R	25776233	0.24615	gain
chr3R	25856240	0.01026	gain
chr3R	25956103	0.00488	gain
chr3R	25963466	0.00488	gain
chr3R	22754757	0.00488	gain
chr3R	22755145	0.0049	gain
chr3R	26062921	0.015	gain
chr3R	26133251	0.00488	gain
chr3R	26258269	0.00976	gain
chr3R	26259136	0.01471	gain
chr3R	24523519	0.01951	gain
chr3R	24523646	0.00976	gain
chr3R	24543418	0.04	gain
chr3R	24655185	0.0049	gain
chr3R	24790075	0.01961	gain
chr3R	24790092	0.0099	gain
chr3R	25900509	0.00508	gain
chr3R	26185274	0.005	gain
chr3R	26875873	0.00488	gain
chr3R	26106896	0.00498	gain
chr3R	26107859	0.01005	gain
chr3R	26107982	0.055	gain
chr3R	26108017	0.05102	gain
chr3R	26117587	0.03902	gain
chr3R	26441132	0.00976	gain
chr3R	26465641	0.02439	gain
chr3R	26536582	0.37173	gain
chr3R	26537422	0.0049	gain
chr3R	26727623	0.00976	gain
chr3R	26799141	0.18033	gain
chr3R	26980632	0.00488	gain
chr3R	26981533	0.02062	gain
chr3R	26981590	0.02083	gain
chr3R	26989829	0.01463	gain
chr3R	26997036	0.48333	gain
chr3R	26997183	0.00488	gain
chr3R	27069683	0.0049	gain
chr3R	26915762	0.0597	gain
chr3R	27111796	0.00488	gain
chr3R	27239200	0.00488	gain
chr3R	27436208	0.04455	gain
chr3R	27436899	0.01493	gain
chr3R	27437448	0.0099	gain
chr3R	27530414	0.1358	gain
chr3R	27530790	0.0099	gain
chr3R	27558884	0.105	gain
chr3R	27607905	0.00488	gain
chr3R	27581384	0.09184	gain
chr3R	27581653	0.00488	gain
chr3R	27649648	0.0197	gain
chr3R	27650715	0.35938	gain
chr3R	27656696	0.14917	gain
chr3R	27677559	0.00488	gain
chr3R	27679349	0.00488	gain
chr3R	27700539	0.00488	gain
chr3R	27905717	0.04	gain
chr3R	27938355	0.0049	gain
chr3R	27988334	0.02475	gain
chr3R	28330907	0.03431	gain
chr3R	28342117	0.0049	gain
chr3R	28811177	0.36066	gain
chr3R	28811237	0.45213	gain
chr3R	28845868	0.01478	gain
chr3R	28887392	0.00488	gain
chr3R	28887672	0.01951	gain
chr3R	29039896	0.00488	gain
chr3R	29240234	0.01015	gain
chr3R	29240323	0.01493	gain
chr3R	29244809	0.01015	gain
chr3R	29255715	0.00488	gain
chr3R	29479330	0.14872	gain
chr3R	29479528	0.00488	gain
chr3R	29479541	0.01493	gain
chr3R	29494875	0.00488	gain
chr3R	29671709	0.00488	gain
chr3R	29692666	0.215	gain
chr3R	29718937	0.01951	gain
chr3R	29773257	0.00976	gain
chr3R	29836534	0.03483	gain
chr3R	29861772	0.40107	gain
chr3R	29868031	0.0603	gain
chr3R	29868571	0.0098	gain
chr3R	27921040	0.0404	gain
chr3R	28682115	0.14213	gain
chr3R	28686263	0.00488	gain
chr3R	28744327	0.0101	gain
chr3R	28744333	0.01471	gain
chr3R	28744616	0.10215	gain
chr3R	28744744	0.00488	gain
chr3R	28744753	0.01463	gain
chr3R	28970215	0.05699	gain
chr3R	29063881	0.01961	gain
chr3R	29088493	0.18878	gain
chr3R	29158180	0.07	gain
chr3R	29297117	0.00985	gain
chr3R	29297119	0.0198	gain
chr3R	29148108	0.05446	gain
chr3R	29659115	0.02488	gain
chr3R	29659277	0.0098	gain
chr3R	29659368	0.84848	gain
chr3R	29782652	0.31016	gain
chr3R	29789412	0.00488	gain
chr3R	30004836	0.05419	gain
chr3R	30004861	0.03553	gain
chr3R	30015152	0.10881	gain
chr3R	30021651	0.00976	gain
chr3R	30039913	0.02956	gain
chr3R	30046600	0.02956	gain
chr3R	30046807	0.04082	gain
chr3R	30099864	0.00488	gain
chr3R	30156427	0.04926	gain
chr3R	30160108	0.01463	gain
chr3R	30180264	0.00976	gain
chr3R	29256500	0.0197	gain
chr3R	29256569	0.0098	gain
chr3R	30208673	0.10256	gain
chr3R	30208747	0.09845	gain
chr3R	30208875	0.00976	gain
chr3R	30250984	0.00488	gain
chr3R	30278154	0.07614	gain
chr3R	30278722	0.03448	gain
chr3R	30388065	0.01471	gain
chr3R	30420125	0.00488	gain
chr3R	30420641	0.00976	gain
chr3R	30424005	0.02439	gain
chr3R	30428150	0.02927	gain
chr3R	30443403	0.00488	gain
chr3R	30453553	0.00488	gain
chr3R	30459539	0.00995	gain
chr3R	30462664	0.08947	gain
chr3R	30506384	0.11558	gain
chr3R	30532773	0.01961	gain
chr3R	30532970	0.00488	gain
chr3R	30546480	0.00976	gain
chr3R	30560108	0.0049	gain
chr3R	30601260	0.00488	gain
chr3R	30601488	0.00488	gain
chr3R	30602217	0.02941	gain
chr3R	30619285	0.01478	gain
chr3R	30621872	0.0396	gain
chr3R	30800781	0.01471	gain
chr3R	30808684	0.00488	gain
chr3R	30809123	0.01478	gain
chr3R	31016354	0.00488	gain
chr3R	31016476	0.00488	gain
chr3R	31039627	0.27895	gain
chr3R	31039726	0.00488	gain
chr3R	31053907	0.00985	gain
chr3R	31060914	0.03465	gain
chr3R	31134532	0.04478	gain
chr3R	31219132	0.17277	gain
chr3R	31225186	0.0049	gain
chr3R	31257713	0.53684	gain
chr3R	31311863	0.09045	gain
chr3R	31395836	0.32642	gain
chr3R	31580271	0.00488	gain
chr3R	31679832	0.01463	gain
chr3R	31725330	0.05473	gain
chr3R	31602978	0.14359	gain
chr3R	31747521	0.00488	gain
chr3R	31758380	0.1623	gain
chr3R	31935156	0.0049	gain
chr3R	31975695	0.00493	gain
chr3R	32052127	0.035	gain
chr3R	32052335	0.03933	gain
chr3R	32052581	0.01463	gain
chr3R	14036031	0.23196	gain
chr3R	14036101	0.18274	gain
chr3R	31777353	0.01961	gain
chr3R	32015249	0.00488	gain
chr3L	75227	0.00495	gain
chr3L	177965	0.01463	gain
chr3L	211455	0.05882	gain
chr3L	258341	0.01463	gain
chr3L	314251	0.01951	gain
chr3L	328292	0.00488	gain
chr3L	347604	0.00488	gain
chr3L	441028	0.03941	gain
chr3L	490291	0.00488	gain
chr3L	500426	0.03015	gain
chr3L	542858	0.0098	gain
chr3L	546158	0.00976	gain
chr3L	547729	0.0049	gain
chr3L	569365	0.00488	gain
chr3L	603870	0.0049	gain
chr3L	681922	0.01478	gain
chr3L	682156	0.0049	gain
chr3L	685269	0.0197	gain
chr3L	690565	0.01961	gain
chr3L	834145	0.00488	gain
chr3L	835743	0.00488	gain
chr3L	914092	0.00488	gain
chr3L	914138	0.00488	gain
chr3L	914210	0.00488	gain
chr3L	914281	0.53846	gain
chr3L	959750	0.00488	gain
chr3L	1201274	0.08333	gain
chr3L	710431	0.00493	gain
chr3L	710520	0.00488	gain
chr3L	755443	0.00488	gain
chr3L	1208989	0.00488	gain
chr3L	1034753	0.06863	gain
chr3L	1007688	0.02439	gain
chr3L	1252112	0.00488	gain
chr3L	1302492	0.0049	gain
chr3L	1313259	0.06	gain
chr3L	1335152	0.0098	gain
chr3L	1437738	0.01951	gain
chr3L	1464087	0.00488	gain
chr3L	1473691	0.08911	gain
chr3L	1475125	0.00488	gain
chr3L	1517013	0.00488	gain
chr3L	1548372	0.01463	gain
chr3L	1730932	0.02451	gain
chr3L	1735660	0.00488	gain
chr3L	2197150	0.51759	gain
chr3L	2197392	0.03431	gain
chr3L	841629	0.0796	gain
chr3L	857104	0.0049	gain
chr3L	1035196	0.375	gain
chr3L	1189641	0.16176	gain
chr3L	1204757	0.03415	gain
chr3L	1564267	0.00976	gain
chr3L	1577004	0.00488	gain
chr3L	1577026	0.00488	gain
chr3L	1588845	0.35354	gain
chr3L	1588951	0.01951	gain
chr3L	1593204	0.00488	gain
chr3L	1754973	0.02451	gain
chr3L	1755214	0.18	gain
chr3L	3008647	0.02439	gain
chr3L	3008654	0.04478	gain
chr3L	2782899	0.00488	gain
chr3L	1333117	0.00976	gain
chr3L	1477711	0.00976	gain
chr3L	3052931	0.00488	gain
chr3L	3148345	0.00488	gain
chr3L	3193192	0.00493	gain
chr3L	1586721	0.01951	gain
chr3L	1586936	0.06373	gain
chr3L	1615697	0.03922	gain
chr3L	1629058	0.16832	gain
chr3L	1645480	0.00488	gain
chr3L	1688990	0.0198	gain
chr3L	1689098	0.00488	gain
chr3L	1689141	0.0049	gain
chr3L	1689143	0.01471	gain
chr3L	1689272	0.00488	gain
chr3L	1835048	0.00488	gain
chr3L	2418007	0.0049	gain
chr3L	2418188	0.47396	gain
chr3L	2541281	0.35678	gain
chr3L	2554157	0.10345	gain
chr3L	2554185	0.01463	gain
chr3L	2629343	0.00488	gain
chr3L	2629373	0.00488	gain
chr3L	2629575	0.75124	gain
chr3L	2689874	0.00488	gain
chr3L	2820385	0.00503	gain
chr3L	2872379	0.01485	gain
chr3L	2872632	0.00498	gain
chr3L	2895129	0.00493	gain
chr3L	3001994	0.00493	gain
chr3L	3165342	0.03448	gain
chr3L	3198937	0.00488	gain
chr3L	3198989	0.34343	gain
chr3L	3208025	0.02439	gain
chr3L	3248162	0.02956	gain
chr3L	3746201	0.02956	gain
chr3L	3984359	0.00488	gain
chr3L	4102953	0.03465	gain
chr3L	1963291	0.00976	gain
chr3L	1963300	0.00488	gain
chr3L	2212429	0.00488	gain
chr3L	2377879	0.00985	gain
chr3L	2377925	0.01471	gain
chr3L	2378902	0.17822	gain
chr3L	2379115	0.11	gain
chr3L	2456795	0.00488	gain
chr3L	2467057	0.00488	gain
chr3L	2590323	0.00488	gain
chr3L	2590468	0.02618	gain
chr3L	2590585	0.03448	gain
chr3L	2599215	0.07843	gain
chr3L	2599529	0.0049	gain
chr3L	3337147	0.00488	gain
chr3L	3417178	0.0049	gain
chr3L	3417412	0.00488	gain
chr3L	3424816	0.01463	gain
chr3L	3545446	0.02451	gain
chr3L	3626581	0.06897	gain
chr3L	3742926	0.0049	gain
chr3L	3743447	0.01478	gain
chr3L	3758823	0.01951	gain
chr3L	3758834	0.00488	gain
chr3L	3759139	0.27778	gain
chr3L	3787671	0.00488	gain
chr3L	3800824	0.07426	gain
chr3L	3902626	0.00488	gain
chr3L	4030368	0.0049	gain
chr3L	4088592	0.11558	gain
chr3L	4088687	0.00976	gain
chr3L	4139082	0.00976	gain
chr3L	4371391	0.00488	gain
chr3L	4371819	0.00488	gain
chr3L	4403648	0.0049	gain
chr3L	4417928	0.01478	gain
chr3L	4418648	0.27919	gain
chr3L	4531579	0.00488	gain
chr3L	4531926	0.00488	gain
chr3L	4542462	0.01463	gain
chr3L	4838615	0.03941	gain
chr3L	5145950	0.05366	gain
chr3L	5184317	0.00488	gain
chr3L	5184610	0.00488	gain
chr3L	5273099	0.00488	gain
chr3L	5354799	0.01471	gain
chr3L	5529240	0.38542	gain
chr3L	5551008	0.0297	gain
chr3L	5659460	0.0398	gain
chr3L	5659559	0.06931	gain
chr3L	5659628	0.01015	gain
chr3L	5665415	0.00488	gain
chr3L	5691620	0.00488	gain
chr3L	5765620	0.40306	gain
chr3L	5873438	0.2398	gain
chr3L	5922428	0.00488	gain
chr3L	2266450	0.00488	gain
chr3L	2372244	0.00488	gain
chr3L	3143163	0.01961	gain
chr3L	4040449	0.04926	gain
chr3L	4667367	0.00976	gain
chr3L	4757978	0.0098	gain
chr3L	4681352	0.08586	gain
chr3L	4681395	0.37017	gain
chr3L	5152364	0.3401	gain
chr3L	5713392	0.00498	gain
chr3L	5781456	0.04412	gain
chr3L	5794177	0.13636	gain
chr3L	5844674	0.0049	gain
chr3L	5844683	0.01951	gain
chr3L	5844749	0.00488	gain
chr3L	5844869	0.01463	gain
chr3L	5845354	0.41709	gain
chr3L	5950294	0.00488	gain
chr3L	6059661	0.28788	gain
chr3L	6083081	0.00976	gain
chr3L	6094620	0.0049	gain
chr3L	6128666	0.21106	gain
chr3L	6128743	0.01961	gain
chr3L	6551206	0.00976	gain
chr3L	6551432	0.00488	gain
chr3L	6702990	0.00488	gain
chr3L	6703122	0.02439	gain
chr3L	6707639	0.05419	gain
chr3L	6747363	0.0098	gain
chr3L	6747449	0.0049	gain
chr3L	6913891	0.41327	gain
chr3L	6914817	0.00488	gain
chr3L	6969821	0.00488	gain
chr3L	7063041	0.0049	gain
chr3L	7077289	0.0049	gain
chr3L	7234599	0.11	gain
chr3L	7263657	0.00976	gain
chr3L	7329172	0.00488	gain
chr3L	7329216	0.00488	gain
chr3L	7344188	0.01471	gain
chr3L	7344273	0.09645	gain
chr3L	7360039	0.00488	gain
chr3L	7391308	0.05854	gain
chr3L	7559976	0.00488	gain
chr3L	7605159	0.00488	gain
chr3L	7605172	0.0098	gain
chr3L	7605481	0.00488	gain
chr3L	3159993	0.0495	gain
chr3L	3199152	0.0439	gain
chr3L	3222238	0.23196	gain
chr3L	3225249	0.00488	gain
chr3L	3226263	0.01463	gain
chr3L	3239245	0.0049	gain
chr3L	3244272	0.01951	gain
chr3L	3280433	0.0049	gain
chr3L	3294841	0.01463	gain
chr3L	3301011	0.00976	gain
chr3L	3302333	0.00488	gain
chr3L	3303716	0.00976	gain
chr3L	3304183	0.03922	gain
chr3L	3309871	0.01961	gain
chr3L	3654740	0.00976	gain
chr3L	3942977	0.0049	gain
chr3L	4025485	0.71503	gain
chr3L	4025587	0.1194	gain
chr3L	4025776	0.00976	gain
chr3L	4025807	0.0398	gain
chr3L	4178247	0.0098	gain
chr3L	4380018	0.00488	gain
chr3L	6185227	0.01951	gain
chr3L	6495701	0.31795	gain
chr3L	6495876	0.00488	gain
chr3L	6523365	0.00976	gain
chr3L	6523389	0.00488	gain
chr3L	6753001	0.00985	gain
chr3L	7761470	0.0049	gain
chr3L	7761111	0.02956	gain
chr3L	7911741	0.02475	gain
chr3L	6999715	0.0197	gain
chr3L	7014550	0.01463	gain
chr3L	7334840	0.01463	gain
chr3L	7334841	0.01463	gain
chr3L	7434731	0.36548	gain
chr3L	8346164	0.0049	gain
chr3L	8346291	0.34343	gain
chr3L	8346715	0.0098	gain
chr3L	8360421	0.00488	gain
chr3L	8512887	0.01463	gain
chr3L	8630450	0.01463	gain
chr3L	8648913	0.00976	gain
chr3L	3755127	0.00995	gain
chr3L	4046730	0.00976	gain
chr3L	6705313	0.0049	gain
chr3L	6790463	0.00488	gain
chr3L	7094989	0.00488	gain
chr3L	7134700	0.0049	gain
chr3L	7138354	0.05419	gain
chr3L	7156562	0.0049	gain
chr3L	7156698	0.0049	gain
chr3L	7189499	0.00976	gain
chr3L	7189903	0.01485	gain
chr3L	7339669	0.01463	gain
chr3L	7360212	0.00488	gain
chr3L	7370484	0.00488	gain
chr3L	7381250	0.00488	gain
chr3L	7445438	0.00488	gain
chr3L	7756832	0.28342	gain
chr3L	7827787	0.00488	gain
chr3L	7867343	0.00488	gain
chr3L	7869567	0.00488	gain
chr3L	7912468	0.01463	gain
chr3L	7979118	0.00976	gain
chr3L	8077425	0.0098	gain
chr3L	8110393	0.00488	gain
chr3L	8110477	0.00488	gain
chr3L	8127818	0.33503	gain
chr3L	8155446	0.07921	gain
chr3L	8186992	0.20398	gain
chr3L	8248626	0.13065	gain
chr3L	8248799	0.0098	gain
chr3L	8299572	0.02439	gain
chr3L	8325874	0.00488	gain
chr3L	8340457	0.00493	gain
chr3L	8438342	0.00976	gain
chr3L	8439580	0.01031	gain
chr3L	8450671	0.12435	gain
chr3L	8450673	0.07035	gain
chr3L	8507133	0.00488	gain
chr3L	8545067	0.25	gain
chr3L	8558383	0.01463	gain
chr3L	8578537	0.34375	gain
chr3L	8578602	0.00488	gain
chr3L	8721116	0.00488	gain
chr3L	8827631	0.00488	gain
chr3L	8891693	0.01951	gain
chr3L	8903718	0.00493	gain
chr3L	8912592	0.09406	gain
chr3L	8953003	0.4359	gain
chr3L	8953171	0.01463	gain
chr3L	8968885	0.00488	gain
chr3L	9051446	0.00976	gain
chr3L	9053543	0.00976	gain
chr3L	8777085	0.00493	gain
chr3L	8888616	0.10294	gain
chr3L	8911004	0.14428	gain
chr3L	8912370	0.13568	gain
chr3L	8995832	0.00488	gain
chr3L	8996159	0.46	gain
chr3L	8996486	0.0398	gain
chr3L	9062902	0.03922	gain
chr3L	9373636	0.10152	gain
chr3L	9373693	0.43434	gain
chr3L	9373788	0.08374	gain
chr3L	9373902	0.00488	gain
chr3L	8807605	0.06965	gain
chr3L	9137128	0.135	gain
chr3L	9206547	0.01951	gain
chr3L	9207842	0.04926	gain
chr3L	9336181	0.10837	gain
chr3L	9340543	0.03448	gain
chr3L	9354158	0.24479	gain
chr3L	9359051	0.00488	gain
chr3L	9399173	0.0495	gain
chr3L	9401523	0.0049	gain
chr3L	9411156	0.10837	gain
chr3L	9419381	0.38693	gain
chr3L	9476915	0.37811	gain
chr3L	9509463	0.01463	gain
chr3L	9547281	0.00488	gain
chr3L	9547397	0.01463	gain
chr3L	9547475	0.00976	gain
chr3L	9583629	0.06373	gain
chr3L	9616098	0.00488	gain
chr3L	9644149	0.08586	gain
chr3L	9644700	0.41117	gain
chr3L	9675437	0.0049	gain
chr3L	9679272	0.00976	gain
chr3L	9723524	0.15423	gain
chr3L	9726935	0.00488	gain
chr3L	9739553	0.03	gain
chr3L	9739585	0.06829	gain
chr3L	9743609	0.00488	gain
chr3L	9751430	0.04433	gain
chr3L	9854868	0.25871	gain
chr3L	9854942	0.21	gain
chr3L	9975363	0.03922	gain
chr3L	9975627	0.00488	gain
chr3L	9975743	0.00488	gain
chr3L	10003805	0.0396	gain
chr3L	9893859	0.01951	gain
chr3L	9898744	0.01	gain
chr3L	9898888	0.00976	gain
chr3L	9927543	0.00488	gain
chr3L	9973065	0.00488	gain
chr3L	10223230	0.02451	gain
chr3L	10481711	0.0098	gain
chr3L	10506119	0.00488	gain
chr3L	10664800	0.00976	gain
chr3L	10898087	0.10881	gain
chr3L	8525504	0.00488	gain
chr3L	9968511	0.15152	gain
chr3L	11064911	0.0197	gain
chr3L	11065003	0.00488	gain
chr3L	11136211	0.06373	gain
chr3L	11210467	0.00488	gain
chr3L	11215874	0.00488	gain
chr3L	11576876	0.23626	gain
chr3L	11576995	0.02927	gain
chr3L	11587474	0.15979	gain
chr3L	11587634	0.01493	gain
chr3L	11648393	0.00488	gain
chr3L	11648415	0.00976	gain
chr3L	11684266	0.17822	gain
chr3L	11684293	0.199	gain
chr3L	11691351	0.01911	gain
chr3L	11721111	0.00488	gain
chr3L	11765909	0.02451	gain
chr3L	11766091	0.04478	gain
chr3L	11789805	0.05941	gain
chr3L	11789915	0.03448	gain
chr3L	11847758	0.00488	gain
chr3L	11888889	0.00488	gain
chr3L	11938749	0.00488	gain
chr3L	12088700	0.0049	gain
chr3L	12132161	0.0049	gain
chr3L	12139046	0.0404	gain
chr3L	12149337	0.00976	gain
chr3L	12163586	0.01463	gain
chr3L	12168496	0.00488	gain
chr3L	12220612	0.19487	gain
chr3L	12348073	0.5303	gain
chr3L	12348098	0.51795	gain
chr3L	12351269	0.0396	gain
chr3L	12351282	0.06566	gain
chr3L	12351440	0.04433	gain
chr3L	12391167	0.07921	gain
chr3L	12391241	0.09268	gain
chr3L	12484811	0.00488	gain
chr3L	12504531	0.00976	gain
chr3L	12515281	0.00995	gain
chr3L	12534609	0.00488	gain
chr3L	12694091	0.0297	gain
chr3L	12814014	0.00495	gain
chr3L	12814406	0.1407	gain
chr3L	12832212	0.02941	gain
chr3L	12832213	0.02956	gain
chr3L	12832344	0.00488	gain
chr3L	12853757	0.16667	gain
chr3L	12853832	0.40782	gain
chr3L	12862737	0.005	gain
chr3L	12903677	0.01463	gain
chr3L	13018332	0.00488	gain
chr3L	13037004	0.26131	gain
chr3L	13114687	0.00488	gain
chr3L	13389924	0.01961	gain
chr3L	13422333	0.00488	gain
chr3L	13451488	0.00488	gain
chr3L	13474592	0.00985	gain
chr3L	13882114	0.01951	gain
chr3L	13985551	0.0049	gain
chr3L	13999205	0.01463	gain
chr3L	14003281	0.0099	gain
chr3L	14007262	0.00488	gain
chr3L	14031518	0.05051	gain
chr3L	14031593	0.00488	gain
chr3L	14031946	0.01485	gain
chr3L	14178087	0.03941	gain
chr3L	9898351	0.01485	gain
chr3L	10559058	0.0049	gain
chr3L	10882122	0.01961	gain
chr3L	10890047	0.02927	gain
chr3L	10897910	0.08867	gain
chr3L	10898640	0.00495	gain
chr3L	11057168	0.00488	gain
chr3L	11074838	0.09756	gain
chr3L	11119321	0.00488	gain
chr3L	11120407	0.25871	gain
chr3L	11170086	0.00976	gain
chr3L	11295015	0.00488	gain
chr3L	11295390	0.00488	gain
chr3L	11394707	0.01463	gain
chr3L	11458445	0.05392	gain
chr3L	11521159	0.17857	gain
chr3L	11521240	0.10825	gain
chr3L	11597357	0.00488	gain
chr3L	11608211	0.01961	gain
chr3L	11609291	0.04902	gain
chr3L	12055668	0.0198	gain
chr3L	12056086	0.06931	gain
chr3L	12056224	0.00976	gain
chr3L	12056289	0.57286	gain
chr3L	12056320	0.00976	gain
chr3L	12056338	0.00976	gain
chr3L	12750125	0.00976	gain
chr3L	13329158	0.00488	gain
chr3L	13434788	0.00488	gain
chr3L	13842213	0.03448	gain
chr3L	13929401	0.03448	gain
chr3L	12401909	0.2602	gain
chr3L	13228894	0.01485	gain
chr3L	13275620	0.01961	gain
chr3L	13477903	0.00488	gain
chr3L	13803349	0.00985	gain
chr3L	13902691	0.00488	gain
chr3L	13902868	0.02463	gain
chr3L	13903098	0.00493	gain
chr3L	13919843	0.00488	gain
chr3L	13966354	0.17989	gain
chr3L	13966468	0.35567	gain
chr3L	14049860	0.00488	gain
chr3L	14028897	0.00488	gain
chr3L	14079548	0.00976	gain
chr3L	14191423	0.00976	gain
chr3L	14191489	0.01471	gain
chr3L	14205454	0.0049	gain
chr3L	14207475	0.02985	gain
chr3L	14235872	0.00488	gain
chr3L	14236650	0.09	gain
chr3L	14438456	0.00498	gain
chr3L	14448515	0.00995	gain
chr3L	14533669	0.0197	gain
chr3L	14533708	0.9403	gain
chr3L	14537662	0.00493	gain
chr3L	14550742	0.00488	gain
chr3L	14614662	0.01951	gain
chr3L	14673130	0.00488	gain
chr3L	14789983	0.08333	gain
chr3L	14987468	0.02927	gain
chr3L	15000061	0.00976	gain
chr3L	15013993	0.00976	gain
chr3L	15051255	0.5	gain
chr3L	15064806	0.00488	gain
chr3L	15064851	0.02451	gain
chr3L	15079233	0.03465	gain
chr3L	15088474	0.01478	gain
chr3L	15089829	0.00488	gain
chr3L	15136774	0.03448	gain
chr3L	15136898	0.01463	gain
chr3L	15142587	0.10945	gain
chr3L	15144535	0.38384	gain
chr3L	15147238	0.00488	gain
chr3L	15159101	0.01471	gain
chr3L	15336780	0.0098	gain
chr3L	15493969	0.00488	gain
chr3L	15509715	0.25389	gain
chr3L	15518651	0.035	gain
chr3L	15524123	0.00488	gain
chr3L	15528186	0.04412	gain
chr3L	15535819	0.1407	gain
chr3L	15563570	0.01471	gain
chr3L	15564198	0.02439	gain
chr3L	15589048	0.00488	gain
chr3L	15619958	0.0049	gain
chr3L	15634432	0.05102	gain
chr3L	15699701	0.05941	gain
chr3L	15835386	0.0098	gain
chr3L	15841090	0.08	gain
chr3L	15841091	0.8934	gain
chr3L	15843581	0.03518	gain
chr3L	15924729	0.00976	gain
chr3L	15952691	0.02488	gain
chr3L	15952705	0.00488	gain
chr3L	15975418	0.00488	gain
chr3L	15982715	0.00488	gain
chr3L	16042502	0.00985	gain
chr3L	16229169	0.00493	gain
chr3L	16259695	0.20398	gain
chr3L	16283888	0.00976	gain
chr3L	16325897	0.00488	gain
chr3L	16331059	0.00985	gain
chr3L	16331104	0.00488	gain
chr3L	16384355	0.00488	gain
chr3L	16384434	0.06436	gain
chr3L	16385591	0.0197	gain
chr3L	16385702	0.00488	gain
chr3L	16385712	0.04975	gain
chr3L	15563841	0.02451	gain
chr3L	16143334	0.01961	gain
chr3L	16164483	0.00488	gain
chr3L	16233140	0.0049	gain
chr3L	16234524	0.00488	gain
chr3L	16234696	0.00488	gain
chr3L	16356426	0.71429	gain
chr3L	16137291	0.05446	gain
chr3L	16137563	0.00488	gain
chr3L	16391709	0.0049	gain
chr3L	16539147	0.00495	gain
chr3L	16674091	0.01463	gain
chr3L	16711468	0.0439	gain
chr3L	16713871	0.08543	gain
chr3L	16713990	0.00488	gain
chr3L	16779485	0.0098	gain
chr3L	16805174	0.15306	gain
chr3L	16811742	0.00488	gain
chr3L	16828803	0.88889	gain
chr3L	16842479	0.0049	gain
chr3L	16887274	0.00488	gain
chr3L	16891251	0.00976	gain
chr3L	16899464	0.01478	gain
chr3L	16911361	0.0049	gain
chr3L	16916444	0.02941	gain
chr3L	16955007	0.45128	gain
chr3L	16957282	0.04455	gain
chr3L	16957395	0.00488	gain
chr3L	16970276	0.01463	gain
chr3L	16976402	0.10152	gain
chr3L	17001711	0.02463	gain
chr3L	17012029	0.04433	gain
chr3L	17237942	0.09045	gain
chr3L	17415248	0.0202	gain
chr3L	17415441	0.01463	gain
chr3L	17415631	0.00488	gain
chr3L	17421447	0.03941	gain
chr3L	17430896	0.14433	gain
chr3L	17431378	0.01508	gain
chr3L	17439684	0.05366	gain
chr3L	17470402	0.09045	gain
chr3L	17481233	0.23834	gain
chr3L	17488158	0.01463	gain
chr3L	17529846	0.08543	gain
chr3L	17530182	0.00488	gain
chr3L	17556304	0.05473	gain
chr3L	17557724	0.00488	gain
chr3L	17599048	0.00488	gain
chr3L	17756847	0.06341	gain
chr3L	17797194	0.00488	gain
chr3L	17802265	0.03535	gain
chr3L	17961254	0.0098	gain
chr3L	18025934	0.0098	gain
chr3L	18059966	0.00488	gain
chr3L	18139490	0.08	gain
chr3L	18185273	0.00488	gain
chr3L	18294246	0.80711	gain
chr3L	18502517	0.00488	gain
chr3L	18616045	0.01471	gain
chr3L	18617766	0.01951	gain
chr3L	18625997	0.00493	gain
chr3L	18626061	0.00493	gain
[truncated: 130,191 more rows]
