# Supplementary material for: Genome-wide maps of ribosomal occupancy provide insights into adaptive evolution and regulatory roles of uORFs during Drosophila development
Source: PLoS Biol. 2018 Jul 20;16(7):e2003903. doi: 10.1371/journal.pbio.2003903 (PMC6070289; doi:10.1371/journal.pbio.2003903)
Supplement: S5 Data — (ZIP) [file pbio.2003903.s071.csv.zip › S5_Data.csv]

Panel	Experiment	Feature_name	RPKM_rep1	RPKM_rep2
A	Female bodies, mRNA-Seq	FBgn0000008	7.24732797382512	7.19510764548232
A	Female bodies, mRNA-Seq	FBgn0000014	1.7713769974817	2.37713836466683
A	Female bodies, mRNA-Seq	FBgn0000015	1.2326730351056	1.11979127616289
A	Female bodies, mRNA-Seq	FBgn0000017	12.4601350585326	13.3353156906041
A	Female bodies, mRNA-Seq	FBgn0000018	13.2854118064745	13.53918108701
A	Female bodies, mRNA-Seq	FBgn0000024	1.8647732355624	1.85162611674114
A	Female bodies, mRNA-Seq	FBgn0000032	58.2361439020361	52.3544816004405
A	Female bodies, mRNA-Seq	FBgn0000038	6.43335699161372	4.74037874004493
A	Female bodies, mRNA-Seq	FBgn0000042	1319.31911485392	1273.2093041685
A	Female bodies, mRNA-Seq	FBgn0000043	249.200145955997	257.186849867129
A	Female bodies, mRNA-Seq	FBgn0000044	577.310903442518	542.822906618247
A	Female bodies, mRNA-Seq	FBgn0000045	248.122431505762	225.315156069949
A	Female bodies, mRNA-Seq	FBgn0000046	125.263515537808	124.773910030929
A	Female bodies, mRNA-Seq	FBgn0000047	338.88282594937	356.517842069091
A	Female bodies, mRNA-Seq	FBgn0000052	43.6146224800777	47.5026419967382
A	Female bodies, mRNA-Seq	FBgn0000053	61.5408505276918	62.7443540127366
A	Female bodies, mRNA-Seq	FBgn0000054	31.7005347060334	29.2275574384867
A	Female bodies, mRNA-Seq	FBgn0000055	2223.87725681232	2034.82403688186
A	Female bodies, mRNA-Seq	FBgn0000056	1.34925594233424	1.39687183033765
A	Female bodies, mRNA-Seq	FBgn0000057	18.0670602162112	19.6602102338457
A	Female bodies, mRNA-Seq	FBgn0000063	11.3349683358264	11.9361586321352
A	Female bodies, mRNA-Seq	FBgn0000064	571.172043752947	522.419682487848
A	Female bodies, mRNA-Seq	FBgn0000071	2.41941888992118	1.76027353145627
A	Female bodies, mRNA-Seq	FBgn0000075	10.0238776289351	9.19100807977478
A	Female bodies, mRNA-Seq	FBgn0000077	18.501978961084	17.9500106167492
A	Female bodies, mRNA-Seq	FBgn0000078	9.77846114453953	10.2633493169965
A	Female bodies, mRNA-Seq	FBgn0000079	91.4080826218467	90.4271136882793
A	Female bodies, mRNA-Seq	FBgn0000083	190.985970611539	169.155804863012
A	Female bodies, mRNA-Seq	FBgn0000084	35.7444672236025	25.251599730315
A	Female bodies, mRNA-Seq	FBgn0000092	3.25271799422718	2.72788645617697
A	Female bodies, mRNA-Seq	FBgn0000094	12.7439213767713	11.6777887953557
A	Female bodies, mRNA-Seq	FBgn0000097	13.5564225732211	15.9538613330013
A	Female bodies, mRNA-Seq	FBgn0000100	1983.56215901704	1854.07963022618
A	Female bodies, mRNA-Seq	FBgn0000108	2.00805197612289	2.05300541741236
A	Female bodies, mRNA-Seq	FBgn0000109	40.9998419798817	36.5390398300202
A	Female bodies, mRNA-Seq	FBgn0000114	305.357860584879	294.552593867153
A	Female bodies, mRNA-Seq	FBgn0000115	55.0788726526299	47.4184907376832
A	Female bodies, mRNA-Seq	FBgn0000116	468.471032900851	524.488467264015
A	Female bodies, mRNA-Seq	FBgn0000117	131.342155596447	137.695378842606
A	Female bodies, mRNA-Seq	FBgn0000119	5.34026268405838	6.49913063616162
A	Female bodies, mRNA-Seq	FBgn0000120	12.8617156412009	9.01637310974899
A	Female bodies, mRNA-Seq	FBgn0000121	12.3073066668138	10.0831102189316
A	Female bodies, mRNA-Seq	FBgn0000139	26.3844232263586	26.5868722631071
A	Female bodies, mRNA-Seq	FBgn0000140	23.2965670291546	25.4435734920605
A	Female bodies, mRNA-Seq	FBgn0000146	54.4488189840489	53.3514188008118
A	Female bodies, mRNA-Seq	FBgn0000147	27.4940374934266	28.804145467763
A	Female bodies, mRNA-Seq	FBgn0000150	1639.41476167323	1396.22991240411
A	Female bodies, mRNA-Seq	FBgn0000152	10.8231382085601	10.8176358735267
A	Female bodies, mRNA-Seq	FBgn0000153	34.0608945238292	33.325320183287
A	Female bodies, mRNA-Seq	FBgn0000158	16.7965747734733	17.052079187163
A	Female bodies, mRNA-Seq	FBgn0000163	5.84617345758463	6.96019930631907
A	Female bodies, mRNA-Seq	FBgn0000166	13.7134025180847	14.8374604363883
A	Female bodies, mRNA-Seq	FBgn0000173	196.541106012601	172.158441898383
A	Female bodies, mRNA-Seq	FBgn0000181	861.825590089261	822.310658722826
A	Female bodies, mRNA-Seq	FBgn0000182	174.052084069114	185.193828572585
A	Female bodies, mRNA-Seq	FBgn0000183	55.2576928231453	58.9546262234415
A	Female bodies, mRNA-Seq	FBgn0000210	2.81478551435	2.91723256227362
A	Female bodies, mRNA-Seq	FBgn0000212	19.8662874905681	20.0689882997284
A	Female bodies, mRNA-Seq	FBgn0000221	9.26216886244673	7.56704152999786
A	Female bodies, mRNA-Seq	FBgn0000228	23.6059456443382	26.3003291226763
A	Female bodies, mRNA-Seq	FBgn0000229	25.5520570646526	28.1257199708483
A	Female bodies, mRNA-Seq	FBgn0000239	92.9974411599316	94.3306860230853
A	Female bodies, mRNA-Seq	FBgn0000241	1.32557075572262	1.83785797217652
A	Female bodies, mRNA-Seq	FBgn0000244	20.2906553919096	16.3458318875817
A	Female bodies, mRNA-Seq	FBgn0000246	36.0550346561475	33.8719228169496
A	Female bodies, mRNA-Seq	FBgn0000247	10.9221912060387	11.4419376774743
A	Female bodies, mRNA-Seq	FBgn0000250	102.041579350655	104.920677409269
A	Female bodies, mRNA-Seq	FBgn0000251	41.2916759338728	34.8072489209263
A	Female bodies, mRNA-Seq	FBgn0000253	526.82817445123	542.838761384046
A	Female bodies, mRNA-Seq	FBgn0000256	9.52062586570585	11.5137445648851
A	Female bodies, mRNA-Seq	FBgn0000257	18.0984126961122	19.333558219035
A	Female bodies, mRNA-Seq	FBgn0000259	143.537949249055	138.027594734306
A	Female bodies, mRNA-Seq	FBgn0000261	236.083675919466	256.182498779951
A	Female bodies, mRNA-Seq	FBgn0000273	31.3022263849767	35.7821048430783
A	Female bodies, mRNA-Seq	FBgn0000274	1.32372383613621	1.52525872872537
A	Female bodies, mRNA-Seq	FBgn0000276	21.7421946446349	17.018691860575
A	Female bodies, mRNA-Seq	FBgn0000277	12.1473364258379	11.5027625156603
A	Female bodies, mRNA-Seq	FBgn0000279	7.29306692356399	6.4671780212964
A	Female bodies, mRNA-Seq	FBgn0000283	49.1431181001388	53.1890841730888
A	Female bodies, mRNA-Seq	FBgn0000286	18.4823339904563	17.0775374970954
A	Female bodies, mRNA-Seq	FBgn0000289	48.3982922609483	49.6053123198366
A	Female bodies, mRNA-Seq	FBgn0000299	25.3506139969972	33.4403209495157
A	Female bodies, mRNA-Seq	FBgn0000307	23.3801881365298	24.0282630860104
A	Female bodies, mRNA-Seq	FBgn0000308	378.462546598221	325.711858768109
A	Female bodies, mRNA-Seq	FBgn0000316	43.0126773561555	46.9376983751833
A	Female bodies, mRNA-Seq	FBgn0000317	11.9015783324002	12.4751408365771
A	Female bodies, mRNA-Seq	FBgn0000318	159.440448454057	165.581242066637
A	Female bodies, mRNA-Seq	FBgn0000319	132.321965564058	146.411315572032
A	Female bodies, mRNA-Seq	FBgn0000320	7.26821784412215	6.26409374790383
A	Female bodies, mRNA-Seq	FBgn0000326	15.6515911908754	15.3673538350151
A	Female bodies, mRNA-Seq	FBgn0000330	21.465094036856	22.7591748289338
A	Female bodies, mRNA-Seq	FBgn0000339	82.8456252212027	85.3769081709932
A	Female bodies, mRNA-Seq	FBgn0000346	11.5505095152269	12.269925277144
A	Female bodies, mRNA-Seq	FBgn0000351	23.433002224392	27.1488960415548
A	Female bodies, mRNA-Seq	FBgn0000352	11.8156361473259	11.688138075341
A	Female bodies, mRNA-Seq	FBgn0000355	490.430646228473	381.099859190144
A	Female bodies, mRNA-Seq	FBgn0000356	280.268267896791	233.812993782396
A	Female bodies, mRNA-Seq	FBgn0000357	250.785692669817	222.621377603959
A	Female bodies, mRNA-Seq	FBgn0000358	428.871277935398	286.888332139101
A	Female bodies, mRNA-Seq	FBgn0000359	891.502649490499	772.209204139785
A	Female bodies, mRNA-Seq	FBgn0000360	752.653115631956	594.799866277245
A	Female bodies, mRNA-Seq	FBgn0000370	321.009717912239	352.286036073446
A	Female bodies, mRNA-Seq	FBgn0000376	21.9278058230371	26.4034166574315
A	Female bodies, mRNA-Seq	FBgn0000377	21.3227556077564	23.5103488326174
A	Female bodies, mRNA-Seq	FBgn0000382	26.1735374514926	31.106158426346
A	Female bodies, mRNA-Seq	FBgn0000384	18.1394725602482	17.3131050301049
A	Female bodies, mRNA-Seq	FBgn0000392	98.7029128993175	106.33431997071
A	Female bodies, mRNA-Seq	FBgn0000394	22.0570116635906	22.2026612876115
A	Female bodies, mRNA-Seq	FBgn0000395	3.17938945586346	3.56399777548969
A	Female bodies, mRNA-Seq	FBgn0000404	372.061392861878	372.892019691662
A	Female bodies, mRNA-Seq	FBgn0000405	709.437283998041	720.36470523235
A	Female bodies, mRNA-Seq	FBgn0000406	127.757706691474	138.836710547221
A	Female bodies, mRNA-Seq	FBgn0000409	849.679259392393	806.179259510121
A	Female bodies, mRNA-Seq	FBgn0000412	119.859535323422	96.3951222605943
A	Female bodies, mRNA-Seq	FBgn0000414	9.19274400512575	10.4623635257609
A	Female bodies, mRNA-Seq	FBgn0000416	382.589050056432	394.072858974874
A	Female bodies, mRNA-Seq	FBgn0000422	8.32338337370128	7.79241000487764
A	Female bodies, mRNA-Seq	FBgn0000426	104.869661354254	96.0303409653071
A	Female bodies, mRNA-Seq	FBgn0000427	280.641918352709	314.507052054154
A	Female bodies, mRNA-Seq	FBgn0000442	4.16756532859149	3.84232766032753
A	Female bodies, mRNA-Seq	FBgn0000447	68.471556863544	70.7346341232959
A	Female bodies, mRNA-Seq	FBgn0000448	4.34917206180855	4.9140604017168
A	Female bodies, mRNA-Seq	FBgn0000449	2.5608888824815	2.13148745141038
A	Female bodies, mRNA-Seq	FBgn0000451	2.42540818344979	1.58901243400438
A	Female bodies, mRNA-Seq	FBgn0000454	274.321765255949	258.626912950291
A	Female bodies, mRNA-Seq	FBgn0000455	44.306502174098	45.7692813810161
A	Female bodies, mRNA-Seq	FBgn0000459	1.36096723408828	1.19819666689287
A	Female bodies, mRNA-Seq	FBgn0000463	12.9963465784719	18.3520127277567
A	Female bodies, mRNA-Seq	FBgn0000464	7.16458155767525	7.87867471425742
A	Female bodies, mRNA-Seq	FBgn0000473	4.43469545504457	5.15530459065979
A	Female bodies, mRNA-Seq	FBgn0000477	14.0286633195645	15.6140241463604
A	Female bodies, mRNA-Seq	FBgn0000479	20.3628264900688	27.312133316377
A	Female bodies, mRNA-Seq	FBgn0000482	8.55948740748145	8.83383282953788
A	Female bodies, mRNA-Seq	FBgn0000489	22.5255630643173	21.4188296036986
A	Female bodies, mRNA-Seq	FBgn0000490	2.40659784015439	2.33874262052809
A	Female bodies, mRNA-Seq	FBgn0000499	20.9546631408495	23.0008378416935
A	Female bodies, mRNA-Seq	FBgn0000504	5.01200647819041	2.86285852347608
A	Female bodies, mRNA-Seq	FBgn0000520	9.70610480945457	10.3607544531308
A	Female bodies, mRNA-Seq	FBgn0000524	18.667597569584	17.3087980602229
A	Female bodies, mRNA-Seq	FBgn0000527	1.45392383111778	1.33305564668285
A	Female bodies, mRNA-Seq	FBgn0000533	27.9909939098159	23.1616862369175
A	Female bodies, mRNA-Seq	FBgn0000536	59.6727137363146	57.1913066751259
A	Female bodies, mRNA-Seq	FBgn0000541	44.4894233724054	46.3520583334674
A	Female bodies, mRNA-Seq	FBgn0000542	1.04861008923992	1.70959380145788
A	Female bodies, mRNA-Seq	FBgn0000543	21.4055000781638	18.5312639401504
A	Female bodies, mRNA-Seq	FBgn0000546	11.5376376646496	14.7932693399616
A	Female bodies, mRNA-Seq	FBgn0000547	23.9277441869067	28.2823932600351
A	Female bodies, mRNA-Seq	FBgn0000556	6543.56032179227	6528.07662678704
A	Female bodies, mRNA-Seq	FBgn0000557	23.0886208392587	20.8656991149302
A	Female bodies, mRNA-Seq	FBgn0000559	2574.14183987651	2978.3622614223
A	Female bodies, mRNA-Seq	FBgn0000562	36.6848504534702	34.8793444877059
A	Female bodies, mRNA-Seq	FBgn0000565	69.2987032549806	68.5941502007293
A	Female bodies, mRNA-Seq	FBgn0000566	120.955638679538	124.970642787459
A	Female bodies, mRNA-Seq	FBgn0000567	2.83615329108482	2.36721387628311
A	Female bodies, mRNA-Seq	FBgn0000568	19.0837413513549	19.9553414792872
A	Female bodies, mRNA-Seq	FBgn0000575	43.9768496134235	37.8328514527184
A	Female bodies, mRNA-Seq	FBgn0000578	13.9913398763811	15.5167530173983
A	Female bodies, mRNA-Seq	FBgn0000579	646.236927761315	536.41993568407
A	Female bodies, mRNA-Seq	FBgn0000581	25.8575077880362	28.734843758675
A	Female bodies, mRNA-Seq	FBgn0000588	20.3899978144932	21.4259662905144
A	Female bodies, mRNA-Seq	FBgn0000592	44.8061407356382	46.3099585154153
A	Female bodies, mRNA-Seq	FBgn0000611	67.5478524599785	63.2288074020334
A	Female bodies, mRNA-Seq	FBgn0000615	263.807743237341	263.052212423374
A	Female bodies, mRNA-Seq	FBgn0000617	28.5667151716873	20.1380021605248
A	Female bodies, mRNA-Seq	FBgn0000618	30.5909505933787	30.0041969619997
A	Female bodies, mRNA-Seq	FBgn0000629	26.2944618514175	27.2856051985597
A	Female bodies, mRNA-Seq	FBgn0000635	19.245392234057	23.4932405917001
A	Female bodies, mRNA-Seq	FBgn0000636	13.0646753259422	13.7261656281505
A	Female bodies, mRNA-Seq	FBgn0000639	2.8699619169549	2.28099640336612
A	Female bodies, mRNA-Seq	FBgn0000640	10.3435946872221	8.03197467791991
A	Female bodies, mRNA-Seq	FBgn0000644	56.9400271376657	52.5369121164157
A	Female bodies, mRNA-Seq	FBgn0000659	4.07191150135692	4.82379510551992
A	Female bodies, mRNA-Seq	FBgn0000662	33.6138824401202	29.6675198248139
A	Female bodies, mRNA-Seq	FBgn0000667	79.2022883345925	84.3805123688516
A	Female bodies, mRNA-Seq	FBgn0000709	21.5921893178393	25.8425307590666
A	Female bodies, mRNA-Seq	FBgn0000711	34.1711898939054	35.336396236974
A	Female bodies, mRNA-Seq	FBgn0000715	3.82630633970909	3.89657146288109
A	Female bodies, mRNA-Seq	FBgn0000719	25.5351261381234	30.385795198166
A	Female bodies, mRNA-Seq	FBgn0000721	51.915455740229	51.6829335331817
A	Female bodies, mRNA-Seq	FBgn0000723	12.4897392903946	12.9635388995298
A	Female bodies, mRNA-Seq	FBgn0000808	2.04466252957827	3.3447544074522
A	Female bodies, mRNA-Seq	FBgn0000810	27.9017428329157	27.4306612926256
A	Female bodies, mRNA-Seq	FBgn0000826	32.9048046738917	30.0817038471713
A	Female bodies, mRNA-Seq	FBgn0000927	64.5529710820696	65.2751914132386
A	Female bodies, mRNA-Seq	FBgn0000928	1.59011987820436	1.65301737300955
A	Female bodies, mRNA-Seq	FBgn0000964	21.0021615309844	19.2575557738243
A	Female bodies, mRNA-Seq	FBgn0000996	51.0220300100055	47.0437150185866
A	Female bodies, mRNA-Seq	FBgn0001078	26.7382421980222	32.2778616160409
A	Female bodies, mRNA-Seq	FBgn0001079	8.64681983560224	9.43050133187857
A	Female bodies, mRNA-Seq	FBgn0001084	5.70816869936152	6.85765397756346
A	Female bodies, mRNA-Seq	FBgn0001085	17.1195134594473	16.2166522940108
A	Female bodies, mRNA-Seq	FBgn0001086	32.7750799706603	36.6462863205272
A	Female bodies, mRNA-Seq	FBgn0001087	24.6496416344158	26.4781706656682
A	Female bodies, mRNA-Seq	FBgn0001089	9.64158226590681	11.3726896195841
A	Female bodies, mRNA-Seq	FBgn0001090	11.2950062788787	8.57920336844745
A	Female bodies, mRNA-Seq	FBgn0001091	906.549693778452	847.584495210187
A	Female bodies, mRNA-Seq	FBgn0001092	810.701044295331	809.878296851509
A	Female bodies, mRNA-Seq	FBgn0001098	171.932227752107	156.372718623883
A	Female bodies, mRNA-Seq	FBgn0001099	21.2054692381513	17.9408618873923
A	Female bodies, mRNA-Seq	FBgn0001104	73.1085659021679	72.5696694115677
A	Female bodies, mRNA-Seq	FBgn0001105	119.349259631444	121.044195508644
A	Female bodies, mRNA-Seq	FBgn0001108	32.3417457724516	35.6270702184744
A	Female bodies, mRNA-Seq	FBgn0001112	2.92187611929955	2.72529243362514
A	Female bodies, mRNA-Seq	FBgn0001114	52.1183689808368	52.2042290985622
A	Female bodies, mRNA-Seq	FBgn0001120	178.380698398697	180.233880052503
A	Female bodies, mRNA-Seq	FBgn0001122	18.1453702664025	20.5650128282011
A	Female bodies, mRNA-Seq	FBgn0001123	24.0900224668147	18.4952422019362
A	Female bodies, mRNA-Seq	FBgn0001124	126.11424644191	119.78629017981
A	Female bodies, mRNA-Seq	FBgn0001125	231.628534940749	215.639261006745
A	Female bodies, mRNA-Seq	FBgn0001128	326.828791044004	314.708416239264
A	Female bodies, mRNA-Seq	FBgn0001133	17.3358168120644	17.4738403105996
A	Female bodies, mRNA-Seq	FBgn0001137	31.4842849569895	26.3536718294393
A	Female bodies, mRNA-Seq	FBgn0001139	52.291088549399	53.8398797078156
A	Female bodies, mRNA-Seq	FBgn0001142	114.360688804264	117.986597645484
A	Female bodies, mRNA-Seq	FBgn0001145	155.213265953674	164.264310100349
A	Female bodies, mRNA-Seq	FBgn0001149	587.182339837224	526.648623453041
A	Female bodies, mRNA-Seq	FBgn0001168	25.1243764596715	22.7813847334239
A	Female bodies, mRNA-Seq	FBgn0001169	12.7653041965308	14.2838988609656
A	Female bodies, mRNA-Seq	FBgn0001179	14.1193098796956	15.7367287542642
A	Female bodies, mRNA-Seq	FBgn0001180	22.3415303009548	20.1313208060794
A	Female bodies, mRNA-Seq	FBgn0001185	12.1714118708123	12.2810944301418
A	Female bodies, mRNA-Seq	FBgn0001186	99.7406378554856	114.851810831214
A	Female bodies, mRNA-Seq	FBgn0001187	39.1330635247413	45.5282728176012
A	Female bodies, mRNA-Seq	FBgn0001189	16.1568797751868	16.3941505482154
A	Female bodies, mRNA-Seq	FBgn0001197	338.488912138949	275.009153547613
A	Female bodies, mRNA-Seq	FBgn0001202	27.5405071193101	28.0867992586507
A	Female bodies, mRNA-Seq	FBgn0001206	5.21965560631098	5.84023318079407
A	Female bodies, mRNA-Seq	FBgn0001208	57.2531691877132	57.8416367670212
A	Female bodies, mRNA-Seq	FBgn0001215	130.888435667724	132.264436673075
A	Female bodies, mRNA-Seq	FBgn0001216	14.9220316756584	15.1533694321663
A	Female bodies, mRNA-Seq	FBgn0001217	2.65220625148141	1.75695755867304
A	Female bodies, mRNA-Seq	FBgn0001218	249.723249141561	331.641984191251
A	Female bodies, mRNA-Seq	FBgn0001220	165.889496936639	191.113434978974
A	Female bodies, mRNA-Seq	FBgn0001222	44.6446292187562	45.9166365783954
A	Female bodies, mRNA-Seq	FBgn0001223	213.068216111593	182.654818947786
A	Female bodies, mRNA-Seq	FBgn0001224	52.9495598672464	51.1330125261878
A	Female bodies, mRNA-Seq	FBgn0001225	595.629227419048	492.32981208102
A	Female bodies, mRNA-Seq	FBgn0001226	226.868226183476	170.26993399685
A	Female bodies, mRNA-Seq	FBgn0001227	1.20786245915517	1.51014293831168
A	Female bodies, mRNA-Seq	FBgn0001228	7.67429698293061	9.19888682747992
A	Female bodies, mRNA-Seq	FBgn0001229	7.69389537904997	7.04476579168494
A	Female bodies, mRNA-Seq	FBgn0001230	42.7958060910049	42.478993536889
A	Female bodies, mRNA-Seq	FBgn0001233	1651.59650238637	1712.7745098472
A	Female bodies, mRNA-Seq	FBgn0001235	8.88516318841291	12.7155943201028
A	Female bodies, mRNA-Seq	FBgn0001247	30.4207247618841	32.2004347417138
A	Female bodies, mRNA-Seq	FBgn0001248	279.330700074346	288.298313279783
A	Female bodies, mRNA-Seq	FBgn0001250	12.0879194149019	12.8128252964551
A	Female bodies, mRNA-Seq	FBgn0001256	1.10258161063971	1.20811528714176
A	Female bodies, mRNA-Seq	FBgn0001257	55.2318017067778	48.3225743745435
A	Female bodies, mRNA-Seq	FBgn0001258	16.0138182187705	13.3072704959479
A	Female bodies, mRNA-Seq	FBgn0001276	18.0033138763821	16.3777331144428
A	Female bodies, mRNA-Seq	FBgn0001280	106.211932525578	89.0541016677782
A	Female bodies, mRNA-Seq	FBgn0001281	3.31651019505735	3.34901873834269
A	Female bodies, mRNA-Seq	FBgn0001285	39.2473132797527	38.4929845152134
A	Female bodies, mRNA-Seq	FBgn0001291	30.6641319786709	35.0909088009897
A	Female bodies, mRNA-Seq	FBgn0001296	64.9959443664047	57.5495026719773
A	Female bodies, mRNA-Seq	FBgn0001297	22.0963403150383	21.0078809619286
A	Female bodies, mRNA-Seq	FBgn0001301	10.7431315134322	12.9524419226784
A	Female bodies, mRNA-Seq	FBgn0001308	55.1172963792492	52.222621851921
A	Female bodies, mRNA-Seq	FBgn0001316	51.1199936603978	51.4534124409742
A	Female bodies, mRNA-Seq	FBgn0001320	1.47849190568475	1.1298532779149
A	Female bodies, mRNA-Seq	FBgn0001323	1.62677937641103	1.40761424396599
A	Female bodies, mRNA-Seq	FBgn0001324	6.91364947572024	7.25488534047375
A	Female bodies, mRNA-Seq	FBgn0001330	14.2068022132058	17.0754904863443
A	Female bodies, mRNA-Seq	FBgn0001341	21.4123320711705	27.4490302945978
A	Female bodies, mRNA-Seq	FBgn0001404	39.4159598666376	49.1270226605913
A	Female bodies, mRNA-Seq	FBgn0001491	27.7802586355237	32.1670401321865
A	Female bodies, mRNA-Seq	FBgn0001565	95.6502032664575	95.6577122936162
A	Female bodies, mRNA-Seq	FBgn0001612	18.4698547771184	18.6144483231324
A	Female bodies, mRNA-Seq	FBgn0001624	25.262456894015	23.0761427706185
A	Female bodies, mRNA-Seq	FBgn0001941	75.9209735891076	83.4522877570498
A	Female bodies, mRNA-Seq	FBgn0001942	1450.04953836976	1392.38136647685
A	Female bodies, mRNA-Seq	FBgn0001961	64.1680034448682	61.9004213348779
A	Female bodies, mRNA-Seq	FBgn0001965	11.9969549092675	12.2995305375329
A	Female bodies, mRNA-Seq	FBgn0001970	9.91903339651005	9.74990431759464
A	Female bodies, mRNA-Seq	FBgn0001974	21.8512834989118	21.675036290699
A	Female bodies, mRNA-Seq	FBgn0001977	36.9295540293563	34.5926620346986
A	Female bodies, mRNA-Seq	FBgn0001978	45.95816819792	49.9227681347174
A	Female bodies, mRNA-Seq	FBgn0001981	1.32924151853829	1.15797186322054
A	Female bodies, mRNA-Seq	FBgn0001986	24.310176530527	26.7436993501779
A	Female bodies, mRNA-Seq	FBgn0001987	10.2193544904394	11.2078704716141
A	Female bodies, mRNA-Seq	FBgn0001989	189.469142593529	143.596420165911
A	Female bodies, mRNA-Seq	FBgn0001990	17.0940214818583	17.7808973415862
A	Female bodies, mRNA-Seq	FBgn0001991	4.75666634812206	4.10474708968284
A	Female bodies, mRNA-Seq	FBgn0001994	36.4868892123659	37.4831604153867
A	Female bodies, mRNA-Seq	FBgn0001995	52.8274801437417	54.5497437421038
A	Female bodies, mRNA-Seq	FBgn0002021	35.4984619773676	37.2535271451295
A	Female bodies, mRNA-Seq	FBgn0002022	44.6003568968551	52.5291034997387
A	Female bodies, mRNA-Seq	FBgn0002031	164.340511949051	146.90294816026
A	Female bodies, mRNA-Seq	FBgn0002036	12.7267155159205	13.983391715597
A	Female bodies, mRNA-Seq	FBgn0002044	32.96359738616	42.436320834681
A	Female bodies, mRNA-Seq	FBgn0002069	124.700521967193	124.328266745574
A	Female bodies, mRNA-Seq	FBgn0002121	62.9057649527086	66.0305672264681
A	Female bodies, mRNA-Seq	FBgn0002174	37.9036319349866	30.1319108025595
A	Female bodies, mRNA-Seq	FBgn0002183	61.5090378095298	65.767329528082
A	Female bodies, mRNA-Seq	FBgn0002283	59.5536505695731	58.2759268674305
A	Female bodies, mRNA-Seq	FBgn0002284	242.106370732128	199.171268717478
A	Female bodies, mRNA-Seq	FBgn0002306	2.39244899107506	2.28884401464904
A	Female bodies, mRNA-Seq	FBgn0002354	44.4252319475851	40.4136263545476
A	Female bodies, mRNA-Seq	FBgn0002413	105.648811744164	100.843073081638
A	Female bodies, mRNA-Seq	FBgn0002431	34.8448198496978	36.0118461627073
A	Female bodies, mRNA-Seq	FBgn0002441	13.1573781047336	14.7148570443965
A	Female bodies, mRNA-Seq	FBgn0002466	6.23771660372573	8.32433203167262
A	Female bodies, mRNA-Seq	FBgn0002521	41.4363192112153	41.2474295887883
A	Female bodies, mRNA-Seq	FBgn0002524	39.9991490269753	43.3855616512131
A	Female bodies, mRNA-Seq	FBgn0002525	53.4763114087827	58.4894572442753
A	Female bodies, mRNA-Seq	FBgn0002526	19.9706667249566	21.4430942377437
A	Female bodies, mRNA-Seq	FBgn0002542	36.7127024407384	39.0814998729597
A	Female bodies, mRNA-Seq	FBgn0002543	1.95487475661711	1.85921778191659
A	Female bodies, mRNA-Seq	FBgn0002552	15.0165774362014	17.565202920236
A	Female bodies, mRNA-Seq	FBgn0002563	4.06133431857199	5.46341403498305
A	Female bodies, mRNA-Seq	FBgn0002564	3.81620300070986	4.89794538104927
A	Female bodies, mRNA-Seq	FBgn0002565	12.531954027144	15.7045776147345
A	Female bodies, mRNA-Seq	FBgn0002566	25.7193642061042	26.1488796926859
A	Female bodies, mRNA-Seq	FBgn0002567	65.4958083696636	50.2941742978592
A	Female bodies, mRNA-Seq	FBgn0002569	17.1845480390165	22.9272627163696
A	Female bodies, mRNA-Seq	FBgn0002570	81.7322953252556	108.106770479906
A	Female bodies, mRNA-Seq	FBgn0002571	17.234091252251	19.8539542407787
A	Female bodies, mRNA-Seq	FBgn0002578	40.2452668326056	40.9244179999193
A	Female bodies, mRNA-Seq	FBgn0002579	3169.06479129448	3414.74621190934
A	Female bodies, mRNA-Seq	FBgn0002590	1473.53579411119	1337.02243843506
A	Female bodies, mRNA-Seq	FBgn0002593	2823.28534673243	2455.46033102467
A	Female bodies, mRNA-Seq	FBgn0002607	3187.57635867341	2883.15113274926
A	Female bodies, mRNA-Seq	FBgn0002609	11.7711088454307	10.6157954696015
A	Female bodies, mRNA-Seq	FBgn0002622	2346.62503994776	1954.77382093422
A	Female bodies, mRNA-Seq	FBgn0002626	3199.0781738848	2693.0213223643
A	Female bodies, mRNA-Seq	FBgn0002633	2.06709036502703	1.01303412329669
A	Female bodies, mRNA-Seq	FBgn0002638	148.010672788325	154.103156245083
A	Female bodies, mRNA-Seq	FBgn0002641	16.3043068286694	19.8662632791834
A	Female bodies, mRNA-Seq	FBgn0002643	3.65212247945442	5.72444024032101
A	Female bodies, mRNA-Seq	FBgn0002645	51.8205739960981	57.5952767474865
A	Female bodies, mRNA-Seq	FBgn0002673	28.3191418184076	25.8643618782698
A	Female bodies, mRNA-Seq	FBgn0002707	10.9917446148686	11.5060646046373
A	Female bodies, mRNA-Seq	FBgn0002709	8.7273743119971	9.84306669276883
A	Female bodies, mRNA-Seq	FBgn0002715	8.62022443830087	10.1855971119491
A	Female bodies, mRNA-Seq	FBgn0002716	1.46970267875362	2.07777612644783
A	Female bodies, mRNA-Seq	FBgn0002719	146.352349947099	139.932143603851
A	Female bodies, mRNA-Seq	FBgn0002723	6.72325339846734	8.32557719194548
A	Female bodies, mRNA-Seq	FBgn0002732	1.93487264048923	2.83384065353555
A	Female bodies, mRNA-Seq	FBgn0002733	15.0869296528662	14.9051791145004
A	Female bodies, mRNA-Seq	FBgn0002736	112.087263697961	104.05275414832
A	Female bodies, mRNA-Seq	FBgn0002772	816.570586950761	770.280683475119
A	Female bodies, mRNA-Seq	FBgn0002773	1594.32538412145	1524.84292462251
A	Female bodies, mRNA-Seq	FBgn0002774	15.0895337765211	15.4503941778886
A	Female bodies, mRNA-Seq	FBgn0002775	22.1941944562627	19.4974858373958
A	Female bodies, mRNA-Seq	FBgn0002778	42.6861600775622	45.3076659396871
A	Female bodies, mRNA-Seq	FBgn0002780	409.957485462957	420.285294398781
A	Female bodies, mRNA-Seq	FBgn0002781	116.064318365012	108.506271961991
A	Female bodies, mRNA-Seq	FBgn0002783	48.4528398264877	48.0360000983023
A	Female bodies, mRNA-Seq	FBgn0002787	119.34892659009	108.483648655033
A	Female bodies, mRNA-Seq	FBgn0002789	310.229545457352	244.93927382336
A	Female bodies, mRNA-Seq	FBgn0002791	20.4141102338127	21.167235201885
A	Female bodies, mRNA-Seq	FBgn0002855	3.95989522810347	4.01070230271439
A	Female bodies, mRNA-Seq	FBgn0002856	1.04293743044811	1.76928018018326
A	Female bodies, mRNA-Seq	FBgn0002862	13.0042557044904	9.41989302244403
A	Female bodies, mRNA-Seq	FBgn0002863	42.3621037642987	33.2869066133386
A	Female bodies, mRNA-Seq	FBgn0002865	3.19425710911649	1.91960892275
A	Female bodies, mRNA-Seq	FBgn0002868	1378.59783883398	960.373914109136
A	Female bodies, mRNA-Seq	FBgn0002869	37.818243570698	51.000383441179
A	Female bodies, mRNA-Seq	FBgn0002872	22.2335193949667	25.0031669792975
A	Female bodies, mRNA-Seq	FBgn0002873	20.42522825325	23.653325533371
A	Female bodies, mRNA-Seq	FBgn0002878	5.61033493603245	7.51768989553713
A	Female bodies, mRNA-Seq	FBgn0002887	8.68515006132444	9.50452587800513
A	Female bodies, mRNA-Seq	FBgn0002891	5.63716066726252	6.67081454703333
A	Female bodies, mRNA-Seq	FBgn0002899	11.7964644949269	12.7589545453823
A	Female bodies, mRNA-Seq	FBgn0002901	8.05968134749038	10.2110164181461
A	Female bodies, mRNA-Seq	FBgn0002905	5.58391741625524	7.40074415887578
A	Female bodies, mRNA-Seq	FBgn0002906	9.86315161574114	12.5995754589657
A	Female bodies, mRNA-Seq	FBgn0002909	13.4158477244028	13.9895226203432
A	Female bodies, mRNA-Seq	FBgn0002914	54.4861918452741	53.5175596232372
A	Female bodies, mRNA-Seq	FBgn0002921	193.45572564453	196.961531584918
A	Female bodies, mRNA-Seq	FBgn0002924	23.9925601531047	21.6888052851819
A	Female bodies, mRNA-Seq	FBgn0002926	17.9611801053531	20.4178679296054
A	Female bodies, mRNA-Seq	FBgn0002930	40.1734148574706	34.0907214968052
A	Female bodies, mRNA-Seq	FBgn0002931	1.21248904011729	1.82620707575779
A	Female bodies, mRNA-Seq	FBgn0002932	9.2274378911614	9.00677120646697
A	Female bodies, mRNA-Seq	FBgn0002938	1.36534334977513	1.23450479500141
A	Female bodies, mRNA-Seq	FBgn0002939	2.42373968145149	4.11716302977329
A	Female bodies, mRNA-Seq	FBgn0002940	31.59059741482	20.331152742858
A	Female bodies, mRNA-Seq	FBgn0002945	1.40111179275068	1.34543003902769
A	Female bodies, mRNA-Seq	FBgn0002948	28.0222484865545	24.8019749532658
A	Female bodies, mRNA-Seq	FBgn0002962	127.704425438864	128.299114177516
A	Female bodies, mRNA-Seq	FBgn0002973	22.9275098763532	19.0729806799182
A	Female bodies, mRNA-Seq	FBgn0002985	1.98503108517525	1.93344047883166
A	Female bodies, mRNA-Seq	FBgn0002989	11.2028724222639	11.4255137784104
A	Female bodies, mRNA-Seq	FBgn0003008	35.4364858060672	29.6034246211965
A	Female bodies, mRNA-Seq	FBgn0003015	439.007788158414	548.027578297635
A	Female bodies, mRNA-Seq	FBgn0003016	15.0547079535698	15.1124350510401
A	Female bodies, mRNA-Seq	FBgn0003023	141.490499812516	147.301003785991
A	Female bodies, mRNA-Seq	FBgn0003028	49.4260834073318	48.2612133428042
A	Female bodies, mRNA-Seq	FBgn0003034	17.6857031840607	11.8475651386983
A	Female bodies, mRNA-Seq	FBgn0003041	29.5964510832457	33.2949989476763
A	Female bodies, mRNA-Seq	FBgn0003042	11.0430695824226	11.8042701583091
A	Female bodies, mRNA-Seq	FBgn0003044	34.873464321015	34.2442269405192
A	Female bodies, mRNA-Seq	FBgn0003046	5.27112278417462	5.88635452299606
A	Female bodies, mRNA-Seq	FBgn0003048	5.56215456764897	7.53959733397276
A	Female bodies, mRNA-Seq	FBgn0003053	7.88471664845678	11.7019527220593
A	Female bodies, mRNA-Seq	FBgn0003062	136.355859611733	141.183870403176
A	Female bodies, mRNA-Seq	FBgn0003067	154.196936543614	166.747112424575
A	Female bodies, mRNA-Seq	FBgn0003068	2.02977539906596	2.02961556695561
A	Female bodies, mRNA-Seq	FBgn0003071	64.5069978795296	64.9901143616712
A	Female bodies, mRNA-Seq	FBgn0003074	164.088112471154	172.111160623248
A	Female bodies, mRNA-Seq	FBgn0003076	157.443910322112	172.003364986877
A	Female bodies, mRNA-Seq	FBgn0003079	17.2278765439682	19.8453831936321
A	Female bodies, mRNA-Seq	FBgn0003082	12.3572241314328	13.8853129945178
A	Female bodies, mRNA-Seq	FBgn0003087	51.4936298022173	42.1447431147209
A	Female bodies, mRNA-Seq	FBgn0003089	3.61242221197155	3.89841684995028
A	Female bodies, mRNA-Seq	FBgn0003091	2.39467717382907	3.20514679664438
A	Female bodies, mRNA-Seq	FBgn0003093	14.5656563201947	14.40440089709
A	Female bodies, mRNA-Seq	FBgn0003114	43.0408193834119	44.4285551166512
A	Female bodies, mRNA-Seq	FBgn0003116	20.6923786332002	20.9922576722462
A	Female bodies, mRNA-Seq	FBgn0003118	6.68210820826813	6.78943170147071
A	Female bodies, mRNA-Seq	FBgn0003124	146.482421030438	134.488735537529
A	Female bodies, mRNA-Seq	FBgn0003134	75.5470217227083	77.0579279249385
A	Female bodies, mRNA-Seq	FBgn0003137	13.0599455029456	12.7423765590162
A	Female bodies, mRNA-Seq	FBgn0003139	42.912839543307	50.219106586629
A	Female bodies, mRNA-Seq	FBgn0003141	59.0695768094375	54.4065051117171
A	Female bodies, mRNA-Seq	FBgn0003149	79.0268061777703	85.3579370406291
A	Female bodies, mRNA-Seq	FBgn0003159	17.6669845484606	24.5972438769695
A	Female bodies, mRNA-Seq	FBgn0003162	7.92960536868784	8.22406376177049
A	Female bodies, mRNA-Seq	FBgn0003165	26.3008986169304	29.3827279483135
A	Female bodies, mRNA-Seq	FBgn0003169	34.4755494835799	40.580711108432
A	Female bodies, mRNA-Seq	FBgn0003175	8.47082286283266	8.14849498304115
A	Female bodies, mRNA-Seq	FBgn0003187	22.2647162194597	25.0116120770854
A	Female bodies, mRNA-Seq	FBgn0003189	42.9171483447028	45.8326252486138
A	Female bodies, mRNA-Seq	FBgn0003204	120.004643762034	112.00069401851
A	Female bodies, mRNA-Seq	FBgn0003205	72.0681447430968	60.7790787754392
A	Female bodies, mRNA-Seq	FBgn0003206	37.7593276338603	30.5430518187622
A	Female bodies, mRNA-Seq	FBgn0003209	21.9555874104188	21.0201379175693
A	Female bodies, mRNA-Seq	FBgn0003210	25.7754072419556	29.1441100634563
A	Female bodies, mRNA-Seq	FBgn0003218	13.7368035993286	14.357616722058
A	Female bodies, mRNA-Seq	FBgn0003227	3.32449284318318	3.77279184044985
A	Female bodies, mRNA-Seq	FBgn0003231	203.029086558379	211.084730619601
A	Female bodies, mRNA-Seq	FBgn0003250	2.63495765836826	1.78494777840597
A	Female bodies, mRNA-Seq	FBgn0003256	49.1059794042003	44.5813650701298
A	Female bodies, mRNA-Seq	FBgn0003257	55.3645073002309	51.6036381590112
A	Female bodies, mRNA-Seq	FBgn0003261	324.6544796871	306.423665116829
A	Female bodies, mRNA-Seq	FBgn0003268	10.5478490766552	12.2452829092764
A	Female bodies, mRNA-Seq	FBgn0003274	2955.4617114075	3012.77080971184
A	Female bodies, mRNA-Seq	FBgn0003275	90.9363162720573	86.5938541844736
A	Female bodies, mRNA-Seq	FBgn0003277	20.48393766426	23.9792423746699
A	Female bodies, mRNA-Seq	FBgn0003278	24.7638274811689	26.0497914596746
A	Female bodies, mRNA-Seq	FBgn0003279	1818.61664418289	1476.27351040473
A	Female bodies, mRNA-Seq	FBgn0003292	8.14459010724303	8.00435019229255
A	Female bodies, mRNA-Seq	FBgn0003301	3.71790626884238	4.04854242328574
A	Female bodies, mRNA-Seq	FBgn0003302	15.0661377571879	15.8963197922263
A	Female bodies, mRNA-Seq	FBgn0003308	3.86119089748096	4.16250875069123
A	Female bodies, mRNA-Seq	FBgn0003310	26.998174388319	24.7720938306063
A	Female bodies, mRNA-Seq	FBgn0003312	5.71365882691556	4.58647154237668
A	Female bodies, mRNA-Seq	FBgn0003313	4.51152551814393	2.61768835832692
A	Female bodies, mRNA-Seq	FBgn0003317	25.2747321566901	28.1217926181797
A	Female bodies, mRNA-Seq	FBgn0003321	22.7003598023397	25.3504429231607
A	Female bodies, mRNA-Seq	FBgn0003328	22.6495442094008	25.7259609219963
A	Female bodies, mRNA-Seq	FBgn0003330	19.2847175883636	16.8205749230127
A	Female bodies, mRNA-Seq	FBgn0003334	22.9501533423881	25.3230513360321
A	Female bodies, mRNA-Seq	FBgn0003345	22.3409214278748	25.8400503180112
A	Female bodies, mRNA-Seq	FBgn0003346	52.1725578809041	53.9465192819112
A	Female bodies, mRNA-Seq	FBgn0003353	8.30034386714437	9.5015248282838
A	Female bodies, mRNA-Seq	FBgn0003356	121.067623056409	90.3983061170552
A	Female bodies, mRNA-Seq	FBgn0003357	113.89506932316	99.6029395835991
A	Female bodies, mRNA-Seq	FBgn0003358	33.8548698894061	42.4655704804253
A	Female bodies, mRNA-Seq	FBgn0003360	2387.53196977946	2517.32912931015
A	Female bodies, mRNA-Seq	FBgn0003366	5.76144751960431	5.51114924849029
A	Female bodies, mRNA-Seq	FBgn0003371	60.0353846504397	54.8645849182492
A	Female bodies, mRNA-Seq	FBgn0003380	1.50638540610193	1.69347414456225
A	Female bodies, mRNA-Seq	FBgn0003386	1.72759292999864	1.78592150067516
A	Female bodies, mRNA-Seq	FBgn0003388	2.84316858593051	2.87693168382806
A	Female bodies, mRNA-Seq	FBgn0003390	6.64173409623961	5.42688139182014
A	Female bodies, mRNA-Seq	FBgn0003391	21.4169454769549	26.1124815209067
A	Female bodies, mRNA-Seq	FBgn0003392	43.0463298472328	42.8682604979602
A	Female bodies, mRNA-Seq	FBgn0003396	8.24701518347374	10.400488577145
A	Female bodies, mRNA-Seq	FBgn0003401	35.8676040605529	34.3047716699653
A	Female bodies, mRNA-Seq	FBgn0003410	32.6841460010354	29.585717982378
A	Female bodies, mRNA-Seq	FBgn0003415	25.4927172796923	30.3878180793318
A	Female bodies, mRNA-Seq	FBgn0003416	10.667174990623	14.6483645102192
A	Female bodies, mRNA-Seq	FBgn0003423	55.3281053134545	64.4918285599707
A	Female bodies, mRNA-Seq	FBgn0003429	4.8873961201916	5.00008900778597
A	Female bodies, mRNA-Seq	FBgn0003435	10.2212922677884	11.2095448324453
A	Female bodies, mRNA-Seq	FBgn0003444	11.717857394798	15.4300296784034
A	Female bodies, mRNA-Seq	FBgn0003447	35.8522843140604	30.6660272701335
A	Female bodies, mRNA-Seq	FBgn0003449	86.2364322547899	73.4892068303998
A	Female bodies, mRNA-Seq	FBgn0003450	7.99479292022995	6.29533186153702
A	Female bodies, mRNA-Seq	FBgn0003459	13.129456378309	15.3901991013018
A	Female bodies, mRNA-Seq	FBgn0003462	405.430066663051	340.436439979449
A	Female bodies, mRNA-Seq	FBgn0003463	4.0505092005487	4.13298743478448
A	Female bodies, mRNA-Seq	FBgn0003464	15.9240742108359	14.4871685357371
A	Female bodies, mRNA-Seq	FBgn0003475	10.4848074928218	10.9170524374908
A	Female bodies, mRNA-Seq	FBgn0003479	13.3047846755488	16.4571912381662
A	Female bodies, mRNA-Seq	FBgn0003480	7.971602818597	10.5148307624872
A	Female bodies, mRNA-Seq	FBgn0003482	5.76100743257701	4.83468730221957
A	Female bodies, mRNA-Seq	FBgn0003483	15.7854340656889	19.5687084443334
A	Female bodies, mRNA-Seq	FBgn0003486	9.9018009819982	11.3744017105155
A	Female bodies, mRNA-Seq	FBgn0003495	25.306652579406	25.0842258994264
A	Female bodies, mRNA-Seq	FBgn0003502	29.4024468377145	33.9244003728659
A	Female bodies, mRNA-Seq	FBgn0003507	8.69120274469119	7.23132735504517
A	Female bodies, mRNA-Seq	FBgn0003510	3.00131262924944	2.5101166923996
A	Female bodies, mRNA-Seq	FBgn0003511	11.71700974468	11.9829873130872
A	Female bodies, mRNA-Seq	FBgn0003512	19.9499790466688	19.5610480878811
A	Female bodies, mRNA-Seq	FBgn0003514	145.681136682734	146.355379130071
A	Female bodies, mRNA-Seq	FBgn0003515	8.27060006498617	10.0041553875834
A	Female bodies, mRNA-Seq	FBgn0003517	2488.11823959002	2007.92042199998
A	Female bodies, mRNA-Seq	FBgn0003520	30.9718946163217	31.6466595293633
A	Female bodies, mRNA-Seq	FBgn0003525	51.1410074708761	56.2219920730486
A	Female bodies, mRNA-Seq	FBgn0003527	15.7400139008622	17.1637264558063
A	Female bodies, mRNA-Seq	FBgn0003545	21.1381884572256	19.0789198292753
A	Female bodies, mRNA-Seq	FBgn0003557	43.7331483982204	46.2618494282357
A	Female bodies, mRNA-Seq	FBgn0003559	21.2303983395544	20.4828809605341
A	Female bodies, mRNA-Seq	FBgn0003567	19.3685901295954	23.8021994199764
A	Female bodies, mRNA-Seq	FBgn0003575	15.4312837280274	16.1376087493928
A	Female bodies, mRNA-Seq	FBgn0003598	30.1276555419164	31.6984735960347
A	Female bodies, mRNA-Seq	FBgn0003607	153.050513730686	148.715329797763
A	Female bodies, mRNA-Seq	FBgn0003612	65.1982490883558	68.2525343540934
A	Female bodies, mRNA-Seq	FBgn0003638	56.2093764928158	46.0172184988505
A	Female bodies, mRNA-Seq	FBgn0003651	8.31604028239054	5.40968406818908
A	Female bodies, mRNA-Seq	FBgn0003654	8.7507265059616	8.26651316828622
A	Female bodies, mRNA-Seq	FBgn0003655	105.485370239701	110.933699485922
A	Female bodies, mRNA-Seq	FBgn0003656	38.0759705550491	39.8683753101095
A	Female bodies, mRNA-Seq	FBgn0003660	131.326441869026	131.193196468492
A	Female bodies, mRNA-Seq	FBgn0003676	233.466313884332	251.089059017217
A	Female bodies, mRNA-Seq	FBgn0003687	21.8926889159578	19.109196655808
A	Female bodies, mRNA-Seq	FBgn0003701	13.1848219094079	13.9491863183854
A	Female bodies, mRNA-Seq	FBgn0003714	68.1501315730517	52.784576969874
A	Female bodies, mRNA-Seq	FBgn0003716	39.4322461671056	41.1094101253771
A	Female bodies, mRNA-Seq	FBgn0003721	344.977832924913	340.787928346293
A	Female bodies, mRNA-Seq	FBgn0003731	13.3245970882128	15.4173122550439
A	Female bodies, mRNA-Seq	FBgn0003732	92.1640063852988	106.188400982584
A	Female bodies, mRNA-Seq	FBgn0003733	19.2445429909641	23.805352694862
A	Female bodies, mRNA-Seq	FBgn0003741	21.6960312303951	16.2495172523915
A	Female bodies, mRNA-Seq	FBgn0003742	37.5565150438721	37.4261528497201
A	Female bodies, mRNA-Seq	FBgn0003744	44.5347109146935	39.3098602069161
A	Female bodies, mRNA-Seq	FBgn0003748	111.288355108478	117.661143747244
A	Female bodies, mRNA-Seq	FBgn0003751	9.51749065979642	6.82704289629031
A	Female bodies, mRNA-Seq	FBgn0003861	1.56371214919185	1.43391833411773
A	Female bodies, mRNA-Seq	FBgn0003862	12.4046332526229	15.0858264889046
A	Female bodies, mRNA-Seq	FBgn0003863	1913.73453158198	1900.30506424323
A	Female bodies, mRNA-Seq	FBgn0003866	3.48059019661814	3.20354757476391
A	Female bodies, mRNA-Seq	FBgn0003867	14.2596875039533	13.654734528371
A	Female bodies, mRNA-Seq	FBgn0003870	27.0673742737342	32.0697680203431
A	Female bodies, mRNA-Seq	FBgn0003882	31.2275747796704	33.1396460565797
A	Female bodies, mRNA-Seq	FBgn0003884	774.660938514031	703.129487152697
A	Female bodies, mRNA-Seq	FBgn0003885	97.1210955338657	91.8607978773968
A	Female bodies, mRNA-Seq	FBgn0003887	821.799577807463	763.13018091297
A	Female bodies, mRNA-Seq	FBgn0003888	37.1921103314894	34.0917065403174
A	Female bodies, mRNA-Seq	FBgn0003889	5.11455417756767	4.64588471970919
A	Female bodies, mRNA-Seq	FBgn0003890	47.4239564900781	44.4058726748524
A	Female bodies, mRNA-Seq	FBgn0003891	45.8448664651531	46.7948632646253
A	Female bodies, mRNA-Seq	FBgn0003892	1.73440950180969	1.89775561610958
A	Female bodies, mRNA-Seq	FBgn0003941	2326.11918450847	1875.44384759083
A	Female bodies, mRNA-Seq	FBgn0003942	3447.54095872796	3037.61977103086
A	Female bodies, mRNA-Seq	FBgn0003943	38.1698606028205	42.5913287499645
A	Female bodies, mRNA-Seq	FBgn0003944	2.50596584750205	1.71255428371598
A	Female bodies, mRNA-Seq	FBgn0003961	95.7103272851564	88.0875398171289
A	Female bodies, mRNA-Seq	FBgn0003963	7.64439796100235	6.80060847716981
A	Female bodies, mRNA-Seq	FBgn0003964	32.1577152173603	30.5838366227265
A	Female bodies, mRNA-Seq	FBgn0003965	13.6675040562956	15.000258890845
A	Female bodies, mRNA-Seq	FBgn0003969	25.1985007452745	30.1413656831795
A	Female bodies, mRNA-Seq	FBgn0003975	1.05500863812734	1.18280980039872
A	Female bodies, mRNA-Seq	FBgn0003977	5.68106398066363	5.73832264863811
A	Female bodies, mRNA-Seq	FBgn0003978	32.9988832951816	30.5667235082148
A	Female bodies, mRNA-Seq	FBgn0003979	1872.32816019094	1388.85657410594
A	Female bodies, mRNA-Seq	FBgn0003980	909.842778878334	584.1629986522
A	Female bodies, mRNA-Seq	FBgn0003983	348.825205821035	262.454315747772
A	Female bodies, mRNA-Seq	FBgn0003996	7.41293364309945	7.82471868310821
A	Female bodies, mRNA-Seq	FBgn0003997	4.04292034304781	3.96317843704791
A	Female bodies, mRNA-Seq	FBgn0004003	18.0195345840322	14.9483273607972
A	Female bodies, mRNA-Seq	FBgn0004028	365.101828631194	371.361016929733
A	Female bodies, mRNA-Seq	FBgn0004045	6256.62377073553	5850.53432147041
A	Female bodies, mRNA-Seq	FBgn0004047	2976.81534995384	2807.84910751808
A	Female bodies, mRNA-Seq	FBgn0004049	19.0393361533504	23.0188818819536
A	Female bodies, mRNA-Seq	FBgn0004050	17.0440674463434	16.566982553087
A	Female bodies, mRNA-Seq	FBgn0004053	1.80710510464077	1.69505527992341
A	Female bodies, mRNA-Seq	FBgn0004055	13.8253454166497	13.0523226634039
A	Female bodies, mRNA-Seq	FBgn0004057	35.1321653010532	31.8740238320735
A	Female bodies, mRNA-Seq	FBgn0004066	177.12711128313	174.542308081729
A	Female bodies, mRNA-Seq	FBgn0004087	47.1920714020251	48.7993515189968
A	Female bodies, mRNA-Seq	FBgn0004101	9.10819774816741	9.27139463163988
A	Female bodies, mRNA-Seq	FBgn0004103	165.348438717866	166.046592012538
A	Female bodies, mRNA-Seq	FBgn0004106	85.0267283678789	74.3460995458936
A	Female bodies, mRNA-Seq	FBgn0004107	50.5461196924529	48.6174411475066
A	Female bodies, mRNA-Seq	FBgn0004108	7.91084189659993	8.55455651158605
A	Female bodies, mRNA-Seq	FBgn0004117	272.675280649629	252.255427454907
A	Female bodies, mRNA-Seq	FBgn0004132	68.4463159017025	61.1821851995108
A	Female bodies, mRNA-Seq	FBgn0004133	4.76590111454061	4.61923978221646
A	Female bodies, mRNA-Seq	FBgn0004167	23.7160422363405	24.9017186827575
A	Female bodies, mRNA-Seq	FBgn0004169	322.486495513513	321.534084872587
A	Female bodies, mRNA-Seq	FBgn0004172	5.19790005696223	3.68014917554374
A	Female bodies, mRNA-Seq	FBgn0004173	7.15702439253056	8.6678075141691
A	Female bodies, mRNA-Seq	FBgn0004174	8.65834107099155	4.80829119378863
A	Female bodies, mRNA-Seq	FBgn0004175	5.18032890880581	3.50457294883419
A	Female bodies, mRNA-Seq	FBgn0004177	241.172743647813	224.337522182067
A	Female bodies, mRNA-Seq	FBgn0004179	72.5641915236062	71.8278627872188
A	Female bodies, mRNA-Seq	FBgn0004181	31.2974653666077	25.7282976036888
A	Female bodies, mRNA-Seq	FBgn0004198	2.94807895549604	3.9654475470264
A	Female bodies, mRNA-Seq	FBgn0004227	24.3323834623766	24.9144237474039
A	Female bodies, mRNA-Seq	FBgn0004228	41.6310806052434	39.7325486203329
A	Female bodies, mRNA-Seq	FBgn0004237	110.475945560409	122.194167608914
A	Female bodies, mRNA-Seq	FBgn0004240	36.8477946237141	41.8750952655071
A	Female bodies, mRNA-Seq	FBgn0004242	5.66418087015309	4.69293745321655
A	Female bodies, mRNA-Seq	FBgn0004359	10.4649341440166	8.37122070380376
A	Female bodies, mRNA-Seq	FBgn0004362	392.206358862256	309.595170745816
A	Female bodies, mRNA-Seq	FBgn0004363	775.896128703423	761.625707466552
A	Female bodies, mRNA-Seq	FBgn0004364	5.16227536645155	7.2534769908329
A	Female bodies, mRNA-Seq	FBgn0004367	5.00680345079863	6.71588804258963
A	Female bodies, mRNA-Seq	FBgn0004368	13.8311774212168	14.78316977064
A	Female bodies, mRNA-Seq	FBgn0004369	12.9622902404057	16.597369428494
A	Female bodies, mRNA-Seq	FBgn0004370	15.6114750325275	19.2548920318512
A	Female bodies, mRNA-Seq	FBgn0004373	29.4218721861558	32.3718750532154
A	Female bodies, mRNA-Seq	FBgn0004374	5.16914703374269	6.78671885275583
A	Female bodies, mRNA-Seq	FBgn0004378	12.5028922302225	16.3091208481336
A	Female bodies, mRNA-Seq	FBgn0004379	16.1191328316921	17.0008031888903
A	Female bodies, mRNA-Seq	FBgn0004380	9.87856508497041	10.9961709236489
A	Female bodies, mRNA-Seq	FBgn0004381	12.7136568362222	15.3398651456946
A	Female bodies, mRNA-Seq	FBgn0004387	11.3028835507582	13.4837887398518
A	Female bodies, mRNA-Seq	FBgn0004390	12.2891666516836	17.792818570389
A	Female bodies, mRNA-Seq	FBgn0004391	11.0033298376039	13.6119163691239
A	Female bodies, mRNA-Seq	FBgn0004394	1.0795643620644	1.23293562332835
A	Female bodies, mRNA-Seq	FBgn0004395	16.9574919615498	17.1269192391932
A	Female bodies, mRNA-Seq	FBgn0004396	9.04604499629052	11.9843951260001
A	Female bodies, mRNA-Seq	FBgn0004397	26.0787797316732	22.9531182205009
A	Female bodies, mRNA-Seq	FBgn0004400	18.3483936756027	16.4384021829211
A	Female bodies, mRNA-Seq	FBgn0004401	124.09866386016	117.368738982131
A	Female bodies, mRNA-Seq	FBgn0004403	909.743613077833	827.895346665216
A	Female bodies, mRNA-Seq	FBgn0004404	240.378217772198	238.397464572352
A	Female bodies, mRNA-Seq	FBgn0004406	11.9920147973652	13.7078774867853
A	Female bodies, mRNA-Seq	FBgn0004407	20.1336849271122	22.9874369560149
A	Female bodies, mRNA-Seq	FBgn0004414	11.8039598812347	6.55850546420852
A	Female bodies, mRNA-Seq	FBgn0004419	1029.91168999354	891.197349440067
A	Female bodies, mRNA-Seq	FBgn0004428	7.66463413186486	7.21771082123595
A	Female bodies, mRNA-Seq	FBgn0004429	154.207889032153	124.869880952855
A	Female bodies, mRNA-Seq	FBgn0004431	70.2825391885665	62.6250326878172
A	Female bodies, mRNA-Seq	FBgn0004432	1743.79011127548	1584.88798791088
A	Female bodies, mRNA-Seq	FBgn0004435	40.1126820404119	46.1559876938833
A	Female bodies, mRNA-Seq	FBgn0004436	135.64606540538	118.611028257087
A	Female bodies, mRNA-Seq	FBgn0004449	4.08612148492914	3.79450008528862
A	Female bodies, mRNA-Seq	FBgn0004456	12.9419867874482	14.6559990111785
A	Female bodies, mRNA-Seq	FBgn0004462	40.4369498425241	41.5319325573573
A	Female bodies, mRNA-Seq	FBgn0004463	12.707320660287	15.2728350984088
A	Female bodies, mRNA-Seq	FBgn0004465	57.3440665470826	59.795640078053
A	Female bodies, mRNA-Seq	FBgn0004507	270.822324660219	271.315310145358
A	Female bodies, mRNA-Seq	FBgn0004509	20.0944460886467	18.8361782652471
A	Female bodies, mRNA-Seq	FBgn0004510	19.8708646133432	20.9746499409227
A	Female bodies, mRNA-Seq	FBgn0004512	8.32376387813131	8.70447600216594
A	Female bodies, mRNA-Seq	FBgn0004513	1.46174319172023	1.38059114282409
A	Female bodies, mRNA-Seq	FBgn0004516	9.97068807769681	9.64655605467568
A	Female bodies, mRNA-Seq	FBgn0004552	16.34868367561	15.0990898788865
A	Female bodies, mRNA-Seq	FBgn0004556	24.1484722386413	24.5100720018679
A	Female bodies, mRNA-Seq	FBgn0004569	4.23388264348626	5.53724274940671
A	Female bodies, mRNA-Seq	FBgn0004574	40.5844761721827	39.7948064182395
A	Female bodies, mRNA-Seq	FBgn0004575	1.65485520445296	1.89875144510352
A	Female bodies, mRNA-Seq	FBgn0004580	10.9963834363835	14.2617209490319
A	Female bodies, mRNA-Seq	FBgn0004583	5.56491907872357	5.92003931942646
A	Female bodies, mRNA-Seq	FBgn0004584	33.2985797459789	34.2889510267844
A	Female bodies, mRNA-Seq	FBgn0004587	152.422456559542	130.970779264898
A	Female bodies, mRNA-Seq	FBgn0004597	26.507639132978	26.1450163015285
A	Female bodies, mRNA-Seq	FBgn0004598	50.1237545952661	52.1986762723673
A	Female bodies, mRNA-Seq	FBgn0004606	5.80926895210281	5.956468296
A	Female bodies, mRNA-Seq	FBgn0004611	17.6778037230517	17.9374393637356
A	Female bodies, mRNA-Seq	FBgn0004620	2.45544583142883	1.98335652493517
A	Female bodies, mRNA-Seq	FBgn0004623	1.27851920170556	1.25592108346974
A	Female bodies, mRNA-Seq	FBgn0004629	300.342639258999	291.775807188124
A	Female bodies, mRNA-Seq	FBgn0004635	2.12314845613639	3.80696609112461
A	Female bodies, mRNA-Seq	FBgn0004636	94.3455211688215	105.118253322751
A	Female bodies, mRNA-Seq	FBgn0004638	77.1211165176188	78.9225692763139
A	Female bodies, mRNA-Seq	FBgn0004643	36.1547004765606	33.9562019461971
A	Female bodies, mRNA-Seq	FBgn0004644	1.46631067746743	1.70683872093286
A	Female bodies, mRNA-Seq	FBgn0004646	43.2326777123634	52.8817883213038
A	Female bodies, mRNA-Seq	FBgn0004647	7.4762706991868	10.043460923389
A	Female bodies, mRNA-Seq	FBgn0004648	36.9114637368542	43.5180332804594
A	Female bodies, mRNA-Seq	FBgn0004649	280.738006942392	262.205370373189
A	Female bodies, mRNA-Seq	FBgn0004650	43.2286667889433	48.0154221577231
A	Female bodies, mRNA-Seq	FBgn0004652	2.23509332548674	2.03099177057952
A	Female bodies, mRNA-Seq	FBgn0004654	92.4303969463381	95.3185782869017
A	Female bodies, mRNA-Seq	FBgn0004655	23.6013366910248	26.9674939041477
A	Female bodies, mRNA-Seq	FBgn0004656	8.19736745961196	14.4436064324561
A	Female bodies, mRNA-Seq	FBgn0004657	44.6810481783812	51.6657388241242
A	Female bodies, mRNA-Seq	FBgn0004666	6.30632216071874	5.78309502959585
A	Female bodies, mRNA-Seq	FBgn0004687	152.006519927194	126.657259122732
A	Female bodies, mRNA-Seq	FBgn0004698	47.0631371817802	47.2929600322884
A	Female bodies, mRNA-Seq	FBgn0004795	30.1050139051432	32.4638056169304
A	Female bodies, mRNA-Seq	FBgn0004797	25.463169528185	28.7178741950899
A	Female bodies, mRNA-Seq	FBgn0004811	22.3813485493363	22.3686381650977
A	Female bodies, mRNA-Seq	FBgn0004828	598.18695359939	543.295841424164
A	Female bodies, mRNA-Seq	FBgn0004832	14.6757141298848	13.7680860580476
A	Female bodies, mRNA-Seq	FBgn0004837	9.73326443288289	10.0466716654205
A	Female bodies, mRNA-Seq	FBgn0004838	305.390478787974	295.199863876808
A	Female bodies, mRNA-Seq	FBgn0004839	1.39565686489084	1.08377656623953
A	Female bodies, mRNA-Seq	FBgn0004852	7.15697690781731	5.75935400353393
A	Female bodies, mRNA-Seq	FBgn0004855	58.7468257627972	47.1814608691805
A	Female bodies, mRNA-Seq	FBgn0004856	41.7288620140796	40.1221531443589
A	Female bodies, mRNA-Seq	FBgn0004858	2.97405532650788	2.88408429327445
A	Female bodies, mRNA-Seq	FBgn0004859	9.84527125014532	9.42805982928292
A	Female bodies, mRNA-Seq	FBgn0004860	2.36236198885368	2.4248432062214
A	Female bodies, mRNA-Seq	FBgn0004861	1.7327168652371	1.59076596396692
A	Female bodies, mRNA-Seq	FBgn0004864	17.6736020957311	18.7081614354595
A	Female bodies, mRNA-Seq	FBgn0004865	1.17006677549685	1.09046845741724
A	Female bodies, mRNA-Seq	FBgn0004867	2869.5548761154	2451.48058240704
A	Female bodies, mRNA-Seq	FBgn0004868	206.515801304278	226.822693922349
A	Female bodies, mRNA-Seq	FBgn0004872	97.3883249277448	90.857482345836
A	Female bodies, mRNA-Seq	FBgn0004875	20.4959737271022	24.6063280271553
A	Female bodies, mRNA-Seq	FBgn0004876	20.9556743557609	25.292719354462
A	Female bodies, mRNA-Seq	FBgn0004882	120.829521040812	137.068821623148
A	Female bodies, mRNA-Seq	FBgn0004885	6.58481735640504	5.86928628749342
A	Female bodies, mRNA-Seq	FBgn0004888	253.33644850611	210.286413423021
A	Female bodies, mRNA-Seq	FBgn0004889	108.490302331425	110.134154441228
A	Female bodies, mRNA-Seq	FBgn0004893	9.59720318752959	9.52343173271611
A	Female bodies, mRNA-Seq	FBgn0004901	48.6375105415907	50.6043399359401
A	Female bodies, mRNA-Seq	FBgn0004903	20.1412330560657	14.8221777109951
A	Female bodies, mRNA-Seq	FBgn0004907	470.991285662562	467.098370660367
A	Female bodies, mRNA-Seq	FBgn0004908	20.303617354456	17.3308663257774
A	Female bodies, mRNA-Seq	FBgn0004910	17.8495267196528	17.6072365574223
A	Female bodies, mRNA-Seq	FBgn0004913	39.2276920768332	42.3031024160705
A	Female bodies, mRNA-Seq	FBgn0004914	32.8045459680404	30.9268459020221
A	Female bodies, mRNA-Seq	FBgn0004915	50.2219061723025	44.8794802720485
A	Female bodies, mRNA-Seq	FBgn0004919	2.48483714775486	2.05276164040164
A	Female bodies, mRNA-Seq	FBgn0004921	137.522286066267	131.133414825242
A	Female bodies, mRNA-Seq	FBgn0004924	95.3030386991359	111.54408440545
A	Female bodies, mRNA-Seq	FBgn0004926	258.668702949914	232.813473816837
A	Female bodies, mRNA-Seq	FBgn0004957	8.77829776947436	8.09872885649712
A	Female bodies, mRNA-Seq	FBgn0004959	1.86815004043691	1.95355973294784
A	Female bodies, mRNA-Seq	FBgn0005198	13.3638632785108	13.6297536895271
A	Female bodies, mRNA-Seq	FBgn0005278	366.701590538376	383.375829267689
A	Female bodies, mRNA-Seq	FBgn0005322	82.2591589438381	77.320533601891
A	Female bodies, mRNA-Seq	FBgn0005355	22.9964384556229	24.8359325166793
A	Female bodies, mRNA-Seq	FBgn0005386	11.1793218324232	12.1666834390894
A	Female bodies, mRNA-Seq	FBgn0005390	52.9726455684763	60.7708368254509
A	Female bodies, mRNA-Seq	FBgn0005391	4884.63132800543	4541.0485755777
A	Female bodies, mRNA-Seq	FBgn0005411	91.9854574825301	89.0178690081006
A	Female bodies, mRNA-Seq	FBgn0005427	24.9489351299055	24.5258768146455
A	Female bodies, mRNA-Seq	FBgn0005533	2579.07066231931	2637.93648809871
A	Female bodies, mRNA-Seq	FBgn0005536	26.009879482262	25.7049081670683
A	Female bodies, mRNA-Seq	FBgn0005564	3.86267037203703	3.45121339158684
A	Female bodies, mRNA-Seq	FBgn0005585	515.800464765756	480.452421911611
A	Female bodies, mRNA-Seq	FBgn0005586	1.98056945734672	2.76539176972638
A	Female bodies, mRNA-Seq	FBgn0005593	3137.76056846814	2891.81800778437
A	Female bodies, mRNA-Seq	FBgn0005596	26.0872625203013	27.5555650998919
A	Female bodies, mRNA-Seq	FBgn0005612	15.0576983949294	13.7909649988291
A	Female bodies, mRNA-Seq	FBgn0005614	1.72519801052413	1.24909023664305
A	Female bodies, mRNA-Seq	FBgn0005616	3.06195463118608	2.85188169112532
A	Female bodies, mRNA-Seq	FBgn0005617	30.1977425961451	33.5828364249934
A	Female bodies, mRNA-Seq	FBgn0005624	4.89947794774009	5.2404241685929
A	Female bodies, mRNA-Seq	FBgn0005626	9.98258419867586	10.4453507662496
A	Female bodies, mRNA-Seq	FBgn0005630	125.166317364393	133.999073147951
A	Female bodies, mRNA-Seq	FBgn0005631	1.92949090849395	1.46486449728096
A	Female bodies, mRNA-Seq	FBgn0005632	32.6277204952002	36.2426300786576
A	Female bodies, mRNA-Seq	FBgn0005633	265.091548151767	248.424687166054
A	Female bodies, mRNA-Seq	FBgn0005640	30.1095986301731	29.62890975557
A	Female bodies, mRNA-Seq	FBgn0005642	20.3429479932578	22.8759676857721
A	Female bodies, mRNA-Seq	FBgn0005648	78.9946489862042	69.5298631081256
A	Female bodies, mRNA-Seq	FBgn0005649	83.2330316435735	80.0211879877377
A	Female bodies, mRNA-Seq	FBgn0005654	15.8002732179437	18.6650634432636
A	Female bodies, mRNA-Seq	FBgn0005655	173.852024983596	151.491785834412
A	Female bodies, mRNA-Seq	FBgn0005659	3.41352189261869	2.74843190500502
A	Female bodies, mRNA-Seq	FBgn0005664	2.04263496359851	1.63369588959555
A	Female bodies, mRNA-Seq	FBgn0005666	25.8398179401535	24.9138714793656
A	Female bodies, mRNA-Seq	FBgn0005670	5.16987136235422	6.55242415738586
A	Female bodies, mRNA-Seq	FBgn0005671	364.005155694709	351.360563501069
A	Female bodies, mRNA-Seq	FBgn0005672	32.2269432829794	27.0497727899371
A	Female bodies, mRNA-Seq	FBgn0005674	40.5476603856027	52.0889915878123
A	Female bodies, mRNA-Seq	FBgn0005683	17.744230312748	16.3623304407175
A	Female bodies, mRNA-Seq	FBgn0005694	40.2447043358664	38.6180141835757
A	Female bodies, mRNA-Seq	FBgn0005695	71.2104228316009	74.57495427914
A	Female bodies, mRNA-Seq	FBgn0005696	21.3789796832312	20.8513173722916
A	Female bodies, mRNA-Seq	FBgn0005771	7.40084195388167	7.12304769598808
A	Female bodies, mRNA-Seq	FBgn0005777	64.3979600024436	61.2830366726046
A	Female bodies, mRNA-Seq	FBgn0008635	55.0133579317327	51.985729374717
A	Female bodies, mRNA-Seq	FBgn0010014	4.13496319110177	3.62833679087372
A	Female bodies, mRNA-Seq	FBgn0010015	6.18561198242614	5.90950882231588
A	Female bodies, mRNA-Seq	FBgn0010019	2422.07705128444	3204.01505727266
A	Female bodies, mRNA-Seq	FBgn0010038	13.7472282158983	12.6186495015871
A	Female bodies, mRNA-Seq	FBgn0010039	17.7834616557414	16.9841071530764
A	Female bodies, mRNA-Seq	FBgn0010041	3.98095892661822	3.46668025363215
A	Female bodies, mRNA-Seq	FBgn0010043	1.49635313769452	1.14233999457084
A	Female bodies, mRNA-Seq	FBgn0010044	2.39986035738009	2.55425558779945
A	Female bodies, mRNA-Seq	FBgn0010051	10.1527507115477	10.5793744918653
A	Female bodies, mRNA-Seq	FBgn0010052	1.39954508860863	1.42487633408281
A	Female bodies, mRNA-Seq	FBgn0010053	30.0396958297391	33.5436882704162
A	Female bodies, mRNA-Seq	FBgn0010078	2551.5748853944	2434.25407615852
A	Female bodies, mRNA-Seq	FBgn0010097	40.1501673508559	39.0853518669109
A	Female bodies, mRNA-Seq	FBgn0010100	360.640328376234	405.424782371208
A	Female bodies, mRNA-Seq	FBgn0010105	1.88270267323025	1.27513143962424
A	Female bodies, mRNA-Seq	FBgn0010113	12.5654229332126	14.6747419233481
A	Female bodies, mRNA-Seq	FBgn0010114	3.19374108726769	2.78119415637686
A	Female bodies, mRNA-Seq	FBgn0010173	94.8277469353235	103.894847503339
A	Female bodies, mRNA-Seq	FBgn0010194	4.56113657126886	4.69254598727404
A	Female bodies, mRNA-Seq	FBgn0010198	1562.74065232595	1545.65944087769
A	Female bodies, mRNA-Seq	FBgn0010213	175.203821411001	159.481775305134
A	Female bodies, mRNA-Seq	FBgn0010215	49.3127289388742	48.6928281240376
A	Female bodies, mRNA-Seq	FBgn0010217	1902.99972310042	2045.27925593351
A	Female bodies, mRNA-Seq	FBgn0010220	23.4819169393672	23.7676678679531
A	Female bodies, mRNA-Seq	FBgn0010222	46.014961954512	45.7090641386798
A	Female bodies, mRNA-Seq	FBgn0010223	8.02298363090955	7.85585828646689
A	Female bodies, mRNA-Seq	FBgn0010225	78.9597659087124	77.7157964763979
A	Female bodies, mRNA-Seq	FBgn0010226	158.537504655809	128.191869944164
A	Female bodies, mRNA-Seq	FBgn0010228	152.019321499275	150.177981081478
A	Female bodies, mRNA-Seq	FBgn0010235	50.9919802101272	50.4198017305948
A	Female bodies, mRNA-Seq	FBgn0010238	33.8039618029605	26.5517547693056
A	Female bodies, mRNA-Seq	FBgn0010241	4.44929519974589	5.51656182900363
A	Female bodies, mRNA-Seq	FBgn0010246	65.0073945163905	74.954480410094
A	Female bodies, mRNA-Seq	FBgn0010247	49.0365820752648	42.165715130253
A	Female bodies, mRNA-Seq	FBgn0010263	18.1474025879854	23.7099704704756
A	Female bodies, mRNA-Seq	FBgn0010265	2730.43087906901	2459.70968678997
A	Female bodies, mRNA-Seq	FBgn0010269	39.4157688386104	39.1027008189158
A	Female bodies, mRNA-Seq	FBgn0010278	59.0005724644912	62.2530505906631
A	Female bodies, mRNA-Seq	FBgn0010280	34.1385541378115	35.020083994293
A	Female bodies, mRNA-Seq	FBgn0010282	50.310016521242	49.9236852854492
A	Female bodies, mRNA-Seq	FBgn0010287	16.4011951387669	16.4180422754378
A	Female bodies, mRNA-Seq	FBgn0010288	187.46660966894	164.036712574682
A	Female bodies, mRNA-Seq	FBgn0010292	60.8450697283273	61.8478581283308
A	Female bodies, mRNA-Seq	FBgn0010300	31.2756871591563	41.5982648241064
A	Female bodies, mRNA-Seq	FBgn0010303	16.3185151929571	18.9447300226558
A	Female bodies, mRNA-Seq	FBgn0010309	15.3926012976721	18.1401527324156
A	Female bodies, mRNA-Seq	FBgn0010313	12.0339546043298	12.7060448794759
A	Female bodies, mRNA-Seq	FBgn0010314	45.2208015501285	43.4724139076912
A	Female bodies, mRNA-Seq	FBgn0010315	41.3730420286661	44.1417689370368
A	Female bodies, mRNA-Seq	FBgn0010316	31.5957275352093	33.3968284080647
A	Female bodies, mRNA-Seq	FBgn0010317	47.2144873522366	47.3085064194175
A	Female bodies, mRNA-Seq	FBgn0010328	40.0125558685039	43.6538785823835
A	Female bodies, mRNA-Seq	FBgn0010333	78.329441826123	63.4263380692062
A	Female bodies, mRNA-Seq	FBgn0010339	90.068503439166	92.2789375546074
A	Female bodies, mRNA-Seq	FBgn0010340	24.6450482524158	20.5995361449234
A	Female bodies, mRNA-Seq	FBgn0010341	141.436064447525	122.554624653069
A	Female bodies, mRNA-Seq	FBgn0010342	41.867584869791	42.6827382772292
A	Female bodies, mRNA-Seq	FBgn0010348	338.689596209919	320.308789418469
A	Female bodies, mRNA-Seq	FBgn0010350	35.8999795615972	36.6338446524842
A	Female bodies, mRNA-Seq	FBgn0010352	151.066591931102	156.575481556171
A	Female bodies, mRNA-Seq	FBgn0010355	15.555708042338	17.8654383506838
A	Female bodies, mRNA-Seq	FBgn0010356	17.9129100662027	21.4274627420811
A	Female bodies, mRNA-Seq	FBgn0010357	400.328933546547	407.828116757229
A	Female bodies, mRNA-Seq	FBgn0010379	35.4299789046201	45.1427203482363
A	Female bodies, mRNA-Seq	FBgn0010380	48.2092652377677	47.7043001588298
A	Female bodies, mRNA-Seq	FBgn0010381	918.171640437776	747.478070671969
A	Female bodies, mRNA-Seq	FBgn0010382	46.3047966694335	53.2296941029158
A	Female bodies, mRNA-Seq	FBgn0010383	15.2479264097647	14.2486000577069
A	Female bodies, mRNA-Seq	FBgn0010385	75.0034501968295	60.7390097469701
A	Female bodies, mRNA-Seq	FBgn0010387	321.595864104981	247.08747894797
A	Female bodies, mRNA-Seq	FBgn0010388	72.9589671846659	57.8377744842594
A	Female bodies, mRNA-Seq	FBgn0010389	5.53558121654895	5.89930811829531
A	Female bodies, mRNA-Seq	FBgn0010391	56.5434068597316	64.6093246273553
A	Female bodies, mRNA-Seq	FBgn0010395	5.10829329497111	4.79973247922093
A	Female bodies, mRNA-Seq	FBgn0010397	39.0558374662271	37.4185529238152
A	Female bodies, mRNA-Seq	FBgn0010398	14.3602993842163	13.9752561791392
A	Female bodies, mRNA-Seq	FBgn0010406	59.4932251493667	60.4710843712147
A	Female bodies, mRNA-Seq	FBgn0010408	3025.06742228984	3139.3865335724
A	Female bodies, mRNA-Seq	FBgn0010409	3053.55493386815	2650.88009575639
A	Female bodies, mRNA-Seq	FBgn0010411	2928.97492202289	2937.17374950737
A	Female bodies, mRNA-Seq	FBgn0010412	2452.2096016674	2147.21924062012
A	Female bodies, mRNA-Seq	FBgn0010415	58.5875745456676	56.3996878013965
A	Female bodies, mRNA-Seq	FBgn0010416	31.6227767480115	34.1070514816801
A	Female bodies, mRNA-Seq	FBgn0010417	24.3385180484309	22.5062346985851
A	Female bodies, mRNA-Seq	FBgn0010421	41.6808801199143	37.3693773471112
A	Female bodies, mRNA-Seq	FBgn0010422	48.8609988103532	52.3069916807901
A	Female bodies, mRNA-Seq	FBgn0010423	29.2324302006736	29.1372026783281
A	Female bodies, mRNA-Seq	FBgn0010424	80.842966846985	85.7309124098268
A	Female bodies, mRNA-Seq	FBgn0010425	470.050033759815	480.144727742407
A	Female bodies, mRNA-Seq	FBgn0010431	260.683631838431	249.579731834401
A	Female bodies, mRNA-Seq	FBgn0010434	28.6637707513077	25.7646861659772
A	Female bodies, mRNA-Seq	FBgn0010435	51.7796749159193	49.9680893698615
A	Female bodies, mRNA-Seq	FBgn0010438	129.00789199512	102.016377995302
A	Female bodies, mRNA-Seq	FBgn0010441	14.7779851452551	16.4304007374981
A	Female bodies, mRNA-Seq	FBgn0010452	1.83473687723626	3.01946272921799
A	Female bodies, mRNA-Seq	FBgn0010470	104.15170082299	101.952198015832
A	Female bodies, mRNA-Seq	FBgn0010473	3.22842194443967	2.83326871625263
A	Female bodies, mRNA-Seq	FBgn0010482	19.4545433920909	18.3292750912561
A	Female bodies, mRNA-Seq	FBgn0010488	151.000954090543	172.590326479397
A	Female bodies, mRNA-Seq	FBgn0010497	79.7957679054575	88.8595858864798
A	Female bodies, mRNA-Seq	FBgn0010501	37.446136101719	41.3113330417904
A	Female bodies, mRNA-Seq	FBgn0010504	20.9541383524711	24.5469117998387
A	Female bodies, mRNA-Seq	FBgn0010516	194.81533756372	181.528328046759
A	Female bodies, mRNA-Seq	FBgn0010520	49.0482205566615	39.2048733077615
A	Female bodies, mRNA-Seq	FBgn0010531	20.4412087170392	26.0779793471076
A	Female bodies, mRNA-Seq	FBgn0010548	58.643474347286	61.8481184952342
A	Female bodies, mRNA-Seq	FBgn0010551	240.74554810121	211.035473833299
A	Female bodies, mRNA-Seq	FBgn0010575	13.1609292771769	15.8127352160881
A	Female bodies, mRNA-Seq	FBgn0010583	18.4868783249483	17.4746217272156
A	Female bodies, mRNA-Seq	FBgn0010590	202.769944166872	190.292566078781
A	Female bodies, mRNA-Seq	FBgn0010591	73.7292653046599	74.8892211038647
A	Female bodies, mRNA-Seq	FBgn0010602	108.181099768606	83.4744787833649
A	Female bodies, mRNA-Seq	FBgn0010607	28.5706631575969	27.928731966718
A	Female bodies, mRNA-Seq	FBgn0010611	75.5882021679869	75.9270467840385
A	Female bodies, mRNA-Seq	FBgn0010612	864.350476576788	785.197692598463
A	Female bodies, mRNA-Seq	FBgn0010620	51.9963878491693	45.4377173378502
A	Female bodies, mRNA-Seq	FBgn0010621	261.851061010052	265.288113266201
A	Female bodies, mRNA-Seq	FBgn0010622	28.0473790207186	25.6068100112962
A	Female bodies, mRNA-Seq	FBgn0010638	143.93290158345	126.191873107794
A	Female bodies, mRNA-Seq	FBgn0010651	40.6271329820394	44.4646317798019
A	Female bodies, mRNA-Seq	FBgn0010660	21.0029836477308	22.0769181004606
A	Female bodies, mRNA-Seq	FBgn0010741	137.767762187842	127.07362534384
A	Female bodies, mRNA-Seq	FBgn0010747	63.2749319888156	62.3989043995753
A	Female bodies, mRNA-Seq	FBgn0010750	33.3725769791407	35.1018184699507
A	Female bodies, mRNA-Seq	FBgn0010762	18.4098530723788	19.0401962048008
A	Female bodies, mRNA-Seq	FBgn0010768	4.80537342455314	5.79259165280113
A	Female bodies, mRNA-Seq	FBgn0010770	40.9411730295755	40.2427276054321
A	Female bodies, mRNA-Seq	FBgn0010772	31.7012019791929	28.4630821747054
A	Female bodies, mRNA-Seq	FBgn0010774	102.068903406395	83.6853416038565
A	Female bodies, mRNA-Seq	FBgn0010786	82.2595563891184	85.5506027128063
A	Female bodies, mRNA-Seq	FBgn0010803	41.3566049492363	47.7367029999987
A	Female bodies, mRNA-Seq	FBgn0010808	120.271995754726	112.524752719832
A	Female bodies, mRNA-Seq	FBgn0010812	16.458972813784	21.1606569250358
A	Female bodies, mRNA-Seq	FBgn0010825	16.4887452049867	18.7604148228328
A	Female bodies, mRNA-Seq	FBgn0010830	23.8682124023908	21.8803774383065
A	Female bodies, mRNA-Seq	FBgn0010877	33.1558903964669	30.8177983613869
A	Female bodies, mRNA-Seq	FBgn0010894	13.5574370260761	14.0967598020187
A	Female bodies, mRNA-Seq	FBgn0010905	13.6273556489346	17.7788920306957
A	Female bodies, mRNA-Seq	FBgn0010909	39.4960318305652	38.6892060925802
A	Female bodies, mRNA-Seq	FBgn0010926	33.5004222070314	42.292682849365
A	Female bodies, mRNA-Seq	FBgn0011016	179.082732372375	160.092277735722
A	Female bodies, mRNA-Seq	FBgn0011020	10.7966467777268	10.4150039770455
A	Female bodies, mRNA-Seq	FBgn0011202	16.5251110261334	17.6819505198229
A	Female bodies, mRNA-Seq	FBgn0011204	59.8643482813965	67.4788722755287
A	Female bodies, mRNA-Seq	FBgn0011205	75.5962237418168	79.8577508830853
A	Female bodies, mRNA-Seq	FBgn0011206	12.5879131926633	18.0747699027522
A	Female bodies, mRNA-Seq	FBgn0011207	48.0035038023438	44.2797811189415
A	Female bodies, mRNA-Seq	FBgn0011211	896.464252654261	823.54816550047
A	Female bodies, mRNA-Seq	FBgn0011217	372.855586122802	349.800243782759
A	Female bodies, mRNA-Seq	FBgn0011224	41.1138286549119	40.1266294195296
A	Female bodies, mRNA-Seq	FBgn0011225	45.4008911796646	45.6924383582039
A	Female bodies, mRNA-Seq	FBgn0011227	386.333167068252	323.49676333046
A	Female bodies, mRNA-Seq	FBgn0011230	29.8749632763558	30.3193667849428
A	Female bodies, mRNA-Seq	FBgn0011232	18.6235849270917	19.7650657827837
A	Female bodies, mRNA-Seq	FBgn0011236	19.1900158528119	21.1137577032269
A	Female bodies, mRNA-Seq	FBgn0011241	29.1609122625059	23.7231681046324
A	Female bodies, mRNA-Seq	FBgn0011244	2.14732217209277	1.49769908775933
A	Female bodies, mRNA-Seq	FBgn0011259	4.27838936443425	3.74887266234595
A	Female bodies, mRNA-Seq	FBgn0011260	47.4679056291024	45.5724977879687
A	Female bodies, mRNA-Seq	FBgn0011272	1936.44582804912	1503.53665417171
A	Female bodies, mRNA-Seq	FBgn0011273	1.12991432984747	2.02367684059019
A	Female bodies, mRNA-Seq	FBgn0011274	7.95580353964033	7.42226971277963
A	Female bodies, mRNA-Seq	FBgn0011280	9.92095249213446	5.13765246026908
A	Female bodies, mRNA-Seq	FBgn0011284	2921.45917465909	2479.88757112343
A	Female bodies, mRNA-Seq	FBgn0011286	6.6120131191114	6.47639587338357
A	Female bodies, mRNA-Seq	FBgn0011288	4.9560806776609	4.83179186985585
A	Female bodies, mRNA-Seq	FBgn0011289	63.5997434265097	59.3721149564491
A	Female bodies, mRNA-Seq	FBgn0011290	44.7500133492497	42.5212182412295
A	Female bodies, mRNA-Seq	FBgn0011291	23.9569305502972	23.8285604287074
A	Female bodies, mRNA-Seq	FBgn0011296	131.444912206205	121.018958604822
A	Female bodies, mRNA-Seq	FBgn0011297	18.8531039692833	20.4967508060759
A	Female bodies, mRNA-Seq	FBgn0011300	31.3441233409368	32.0478578805188
A	Female bodies, mRNA-Seq	FBgn0011305	20.3622435762868	16.1461339863817
A	Female bodies, mRNA-Seq	FBgn0011327	103.257699852733	99.1617152937904
A	Female bodies, mRNA-Seq	FBgn0011335	20.1869188063306	21.3486067454808
A	Female bodies, mRNA-Seq	FBgn0011336	74.6213341305041	82.2443677434898
A	Female bodies, mRNA-Seq	FBgn0011361	314.168273275612	299.51946010663
A	Female bodies, mRNA-Seq	FBgn0011455	328.301181480674	303.863235277259
A	Female bodies, mRNA-Seq	FBgn0011474	25.2515702754277	25.1180906818033
A	Female bodies, mRNA-Seq	FBgn0011476	35.0717945624445	37.18715043697
A	Female bodies, mRNA-Seq	FBgn0011481	34.9680071136675	31.2120824834245
A	Female bodies, mRNA-Seq	FBgn0011509	72.3725022783369	61.9097311690359
A	Female bodies, mRNA-Seq	FBgn0011554	25.4576754370677	22.0012801492286
A	Female bodies, mRNA-Seq	FBgn0011555	115.970887553022	125.712710113137
A	Female bodies, mRNA-Seq	FBgn0011556	40.110177866039	50.1822973290481
A	Female bodies, mRNA-Seq	FBgn0011559	4.33045839989809	4.36032003542041
A	Female bodies, mRNA-Seq	FBgn0011566	18.3693417502445	18.4617529542922
A	Female bodies, mRNA-Seq	FBgn0011570	62.474495092226	56.6454553175313
A	Female bodies, mRNA-Seq	FBgn0011571	44.9028494210468	64.9065757585709
A	Female bodies, mRNA-Seq	FBgn0011573	72.6294683390501	69.8666158417547
A	Female bodies, mRNA-Seq	FBgn0011576	6.71443855444202	7.92634756351497
A	Female bodies, mRNA-Seq	FBgn0011581	2.69224868129717	2.12151446911366
A	Female bodies, mRNA-Seq	FBgn0011584	71.5401176740425	74.1696851986815
A	Female bodies, mRNA-Seq	FBgn0011586	96.9542134258251	93.1101084984602
A	Female bodies, mRNA-Seq	FBgn0011591	11.0466172084878	9.84492854259598
A	Female bodies, mRNA-Seq	FBgn0011592	9.69938395995265	9.4160768022523
A	Female bodies, mRNA-Seq	FBgn0011603	13.4987508952571	15.7189254819578
A	Female bodies, mRNA-Seq	FBgn0011604	32.472307278469	36.0643880498638
A	Female bodies, mRNA-Seq	FBgn0011606	17.3597588483953	16.8196164171896
A	Female bodies, mRNA-Seq	FBgn0011638	162.809669955768	170.210056830996
A	Female bodies, mRNA-Seq	FBgn0011640	79.4669649390205	75.7000485050768
A	Female bodies, mRNA-Seq	FBgn0011642	47.1581060027033	37.9696213519651
A	Female bodies, mRNA-Seq	FBgn0011648	41.7210922023011	41.4713439998139
A	Female bodies, mRNA-Seq	FBgn0011655	11.0824086953238	12.0926247731484
A	Female bodies, mRNA-Seq	FBgn0011656	17.8758141838766	15.5303929543522
A	Female bodies, mRNA-Seq	FBgn0011659	11.9589584647941	12.1577455405778
A	Female bodies, mRNA-Seq	FBgn0011660	10.6847901500368	11.8189716175822
A	Female bodies, mRNA-Seq	FBgn0011661	184.850363736991	186.835296602777
A	Female bodies, mRNA-Seq	FBgn0011666	16.5983175629236	18.887546924193
A	Female bodies, mRNA-Seq	FBgn0011668	33.8262010798545	29.5697366610057
A	Female bodies, mRNA-Seq	FBgn0011669	76.0064090612891	63.0511784579026
A	Female bodies, mRNA-Seq	FBgn0011670	6.93469667875855	4.64999009423088
A	Female bodies, mRNA-Seq	FBgn0011672	46.8783793888891	46.3290896728435
A	Female bodies, mRNA-Seq	FBgn0011674	7.52876401759604	8.00878436528919
A	Female bodies, mRNA-Seq	FBgn0011692	29.9665025125958	29.6895733891078
A	Female bodies, mRNA-Seq	FBgn0011693	2.13381450278152	1.95716618348917
A	Female bodies, mRNA-Seq	FBgn0011694	38.191902409111	37.2545014065969
A	Female bodies, mRNA-Seq	FBgn0011695	752.90255620825	582.479323094415
A	Female bodies, mRNA-Seq	FBgn0011703	96.8396985470258	85.9993943729185
A	Female bodies, mRNA-Seq	FBgn0011704	129.381801211516	144.87357207212
A	Female bodies, mRNA-Seq	FBgn0011705	73.6522103140719	74.1692075106412
A	Female bodies, mRNA-Seq	FBgn0011708	44.5968420848109	45.565099084643
A	Female bodies, mRNA-Seq	FBgn0011710	62.2709984230001	61.6516593573593
A	Female bodies, mRNA-Seq	FBgn0011715	49.8438078447778	46.2612649376146
A	Female bodies, mRNA-Seq	FBgn0011722	10.2735364382099	10.5389705972111
A	Female bodies, mRNA-Seq	FBgn0011723	2.74053371937451	2.06566918844849
A	Female bodies, mRNA-Seq	FBgn0011725	56.0057045865669	63.7000168461124
A	Female bodies, mRNA-Seq	FBgn0011726	879.423839728068	796.875583789577
A	Female bodies, mRNA-Seq	FBgn0011737	21.6902069236026	20.6250784439976
A	Female bodies, mRNA-Seq	FBgn0011739	14.5346099627692	15.4602099577591
A	Female bodies, mRNA-Seq	FBgn0011740	10.6178415618925	14.1026064464888
A	Female bodies, mRNA-Seq	FBgn0011741	32.0800891871938	32.1116807391207
A	Female bodies, mRNA-Seq	FBgn0011742	95.8417876907788	102.983825940803
A	Female bodies, mRNA-Seq	FBgn0011745	107.533439140483	101.455950385156
A	Female bodies, mRNA-Seq	FBgn0011746	7.62898520363696	7.66330351742842
A	Female bodies, mRNA-Seq	FBgn0011747	59.8854678554491	60.5758611740473
A	Female bodies, mRNA-Seq	FBgn0011754	79.3398983984348	79.4482737757818
A	Female bodies, mRNA-Seq	FBgn0011760	227.907757380332	213.119719007704
A	Female bodies, mRNA-Seq	FBgn0011761	2392.06379989944	2507.08691917236
A	Female bodies, mRNA-Seq	FBgn0011762	14.1500412487914	13.5374145598257
A	Female bodies, mRNA-Seq	FBgn0011763	79.4888781754129	85.7188157059868
A	Female bodies, mRNA-Seq	FBgn0011764	28.8416877694043	34.0773470877193
A	Female bodies, mRNA-Seq	FBgn0011766	38.5853534325379	36.9295709775751
A	Female bodies, mRNA-Seq	FBgn0011768	202.724658988364	193.703877167872
A	Female bodies, mRNA-Seq	FBgn0011769	25.599252072472	20.8288891346373
A	Female bodies, mRNA-Seq	FBgn0011770	110.888571815818	107.957663117535
A	Female bodies, mRNA-Seq	FBgn0011771	16.4894296322284	17.0175312365863
A	Female bodies, mRNA-Seq	FBgn0011774	19.4361715919909	19.928187622647
A	Female bodies, mRNA-Seq	FBgn0011785	18.784362638393	20.6248989622867
A	Female bodies, mRNA-Seq	FBgn0011787	127.057617145502	99.0880555635605
A	Female bodies, mRNA-Seq	FBgn0011802	14.5026543114422	17.0821684553668
A	Female bodies, mRNA-Seq	FBgn0011817	17.3860243320829	22.6833602755236
A	Female bodies, mRNA-Seq	FBgn0011818	21.5057614913565	24.6488444910984
A	Female bodies, mRNA-Seq	FBgn0011822	23.9786652085503	26.8223492748187
A	Female bodies, mRNA-Seq	FBgn0011824	127.017931055318	138.866695446581
A	Female bodies, mRNA-Seq	FBgn0011826	23.4085849434223	19.0680826804709
A	Female bodies, mRNA-Seq	FBgn0011828	8.60155870957223	8.64362439016143
A	Female bodies, mRNA-Seq	FBgn0011832	76.7740414935275	72.2903943892999
A	Female bodies, mRNA-Seq	FBgn0011834	55.8041213540469	68.9182102265889
A	Female bodies, mRNA-Seq	FBgn0011836	14.7888008336126	16.1447040511441
A	Female bodies, mRNA-Seq	FBgn0011837	45.3491952443728	46.6815037950939
A	Female bodies, mRNA-Seq	FBgn0012034	164.939019009726	162.740245811137
A	Female bodies, mRNA-Seq	FBgn0012036	254.786160482743	306.993953692411
A	Female bodies, mRNA-Seq	FBgn0012037	79.0345119064172	99.2116848408072
A	Female bodies, mRNA-Seq	FBgn0012042	24.4810014560941	22.6202312963147
A	Female bodies, mRNA-Seq	FBgn0012051	22.0816944700254	21.7464620625374
A	Female bodies, mRNA-Seq	FBgn0012058	26.0991663086216	27.2292542823157
A	Female bodies, mRNA-Seq	FBgn0013263	36.9991237124239	40.8716068045971
A	Female bodies, mRNA-Seq	FBgn0013269	295.407160846989	281.546992379463
A	Female bodies, mRNA-Seq	FBgn0013272	120.585482683952	139.684212620024
A	Female bodies, mRNA-Seq	FBgn0013277	9.23977739946524	7.48105516156691
A	Female bodies, mRNA-Seq	FBgn0013278	2.25508476414764	2.24533486562507
A	Female bodies, mRNA-Seq	FBgn0013279	3.71352625133147	3.67518589202628
A	Female bodies, mRNA-Seq	FBgn0013301	2.52035256009561	2.00700044348968
A	Female bodies, mRNA-Seq	FBgn0013303	64.6807137269885	56.125206928334
A	Female bodies, mRNA-Seq	FBgn0013305	105.108953011232	106.132195451306
A	Female bodies, mRNA-Seq	FBgn0013307	41.6151795701065	43.0475589343934
A	Female bodies, mRNA-Seq	FBgn0013323	2.97274994112277	3.33041486732853
A	Female bodies, mRNA-Seq	FBgn0013325	2487.15078298806	2344.54197531386
A	Female bodies, mRNA-Seq	FBgn0013334	20.4047624509369	19.289543823936
A	Female bodies, mRNA-Seq	FBgn0013342	4.04781300980417	3.20984003621492
A	Female bodies, mRNA-Seq	FBgn0013343	17.2779332607145	24.7009393024827
A	Female bodies, mRNA-Seq	FBgn0013347	105.694990172917	107.000487427277
A	Female bodies, mRNA-Seq	FBgn0013348	119.384359446627	119.987062301378
A	Female bodies, mRNA-Seq	FBgn0013432	51.17761463765	48.1961042609319
A	Female bodies, mRNA-Seq	FBgn0013435	13.1788713972113	14.408657770275
A	Female bodies, mRNA-Seq	FBgn0013467	4.48161038617947	2.93616487390289
A	Female bodies, mRNA-Seq	FBgn0013469	2.58387089688434	2.21814981688366
A	Female bodies, mRNA-Seq	FBgn0013531	14.2192231971414	12.6864067228848
A	Female bodies, mRNA-Seq	FBgn0013548	15.0378032396226	13.8700610485087
A	Female bodies, mRNA-Seq	FBgn0013563	10.0434924079768	11.8444041835084
A	Female bodies, mRNA-Seq	FBgn0013576	90.153233947574	98.1549837025408
A	Female bodies, mRNA-Seq	FBgn0013672	1125.07360681556	968.918334984978
A	Female bodies, mRNA-Seq	FBgn0013673	86.5838284943354	60.9116405845103
A	Female bodies, mRNA-Seq	FBgn0013674	1651.28876413781	1931.87847145224
A	Female bodies, mRNA-Seq	FBgn0013675	1316.63934702668	1229.27271542263
A	Female bodies, mRNA-Seq	FBgn0013676	1627.09715268165	1541.53486868514
A	Female bodies, mRNA-Seq	FBgn0013678	721.325908371006	692.46111909668
A	Female bodies, mRNA-Seq	FBgn0013679	574.588493990077	681.351523813305
A	Female bodies, mRNA-Seq	FBgn0013680	107.683404026974	195.591204283001
A	Female bodies, mRNA-Seq	FBgn0013681	238.211469149317	238.832487653717
A	Female bodies, mRNA-Seq	FBgn0013683	115.321247805041	139.971821851001
A	Female bodies, mRNA-Seq	FBgn0013684	129.246534281578	150.879742258505
A	Female bodies, mRNA-Seq	FBgn0013685	74.372442503215	70.4785516103295
A	Female bodies, mRNA-Seq	FBgn0013717	19.9899666691233	18.084171293598
A	Female bodies, mRNA-Seq	FBgn0013718	42.0788425445954	42.8546931929589
A	Female bodies, mRNA-Seq	FBgn0013720	22.5575049615087	23.0968335087149
A	Female bodies, mRNA-Seq	FBgn0013726	57.9399878936017	53.922490083155
A	Female bodies, mRNA-Seq	FBgn0013732	26.4527385101924	24.784847022602
A	Female bodies, mRNA-Seq	FBgn0013733	24.4931995292147	26.2039491655917
A	Female bodies, mRNA-Seq	FBgn0013746	56.7141532440255	55.7901870278587
A	Female bodies, mRNA-Seq	FBgn0013749	195.207956820999	188.340188103184
A	Female bodies, mRNA-Seq	FBgn0013750	101.310510453014	82.3728139591416
A	Female bodies, mRNA-Seq	FBgn0013753	19.3274273808846	16.755391621245
A	Female bodies, mRNA-Seq	FBgn0013756	32.1741624196528	34.4211144326676
A	Female bodies, mRNA-Seq	FBgn0013759	26.4847410282247	27.4451130346971
A	Female bodies, mRNA-Seq	FBgn0013762	25.3919052195226	23.7049140667768
A	Female bodies, mRNA-Seq	FBgn0013763	271.966938926505	278.16438697615
A	Female bodies, mRNA-Seq	FBgn0013764	27.5686103112549	27.0957174823347
A	Female bodies, mRNA-Seq	FBgn0013765	24.9259836290333	26.6595583767588
A	Female bodies, mRNA-Seq	FBgn0013770	573.075823858269	519.116558341163
A	Female bodies, mRNA-Seq	FBgn0013771	13.936970053981	14.1778816824174
A	Female bodies, mRNA-Seq	FBgn0013772	4.27966242448491	3.31090349837525
A	Female bodies, mRNA-Seq	FBgn0013773	33.0284179196658	29.7132300976332
A	Female bodies, mRNA-Seq	FBgn0013799	23.0485813286987	21.4974440782966
A	Female bodies, mRNA-Seq	FBgn0013810	1.94615927047211	1.56897385573027
A	Female bodies, mRNA-Seq	FBgn0013813	4.94697147158327	5.37590666492407
A	Female bodies, mRNA-Seq	FBgn0013949	34.0455870055607	40.4516885546832
A	Female bodies, mRNA-Seq	FBgn0013953	24.8449888735993	22.4460919424274
A	Female bodies, mRNA-Seq	FBgn0013954	596.117707521816	494.26853494622
A	Female bodies, mRNA-Seq	FBgn0013981	723.844242587792	642.887705339343
A	Female bodies, mRNA-Seq	FBgn0013983	17.3983267079915	15.7695648518307
A	Female bodies, mRNA-Seq	FBgn0013984	5.21909434651382	6.78788336902308
A	Female bodies, mRNA-Seq	FBgn0013987	58.9277257102595	58.262301333137
A	Female bodies, mRNA-Seq	FBgn0013995	28.2083455973573	27.2196302127763
A	Female bodies, mRNA-Seq	FBgn0013997	13.8828094564761	16.3147075123482
A	Female bodies, mRNA-Seq	FBgn0014000	45.4288087028907	47.1745528723218
A	Female bodies, mRNA-Seq	FBgn0014002	427.705070423255	437.998309039223
A	Female bodies, mRNA-Seq	FBgn0014006	21.5750504240643	23.8007214453062
A	Female bodies, mRNA-Seq	FBgn0014007	14.6703727320245	17.6192197264903
A	Female bodies, mRNA-Seq	FBgn0014009	93.6878999871823	76.8601267424226
A	Female bodies, mRNA-Seq	FBgn0014010	136.20880056055	152.05312247479
A	Female bodies, mRNA-Seq	FBgn0014011	43.7761497572311	53.0030647762817
A	Female bodies, mRNA-Seq	FBgn0014018	43.9180387432038	44.7344397465201
A	Female bodies, mRNA-Seq	FBgn0014020	203.13781148736	206.512904641751
A	Female bodies, mRNA-Seq	FBgn0014022	17.0631171575288	15.1726781946901
A	Female bodies, mRNA-Seq	FBgn0014023	45.6393489628711	53.4829191475476
A	Female bodies, mRNA-Seq	FBgn0014024	22.9760579849334	21.127491662249
A	Female bodies, mRNA-Seq	FBgn0014026	3098.00048753866	2594.45703016671
A	Female bodies, mRNA-Seq	FBgn0014028	212.212484023005	167.459136654296
A	Female bodies, mRNA-Seq	FBgn0014029	50.9408718726573	50.3615256167058
A	Female bodies, mRNA-Seq	FBgn0014031	40.498649148774	40.2603278519655
A	Female bodies, mRNA-Seq	FBgn0014032	41.731530688441	35.8910385321004
A	Female bodies, mRNA-Seq	FBgn0014033	4.44089602809788	4.18215151245032
A	Female bodies, mRNA-Seq	FBgn0014037	47.3799394437489	58.4569439120942
A	Female bodies, mRNA-Seq	FBgn0014073	2.92625924459727	3.49088198787825
A	Female bodies, mRNA-Seq	FBgn0014075	30.834269887913	36.0885078339706
A	Female bodies, mRNA-Seq	FBgn0014076	645.381315990594	505.496774475681
A	Female bodies, mRNA-Seq	FBgn0014092	40.6811946538099	35.4525730149978
A	Female bodies, mRNA-Seq	FBgn0014127	18.3862421527518	18.5727909735538
A	Female bodies, mRNA-Seq	FBgn0014133	64.6280980238181	63.5985332716267
A	Female bodies, mRNA-Seq	FBgn0014135	1.8311219659635	2.40838320067247
A	Female bodies, mRNA-Seq	FBgn0014141	37.3220956973699	37.0042451616398
A	Female bodies, mRNA-Seq	FBgn0014163	59.3366486035023	61.7672086662736
A	Female bodies, mRNA-Seq	FBgn0014184	640.84316380243	622.50537489141
A	Female bodies, mRNA-Seq	FBgn0014189	200.321804116136	192.047152043893
A	Female bodies, mRNA-Seq	FBgn0014269	28.5886783822354	24.2387885992195
A	Female bodies, mRNA-Seq	FBgn0014340	7.41695838759306	8.18764954919329
A	Female bodies, mRNA-Seq	FBgn0014342	2.2524440674007	1.73581228478037
A	Female bodies, mRNA-Seq	FBgn0014343	2.83575872055791	2.74874119363965
A	Female bodies, mRNA-Seq	FBgn0014366	24.9543388798865	27.5378767144499
A	Female bodies, mRNA-Seq	FBgn0014380	31.8138421715576	36.243982260931
A	Female bodies, mRNA-Seq	FBgn0014388	5.7243825698769	6.12912401911424
A	Female bodies, mRNA-Seq	FBgn0014391	564.965681210649	596.000842359403
A	Female bodies, mRNA-Seq	FBgn0014395	3.68534404239711	3.97078841833748
A	Female bodies, mRNA-Seq	FBgn0014396	24.7614645931053	23.5100950507889
A	Female bodies, mRNA-Seq	FBgn0014411	40.1326958381565	33.9761793459737
A	Female bodies, mRNA-Seq	FBgn0014417	20.472146265896	21.8516029934902
A	Female bodies, mRNA-Seq	FBgn0014427	144.175874438326	147.913502461241
A	Female bodies, mRNA-Seq	FBgn0014454	22.3081378672662	15.8963166890211
A	Female bodies, mRNA-Seq	FBgn0014455	163.611781004455	148.288779764072
A	Female bodies, mRNA-Seq	FBgn0014464	54.0762481144957	43.6096528338951
A	Female bodies, mRNA-Seq	FBgn0014465	96.0902743949433	101.413460538523
A	Female bodies, mRNA-Seq	FBgn0014466	174.249792339704	162.403499501437
A	Female bodies, mRNA-Seq	FBgn0014469	41.3286579997498	49.8555773475587
A	Female bodies, mRNA-Seq	FBgn0014857	147.162042614354	102.777060522872
A	Female bodies, mRNA-Seq	FBgn0014861	42.1241558994719	48.9898845556483
A	Female bodies, mRNA-Seq	FBgn0014863	92.2741774101989	85.2126890322925
A	Female bodies, mRNA-Seq	FBgn0014865	83.6024155040732	78.4265297543818
A	Female bodies, mRNA-Seq	FBgn0014868	83.8092674440421	88.436044345353
A	Female bodies, mRNA-Seq	FBgn0014869	264.516413489614	214.420829680125
A	Female bodies, mRNA-Seq	FBgn0014870	18.6114377580078	17.9930574996241
A	Female bodies, mRNA-Seq	FBgn0014877	98.1528542313459	81.75247090633
A	Female bodies, mRNA-Seq	FBgn0014879	125.263514972216	115.437604783133
A	Female bodies, mRNA-Seq	FBgn0014903	23.711641168889	25.5466705701016
A	Female bodies, mRNA-Seq	FBgn0014906	59.4624871173119	52.4550511584235
A	Female bodies, mRNA-Seq	FBgn0014930	35.8685304759391	29.7657875134613
A	Female bodies, mRNA-Seq	FBgn0014931	22.6818928977535	20.5916641183421
A	Female bodies, mRNA-Seq	FBgn0015000	37.6677910182315	35.9219932437113
A	Female bodies, mRNA-Seq	FBgn0015001	22.7808282785035	24.622516984038
A	Female bodies, mRNA-Seq	FBgn0015010	180.502069182227	203.936911591377
A	Female bodies, mRNA-Seq	FBgn0015011	8.04399624294151	7.30862474766782
A	Female bodies, mRNA-Seq	FBgn0015019	205.220594511837	206.220683982837
A	Female bodies, mRNA-Seq	FBgn0015024	134.145214016385	146.605496541268
A	Female bodies, mRNA-Seq	FBgn0015025	5.69048205757486	7.03908523557755
A	Female bodies, mRNA-Seq	FBgn0015031	570.298610135236	504.131407525788
A	Female bodies, mRNA-Seq	FBgn0015033	6.43491258671461	7.12161101018806
A	Female bodies, mRNA-Seq	FBgn0015034	5.49920142494724	6.25217634148701
A	Female bodies, mRNA-Seq	FBgn0015035	13.4980969869266	14.2690533487933
A	Female bodies, mRNA-Seq	FBgn0015036	7.82860039347248	8.32457722323752
A	Female bodies, mRNA-Seq	FBgn0015037	40.9231365025916	42.6933762468573
A	Female bodies, mRNA-Seq	FBgn0015038	2.39543240987332	3.37663588031056
A	Female bodies, mRNA-Seq	FBgn0015039	22.9539835857342	23.4512002332277
A	Female bodies, mRNA-Seq	FBgn0015040	20.3773022753395	18.2832411750009
A	Female bodies, mRNA-Seq	FBgn0015075	17.6031985810483	18.8345468529954
A	Female bodies, mRNA-Seq	FBgn0015218	415.36921348946	379.556545411092
A	Female bodies, mRNA-Seq	FBgn0015221	603.18148047986	517.270779683042
A	Female bodies, mRNA-Seq	FBgn0015222	641.178837698021	606.030508988222
A	Female bodies, mRNA-Seq	FBgn0015229	74.4897023561092	80.1916345803018
A	Female bodies, mRNA-Seq	FBgn0015239	37.1757720939259	33.8097968060426
A	Female bodies, mRNA-Seq	FBgn0015240	22.3917351857799	22.9532837932495
A	Female bodies, mRNA-Seq	FBgn0015245	288.53351591341	305.641289489081
A	Female bodies, mRNA-Seq	FBgn0015247	42.9488868668762	42.3471915582353
A	Female bodies, mRNA-Seq	FBgn0015268	978.037808408834	893.888320427067
A	Female bodies, mRNA-Seq	FBgn0015269	6.95112534283281	8.22039343698307
A	Female bodies, mRNA-Seq	FBgn0015270	16.7623807227181	14.2595271259008
A	Female bodies, mRNA-Seq	FBgn0015271	14.9566190898139	16.2369424367963
A	Female bodies, mRNA-Seq	FBgn0015277	10.3270056710305	8.84867932934768
A	Female bodies, mRNA-Seq	FBgn0015278	16.4931241325785	19.1864606928905
A	Female bodies, mRNA-Seq	FBgn0015279	26.7829758408322	29.3674871872664
A	Female bodies, mRNA-Seq	FBgn0015282	164.929896279371	178.821875817735
A	Female bodies, mRNA-Seq	FBgn0015283	122.321052425323	114.871441880203
A	Female bodies, mRNA-Seq	FBgn0015286	61.971588557098	60.2104167847359
A	Female bodies, mRNA-Seq	FBgn0015288	1518.09069598209	1386.06175336083
A	Female bodies, mRNA-Seq	FBgn0015295	21.7860540028891	22.7406564527304
A	Female bodies, mRNA-Seq	FBgn0015296	29.7385874645791	32.5007135978143
A	Female bodies, mRNA-Seq	FBgn0015298	73.208841711588	61.3607011103114
A	Female bodies, mRNA-Seq	FBgn0015299	102.346825581809	99.4433607316562
A	Female bodies, mRNA-Seq	FBgn0015320	57.1263159472804	45.8012272376452
A	Female bodies, mRNA-Seq	FBgn0015321	90.76488060338	86.4733838241527
A	Female bodies, mRNA-Seq	FBgn0015324	323.139367049483	317.783868049875
A	Female bodies, mRNA-Seq	FBgn0015331	11.143009251873	13.3795388145857
A	Female bodies, mRNA-Seq	FBgn0015336	3.2704705997851	3.67516174996142
A	Female bodies, mRNA-Seq	FBgn0015338	81.3584311158386	82.8706796156253
A	Female bodies, mRNA-Seq	FBgn0015351	10.7277430984572	10.5789347440224
A	Female bodies, mRNA-Seq	FBgn0015359	54.600996508457	39.4906958508615
A	Female bodies, mRNA-Seq	FBgn0015360	23.371668299004	25.1672636887497
A	Female bodies, mRNA-Seq	FBgn0015371	15.7477827229757	18.2910089600103
A	Female bodies, mRNA-Seq	FBgn0015372	22.0799015634366	19.832736527009
A	Female bodies, mRNA-Seq	FBgn0015376	9.91350365647029	9.3616374506987
A	Female bodies, mRNA-Seq	FBgn0015379	36.3492904213635	39.322482167649
A	Female bodies, mRNA-Seq	FBgn0015380	1.45971511382158	1.70550980178323
A	Female bodies, mRNA-Seq	FBgn0015391	19.637502769731	21.9775601105203
A	Female bodies, mRNA-Seq	FBgn0015393	485.512415978694	433.135598405479
A	Female bodies, mRNA-Seq	FBgn0015396	28.6500494122662	28.991893692017
A	Female bodies, mRNA-Seq	FBgn0015399	4.6300555632039	5.31264698870788
A	Female bodies, mRNA-Seq	FBgn0015402	12.0926415977393	13.6314286313869
A	Female bodies, mRNA-Seq	FBgn0015477	21.1861219231257	25.1054484224715
A	Female bodies, mRNA-Seq	FBgn0015509	93.0884911428704	110.09792396643
A	Female bodies, mRNA-Seq	FBgn0015513	23.77976952806	25.1951869246102
A	Female bodies, mRNA-Seq	FBgn0015520	18.8458554685396	22.1901618279464
A	Female bodies, mRNA-Seq	FBgn0015521	2162.91555073974	1904.95125048232
A	Female bodies, mRNA-Seq	FBgn0015522	74.1426301278286	74.5313214134669
A	Female bodies, mRNA-Seq	FBgn0015527	69.6707850388625	73.4911932160625
A	Female bodies, mRNA-Seq	FBgn0015541	11.6389960453087	12.458945932452
A	Female bodies, mRNA-Seq	FBgn0015544	24.3079727371395	23.4532444135602
A	Female bodies, mRNA-Seq	FBgn0015546	18.2985478948805	23.5086098454275
A	Female bodies, mRNA-Seq	FBgn0015553	32.8416111117946	30.922622796852
A	Female bodies, mRNA-Seq	FBgn0015558	3.76708575212029	3.03903315960408
A	Female bodies, mRNA-Seq	FBgn0015568	54.5284561644633	58.2692506361918
A	Female bodies, mRNA-Seq	FBgn0015569	10.5110221708038	8.92668867380889
A	Female bodies, mRNA-Seq	FBgn0015570	14.6358653811602	16.4447377153339
A	Female bodies, mRNA-Seq	FBgn0015571	29.173423161643	34.2921259638721
A	Female bodies, mRNA-Seq	FBgn0015572	2.93064360663847	2.78364303846553
A	Female bodies, mRNA-Seq	FBgn0015575	33.2634624744836	31.9676644503555
A	Female bodies, mRNA-Seq	FBgn0015576	9.36021769194872	9.0278771573568
A	Female bodies, mRNA-Seq	FBgn0015577	10.3644405684643	14.1573705516574
A	Female bodies, mRNA-Seq	FBgn0015582	18.4565695133185	21.1806152174863
A	Female bodies, mRNA-Seq	FBgn0015584	8.62120340283178	11.5179795282245
A	Female bodies, mRNA-Seq	FBgn0015585	7.80118325041482	5.90207179897877
A	Female bodies, mRNA-Seq	FBgn0015586	1.1743270646919	1.45198349989054
A	Female bodies, mRNA-Seq	FBgn0015589	12.4187683126214	13.0663330602938
A	Female bodies, mRNA-Seq	FBgn0015591	4.27264106963369	2.66612820897549
A	Female bodies, mRNA-Seq	FBgn0015600	16.7200507472657	19.2179225378888
A	Female bodies, mRNA-Seq	FBgn0015602	55.1524103467392	47.7252283826211
A	Female bodies, mRNA-Seq	FBgn0015609	2.24406763364274	2.15608041931911
A	Female bodies, mRNA-Seq	FBgn0015614	132.700620675897	124.817815151903
A	Female bodies, mRNA-Seq	FBgn0015615	18.42489977646	21.2898257851582
A	Female bodies, mRNA-Seq	FBgn0015618	7.58012377862383	7.44206542060711
A	Female bodies, mRNA-Seq	FBgn0015621	21.0806457191609	15.6044532184735
A	Female bodies, mRNA-Seq	FBgn0015622	82.7055780143452	84.499140194414
A	Female bodies, mRNA-Seq	FBgn0015623	290.217122865441	311.990062351098
A	Female bodies, mRNA-Seq	FBgn0015625	54.1849104892937	55.0433654570195
A	Female bodies, mRNA-Seq	FBgn0015663	4.08310810913872	4.19592964481313
A	Female bodies, mRNA-Seq	FBgn0015664	21.6583647582883	23.0670851146515
A	Female bodies, mRNA-Seq	FBgn0015714	23.5343447314031	20.80266119372
A	Female bodies, mRNA-Seq	FBgn0015737	64.0529556845535	73.5718537159263
A	Female bodies, mRNA-Seq	FBgn0015754	94.0662288289573	85.0717204736879
A	Female bodies, mRNA-Seq	FBgn0015756	2786.35281935269	2804.94446017032
A	Female bodies, mRNA-Seq	FBgn0015765	25.3682515979696	23.8929072322176
A	Female bodies, mRNA-Seq	FBgn0015766	135.876116437559	115.780374149034
A	Female bodies, mRNA-Seq	FBgn0015772	17.6932971388774	21.0925436291334
A	Female bodies, mRNA-Seq	FBgn0015773	3.11989905434981	2.82177521726796
A	Female bodies, mRNA-Seq	FBgn0015776	168.993858136484	174.459690019798
A	Female bodies, mRNA-Seq	FBgn0015777	31.4954091916352	33.1365259603919
A	Female bodies, mRNA-Seq	FBgn0015778	123.932124537573	104.017358886056
A	Female bodies, mRNA-Seq	FBgn0015781	27.8112996834325	27.0794837392626
A	Female bodies, mRNA-Seq	FBgn0015789	97.0829514020243	105.660008052483
A	Female bodies, mRNA-Seq	FBgn0015790	195.151897669648	165.889730848891
A	Female bodies, mRNA-Seq	FBgn0015791	48.9857880331509	47.3698186085426
A	Female bodies, mRNA-Seq	FBgn0015793	18.6186942783665	21.9872469055451
A	Female bodies, mRNA-Seq	FBgn0015794	62.1895574183356	59.9375336703751
A	Female bodies, mRNA-Seq	FBgn0015795	169.649257156452	166.364949440661
A	Female bodies, mRNA-Seq	FBgn0015797	45.4527315114341	49.4817673295434
A	Female bodies, mRNA-Seq	FBgn0015799	42.0539229757507	43.1366976633968
A	Female bodies, mRNA-Seq	FBgn0015801	17.4322782462601	12.3451067469637
A	Female bodies, mRNA-Seq	FBgn0015803	15.2313995079223	14.4719865902056
A	Female bodies, mRNA-Seq	FBgn0015805	79.2487224869975	80.8989212906785
A	Female bodies, mRNA-Seq	FBgn0015806	51.1392527481839	60.455516283359
A	Female bodies, mRNA-Seq	FBgn0015808	47.9636225352739	50.6497295308428
A	Female bodies, mRNA-Seq	FBgn0015818	25.2547796982397	22.2053651447917
A	Female bodies, mRNA-Seq	FBgn0015828	42.5647185223433	43.010399633412
A	Female bodies, mRNA-Seq	FBgn0015829	22.3143224062769	19.1185323763625
A	Female bodies, mRNA-Seq	FBgn0015834	329.784588101247	318.735285468166
A	Female bodies, mRNA-Seq	FBgn0015838	20.6670775103001	17.084524151194
A	Female bodies, mRNA-Seq	FBgn0015872	20.8108249799842	19.7478145620454
A	Female bodies, mRNA-Seq	FBgn0015903	33.816041164646	35.5335803346199
A	Female bodies, mRNA-Seq	FBgn0015905	11.8832897121321	13.9332861850066
A	Female bodies, mRNA-Seq	FBgn0015924	82.9849769788705	87.6997616331298
A	Female bodies, mRNA-Seq	FBgn0015925	28.896072603273	29.9904874594772
A	Female bodies, mRNA-Seq	FBgn0015926	21.0746319029026	20.8421625620457
A	Female bodies, mRNA-Seq	FBgn0015929	43.2500154285701	45.9165603677704
A	Female bodies, mRNA-Seq	FBgn0015949	29.8340976436585	26.9408542793036
A	Female bodies, mRNA-Seq	FBgn0016013	7.27572171174796	8.1447971516597
A	Female bodies, mRNA-Seq	FBgn0016031	48.3152171600464	56.7341156893503
A	Female bodies, mRNA-Seq	FBgn0016032	7.49987388621123	6.72369300659681
A	Female bodies, mRNA-Seq	FBgn0016034	43.855286856174	40.578692431416
A	Female bodies, mRNA-Seq	FBgn0016036	1.52125772604239	1.05058137220786
A	Female bodies, mRNA-Seq	FBgn0016038	42.5188831231903	43.4236925384721
A	Female bodies, mRNA-Seq	FBgn0016041	119.3762988009	118.761309112383
A	Female bodies, mRNA-Seq	FBgn0016053	265.191782802055	243.841863936753
A	Female bodies, mRNA-Seq	FBgn0016054	38.5480879149607	39.4497414330746
A	Female bodies, mRNA-Seq	FBgn0016059	52.4514670556201	53.7704232155467
A	Female bodies, mRNA-Seq	FBgn0016070	145.909643746533	177.663932614083
A	Female bodies, mRNA-Seq	FBgn0016075	14.6889944307858	21.0489656566607
A	Female bodies, mRNA-Seq	FBgn0016076	11.74410460463	9.80410026616534
A	Female bodies, mRNA-Seq	FBgn0016078	41.0405322890848	37.6787962843598
A	Female bodies, mRNA-Seq	FBgn0016080	1.2460633312859	1.24767394311724
A	Female bodies, mRNA-Seq	FBgn0016081	10.0545817184035	10.6778368178508
A	Female bodies, mRNA-Seq	FBgn0016119	711.348579727654	613.530638557433
A	Female bodies, mRNA-Seq	FBgn0016120	609.599113308485	540.650413354347
A	Female bodies, mRNA-Seq	FBgn0016122	56.9733287756269	54.2907771611291
A	Female bodies, mRNA-Seq	FBgn0016123	131.38726577304	149.745074606485
A	Female bodies, mRNA-Seq	FBgn0016126	106.84513626005	110.507100880906
A	Female bodies, mRNA-Seq	FBgn0016131	42.5052366276005	42.5634705500206
A	Female bodies, mRNA-Seq	FBgn0016641	11.0067051080328	13.6814943424575
A	Female bodies, mRNA-Seq	FBgn0016650	4.70645898729584	4.1929321846041
A	Female bodies, mRNA-Seq	FBgn0016672	42.2367621689153	31.7519416106542
A	Female bodies, mRNA-Seq	FBgn0016675	87.5230705242177	86.7169300845066
A	Female bodies, mRNA-Seq	FBgn0016684	44.331149413339	41.8629696260599
A	Female bodies, mRNA-Seq	FBgn0016685	625.764010054735	546.780498108782
A	Female bodies, mRNA-Seq	FBgn0016687	330.106655957294	303.055626646017
A	Female bodies, mRNA-Seq	FBgn0016691	660.098390316507	674.520922120995
A	Female bodies, mRNA-Seq	FBgn0016693	61.9861452673068	63.6991446121699
A	Female bodies, mRNA-Seq	FBgn0016694	36.5956216265552	48.7512474595305
A	Female bodies, mRNA-Seq	FBgn0016696	48.7737224068741	51.9908301104949
A	Female bodies, mRNA-Seq	FBgn0016697	260.251007236776	213.240669732479
A	Female bodies, mRNA-Seq	FBgn0016698	22.9243609825871	23.0503459204663
A	Female bodies, mRNA-Seq	FBgn0016700	217.559323978431	230.491951234183
A	Female bodies, mRNA-Seq	FBgn0016701	66.5478237200484	64.6463446791477
A	Female bodies, mRNA-Seq	FBgn0016715	20.4934683910573	17.9465099869795
A	Female bodies, mRNA-Seq	FBgn0016726	2345.19330518477	2062.10115957981
A	Female bodies, mRNA-Seq	FBgn0016754	6.75088659459083	6.59910235448203
A	Female bodies, mRNA-Seq	FBgn0016756	52.2937640080013	54.9211730392479
A	Female bodies, mRNA-Seq	FBgn0016762	12.5175373330122	12.0937219923897
A	Female bodies, mRNA-Seq	FBgn0016794	29.9042650459483	28.861288016193
A	Female bodies, mRNA-Seq	FBgn0016797	6.95994735399384	6.44401935043263
A	Female bodies, mRNA-Seq	FBgn0016917	66.3804362169414	79.2068512028077
A	Female bodies, mRNA-Seq	FBgn0016926	129.060721072788	89.2946316415651
A	Female bodies, mRNA-Seq	FBgn0016930	14.4137813883568	12.8690412606225
A	Female bodies, mRNA-Seq	FBgn0016970	17.6258000800536	17.0939736148006
A	Female bodies, mRNA-Seq	FBgn0016975	1.99792574703787	1.64992973204626
A	Female bodies, mRNA-Seq	FBgn0016976	1.30561048841686	1.59110319528071
A	Female bodies, mRNA-Seq	FBgn0016977	12.8758659280362	14.2542352936765
A	Female bodies, mRNA-Seq	FBgn0016978	28.3839388504874	23.0773759284022
A	Female bodies, mRNA-Seq	FBgn0016983	96.2097256868485	92.2573452924493
A	Female bodies, mRNA-Seq	FBgn0016984	36.6331606032536	41.3040143538272
A	Female bodies, mRNA-Seq	FBgn0017414	10.6378024399409	10.508749600512
A	Female bodies, mRNA-Seq	FBgn0017418	30.7098620496604	30.7061668500383
A	Female bodies, mRNA-Seq	FBgn0017429	36.0848862311283	35.5888138618018
A	Female bodies, mRNA-Seq	FBgn0017430	23.4525580393397	20.9311202549319
A	Female bodies, mRNA-Seq	FBgn0017448	19.0308619757086	22.2942582475401
A	Female bodies, mRNA-Seq	FBgn0017457	50.8034207284177	40.8763931640668
A	Female bodies, mRNA-Seq	FBgn0017482	8.95503298293103	11.1513661330209
A	Female bodies, mRNA-Seq	FBgn0017545	4449.43435413834	4632.02818604716
A	Female bodies, mRNA-Seq	FBgn0017550	45.42143944077	43.3048178036471
A	Female bodies, mRNA-Seq	FBgn0017551	33.1824831927202	30.4887240682725
A	Female bodies, mRNA-Seq	FBgn0017558	79.11347951127	77.1131807146691
A	Female bodies, mRNA-Seq	FBgn0017561	23.7384756361826	24.6092452392932
A	Female bodies, mRNA-Seq	FBgn0017566	121.317603503383	115.337718211834
A	Female bodies, mRNA-Seq	FBgn0017567	214.50233792525	211.128010453961
A	Female bodies, mRNA-Seq	FBgn0017572	47.7909292502272	46.7447341609901
A	Female bodies, mRNA-Seq	FBgn0017577	48.2419379491156	48.9520042729888
A	Female bodies, mRNA-Seq	FBgn0017578	29.3357888808057	24.9045537387816
A	Female bodies, mRNA-Seq	FBgn0017579	2555.81983667588	2305.26945161149
A	Female bodies, mRNA-Seq	FBgn0017581	194.839279859684	229.293597726002
A	Female bodies, mRNA-Seq	FBgn0019624	679.280927657545	662.70696463026
A	Female bodies, mRNA-Seq	FBgn0019637	24.9542573663345	25.4098400141583
A	Female bodies, mRNA-Seq	FBgn0019643	24.0095495901192	22.2413008645613
A	Female bodies, mRNA-Seq	FBgn0019644	611.608610928992	539.924561378168
A	Female bodies, mRNA-Seq	FBgn0019662	23.5305769081714	20.9613543460529
A	Female bodies, mRNA-Seq	FBgn0019686	148.748122586171	149.502009836402
A	Female bodies, mRNA-Seq	FBgn0019828	3.0570342634584	1.77213728307703
A	Female bodies, mRNA-Seq	FBgn0019830	68.6352711776364	66.7038168507975
A	Female bodies, mRNA-Seq	FBgn0019886	38.3802939060245	41.3342134981028
A	Female bodies, mRNA-Seq	FBgn0019890	23.0884019362822	24.7636081247411
A	Female bodies, mRNA-Seq	FBgn0019925	105.056618079349	103.827695108493
A	Female bodies, mRNA-Seq	FBgn0019928	15.1703459517825	16.8061778833442
A	Female bodies, mRNA-Seq	FBgn0019929	13.886587655654	15.7086944613062
A	Female bodies, mRNA-Seq	FBgn0019932	44.5372467704388	40.3510161955772
A	Female bodies, mRNA-Seq	FBgn0019936	2663.63512553092	2342.3345018328
A	Female bodies, mRNA-Seq	FBgn0019938	34.0869610195727	42.9961288382205
A	Female bodies, mRNA-Seq	FBgn0019947	39.3622893015175	41.7105057468203
A	Female bodies, mRNA-Seq	FBgn0019948	53.120137037574	51.353677364912
A	Female bodies, mRNA-Seq	FBgn0019949	20.1432647454352	16.5807635514384
A	Female bodies, mRNA-Seq	FBgn0019952	8.21804747269013	10.4285136465039
A	Female bodies, mRNA-Seq	FBgn0019957	188.48192872838	180.982465227863
A	Female bodies, mRNA-Seq	FBgn0019960	85.5034370747835	91.0727737084583
A	Female bodies, mRNA-Seq	FBgn0019968	16.5571758012139	17.6458762043951
A	Female bodies, mRNA-Seq	FBgn0019972	29.3108767450761	32.558752894348
A	Female bodies, mRNA-Seq	FBgn0019982	49.8573737922285	40.5956002850584
A	Female bodies, mRNA-Seq	FBgn0019990	10.5693008428548	13.431544701266
A	Female bodies, mRNA-Seq	FBgn0020018	17.5696001517719	19.2491323009933
A	Female bodies, mRNA-Seq	FBgn0020224	49.2490825582755	54.140912361284
A	Female bodies, mRNA-Seq	FBgn0020235	627.853953638981	585.758269530437
A	Female bodies, mRNA-Seq	FBgn0020236	111.534518258102	117.467470268269
A	Female bodies, mRNA-Seq	FBgn0020238	644.733237419079	598.566261079107
A	Female bodies, mRNA-Seq	FBgn0020248	61.914445971805	66.381808202748
A	Female bodies, mRNA-Seq	FBgn0020249	75.872846508911	75.9417181777277
A	Female bodies, mRNA-Seq	FBgn0020251	9.5806088506442	13.213952927478
A	Female bodies, mRNA-Seq	FBgn0020255	487.822579218942	459.222621462698
A	Female bodies, mRNA-Seq	FBgn0020257	4.11339914767595	4.1237941174879
A	Female bodies, mRNA-Seq	FBgn0020261	16.6882808656212	17.5055578374593
A	Female bodies, mRNA-Seq	FBgn0020269	2.35384515170434	2.64659912639164
A	Female bodies, mRNA-Seq	FBgn0020270	35.730957882082	39.1403700947488
A	Female bodies, mRNA-Seq	FBgn0020272	16.7284312858528	18.1550632344777
A	Female bodies, mRNA-Seq	FBgn0020278	15.3556252964122	13.2412724230372
A	Female bodies, mRNA-Seq	FBgn0020279	67.9399255368746	70.2940254314347
A	Female bodies, mRNA-Seq	FBgn0020294	3.43619183854222	3.40763601298076
A	Female bodies, mRNA-Seq	FBgn0020299	2.70720576656775	2.8637776188868
A	Female bodies, mRNA-Seq	FBgn0020300	6.10890143681324	6.59105307744371
A	Female bodies, mRNA-Seq	FBgn0020304	42.8054990978895	40.4849569431736
A	Female bodies, mRNA-Seq	FBgn0020305	30.4518462827969	30.2268298792775
A	Female bodies, mRNA-Seq	FBgn0020306	60.7269696204092	65.7305316446721
A	Female bodies, mRNA-Seq	FBgn0020307	1.53102909606578	1.60523955052971
A	Female bodies, mRNA-Seq	FBgn0020309	25.385847005372	27.437658422007
A	Female bodies, mRNA-Seq	FBgn0020312	16.1631206312592	19.4030116525451
A	Female bodies, mRNA-Seq	FBgn0020369	192.407480950862	188.964856589323
A	Female bodies, mRNA-Seq	FBgn0020370	61.6590102977074	66.9197679841212
A	Female bodies, mRNA-Seq	FBgn0020371	1.33151208612103	1.31392712991587
A	Female bodies, mRNA-Seq	FBgn0020372	6.68654432563076	6.70030540502416
A	Female bodies, mRNA-Seq	FBgn0020378	1.09021461262232	1.42600962343125
A	Female bodies, mRNA-Seq	FBgn0020379	5.11276124508873	5.27337386369481
A	Female bodies, mRNA-Seq	FBgn0020381	16.8513824968349	17.4215881538138
A	Female bodies, mRNA-Seq	FBgn0020385	31.9502112279948	33.3399162812298
A	Female bodies, mRNA-Seq	FBgn0020386	51.9281620348113	61.8562371626966
A	Female bodies, mRNA-Seq	FBgn0020388	20.7693233554099	20.6332554694431
A	Female bodies, mRNA-Seq	FBgn0020389	24.1636020445083	22.6769123458471
A	Female bodies, mRNA-Seq	FBgn0020391	1.14011572910857	1.20572711817274
A	Female bodies, mRNA-Seq	FBgn0020392	93.9542373760293	96.1493091159037
A	Female bodies, mRNA-Seq	FBgn0020407	8.87085870350514	9.23260404447751
A	Female bodies, mRNA-Seq	FBgn0020412	24.0312469444066	26.8227809633999
A	Female bodies, mRNA-Seq	FBgn0020414	46.0505760497494	54.4564468916196
A	Female bodies, mRNA-Seq	FBgn0020415	59.9369310300965	61.5145446827884
A	Female bodies, mRNA-Seq	FBgn0020416	57.1152720684527	60.4505006740811
A	Female bodies, mRNA-Seq	FBgn0020440	15.623093976809	16.3923761221855
A	Female bodies, mRNA-Seq	FBgn0020443	110.298733247852	111.692786256199
A	Female bodies, mRNA-Seq	FBgn0020445	19.217023373657	22.3561362520933
A	Female bodies, mRNA-Seq	FBgn0020493	11.0193468636043	11.5584434376025
A	Female bodies, mRNA-Seq	FBgn0020496	89.4516902118845	90.1128456324859
A	Female bodies, mRNA-Seq	FBgn0020497	68.567627630014	71.9368219413876
A	Female bodies, mRNA-Seq	FBgn0020503	26.9235434527474	29.1223949638944
A	Female bodies, mRNA-Seq	FBgn0020508	147.404697807434	162.647562062217
A	Female bodies, mRNA-Seq	FBgn0020509	5.7193750394136	7.32671543036724
A	Female bodies, mRNA-Seq	FBgn0020510	23.4832048123575	25.1837192759455
A	Female bodies, mRNA-Seq	FBgn0020513	143.282639803178	143.345596748946
A	Female bodies, mRNA-Seq	FBgn0020521	19.9167721335239	16.0683618958827
A	Female bodies, mRNA-Seq	FBgn0020545	63.5241438943918	62.1261343650268
A	Female bodies, mRNA-Seq	FBgn0020616	13.2745209584625	13.9303059469688
A	Female bodies, mRNA-Seq	FBgn0020618	2184.7532042804	1970.04813004341
A	Female bodies, mRNA-Seq	FBgn0020620	25.2468048981794	31.1913588891297
A	Female bodies, mRNA-Seq	FBgn0020621	22.7437045885137	24.4295830761111
A	Female bodies, mRNA-Seq	FBgn0020622	30.3898165493062	37.0245159717696
A	Female bodies, mRNA-Seq	FBgn0020626	31.9010488953348	30.5657215365631
A	Female bodies, mRNA-Seq	FBgn0020633	54.2688351649318	59.4099753862702
A	Female bodies, mRNA-Seq	FBgn0020647	26.1820006797338	25.4422047984508
A	Female bodies, mRNA-Seq	FBgn0020653	238.994840320412	214.73030658476
A	Female bodies, mRNA-Seq	FBgn0020655	55.28305374556	49.0225193327531
A	Female bodies, mRNA-Seq	FBgn0020660	6.79033479813325	6.28400194858304
A	Female bodies, mRNA-Seq	FBgn0020762	14.3304657686263	16.3312882217435
A	Female bodies, mRNA-Seq	FBgn0020764	78.2573224901537	83.7427943877337
A	Female bodies, mRNA-Seq	FBgn0020765	114.405171354386	129.870006058713
A	Female bodies, mRNA-Seq	FBgn0020767	21.0615275806597	21.6765277079079
A	Female bodies, mRNA-Seq	FBgn0020887	25.8446825308163	26.0809677203031
A	Female bodies, mRNA-Seq	FBgn0020906	180.642211488754	171.807432675947
A	Female bodies, mRNA-Seq	FBgn0020907	16.9648242359773	15.9311028566079
A	Female bodies, mRNA-Seq	FBgn0020908	533.240477713531	520.345554168387
A	Female bodies, mRNA-Seq	FBgn0020909	32.3135589050276	36.9666108642761
A	Female bodies, mRNA-Seq	FBgn0020910	2679.10483634207	2441.76696251775
A	Female bodies, mRNA-Seq	FBgn0020912	2.89387154094459	2.70220415836365
A	Female bodies, mRNA-Seq	FBgn0020930	20.8666409230284	21.1077855153825
A	Female bodies, mRNA-Seq	FBgn0021750	20.8548751964927	19.1797180386827
A	Female bodies, mRNA-Seq	FBgn0021760	19.7142487020171	21.7582783793972
A	Female bodies, mRNA-Seq	FBgn0021761	36.1527600601021	40.7342942931154
A	Female bodies, mRNA-Seq	FBgn0021764	14.5744790394021	16.610960863213
A	Female bodies, mRNA-Seq	FBgn0021765	160.276769650327	140.485489076831
A	Female bodies, mRNA-Seq	FBgn0021768	103.936085345707	100.742539967322
A	Female bodies, mRNA-Seq	FBgn0021776	2.74235289882494	2.07343064277604
A	Female bodies, mRNA-Seq	FBgn0021795	200.539910993523	166.260338918487
A	Female bodies, mRNA-Seq	FBgn0021796	11.3541487722039	13.4362625715448
A	Female bodies, mRNA-Seq	FBgn0021800	20.667280668972	21.3780641352891
A	Female bodies, mRNA-Seq	FBgn0021814	49.651867916464	45.1219555995474
A	Female bodies, mRNA-Seq	FBgn0021818	17.5034289998325	19.6558324435309
A	Female bodies, mRNA-Seq	FBgn0021825	40.9447609691442	36.75785788076
A	Female bodies, mRNA-Seq	FBgn0021847	20.361482853727	22.4064645638937
A	Female bodies, mRNA-Seq	FBgn0021856	46.2258903787561	45.6297884926075
A	Female bodies, mRNA-Seq	FBgn0021872	142.071121588203	137.524466571256
A	Female bodies, mRNA-Seq	FBgn0021874	38.3176771684737	41.2121439079453
A	Female bodies, mRNA-Seq	FBgn0021875	25.7387322272936	24.9270915930214
A	Female bodies, mRNA-Seq	FBgn0021895	28.9612673936914	25.757625425687
A	Female bodies, mRNA-Seq	FBgn0021906	344.700207052545	295.496506491963
A	Female bodies, mRNA-Seq	FBgn0021944	44.4925959218694	40.4872174531833
A	Female bodies, mRNA-Seq	FBgn0021967	317.286393498462	278.743715333239
A	Female bodies, mRNA-Seq	FBgn0021979	89.5046071278329	75.7278202500245
A	Female bodies, mRNA-Seq	FBgn0021995	46.2090925131314	52.9260290424489
A	Female bodies, mRNA-Seq	FBgn0022023	291.234104072706	277.800496181146
A	Female bodies, mRNA-Seq	FBgn0022027	40.1211258604257	39.1834975102227
A	Female bodies, mRNA-Seq	FBgn0022029	40.1626657709639	41.1931511469892
A	Female bodies, mRNA-Seq	FBgn0022069	63.4855332715577	73.1774164361787
A	Female bodies, mRNA-Seq	FBgn0022097	239.172079430984	267.000600014581
A	Female bodies, mRNA-Seq	FBgn0022153	21.0754778812111	24.6799951923387
A	Female bodies, mRNA-Seq	FBgn0022160	138.193265219511	140.989674110028
A	Female bodies, mRNA-Seq	FBgn0022213	69.7753119512457	75.5617871346682
A	Female bodies, mRNA-Seq	FBgn0022224	63.503893995193	62.4641503955683
A	Female bodies, mRNA-Seq	FBgn0022238	136.09577495412	136.767882437882
A	Female bodies, mRNA-Seq	FBgn0022246	23.940594958317	21.5931940357153
A	Female bodies, mRNA-Seq	FBgn0022288	76.5457392877936	82.5769753666049
A	Female bodies, mRNA-Seq	FBgn0022338	84.5218440918679	82.3265686349481
A	Female bodies, mRNA-Seq	FBgn0022343	123.793823514982	112.261573612115
A	Female bodies, mRNA-Seq	FBgn0022344	74.6414160024518	74.8884562306481
A	Female bodies, mRNA-Seq	FBgn0022349	60.8886966225645	75.5174137802417
A	Female bodies, mRNA-Seq	FBgn0022355	218.825764401279	184.254638556549
A	Female bodies, mRNA-Seq	FBgn0022359	12.6383829902031	11.8633590631974
A	Female bodies, mRNA-Seq	FBgn0022361	36.4736449697199	32.9793002076123
A	Female bodies, mRNA-Seq	FBgn0022382	33.9126155938542	34.2698985890184
A	Female bodies, mRNA-Seq	FBgn0022699	10.4425714820544	10.8569048637113
A	Female bodies, mRNA-Seq	FBgn0022700	12.7158872186285	13.3780934599065
A	Female bodies, mRNA-Seq	FBgn0022702	43.8580708097796	39.0680685868082
A	Female bodies, mRNA-Seq	FBgn0022708	221.20019301196	186.313789344246
A	Female bodies, mRNA-Seq	FBgn0022709	57.1824920330712	46.9682587508747
A	Female bodies, mRNA-Seq	FBgn0022710	5.57773586557615	6.50215007084567
A	Female bodies, mRNA-Seq	FBgn0022724	15.0184756412267	12.1762794399852
A	Female bodies, mRNA-Seq	FBgn0022764	44.0014478653547	45.5930977409635
A	Female bodies, mRNA-Seq	FBgn0022768	14.0437918718011	19.7458624421343
A	Female bodies, mRNA-Seq	FBgn0022772	23.0965715424865	25.8351075977916
A	Female bodies, mRNA-Seq	FBgn0022774	71.7673777511319	63.3879909024985
A	Female bodies, mRNA-Seq	FBgn0022786	14.2249994286722	16.7862814430469
A	Female bodies, mRNA-Seq	FBgn0022787	13.5836974590405	13.9593892471122
A	Female bodies, mRNA-Seq	FBgn0022800	2.32751183688687	1.84059050906935
A	Female bodies, mRNA-Seq	FBgn0022893	712.39360250613	647.424751290237
A	Female bodies, mRNA-Seq	FBgn0022935	11.7434179932207	13.6678635540005
A	Female bodies, mRNA-Seq	FBgn0022936	34.6012852682221	29.1770647452419
A	Female bodies, mRNA-Seq	FBgn0022942	41.0336963210035	38.0765280229611
A	Female bodies, mRNA-Seq	FBgn0022943	37.4843645587819	41.0292368586915
A	Female bodies, mRNA-Seq	FBgn0022959	121.094134528965	99.6947302110549
A	Female bodies, mRNA-Seq	FBgn0022960	16.8737082654707	16.5646647153834
A	Female bodies, mRNA-Seq	FBgn0022981	84.2270717213156	86.2494609495596
A	Female bodies, mRNA-Seq	FBgn0022984	40.055243667614	39.2907057123432
A	Female bodies, mRNA-Seq	FBgn0022985	30.8229801647283	28.9672517358725
A	Female bodies, mRNA-Seq	FBgn0022986	21.6761394796705	19.4744468129049
A	Female bodies, mRNA-Seq	FBgn0022987	15.1184421408192	15.8110316164976
A	Female bodies, mRNA-Seq	FBgn0023000	12.4039819528319	12.2798973158653
A	Female bodies, mRNA-Seq	FBgn0023001	3.69717649800431	3.67070530611908
A	Female bodies, mRNA-Seq	FBgn0023023	10.386668977419	9.06230635272548
A	Female bodies, mRNA-Seq	FBgn0023076	2.97506916820873	3.82300706676099
A	Female bodies, mRNA-Seq	FBgn0023081	15.7962491205561	15.9052071177687
A	Female bodies, mRNA-Seq	FBgn0023083	32.3217106395542	38.2073116226999
A	Female bodies, mRNA-Seq	FBgn0023094	44.1337226986775	43.7685709579169
A	Female bodies, mRNA-Seq	FBgn0023095	18.1033035764426	19.3918116450086
A	Female bodies, mRNA-Seq	FBgn0023097	15.8473032387139	18.3109424888385
A	Female bodies, mRNA-Seq	FBgn0023129	89.9334809781722	77.9043927278018
A	Female bodies, mRNA-Seq	FBgn0023130	10.0271344586804	6.70148939054761
A	Female bodies, mRNA-Seq	FBgn0023143	153.43452279615	166.119861816991
A	Female bodies, mRNA-Seq	FBgn0023167	90.2760807014072	77.6294868452522
A	Female bodies, mRNA-Seq	FBgn0023169	41.2892891596764	43.5186079471822
A	Female bodies, mRNA-Seq	FBgn0023170	4064.1997262321	4226.63615682587
A	Female bodies, mRNA-Seq	FBgn0023171	27.0046772270073	23.2077763061899
A	Female bodies, mRNA-Seq	FBgn0023172	26.086797175828	28.910366691567
A	Female bodies, mRNA-Seq	FBgn0023174	242.293370026696	233.460457445245
A	Female bodies, mRNA-Seq	FBgn0023175	220.679706963484	233.275347806344
A	Female bodies, mRNA-Seq	FBgn0023177	42.8548227653706	46.4266153110491
A	Female bodies, mRNA-Seq	FBgn0023178	2.49236078930011	2.57426089574982
A	Female bodies, mRNA-Seq	FBgn0023179	2.36755354825296	2.14992859995291
A	Female bodies, mRNA-Seq	FBgn0023180	15.5065907788218	14.7898298453511
A	Female bodies, mRNA-Seq	FBgn0023181	16.6805626794874	16.9429630546046
A	Female bodies, mRNA-Seq	FBgn0023212	85.6878813120004	87.1315147913409
A	Female bodies, mRNA-Seq	FBgn0023213	127.072223674863	133.423574722224
A	Female bodies, mRNA-Seq	FBgn0023214	4.87987402621789	4.97699630142762
A	Female bodies, mRNA-Seq	FBgn0023215	30.0295932188162	37.4980345310455
A	Female bodies, mRNA-Seq	FBgn0023216	14.6352198491208	14.6841991979379
A	Female bodies, mRNA-Seq	FBgn0023388	15.4624657170626	16.0577877154646
A	Female bodies, mRNA-Seq	FBgn0023395	15.6530523858218	16.8805319952241
A	Female bodies, mRNA-Seq	FBgn0023407	23.6011017243949	27.126209410871
A	Female bodies, mRNA-Seq	FBgn0023415	2.6320551521286	1.440628150404
A	Female bodies, mRNA-Seq	FBgn0023441	30.5719955804897	26.403727695598
A	Female bodies, mRNA-Seq	FBgn0023458	18.3746546025915	21.2009072371571
A	Female bodies, mRNA-Seq	FBgn0023477	206.130777315398	206.915866141226
A	Female bodies, mRNA-Seq	FBgn0023479	6.10860499817111	7.21317169021021
A	Female bodies, mRNA-Seq	FBgn0023506	16.21700984155	14.8468926007017
A	Female bodies, mRNA-Seq	FBgn0023507	65.7171777784647	69.8635382427949
A	Female bodies, mRNA-Seq	FBgn0023508	22.1286353344853	19.9710011117239
A	Female bodies, mRNA-Seq	FBgn0023509	14.7469056125625	14.1325756910688
A	Female bodies, mRNA-Seq	FBgn0023510	16.4069933874169	16.9933838898151
A	Female bodies, mRNA-Seq	FBgn0023511	17.9574562850611	18.4922609400026
A	Female bodies, mRNA-Seq	FBgn0023512	24.7863333816796	27.8719631612332
A	Female bodies, mRNA-Seq	FBgn0023513	10.3806514450207	13.0337511034713
A	Female bodies, mRNA-Seq	FBgn0023514	30.0531367710377	31.9260511998134
A	Female bodies, mRNA-Seq	FBgn0023515	48.358856629197	49.861195755858
A	Female bodies, mRNA-Seq	FBgn0023516	26.9472355413288	30.6093110360793
A	Female bodies, mRNA-Seq	FBgn0023517	51.1830234132993	52.766719574657
A	Female bodies, mRNA-Seq	FBgn0023518	7.04357839919405	9.13762612836428
A	Female bodies, mRNA-Seq	FBgn0023519	38.9604592251703	38.6139485693078
A	Female bodies, mRNA-Seq	FBgn0023520	4.32119621054238	4.0720133203912
A	Female bodies, mRNA-Seq	FBgn0023521	27.5290117433406	25.0959219474042
A	Female bodies, mRNA-Seq	FBgn0023522	86.8908547319298	82.715691420418
A	Female bodies, mRNA-Seq	FBgn0023525	7.18270959238583	10.6585846339524
A	Female bodies, mRNA-Seq	FBgn0023526	20.4708465957447	25.7724566342497
A	Female bodies, mRNA-Seq	FBgn0023527	50.9167692924481	58.5117195879856
A	Female bodies, mRNA-Seq	FBgn0023528	79.4165813002026	81.1925901530477
A	Female bodies, mRNA-Seq	FBgn0023529	82.1765761240322	87.4247482610666
A	Female bodies, mRNA-Seq	FBgn0023530	23.9857907465904	23.1202826681055
A	Female bodies, mRNA-Seq	FBgn0023531	5.61783491741574	4.87546343345461
A	Female bodies, mRNA-Seq	FBgn0023535	13.9610803404979	15.1388737738052
A	Female bodies, mRNA-Seq	FBgn0023536	12.5061714676523	16.0278924595535
A	Female bodies, mRNA-Seq	FBgn0023537	140.661525305753	141.007682346283
A	Female bodies, mRNA-Seq	FBgn0023540	52.2126438200655	42.986069241849
A	Female bodies, mRNA-Seq	FBgn0023541	3.39655407510695	4.72481010942595
A	Female bodies, mRNA-Seq	FBgn0023542	50.6832068617152	57.1834571392165
A	Female bodies, mRNA-Seq	FBgn0023545	42.7650933554317	41.6887205239722
A	Female bodies, mRNA-Seq	FBgn0023549	24.7548891308716	25.2087004646258
A	Female bodies, mRNA-Seq	FBgn0023550	9.62115993406974	8.13718800534394
A	Female bodies, mRNA-Seq	FBgn0024150	1.7756420824665	1.17838359332383
A	Female bodies, mRNA-Seq	FBgn0024177	133.499089255315	143.084516832012
A	Female bodies, mRNA-Seq	FBgn0024179	5.96378415768969	5.20850726693435
A	Female bodies, mRNA-Seq	FBgn0024182	22.7738285236975	24.3482846356203
A	Female bodies, mRNA-Seq	FBgn0024183	48.4059880309872	48.526049386035
A	Female bodies, mRNA-Seq	FBgn0024187	12.9662296611138	14.6044480492906
A	Female bodies, mRNA-Seq	FBgn0024188	111.824942978012	96.90435367206
A	Female bodies, mRNA-Seq	FBgn0024191	6.97480551340567	6.59821046455004
A	Female bodies, mRNA-Seq	FBgn0024194	34.889458866455	36.4149346017168
A	Female bodies, mRNA-Seq	FBgn0024196	70.2102495660914	72.7219384726978
A	Female bodies, mRNA-Seq	FBgn0024222	13.8525573851169	16.2936154175377
A	Female bodies, mRNA-Seq	FBgn0024227	17.8783267243665	16.7578399426183
A	Female bodies, mRNA-Seq	FBgn0024230	18.8439203943239	19.6080601188259
A	Female bodies, mRNA-Seq	FBgn0024234	12.6831922305828	12.2171945236698
A	Female bodies, mRNA-Seq	FBgn0024236	55.9278552528845	55.4699325533558
A	Female bodies, mRNA-Seq	FBgn0024238	73.099818933556	88.8520649587176
A	Female bodies, mRNA-Seq	FBgn0024244	11.4887636091979	10.9288141756021
A	Female bodies, mRNA-Seq	FBgn0024245	6.85520918437477	8.40294363019498
A	Female bodies, mRNA-Seq	FBgn0024248	19.5530340419093	18.6012078018218
A	Female bodies, mRNA-Seq	FBgn0024250	3.09827818668891	2.99777792685938
A	Female bodies, mRNA-Seq	FBgn0024251	47.6932658953287	47.9125063548177
A	Female bodies, mRNA-Seq	FBgn0024273	19.0092242586341	20.1335482677873
A	Female bodies, mRNA-Seq	FBgn0024277	20.0685566511077	21.4392810517736
A	Female bodies, mRNA-Seq	FBgn0024285	53.7562897366841	52.6140399910641
A	Female bodies, mRNA-Seq	FBgn0024289	24.4576684949214	28.3901785454658
A	Female bodies, mRNA-Seq	FBgn0024291	32.5049393152512	34.8792872320338
A	Female bodies, mRNA-Seq	FBgn0024293	81.4198706268533	83.7881953272242
A	Female bodies, mRNA-Seq	FBgn0024294	1.11942819218192	1.04622048957531
A	Female bodies, mRNA-Seq	FBgn0024314	40.5002976231155	43.9530926842771
A	Female bodies, mRNA-Seq	FBgn0024315	77.4717358545984	81.5759671104328
A	Female bodies, mRNA-Seq	FBgn0024320	25.0185415205051	26.9074200452847
A	Female bodies, mRNA-Seq	FBgn0024321	5.84682375047643	5.58154448442226
A	Female bodies, mRNA-Seq	FBgn0024326	52.0732621508584	50.2565360051933
A	Female bodies, mRNA-Seq	FBgn0024329	26.4014128785305	32.3484639285655
A	Female bodies, mRNA-Seq	FBgn0024330	20.4500073210216	19.747046472505
A	Female bodies, mRNA-Seq	FBgn0024332	35.389361820118	31.8514342954763
A	Female bodies, mRNA-Seq	FBgn0024352	184.723898448873	180.564816407533
A	Female bodies, mRNA-Seq	FBgn0024360	12.6593889367085	12.5845763854956
A	Female bodies, mRNA-Seq	FBgn0024361	47.3172614790815	46.1633218321694
A	Female bodies, mRNA-Seq	FBgn0024362	50.1689840440831	48.4936149837123
A	Female bodies, mRNA-Seq	FBgn0024364	30.2662231618239	39.2788378614653
A	Female bodies, mRNA-Seq	FBgn0024365	27.2929625998975	32.8960427909506
A	Female bodies, mRNA-Seq	FBgn0024366	2.16133502834592	2.25317587671436
A	Female bodies, mRNA-Seq	FBgn0024371	47.8702507240421	41.7383967117684
A	Female bodies, mRNA-Seq	FBgn0024432	108.673793060589	97.6475264870718
A	Female bodies, mRNA-Seq	FBgn0024491	42.3218811733052	42.800417569487
A	Female bodies, mRNA-Seq	FBgn0024509	93.6539818036061	90.1642327301829
A	Female bodies, mRNA-Seq	FBgn0024510	8.72383443867106	9.77453903172851
A	Female bodies, mRNA-Seq	FBgn0024542	19.5802776706505	19.6934077385469
A	Female bodies, mRNA-Seq	FBgn0024555	33.7617526169798	34.7757202019755
A	Female bodies, mRNA-Seq	FBgn0024556	120.831484595113	116.433391141071
A	Female bodies, mRNA-Seq	FBgn0024558	132.64662915426	143.630107774732
A	Female bodies, mRNA-Seq	FBgn0024689	29.3631384129279	28.9531176681922
A	Female bodies, mRNA-Seq	FBgn0024698	13.8314924293595	17.3643842306767
A	Female bodies, mRNA-Seq	FBgn0024728	31.6347828062429	29.7461260243348
A	Female bodies, mRNA-Seq	FBgn0024732	29.9645944804033	29.5562850185652
A	Female bodies, mRNA-Seq	FBgn0024733	4122.72632350265	4656.4623162492
A	Female bodies, mRNA-Seq	FBgn0024734	113.005610861289	114.114909027003
A	Female bodies, mRNA-Seq	FBgn0024754	26.2199269786888	24.9878394192539
A	Female bodies, mRNA-Seq	FBgn0024804	78.0485906851925	71.341944613634
A	Female bodies, mRNA-Seq	FBgn0024806	17.8077495598372	17.4612600691684
A	Female bodies, mRNA-Seq	FBgn0024807	51.2099149005426	40.8724188799614
A	Female bodies, mRNA-Seq	FBgn0024811	74.7932888525204	69.4291110296235
A	Female bodies, mRNA-Seq	FBgn0024814	152.513018124262	127.055884980268
A	Female bodies, mRNA-Seq	FBgn0024833	53.5986220943008	58.4534844215205
A	Female bodies, mRNA-Seq	FBgn0024841	75.2385948389959	59.6996676965993
A	Female bodies, mRNA-Seq	FBgn0024846	42.9786639731946	36.2724759814797
A	Female bodies, mRNA-Seq	FBgn0024887	15.517555082653	14.87587499294
A	Female bodies, mRNA-Seq	FBgn0024889	68.7019791838601	72.225369106334
A	Female bodies, mRNA-Seq	FBgn0024909	16.0848579794203	16.3967038126823
A	Female bodies, mRNA-Seq	FBgn0024912	12.3948545358196	14.7543818014379
A	Female bodies, mRNA-Seq	FBgn0024920	45.0162102102901	41.8475595600811
A	Female bodies, mRNA-Seq	FBgn0024921	36.6138945191806	44.0639031559494
A	Female bodies, mRNA-Seq	FBgn0024944	1.66428542370621	2.05593216545166
A	Female bodies, mRNA-Seq	FBgn0024945	26.1109316270917	26.1338328168136
A	Female bodies, mRNA-Seq	FBgn0024947	49.2868504090035	48.6967867332305
A	Female bodies, mRNA-Seq	FBgn0024956	26.0575137056963	24.5795474233895
A	Female bodies, mRNA-Seq	FBgn0024957	72.494371907394	76.7030483706539
A	Female bodies, mRNA-Seq	FBgn0024958	25.6564069716648	32.3808690290197
A	Female bodies, mRNA-Seq	FBgn0024963	3.52528155045736	3.02196587293502
A	Female bodies, mRNA-Seq	FBgn0024973	23.3721849416153	25.5157845460134
A	Female bodies, mRNA-Seq	FBgn0024975	8.83651800484063	10.531424236649
A	Female bodies, mRNA-Seq	FBgn0024977	5.02003146200708	4.40416281317725
A	Female bodies, mRNA-Seq	FBgn0024980	11.3730553132029	12.2948984356121
A	Female bodies, mRNA-Seq	FBgn0024983	28.0956958165011	24.7143349712227
A	Female bodies, mRNA-Seq	FBgn0024984	36.4285429971355	34.9120733110133
A	Female bodies, mRNA-Seq	FBgn0024985	16.0215309321237	12.607902428507
A	Female bodies, mRNA-Seq	FBgn0024986	68.5023943814805	63.3468207068952
A	Female bodies, mRNA-Seq	FBgn0024987	23.7047810833659	21.7294876330789
A	Female bodies, mRNA-Seq	FBgn0024989	2.28630763840702	2.49980892397446
A	Female bodies, mRNA-Seq	FBgn0024991	16.5454346407164	17.691819505834
A	Female bodies, mRNA-Seq	FBgn0024992	27.1789549419648	31.7325211217347
A	Female bodies, mRNA-Seq	FBgn0024993	7.84405727958037	9.43056674814646
A	Female bodies, mRNA-Seq	FBgn0024994	19.8243806070631	21.4221608658964
A	Female bodies, mRNA-Seq	FBgn0024995	26.4968164138955	25.997867251211
A	Female bodies, mRNA-Seq	FBgn0024996	40.7567884600498	35.3168309331876
A	Female bodies, mRNA-Seq	FBgn0024997	5.90801295521408	4.79502301928587
A	Female bodies, mRNA-Seq	FBgn0024998	14.8338796946699	13.8299393792893
A	Female bodies, mRNA-Seq	FBgn0025109	19.8924441634632	21.1546623119143
A	Female bodies, mRNA-Seq	FBgn0025111	3.84939371783045	4.99567609147018
A	Female bodies, mRNA-Seq	FBgn0025117	218.003129093218	192.181816374708
A	Female bodies, mRNA-Seq	FBgn0025185	10.7955273027727	11.1971317646005
A	Female bodies, mRNA-Seq	FBgn0025186	15.5978599359988	15.6440042321809
A	Female bodies, mRNA-Seq	FBgn0025286	2618.13441786129	2334.18841966416
A	Female bodies, mRNA-Seq	FBgn0025335	53.4232332645958	47.4261778615124
A	Female bodies, mRNA-Seq	FBgn0025336	53.3949458385506	48.280854197403
A	Female bodies, mRNA-Seq	FBgn0025352	105.222392490304	93.3950836510852
A	Female bodies, mRNA-Seq	FBgn0025355	14.3537718228541	18.9177873767651
A	Female bodies, mRNA-Seq	FBgn0025366	399.751907792541	344.070074758464
A	Female bodies, mRNA-Seq	FBgn0025373	35.7212240473577	35.8198628696396
A	Female bodies, mRNA-Seq	FBgn0025381	35.9411496283826	28.1235807699281
A	Female bodies, mRNA-Seq	FBgn0025382	4.26973490832626	4.38205167246221
A	Female bodies, mRNA-Seq	FBgn0025388	5.09550939562536	6.40139992396027
A	Female bodies, mRNA-Seq	FBgn0025390	15.0209208823463	14.044996870733
A	Female bodies, mRNA-Seq	FBgn0025391	2.24911681434504	1.66738865590173
A	Female bodies, mRNA-Seq	FBgn0025394	29.1296011463737	35.12960793829
A	Female bodies, mRNA-Seq	FBgn0025454	58.7718249613508	67.0690767117924
A	Female bodies, mRNA-Seq	FBgn0025455	26.0569468847948	28.9824705160103
A	Female bodies, mRNA-Seq	FBgn0025456	77.202790643055	77.0121109723748
A	Female bodies, mRNA-Seq	FBgn0025457	55.2620338764421	51.581230894795
A	Female bodies, mRNA-Seq	FBgn0025463	47.3747964985849	49.2735182519705
A	Female bodies, mRNA-Seq	FBgn0025469	19.7157147058807	22.2162131629376
A	Female bodies, mRNA-Seq	FBgn0025519	14.5333989889668	15.4389974900526
A	Female bodies, mRNA-Seq	FBgn0025525	3.76436872733321	3.28600813318189
A	Female bodies, mRNA-Seq	FBgn0025549	26.6672814625195	34.0086980323355
A	Female bodies, mRNA-Seq	FBgn0025558	15.0291211503167	21.923988443025
A	Female bodies, mRNA-Seq	FBgn0025571	31.92069880876	31.6108413492109
A	Female bodies, mRNA-Seq	FBgn0025574	34.5529252366401	33.4525731855146
A	Female bodies, mRNA-Seq	FBgn0025582	212.856991838722	245.111509763443
A	Female bodies, mRNA-Seq	FBgn0025583	843.769563854146	788.606806233206
A	Female bodies, mRNA-Seq	FBgn0025592	32.0700752570082	35.7927143414156
A	Female bodies, mRNA-Seq	FBgn0025595	20.6268910494197	22.6683711914967
A	Female bodies, mRNA-Seq	FBgn0025608	48.3972450241625	53.5604066044114
A	Female bodies, mRNA-Seq	FBgn0025615	55.0860896611558	54.7136751580752
A	Female bodies, mRNA-Seq	FBgn0025620	20.5683640354299	21.6461625513199
A	Female bodies, mRNA-Seq	FBgn0025621	23.1353457779765	28.2398467473007
A	Female bodies, mRNA-Seq	FBgn0025624	14.907497904403	15.5283011008612
A	Female bodies, mRNA-Seq	FBgn0025625	1.08301189471898	1.02253555758492
A	Female bodies, mRNA-Seq	FBgn0025626	32.1394892870258	33.4441579131395
A	Female bodies, mRNA-Seq	FBgn0025627	1.43479152657962	1.0290835699652
A	Female bodies, mRNA-Seq	FBgn0025628	38.5348286008303	44.6792744502031
A	Female bodies, mRNA-Seq	FBgn0025629	38.9262798318689	35.0842857306302
A	Female bodies, mRNA-Seq	FBgn0025630	15.7408125086538	12.9270356004047
A	Female bodies, mRNA-Seq	FBgn0025631	5.16920726374825	5.69444413051798
A	Female bodies, mRNA-Seq	FBgn0025632	2.88087599316504	3.95360530060855
A	Female bodies, mRNA-Seq	FBgn0025633	41.4777411845457	44.7619560635187
A	Female bodies, mRNA-Seq	FBgn0025634	17.3727948921173	13.0333995220944
A	Female bodies, mRNA-Seq	FBgn0025635	20.948545239927	24.3883229700174
A	Female bodies, mRNA-Seq	FBgn0025637	334.330115772206	310.727587825879
A	Female bodies, mRNA-Seq	FBgn0025638	185.649160013806	162.081011447612
A	Female bodies, mRNA-Seq	FBgn0025639	28.8139352908309	30.408703729523
A	Female bodies, mRNA-Seq	FBgn0025640	27.4344165064683	28.9829272160002
A	Female bodies, mRNA-Seq	FBgn0025641	12.6894980179309	13.870015935924
A	Female bodies, mRNA-Seq	FBgn0025643	4.85138715961084	5.01987940886064
A	Female bodies, mRNA-Seq	FBgn0025674	69.0582798911865	70.3023995322624
A	Female bodies, mRNA-Seq	FBgn0025676	9.01333086433832	7.86234095400765
A	Female bodies, mRNA-Seq	FBgn0025678	98.5698362316103	86.0707203001534
A	Female bodies, mRNA-Seq	FBgn0025680	29.7517206479006	26.1335436389879
A	Female bodies, mRNA-Seq	FBgn0025681	24.6965746827159	24.5528967632237
A	Female bodies, mRNA-Seq	FBgn0025682	51.2756602438224	49.4675811442533
A	Female bodies, mRNA-Seq	FBgn0025683	145.9041266186	154.857311773135
A	Female bodies, mRNA-Seq	FBgn0025684	18.6839436348032	18.8262202850219
A	Female bodies, mRNA-Seq	FBgn0025687	5.13063120489724	6.78721719061538
A	Female bodies, mRNA-Seq	FBgn0025692	38.4547024262013	39.1364590560293
A	Female bodies, mRNA-Seq	FBgn0025693	14.9092809467405	15.4865582314143
A	Female bodies, mRNA-Seq	FBgn0025697	7.59416675189288	7.89570807512678
A	Female bodies, mRNA-Seq	FBgn0025700	187.798350903721	178.658042441923
A	Female bodies, mRNA-Seq	FBgn0025702	4.73313619569035	5.00285252225555
A	Female bodies, mRNA-Seq	FBgn0025709	10.8403838209995	11.683880193296
A	Female bodies, mRNA-Seq	FBgn0025712	10.7955543505005	9.09669452422424
A	Female bodies, mRNA-Seq	FBgn0025716	38.7955414046201	43.332404245258
A	Female bodies, mRNA-Seq	FBgn0025720	42.8168175681087	38.1837767241663
A	Female bodies, mRNA-Seq	FBgn0025724	52.4688781696263	59.3374403084714
A	Female bodies, mRNA-Seq	FBgn0025725	38.51702642946	41.2658518641863
A	Female bodies, mRNA-Seq	FBgn0025726	20.8925122398996	19.0002058682756
A	Female bodies, mRNA-Seq	FBgn0025739	5.83997240505634	6.14968150112704
A	Female bodies, mRNA-Seq	FBgn0025740	4.58507730079104	5.40413380564842
A	Female bodies, mRNA-Seq	FBgn0025741	47.4288527218938	49.199943445107
A	Female bodies, mRNA-Seq	FBgn0025742	22.5806442924488	22.4775070803354
A	Female bodies, mRNA-Seq	FBgn0025743	25.6998510065218	26.7574141249747
A	Female bodies, mRNA-Seq	FBgn0025777	29.3241430239049	29.5648579837199
A	Female bodies, mRNA-Seq	FBgn0025781	17.5599656185835	18.7982564583347
A	Female bodies, mRNA-Seq	FBgn0025790	23.3310384858243	20.3078859612434
A	Female bodies, mRNA-Seq	FBgn0025800	25.0869452294862	30.5285079933083
A	Female bodies, mRNA-Seq	FBgn0025802	7.14805242842984	8.12199762809322
A	Female bodies, mRNA-Seq	FBgn0025806	54.8099235281713	53.3232594029497
A	Female bodies, mRNA-Seq	FBgn0025807	8.12743962166079	7.08706772436314
A	Female bodies, mRNA-Seq	FBgn0025808	13.1195209820039	13.7530101842912
A	Female bodies, mRNA-Seq	FBgn0025809	51.9571531218947	44.6777971091375
A	Female bodies, mRNA-Seq	FBgn0025814	142.051348183674	144.894245848
A	Female bodies, mRNA-Seq	FBgn0025815	38.1397877197874	36.9125665180241
A	Female bodies, mRNA-Seq	FBgn0025820	24.2170032732532	22.759838339521
A	Female bodies, mRNA-Seq	FBgn0025825	23.6300423286796	22.3621333168323
A	Female bodies, mRNA-Seq	FBgn0025827	16.4416786512028	16.7122641730786
A	Female bodies, mRNA-Seq	FBgn0025830	8.6901663135364	10.2350990257634
A	Female bodies, mRNA-Seq	FBgn0025832	28.7941483920556	25.7114115050503
A	Female bodies, mRNA-Seq	FBgn0025836	35.0133576847485	35.9049596131041
A	Female bodies, mRNA-Seq	FBgn0025837	5.19921762588833	4.4223673081557
A	Female bodies, mRNA-Seq	FBgn0025839	131.412417935495	117.335564958396
A	Female bodies, mRNA-Seq	FBgn0025864	24.5353322225758	24.3888061000422
A	Female bodies, mRNA-Seq	FBgn0025865	35.1456915034204	34.474852475767
A	Female bodies, mRNA-Seq	FBgn0025866	19.5661705249802	24.4710201699542
A	Female bodies, mRNA-Seq	FBgn0025874	10.6020551500828	9.95140590081667
A	Female bodies, mRNA-Seq	FBgn0025879	43.2003259195594	36.1511154375889
A	Female bodies, mRNA-Seq	FBgn0025885	103.07351914732	101.201290300905
A	Female bodies, mRNA-Seq	FBgn0025936	30.2050865469616	31.3566271228557
A	Female bodies, mRNA-Seq	FBgn0026015	29.2394163182173	27.2350813418844
A	Female bodies, mRNA-Seq	FBgn0026056	16.3658757900192	16.1153236210159
A	Female bodies, mRNA-Seq	FBgn0026059	10.4503396080509	11.9070540482052
A	Female bodies, mRNA-Seq	FBgn0026060	30.0463854236073	32.1676863251599
A	Female bodies, mRNA-Seq	FBgn0026061	44.0479701352125	49.028446555294
A	Female bodies, mRNA-Seq	FBgn0026076	35.3053687905901	33.7708050673095
A	Female bodies, mRNA-Seq	FBgn0026077	16.5835995306055	15.5701691130055
A	Female bodies, mRNA-Seq	FBgn0026079	26.2266905614982	28.6537477784573
A	Female bodies, mRNA-Seq	FBgn0026080	15.7259463213217	16.1941892684329
A	Female bodies, mRNA-Seq	FBgn0026083	36.0465989041092	43.4039017593399
A	Female bodies, mRNA-Seq	FBgn0026084	358.35073126448	326.521252526818
A	Female bodies, mRNA-Seq	FBgn0026085	14.6977781544774	15.6227752645657
A	Female bodies, mRNA-Seq	FBgn0026086	21.018982173598	23.7818024908253
A	Female bodies, mRNA-Seq	FBgn0026088	71.3501149169033	65.2102207157089
A	Female bodies, mRNA-Seq	FBgn0026089	83.0352954664466	79.0966574108054
A	Female bodies, mRNA-Seq	FBgn0026090	46.5157151686538	36.3033499486131
A	Female bodies, mRNA-Seq	FBgn0026141	2.43148219804043	1.94794034112337
A	Female bodies, mRNA-Seq	FBgn0026143	36.7712323167103	38.6308098379335
A	Female bodies, mRNA-Seq	FBgn0026144	32.5344439082599	39.0635052448175
A	Female bodies, mRNA-Seq	FBgn0026147	51.6153316069387	56.5863064293069
A	Female bodies, mRNA-Seq	FBgn0026148	11.6165243201095	9.65757141957476
A	Female bodies, mRNA-Seq	FBgn0026149	15.4486755878901	15.4414037906181
A	Female bodies, mRNA-Seq	FBgn0026150	60.3152642159381	52.6968571421381
A	Female bodies, mRNA-Seq	FBgn0026160	7.99369831177077	8.35180424754118
A	Female bodies, mRNA-Seq	FBgn0026175	25.1547137743664	23.0659696177813
A	Female bodies, mRNA-Seq	FBgn0026176	7.54018730294225	8.19245669673737
A	Female bodies, mRNA-Seq	FBgn0026179	15.1118004628686	16.1208978602981
A	Female bodies, mRNA-Seq	FBgn0026181	21.761701639999	21.7856155717887
A	Female bodies, mRNA-Seq	FBgn0026189	17.703380030572	17.318381955076
A	Female bodies, mRNA-Seq	FBgn0026190	1.31914968023613	1.13541011951949
A	Female bodies, mRNA-Seq	FBgn0026192	32.9427845170588	36.2756519674955
A	Female bodies, mRNA-Seq	FBgn0026196	264.246621524883	242.102792977483
A	Female bodies, mRNA-Seq	FBgn0026197	93.2029261147376	138.343754179373
A	Female bodies, mRNA-Seq	FBgn0026199	34.0301764704399	34.272769730754
A	Female bodies, mRNA-Seq	FBgn0026206	30.5880870547868	38.5792920614763
A	Female bodies, mRNA-Seq	FBgn0026207	23.4483713515131	24.6742109480634
A	Female bodies, mRNA-Seq	FBgn0026238	163.75496679597	156.266610533849
A	Female bodies, mRNA-Seq	FBgn0026239	6.61235904183271	7.24269441774233
A	Female bodies, mRNA-Seq	FBgn0026250	360.008449449092	351.363667962316
A	Female bodies, mRNA-Seq	FBgn0026252	173.500602735972	207.320924301112
A	Female bodies, mRNA-Seq	FBgn0026255	4.96307247080136	4.77175129639683
A	Female bodies, mRNA-Seq	FBgn0026257	28.8894012594285	25.0358074581311
A	Female bodies, mRNA-Seq	FBgn0026259	72.4505496706224	83.7424800337428
A	Female bodies, mRNA-Seq	FBgn0026261	71.5322591144985	73.6584751113633
A	Female bodies, mRNA-Seq	FBgn0026262	36.4410448482774	35.4919481577104
A	Female bodies, mRNA-Seq	FBgn0026263	22.1913854707118	21.8011962891182
A	Female bodies, mRNA-Seq	FBgn0026268	2.40033016608817	2.63106893815909
A	Female bodies, mRNA-Seq	FBgn0026309	16.1841819433715	18.4893158155772
A	Female bodies, mRNA-Seq	FBgn0026313	21.0287003281813	21.0116225194581
A	Female bodies, mRNA-Seq	FBgn0026314	24.1479687692406	28.445991069796
A	Female bodies, mRNA-Seq	FBgn0026315	19.9632087103224	19.2831988671783
A	Female bodies, mRNA-Seq	FBgn0026316	97.3378447103889	83.7580465122651
A	Female bodies, mRNA-Seq	FBgn0026317	25.7029449371786	29.5100393961745
A	Female bodies, mRNA-Seq	FBgn0026319	3.19087701696968	3.23503672705683
A	Female bodies, mRNA-Seq	FBgn0026320	1.98054685514136	1.91238625468241
A	Female bodies, mRNA-Seq	FBgn0026323	22.1892207691718	23.1465328977373
A	Female bodies, mRNA-Seq	FBgn0026324	45.6014135483483	39.8891365353273
A	Female bodies, mRNA-Seq	FBgn0026326	19.9850843658758	18.532638736984
A	Female bodies, mRNA-Seq	FBgn0026361	12.6060091952382	11.1539074691532
A	Female bodies, mRNA-Seq	FBgn0026369	18.2903386203776	20.8498100388956
A	Female bodies, mRNA-Seq	FBgn0026370	73.0939611273132	79.3933837620351
A	Female bodies, mRNA-Seq	FBgn0026371	9.14269979881711	10.1914495741251
A	Female bodies, mRNA-Seq	FBgn0026372	2199.56245764371	1592.25135521099
A	Female bodies, mRNA-Seq	FBgn0026373	30.6533710722247	27.7500764126383
A	Female bodies, mRNA-Seq	FBgn0026374	2.73966585444413	3.05300180418544
A	Female bodies, mRNA-Seq	FBgn0026375	29.2153027980605	30.3173381063894
A	Female bodies, mRNA-Seq	FBgn0026376	11.0835598256062	13.0125689382394
A	Female bodies, mRNA-Seq	FBgn0026378	17.2541439008399	18.4909739366215
A	Female bodies, mRNA-Seq	FBgn0026379	26.4839878157812	26.0316801766719
A	Female bodies, mRNA-Seq	FBgn0026380	251.381664981765	216.57192468316
A	Female bodies, mRNA-Seq	FBgn0026393	3.89443482688087	6.07209131747302
A	Female bodies, mRNA-Seq	FBgn0026400	58.2017271934267	55.8025352915654
A	Female bodies, mRNA-Seq	FBgn0026401	33.4489156206714	35.0119565433332
A	Female bodies, mRNA-Seq	FBgn0026402	18.8398880618777	18.1822195328145
A	Female bodies, mRNA-Seq	FBgn0026403	3.62470586359191	3.92652378542266
A	Female bodies, mRNA-Seq	FBgn0026404	23.6177007520794	28.6362077891442
A	Female bodies, mRNA-Seq	FBgn0026409	442.2262028219	452.457543416297
A	Female bodies, mRNA-Seq	FBgn0026415	244.444978723305	246.701295209547
A	Female bodies, mRNA-Seq	FBgn0026417	9.02824325886824	10.1922058976033
A	Female bodies, mRNA-Seq	FBgn0026418	159.314713043151	172.443442615937
A	Female bodies, mRNA-Seq	FBgn0026427	9.06531123695512	10.3300322078643
A	Female bodies, mRNA-Seq	FBgn0026428	43.2972622242788	40.9403201431635
A	Female bodies, mRNA-Seq	FBgn0026430	65.5686784039358	67.4797851595373
A	Female bodies, mRNA-Seq	FBgn0026431	15.4224298507905	15.7326996558735
A	Female bodies, mRNA-Seq	FBgn0026432	5.42764015040626	6.77468605149875
A	Female bodies, mRNA-Seq	FBgn0026433	17.463012952043	21.7021579487584
A	Female bodies, mRNA-Seq	FBgn0026438	2.9967138749414	2.90007819976112
A	Female bodies, mRNA-Seq	FBgn0026439	35.0019453424999	33.4734402503554
A	Female bodies, mRNA-Seq	FBgn0026441	14.521046357606	13.5985069199857
A	Female bodies, mRNA-Seq	FBgn0026479	63.2060370225393	57.9635707636174
A	Female bodies, mRNA-Seq	FBgn0026533	82.2056931555938	77.6090027458289
A	Female bodies, mRNA-Seq	FBgn0026562	111.113439327455	88.1697380611308
A	Female bodies, mRNA-Seq	FBgn0026563	1.67062787545523	1.23654976066352
A	Female bodies, mRNA-Seq	FBgn0026565	16.2340905577782	20.0335364212854
A	Female bodies, mRNA-Seq	FBgn0026566	83.4528240433844	74.5321516662807
A	Female bodies, mRNA-Seq	FBgn0026570	17.8661796041019	16.3523214890965
A	Female bodies, mRNA-Seq	FBgn0026573	17.7798530491917	21.4910988793414
A	Female bodies, mRNA-Seq	FBgn0026575	14.527606917468	23.2759458481105
A	Female bodies, mRNA-Seq	FBgn0026576	56.3343363984181	54.8390764475423
A	Female bodies, mRNA-Seq	FBgn0026577	13.2830221560954	16.3160040623795
A	Female bodies, mRNA-Seq	FBgn0026582	12.1171546312063	10.8011144410636
A	Female bodies, mRNA-Seq	FBgn0026592	6.81119201925337	6.70968590587794
A	Female bodies, mRNA-Seq	FBgn0026593	30.7580287672231	27.0585434534058
A	Female bodies, mRNA-Seq	FBgn0026597	18.6749957312789	19.5643666373179
A	Female bodies, mRNA-Seq	FBgn0026598	16.2136401693996	17.9879827549752
A	Female bodies, mRNA-Seq	FBgn0026602	13.1308802914037	11.7178318657903
A	Female bodies, mRNA-Seq	FBgn0026616	8.58856986697148	12.4891836803306
A	Female bodies, mRNA-Seq	FBgn0026619	32.0794749410708	34.2561734771361
A	Female bodies, mRNA-Seq	FBgn0026620	62.3199799622875	65.8792522517864
A	Female bodies, mRNA-Seq	FBgn0026630	37.5766860362221	40.427925077021
A	Female bodies, mRNA-Seq	FBgn0026634	16.0783715043705	18.0215664132045
A	Female bodies, mRNA-Seq	FBgn0026666	42.1091219176643	44.3107339681544
A	Female bodies, mRNA-Seq	FBgn0026679	14.0323220644027	14.6090920603988
A	Female bodies, mRNA-Seq	FBgn0026702	13.1201502627984	11.2314567222451
A	Female bodies, mRNA-Seq	FBgn0026713	15.2566107725384	15.6418361499137
A	Female bodies, mRNA-Seq	FBgn0026718	39.3570461670238	43.0177371362609
A	Female bodies, mRNA-Seq	FBgn0026721	17.7593270302856	18.0218814224266
A	Female bodies, mRNA-Seq	FBgn0026722	12.5125207150258	15.8355948270938
A	Female bodies, mRNA-Seq	FBgn0026737	32.2818143222013	29.6694906622198
A	Female bodies, mRNA-Seq	FBgn0026738	21.9470892385113	24.2676944306802
A	Female bodies, mRNA-Seq	FBgn0026741	46.1573196123906	46.2918924645909
A	Female bodies, mRNA-Seq	FBgn0026749	29.4767008387433	28.1207659452426
A	Female bodies, mRNA-Seq	FBgn0026751	19.5806225936705	18.0441931647953
A	Female bodies, mRNA-Seq	FBgn0026753	541.06095278588	443.806471505508
A	Female bodies, mRNA-Seq	FBgn0026755	1.60068766709506	2.01532133073051
A	Female bodies, mRNA-Seq	FBgn0026756	1.2967762027855	1.1840668964623
A	Female bodies, mRNA-Seq	FBgn0026760	2.35496718987378	3.20702673995068
A	Female bodies, mRNA-Seq	FBgn0026761	48.1114768090035	50.2232714555405
A	Female bodies, mRNA-Seq	FBgn0026777	155.274502061063	131.99373480783
A	Female bodies, mRNA-Seq	FBgn0026778	8.6171694111445	10.1348360144839
A	Female bodies, mRNA-Seq	FBgn0026787	18.7096206723077	20.3541455947752
A	Female bodies, mRNA-Seq	FBgn0026869	21.2324928613414	19.8081832147317
A	Female bodies, mRNA-Seq	FBgn0026872	37.7022223802196	34.0637568051965
A	Female bodies, mRNA-Seq	FBgn0026873	38.4918220718476	34.2107321463592
A	Female bodies, mRNA-Seq	FBgn0026876	10.7466289020206	9.9739759821889
A	Female bodies, mRNA-Seq	FBgn0026878	4.10670929506004	3.5887411105793
A	Female bodies, mRNA-Seq	FBgn0026879	255.433895751517	223.178053172349
A	Female bodies, mRNA-Seq	FBgn0027052	47.955252859294	38.9647236839902
A	Female bodies, mRNA-Seq	FBgn0027053	62.3458352489073	60.4746164962196
A	Female bodies, mRNA-Seq	FBgn0027054	56.0793580305747	61.711381911052
A	Female bodies, mRNA-Seq	FBgn0027055	40.5950629277481	37.2258489106817
A	Female bodies, mRNA-Seq	FBgn0027057	37.2329203774131	37.3114647983063
A	Female bodies, mRNA-Seq	FBgn0027066	102.857683723656	95.9719511006096
A	Female bodies, mRNA-Seq	FBgn0027070	26.8601477388157	23.4570318873811
A	Female bodies, mRNA-Seq	FBgn0027073	14.2854210255904	15.7177877634008
A	Female bodies, mRNA-Seq	FBgn0027079	33.884527081815	35.8814585949525
A	Female bodies, mRNA-Seq	FBgn0027080	84.5224470696501	97.7421606824038
A	Female bodies, mRNA-Seq	FBgn0027081	130.450180933333	129.813667644569
A	Female bodies, mRNA-Seq	FBgn0027082	8.86923719211399	9.22838131617333
A	Female bodies, mRNA-Seq	FBgn0027083	11.0356687580631	10.6924716774565
A	Female bodies, mRNA-Seq	FBgn0027084	104.26289939707	104.914972242268
A	Female bodies, mRNA-Seq	FBgn0027085	13.7344947972677	16.9235797687589
A	Female bodies, mRNA-Seq	FBgn0027086	71.3582392656442	82.8123423407811
A	Female bodies, mRNA-Seq	FBgn0027087	81.2029046715822	88.9396778598743
A	Female bodies, mRNA-Seq	FBgn0027088	79.6133294127601	90.7077619626748
A	Female bodies, mRNA-Seq	FBgn0027090	62.9305761931065	73.5889957518365
A	Female bodies, mRNA-Seq	FBgn0027091	36.5899296982475	37.8558401081206
A	Female bodies, mRNA-Seq	FBgn0027093	46.5869598602766	49.8519654577215
A	Female bodies, mRNA-Seq	FBgn0027094	88.7135464868321	102.43529193371
A	Female bodies, mRNA-Seq	FBgn0027095	113.959411336068	112.508578171159
A	Female bodies, mRNA-Seq	FBgn0027101	25.3422870551508	26.3194767155169
A	Female bodies, mRNA-Seq	FBgn0027106	26.5613859399473	29.2452821407538
A	Female bodies, mRNA-Seq	FBgn0027108	61.608616477668	84.6670662841527
A	Female bodies, mRNA-Seq	FBgn0027109	4.30921205822855	5.88946620969674
A	Female bodies, mRNA-Seq	FBgn0027111	7.30647027471405	6.63049744677003
A	Female bodies, mRNA-Seq	FBgn0027259	10.8928621049085	9.65333490083403
A	Female bodies, mRNA-Seq	FBgn0027279	26.8645083846987	28.7150538938756
A	Female bodies, mRNA-Seq	FBgn0027280	66.848735070987	68.4277104691409
A	Female bodies, mRNA-Seq	FBgn0027287	24.5525778963857	24.1716828957527
A	Female bodies, mRNA-Seq	FBgn0027291	247.733777644484	230.691587879222
A	Female bodies, mRNA-Seq	FBgn0027296	20.4059656130378	18.3882495930249
A	Female bodies, mRNA-Seq	FBgn0027329	198.053996744947	192.855519288758
A	Female bodies, mRNA-Seq	FBgn0027330	25.8106901206394	29.868880398523
A	Female bodies, mRNA-Seq	FBgn0027334	31.4955494189153	27.6182669641688
A	Female bodies, mRNA-Seq	FBgn0027335	38.2616053406128	36.3474008641787
A	Female bodies, mRNA-Seq	FBgn0027338	213.223051661249	200.893529560831
A	Female bodies, mRNA-Seq	FBgn0027339	7.09154579093586	6.53789526301779
[truncated: 134,202 more rows]
