# Supplementary material for: Genome-wide maps of ribosomal occupancy provide insights into adaptive evolution and regulatory roles of uORFs during Drosophila development
Source: PLoS Biol. 2018 Jul 20;16(7):e2003903. doi: 10.1371/journal.pbio.2003903 (PMC6070289; doi:10.1371/journal.pbio.2003903)
Supplement: S6 Data — (ZIP) [file pbio.2003903.s072.csv.zip › S6Data.csv]

Experiment	Feature	Name	baseMean	dispGeneEst	dispFit
Female, mRNA	uORF	FBtr0070026_24	8.98563446809731	1e-08	0.437879055540295
Female, mRNA	uORF	FBtr0070026_78	25.1398084340767	1e-08	0.16060074226976
Female, mRNA	uORF	FBtr0070045_35	32.8874221532361	1e-08	0.12426633983372
Female, mRNA	uORF	FBtr0070045_53	29.1134556766353	1e-08	0.139549610579655
Female, mRNA	uORF	FBtr0070046_96	26.1981164936526	0.0816937695774473	0.154370256187592
Female, mRNA	uORF	FBtr0070061_166	68.0112688851987	1e-08	0.0633781276420702
Female, mRNA	uORF	FBtr0070069_222	0.758786910639328	1e-08	5.11638010686852
Female, mRNA	uORF	FBtr0070079_96	7.56790102979751	1e-08	0.518716439538063
Female, mRNA	uORF	FBtr0070085_102	14.8562489872542	0.219770582854466	0.267362124801703
Female, mRNA	uORF	FBtr0070085_106	29.6126575915296	0.185836229064567	0.137304452320571
Female, mRNA	uORF	FBtr0070085_113	8.98563446809731	1e-08	0.437879055540295
Female, mRNA	uORF	FBtr0070088_71	8.88579408511845	1e-08	0.442727507595233
Female, mRNA	uORF	FBtr0070090_229	2.83546687659959	1e-08	1.3738351663147
Female, mRNA	uORF	FBtr0070090_235	2.83546687659959	1e-08	1.3738351663147
Female, mRNA	uORF	FBtr0070093_115	13.997621693636	1e-08	0.283371822365881
Female, mRNA	uORF	FBtr0070093_263	5.95048682553999	1e-08	0.657979254866481
Female, mRNA	uORF	FBtr0070093_28	8.4265283234157	0.455651281317426	0.466510198954764
Female, mRNA	uORF	FBtr0070093_93	6.42972066383852	1e-08	0.60941186861438
Female, mRNA	uORF	FBtr0070098_63	36.1422186383469	0.206986902363485	0.113648869501778
Female, mRNA	uORF	FBtr0070098_72	33.5863048340882	0.190524345807845	0.121813020510651
Female, mRNA	uORF	FBtr0070098_89	69.4290023234985	0.139620975687849	0.0622139623690244
Female, mRNA	uORF	FBtr0070101_14	1.31789305532094	6.39769230118467	2.948495683261
Female, mRNA	uORF	FBtr0070106_331	12.9592817106559	0.0954095476349995	0.305566367797598
Female, mRNA	uORF	FBtr0070108_176	15.1957062893823	0.121919751354225	0.261531743544718
Female, mRNA	uORF	FBtr0070120_112	34.0256025191951	1e-08	0.120322517956123
Female, mRNA	uORF	FBtr0070120_346	22.3842138638602	1e-08	0.179587611946314
Female, mRNA	uORF	FBtr0070124_106	23.1629688510953	1e-08	0.173763809547585
Female, mRNA	uORF	FBtr0070124_537	15.2156743659781	1e-08	0.261196881443808
Female, mRNA	uORF	FBtr0070133_186	3.97364724255859	1e-08	0.982148253807951
Female, mRNA	uORF	FBtr0070133_195	5.67093375319919	1e-08	0.690100994482747
Female, mRNA	uORF	FBtr0070137_102	3.59425378723892	1e-08	1.08514740487454
Female, mRNA	uORF	FBtr0070137_119	27.8954030042932	0.0409491506238042	0.145365036537894
Female, mRNA	uORF	FBtr0070137_156	3.97364724255859	1e-08	0.982148253807951
Female, mRNA	uORF	FBtr0070138_174	5.01198722553872	1e-08	0.779994331815234
Female, mRNA	uORF	FBtr0070141_119	92.9713646299134	1e-08	0.0480722575305817
Female, mRNA	uORF	FBtr0070146_208	23.5223942298192	1e-08	0.17120596085137
Female, mRNA	uORF	FBtr0070146_242	37.2604309277102	0.0711272491882385	0.110429258235082
Female, mRNA	uORF	FBtr0070146_36	22.8834157787545	1e-08	0.175808798916307
Female, mRNA	uORF	FBtr0070146_470	18.0511412425777	1e-08	0.221168266013932
Female, mRNA	uORF	FBtr0070151_241	40.1757701106928	1e-08	0.102878007939204
Female, mRNA	uORF	FBtr0070151_247	36.7811970894116	0.0331442474946642	0.111785120587971
Female, mRNA	uORF	FBtr0070151_380	37.5200159234552	1e-08	0.10970929460411
Female, mRNA	uORF	FBtr0070151_429	123.302872978891	1e-08	0.0378130582459839
Female, mRNA	uORF	FBtr0070151_529	22.484054246839	1e-08	0.178818425492959
Female, mRNA	uORF	FBtr0070158_116	2377.01980603727	0.0140532992680646	0.00799802958622582
Female, mRNA	uORF	FBtr0070161_552	23.7021069191811	1e-08	0.16995612745305
Female, mRNA	uORF	FBtr0070161_720	38.9177812851592	1e-08	0.105997661440061
Female, mRNA	uORF	FBtr0070161_735	30.4313487319562	1e-08	0.133781852047303
Female, mRNA	uORF	FBtr0070169_130	3.59425378723892	1e-08	1.08514740487454
Female, mRNA	uORF	FBtr0070169_156	76.996903353296	1e-08	0.0567248373811593
Female, mRNA	uORF	FBtr0070169_233	6.98882680852013	1e-08	0.561168264937294
Female, mRNA	uORF	FBtr0070169_325	80.6909975235138	1e-08	0.0544194098322563
Female, mRNA	uORF	FBtr0070169_365	78.6143175575535	1e-08	0.0556887695139611
Female, mRNA	uORF	FBtr0070169_382	76.9170310469129	1e-08	0.0567771302313466
Female, mRNA	uORF	FBtr0070176_87	54.772434102202	0.0306444655588824	0.0771581113129465
Female, mRNA	uORF	FBtr0070178_49	33.3466879149389	1e-08	0.122642574028207
Female, mRNA	uORF	FBtr0070178_57	38.3586751404776	1e-08	0.107449854821685
Female, mRNA	uORF	FBtr0070178_87	68.9497684852	1e-08	0.0626021266763622
Female, mRNA	uORF	FBtr0070182_108	34.8642617362175	1e-08	0.117581315663555
Female, mRNA	uORF	FBtr0070182_126	27.1166480170581	1e-08	0.149356885095771
Female, mRNA	uORF	FBtr0070209_191	17.9513008595988	1e-08	0.222362934775685
Female, mRNA	uORF	FBtr0070209_217	24.760414978757	1e-08	0.162964003941341
Female, mRNA	uORF	FBtr0070209_247	35.4233678808992	1e-08	0.115825957262001
Female, mRNA	uORF	FBtr0070209_97	25.9784676510991	1e-08	0.155621630337403
Female, mRNA	uORF	FBtr0070222_359	9.82429368511972	1e-08	0.401042645415582
Female, mRNA	uORF	FBtr0070239_324	22.7636073191798	1e-08	0.176700598791389
Female, mRNA	uORF	FBtr0070239_462	11.4417078893772	1e-08	0.345250775181816
Female, mRNA	uORF	FBtr0070239_939	21.7252673361997	1e-08	0.18484155132752
Female, mRNA	uORF	FBtr0070241_129	12.2004948000166	1e-08	0.324174522814912
Female, mRNA	uORF	FBtr0070253_53	29.4728810553592	1e-08	0.137925430239059
Female, mRNA	uORF	FBtr0070259_271	32.2284756255757	1e-08	0.126676924757535
Female, mRNA	uORF	FBtr0070279_203	18.1509816255566	1e-08	0.219986739922826
Female, mRNA	uORF	FBtr0070279_291	17.4720670213003	1e-08	0.228287399565396
Female, mRNA	uORF	FBtr0070283_121	58.6662090383775	1e-08	0.0724595744548393
Female, mRNA	uORF	FBtr0070284_133	26.9169672511004	1e-08	0.150417642235571
Female, mRNA	uORF	FBtr0070284_164	15.0159936000204	1e-08	0.26458557903414
Female, mRNA	uORF	FBtr0070284_235	22.7636073191798	1e-08	0.176700598791389
Female, mRNA	uORF	FBtr0070284_30	16.5135993447033	0.198950756076583	0.241167916726098
Female, mRNA	uORF	FBtr0070284_352	14.0774940000191	1e-08	0.28180016279303
Female, mRNA	uORF	FBtr0070284_387	3.1150199489404	1e-08	1.25111364829358
Female, mRNA	uORF	FBtr0070284_672	8.98563446809731	1e-08	0.437879055540295
Female, mRNA	uORF	FBtr0070284_681	7.56790102979751	1e-08	0.518716439538063
Female, mRNA	uORF	FBtr0070284_842	23.0431603915206	1e-08	0.174634157833011
Female, mRNA	uORF	FBtr0070284_92	19.8283000596014	1e-08	0.201916172902836
Female, mRNA	uORF	FBtr0070284_98	19.8283000596014	1e-08	0.201916172902836
Female, mRNA	uORF	FBtr0070290_90	2067.23506573047	0.00105643763065008	0.00824247349357587
Female, mRNA	uORF	FBtr0070293_159	14.5367597617219	0.0772244994583627	0.273098285288536
Female, mRNA	uORF	FBtr0070293_347	20.6869273532196	1e-08	0.193799742342182
Female, mRNA	uORF	FBtr0070294_729	6.5095929702216	0.22229964825262	0.602012542897036
Female, mRNA	uORF	FBtr0070312_51	17.4720670213003	1e-08	0.228287399565396
Female, mRNA	uORF	FBtr0070317_223	33.7460494468543	1e-08	0.121266529633208
Female, mRNA	uORF	FBtr0070317_286	24.1214365276923	0.125568281535876	0.167112273644402
Female, mRNA	uORF	FBtr0070317_84	11.90097365108	1e-08	0.332173038758639
Female, mRNA	uORF	FBtr0070319_30	83.386687863943	0.0355962649884004	0.0528659856776833
Female, mRNA	uORF	FBtr0070320_100	71.3459376766926	1e-08	0.0607134514781904
Female, mRNA	uORF	FBtr0070339_114	27.7755945447186	1e-08	0.14596459748924
Female, mRNA	uORF	FBtr0070339_95	24.7404469021613	1e-08	0.16309039391817
Female, mRNA	uORF	FBtr0070343_75	22.5838946298179	1e-08	0.178056039980836
Female, mRNA	uORF	FBtr0070343_78	22.5838946298179	1e-08	0.178056039980836
Female, mRNA	uORF	FBtr0070343_83	33.6262409872797	1e-08	0.121675911012005
Female, mRNA	uORF	FBtr0070346_158	29.572721438338	1e-08	0.137481275588187
Female, mRNA	uORF	FBtr0070346_164	82.687805183091	1e-08	0.0532589996129504
Female, mRNA	uORF	FBtr0070346_34	29.5926895149338	1e-08	0.137392804297406
Female, mRNA	uORF	FBtr0070352_532	5.67093375319919	1e-08	0.690100994482747
Female, mRNA	uORF	FBtr0070352_617	15.0159936000204	1e-08	0.26458557903414
Female, mRNA	uORF	FBtr0070352_631	23.80194730216	1e-08	0.169269930704719
Female, mRNA	uORF	FBtr0070353_8	17.5719074042792	1e-08	0.227026487196563
Female, mRNA	uORF	FBtr0070356_39	44.1094812000599	1e-08	0.0942710801429996
Female, mRNA	uORF	FBtr0070356_66	37.2204947745186	1e-08	0.110540913208885
Female, mRNA	uORF	FBtr0070362_49	4.35304069787825	1e-08	0.897103083202511
Female, mRNA	uORF	FBtr0070369_78	5.49122106383724	0.366442060636051	0.712477749197247
Female, mRNA	uORF	FBtr0070379_348	6.15016759149771	1e-08	0.63682300706727
Female, mRNA	uORF	FBtr0070379_381	4.73243415319791	1e-08	0.825693847124526
Female, mRNA	uORF	FBtr0070379_484	3.31470071489812	0.419226743523692	1.17612889976088
Female, mRNA	uORF	FBtr0070379_547	1.79712689361946	1e-08	2.16392798709828
Female, mRNA	uORF	FBtr0070380_109	74.8004149277611	0.0718978369684326	0.0582035831420615
Female, mRNA	uORF	FBtr0070380_190	30.451316808552	0.0642821678384224	0.133698301208354
Female, mRNA	uORF	FBtr0070380_32	64.6965681703006	0.125731956108389	0.0662990772187836
Female, mRNA	uORF	FBtr0070380_47	63.9377812596613	0.1165200308438	0.0670103282099089
Female, mRNA	uORF	FBtr0070380_55	41.4337589362265	0.154902945822567	0.0999477888196044
Female, mRNA	uORF	FBtr0070381_64	88.2389304767155	1e-08	0.0503090052261031
Female, mRNA	uORF	FBtr0070382_183	59.6047086383788	1e-08	0.0714189180612748
Female, mRNA	uORF	FBtr0070382_60	59.3451236426338	1e-08	0.0717034662578886
Female, mRNA	uORF	FBtr0070383_220	8.50640062979878	1e-08	0.462189603872097
Female, mRNA	uORF	FBtr0070383_92	4.35304069787825	1e-08	0.897103083202511
Female, mRNA	uORF	FBtr0070383_96	3.59425378723892	1e-08	1.08514740487454
Female, mRNA	uORF	FBtr0070389_37	15.4952274383189	1e-08	0.256599431929501
Female, mRNA	uORF	FBtr0070393_470	28.4145729957833	0.0942592820043377	0.142825364323513
Female, mRNA	uORF	FBtr0070403_164	5.39138068085838	1e-08	0.725553877466626
Female, mRNA	uORF	FBtr0070403_220	3.97364724255859	1e-08	0.982148253807951
Female, mRNA	uORF	FBtr0070403_224	4.35304069787825	1e-08	0.897103083202511
Female, mRNA	uORF	FBtr0070403_254	4.35304069787825	1e-08	0.897103083202511
Female, mRNA	uORF	FBtr0070403_548	34.2053152085571	1e-08	0.119723801518442
Female, mRNA	uORF	FBtr0070405_73	21.4457142638589	1e-08	0.187168037548632
Female, mRNA	uORF	FBtr0070406_1332	16.713280110661	1e-08	0.238362646784936
Female, mRNA	uORF	FBtr0070406_419	10.3035275234182	1e-08	0.382685630403266
Female, mRNA	uORF	FBtr0070406_721	43.1709816000586	1e-08	0.0961820422623953
Female, mRNA	uORF	FBtr0070412_190	159.704676612983	0.0278318014256279	0.0306454554090217
Female, mRNA	uORF	FBtr0070412_385	57.6079009788016	0.0244322257571253	0.073673756723683
Female, mRNA	uORF	FBtr0070412_69	56.7093375319919	1e-08	0.0747402398339928
Female, mRNA	uORF	FBtr0070414_242	15.4952274383189	1e-08	0.256599431929501
Female, mRNA	uORF	FBtr0070414_350	19.2691939149198	1e-08	0.207590143687351
Female, mRNA	uORF	FBtr0070414_44	23.1430007744995	1e-08	0.173908241805477
Female, mRNA	uORF	FBtr0070414_62	22.484054246839	1e-08	0.178818425492959
Female, mRNA	uORF	FBtr0070430_309	39.0375897447339	1e-08	0.1056918890448
Female, mRNA	uORF	FBtr0070436_326	6.32988028085966	1e-08	0.618923620128002
Female, mRNA	uORF	FBtr0070436_335	5.95048682553999	1e-08	0.657979254866481
Female, mRNA	uORF	FBtr0070439_1002	55.0919233277344	1e-08	0.0767475782869971
Female, mRNA	uORF	FBtr0070439_124	29.9720829702535	1e-08	0.135734247567702
Female, mRNA	uORF	FBtr0070439_135	16.1541739659794	1e-08	0.246392168510221
Female, mRNA	uORF	FBtr0070439_607	52.4761052936883	0.0394010034287071	0.0802559036250268
Female, mRNA	uORF	FBtr0070439_993	62.1007182128503	1e-08	0.0688042840013682
Female, mRNA	uORF	FBtr0070440_226	53.7740302724134	1e-08	0.0784724686962021
Female, mRNA	uORF	FBtr0070440_231	79.2133598554267	1e-08	0.055315777730272
Female, mRNA	uORF	FBtr0070440_265	86.3020270469257	1e-08	0.0512952133958866
Female, mRNA	uORF	FBtr0070442_271	54.0336152681585	1e-08	0.0781260631534858
Female, mRNA	uORF	FBtr0070442_320	54.3131683404993	1e-08	0.0777567141214867
Female, mRNA	uORF	FBtr0070445_76	6.98882680852013	1e-08	0.561168264937294
Female, mRNA	uORF	FBtr0070445_96	5.85064644256114	1e-08	0.669098920945247
Female, mRNA	uORF	FBtr0070447_85	24.4608938298204	1e-08	0.16488152044694
Female, mRNA	uORF	FBtr0070448_51	1.31789305532094	6.39769230118467	2.948495683261
Female, mRNA	uORF	FBtr0070471_195	10.9624740510787	1e-08	0.360065374199566
Female, mRNA	uORF	FBtr0070471_222	8.40656024681992	1e-08	0.467603176095628
Female, mRNA	uORF	FBtr0070471_304	3.67412609362201	1.28138473195195	1.06169565308707
Female, mRNA	uORF	FBtr0070471_38	8.30671986384106	1e-08	0.47314688226684
Female, mRNA	uORF	FBtr0070471_386	7.10863526809476	1.4618834919089	0.551817678831342
Female, mRNA	uORF	FBtr0070473_114	33.1669752255769	1e-08	0.123272605191601
Female, mRNA	uORF	FBtr0070473_226	61.3419313022109	1e-08	0.0695766223904703
Female, mRNA	uORF	FBtr0070473_232	58.2269113532705	1e-08	0.0729582166152264
Female, mRNA	uORF	FBtr0070474_324	2.55591380425879	1e-08	1.52340201640294
Female, mRNA	uORF	FBtr0070474_330	2.17652034893912	1e-08	1.78783934375423
Female, mRNA	uORF	FBtr0070474_441	6.88898642554127	1e-08	0.569208865550141
Female, mRNA	uORF	FBtr0070474_509	25.6989145787583	1e-08	0.157245225759014
Female, mRNA	uORF	FBtr0070476_294	224.800606315199	1e-08	0.0236150465627071
Female, mRNA	uORF	FBtr0070476_387	141.553694987426	1e-08	0.0337586275316377
Female, mRNA	uORF	FBtr0070479_83	21.2859696510927	0.155710789678547	0.188524894696083
Female, mRNA	uORF	FBtr0070485_22	75.5392337618047	0.0287668222957633	0.0576965886566857
Female, mRNA	uORF	FBtr0070485_28	74.5008937788246	0.0319722108525778	0.0584119860923078
Female, mRNA	uORF	FBtr0070494_21	2.17652034893912	1e-08	1.78783934375423
Female, mRNA	uORF	FBtr0070494_284	12.5798882553362	1e-08	0.314589846143296
Female, mRNA	uORF	FBtr0070494_70	2.07667996596027	1e-08	1.87348706111497
Female, mRNA	uORF	FBtr0070494_80	2.45607342127993	1e-08	1.58507011370993
Female, mRNA	uORF	FBtr0070494_90	3.49441340426006	1e-08	1.11596970722379
Female, mRNA	uORF	FBtr0070495_118	15.5950678212978	1e-08	0.254997430589688
Female, mRNA	uORF	FBtr0070495_92	12.5798882553362	1e-08	0.314589846143296
Female, mRNA	uORF	FBtr0070498_3	10.9624740510787	1e-08	0.360065374199566
Female, mRNA	uORF	FBtr0070498_42	10.9624740510787	1e-08	0.360065374199566
Female, mRNA	uORF	FBtr0070518_179	15.4153551319358	1e-08	0.257895973946489
Female, mRNA	uORF	FBtr0070518_188	49.2013407319817	0.232475703473463	0.085173845702857
Female, mRNA	uORF	FBtr0070519_1168	10.9624740510787	1e-08	0.360065374199566
Female, mRNA	uORF	FBtr0070519_1273	7.74761371915946	1e-08	0.506832041208204
Female, mRNA	uORF	FBtr0070519_1276	7.74761371915946	1e-08	0.506832041208204
Female, mRNA	uORF	FBtr0070519_1344	25.5391699659921	0.114227027294	0.158188953065398
Female, mRNA	uORF	FBtr0070519_1356	25.1597765106725	0.10172181850034	0.160478334397047
Female, mRNA	uORF	FBtr0070519_1422	19.1094493021536	0.13952830595301	0.209272261313571
Female, mRNA	uORF	FBtr0070519_1443	17.2124820255553	1e-08	0.231634229611672
Female, mRNA	uORF	FBtr0070519_1540	13.2388347829967	1e-08	0.299248428684393
Female, mRNA	uORF	FBtr0070519_1545	11.721260961718	1e-08	0.337168364048197
Female, mRNA	uORF	FBtr0070519_468	86.182218587351	1e-08	0.0513576717704164
Female, mRNA	uORF	FBtr0070519_484	9.16534715745925	1e-08	0.429418031365991
Female, mRNA	uORF	FBtr0070519_588	76.0783718298905	1e-08	0.0573328344093999
Female, mRNA	uORF	FBtr0070519_693	62.9593455064685	1e-08	0.0679527740622389
Female, mRNA	uORF	FBtr0070521_179	1.13818036595899	3.47389211208312	3.41304234546261
Female, mRNA	uORF	FBtr0070525_554	53.0352114383699	1e-08	0.079476952470178
Female, mRNA	uORF	FBtr0070528_314	2.93530725957845	1e-08	1.32732263761865
Female, mRNA	uORF	FBtr0070528_341	2.93530725957845	1e-08	1.32732263761865
Female, mRNA	uORF	FBtr0070529_108	2.55591380425879	1e-08	1.52340201640294
Female, mRNA	uORF	FBtr0070529_290	3.21486033191926	1e-08	1.21245691457796
Female, mRNA	uORF	FBtr0070568_35	22.9632880851376	1e-08	0.175219435520601
Female, mRNA	uORF	FBtr0070583_332	4.812306459581	1e-08	0.81209505833658
Female, mRNA	uORF	FBtr0070583_409	52.3163606809221	0.0322701211003973	0.0804815191394519
Female, mRNA	uORF	FBtr0070596_440	1.13818036595899	3.47389211208312	3.41304234546261
Female, mRNA	uORF	FBtr0070596_461	1.4177334382998	1e-08	2.74130350997859
Female, mRNA	uORF	FBtr0070610_136	25.9185634213118	0.126697608323778	0.155966595224198
Female, mRNA	uORF	FBtr0070610_159	39.9960574213309	0.0361948643741421	0.103311657798214
Female, mRNA	uORF	FBtr0070611_44	137.719824281038	0.00931939576234078	0.0345211658145319
Female, mRNA	uORF	FBtr0070616_241	85.8028251320314	1e-08	0.0515566073378525
Female, mRNA	uORF	FBtr0070625_303	23.0830965447122	0.15402320693456	0.174343037875948
Female, mRNA	uORF	FBtr0070625_31	18.6102473872593	1e-08	0.214715003766971
Female, mRNA	uORF	FBtr0070625_85	14.6366001447007	1e-08	0.271278834656628
Female, mRNA	uORF	FBtr0070626_335	22.6837350127968	1e-08	0.177300365608785
Female, mRNA	uORF	FBtr0070626_342	7.46806064681865	1e-08	0.525566033346716
Female, mRNA	uORF	FBtr0070626_353	18.7100877702382	1e-08	0.213603220516618
Female, mRNA	uORF	FBtr0070626_380	16.8131204936398	1e-08	0.236984999373213
Female, mRNA	uORF	FBtr0070650_568	19.1693535319409	1e-08	0.20863818181775
Female, mRNA	uORF	FBtr0070651_217	13.5982601617206	1e-08	0.291507064648263
Female, mRNA	uORF	FBtr0070651_233	21.0663208085392	1e-08	0.190424173172384
Female, mRNA	uORF	FBtr0070651_301	9.46486830639583	0.28895409055778	0.416030334887662
Female, mRNA	uORF	FBtr0070651_414	47.5439903745326	1e-08	0.0879210035832942
Female, mRNA	uORF	FBtr0070652_125	11.2619952000153	0.255854987029001	0.350658497828588
Female, mRNA	uORF	FBtr0070666_128	20.2276615915168	1e-08	0.198055376254227
Female, mRNA	uORF	FBtr0070666_184	16.0743016595963	1e-08	0.247584841036231
Female, mRNA	uORF	FBtr0070668_197	2.45607342127993	1e-08	1.58507011370993
Female, mRNA	uORF	FBtr0070668_410	4.07348762553745	0.739569462742483	0.958232042259982
Female, mRNA	uORF	FBtr0070668_510	1.03833998298013	1e-08	3.74060729957914
Female, mRNA	uORF	FBtr0070685_109	22.0247884851363	1e-08	0.182414424464282
Female, mRNA	uORF	FBtr0070685_195	20.5072146638576	1e-08	0.195442289837043
Female, mRNA	uORF	FBtr0070685_272	36.6813567064328	1e-08	0.112072051175715
Female, mRNA	uORF	FBtr0070685_407	15.8746208936386	1e-08	0.250619029946739
Female, mRNA	uORF	FBtr0070685_619	19.0894812255578	1e-08	0.209484505496272
Female, mRNA	uORF	FBtr0070686_17	41.1941420170772	1e-08	0.100492127934498
Female, mRNA	uORF	FBtr0070701_359	14.7364405276796	1e-08	0.26948403782732
Female, mRNA	uORF	FBtr0070701_88	28.7540302979114	0.106675306733392	0.141214395428766
Female, mRNA	uORF	FBtr0070702_50	16.2540143489582	1e-08	0.244917811348923
Female, mRNA	uORF	FBtr0070707_161	7.66774141277637	0.343919748036469	0.512045220568177
Female, mRNA	uORF	FBtr0070707_431	194.229481047072	1e-08	0.0263298641641395
Female, mRNA	uORF	FBtr0070710_208	242.891683710968	1e-08	0.0223303629993899
Female, mRNA	uORF	FBtr0070710_326	3.49441340426006	1e-08	1.11596970722379
Female, mRNA	uORF	FBtr0070710_352	4.73243415319791	1e-08	0.825693847124526
Female, mRNA	uORF	FBtr0070710_409	2.07667996596027	1e-08	1.87348706111497
Female, mRNA	uORF	FBtr0070710_462	253.155275081195	0.0617049196519832	0.0216831584135581
Female, mRNA	uORF	FBtr0070710_501	244.369321379055	0.0650243578116155	0.0222338356267967
Female, mRNA	uORF	FBtr0070710_537	158.806113166173	0.0827183099538241	0.0307828297927913
Female, mRNA	uORF	FBtr0070713_249	7.84745410213831	1e-08	0.500464799241825
Female, mRNA	uORF	FBtr0070723_288	24.6605745957782	1e-08	0.163598000626728
Female, mRNA	uORF	FBtr0070723_336	35.1238467319626	0.0539101714812702	0.116759377966474
Female, mRNA	uORF	FBtr0070723_376	57.228507523482	0.0292550519285305	0.0741199645908794
Female, mRNA	uORF	FBtr0070723_433	51.3978291575166	1e-08	0.0818060242049057
Female, mRNA	uORF	FBtr0070725_123	10.2036871404394	1e-08	0.386367810518261
Female, mRNA	uORF	FBtr0070725_144	5.29154029787953	1e-08	0.739123444538622
Female, mRNA	uORF	FBtr0070725_150	4.5327533872402	1e-08	0.861787548643192
Female, mRNA	uORF	FBtr0070725_168	14.3570470723599	1e-08	0.276437065766616
Female, mRNA	uORF	FBtr0070725_174	13.9776536170403	1e-08	0.283767543794046
Female, mRNA	uORF	FBtr0070725_195	9.92413406809858	1e-08	0.397072063697626
Female, mRNA	uORF	FBtr0070725_41	5.85064644256114	1e-08	0.669098920945247
Female, mRNA	uORF	FBtr0070725_57	14.2572066893811	1e-08	0.278328313967708
Female, mRNA	uORF	FBtr0070756_74	37.0407820851567	1e-08	0.111046340063344
Female, mRNA	uORF	FBtr0070763_102	16.0743016595963	1e-08	0.247584841036231
Female, mRNA	uORF	FBtr0070763_112	31.849082170256	1e-08	0.128110085848462
Female, mRNA	uORF	FBtr0070763_213	14.9361212936373	1e-08	0.265966427998757
Female, mRNA	uORF	FBtr0070764_84	3.41454109787698	8.00476373927119	1.14192533025474
Female, mRNA	uORF	FBtr0070772_89	37.3403032340932	1e-08	0.110206664789982
Female, mRNA	uORF	FBtr0070773_113	50.0999041787914	1e-08	0.0837604076648567
Female, mRNA	uORF	FBtr0070775_13	1.79712689361946	1e-08	2.16392798709828
Female, mRNA	uORF	FBtr0070775_39	32.5279967745123	0.0409491506238042	0.125569096929664
Female, mRNA	uORF	FBtr0070778_431	8.98563446809731	1e-08	0.437879055540295
Female, mRNA	uORF	FBtr0070782_42	13.6981005446994	1e-08	0.289428783001051
Female, mRNA	uORF	FBtr0070794_198	45.3874381021893	0.0476083969680103	0.0917959932624449
Female, mRNA	uORF	FBtr0070794_202	87.6398881788424	0.0293043164191142	0.0506093619080942
Female, mRNA	uORF	FBtr0070794_227	27.1366160936539	1e-08	0.149251667978446
Female, mRNA	uORF	FBtr0070797_160	9.92413406809858	1e-08	0.397072063697626
Female, mRNA	uORF	FBtr0070797_165	8.12700717447912	1e-08	0.483468800047047
Female, mRNA	uORF	FBtr0070827_15	21.0663208085392	1e-08	0.190424173172384
Female, mRNA	uORF	FBtr0070827_78	14.3570470723599	1e-08	0.276437065766616
Female, mRNA	uORF	FBtr0070828_149	1.79712689361946	1e-08	2.16392798709828
Female, mRNA	uORF	FBtr0070843_127	19.1893216085367	1e-08	0.20842770173537
Female, mRNA	uORF	FBtr0070843_227	36.9409417021778	1e-08	0.111329257677973
Female, mRNA	uORF	FBtr0070843_64	35.8227294128146	1e-08	0.114605677054518
Female, mRNA	uORF	FBtr0070847_52	8.02716679150026	1e-08	0.489402904243518
Female, mRNA	uORF	FBtr0070848_221	44.1494173532514	1e-08	0.0941915647585652
Female, mRNA	uORF	FBtr0070848_235	18.809928153217	1e-08	0.212503239636226
Female, mRNA	uORF	FBtr0070851_212	28.9137749106776	1e-08	0.140469381214523
Female, mRNA	uORF	FBtr0070851_73	45.9265761702751	1e-08	0.0907931290856994
Female, mRNA	uORF	FBtr0070858_168	21.4457142638589	1e-08	0.187168037548632
Female, mRNA	uORF	FBtr0070858_265	3.77396647660087	1e-08	1.03377690095912
Female, mRNA	uORF	FBtr0070858_288	6.60943335320046	1e-08	0.593014873406911
Female, mRNA	uORF	FBtr0070858_299	6.98882680852013	1e-08	0.561168264937294
Female, mRNA	uORF	FBtr0070858_322	13.4185474723586	1e-08	0.295325907175014
Female, mRNA	uORF	FBtr0070858_326	11.0623144340576	1e-08	0.356873149005082
Female, mRNA	uORF	FBtr0070858_87	9.06550677448039	1e-08	0.434077185646995
Female, mRNA	uORF	FBtr0070873_289	3.77396647660087	1e-08	1.03377690095912
Female, mRNA	uORF	FBtr0070874_120	24.5607342127993	1e-08	0.164237151756711
Female, mRNA	uORF	FBtr0070874_251	7.08866719149899	1e-08	0.553354160116357
Female, mRNA	uORF	FBtr0070874_268	19.2691939149198	1e-08	0.207590143687351
Female, mRNA	uORF	FBtr0070874_290	15.1158339829992	1e-08	0.262880039031608
Female, mRNA	uORF	FBtr0070877_18	55.2516679405006	1e-08	0.0765440921846879
Female, mRNA	uORF	FBtr0070889_154	11.8211013446969	1e-08	0.334374432110719
Female, mRNA	uORF	FBtr0070889_57	9.16534715745925	1e-08	0.429418031365991
Female, mRNA	uORF	FBtr0070890_264	3.1150199489404	1e-08	1.25111364829358
Female, mRNA	uORF	FBtr0070890_282	3.49441340426006	1e-08	1.11596970722379
Female, mRNA	uORF	FBtr0070890_76	2.73562649362074	1e-08	1.42374277009805
Female, mRNA	uORF	FBtr0070894_35	27.4960414723778	1e-08	0.147383892222529
Female, mRNA	uORF	FBtr0070910_122	101.038467574605	1e-08	0.0447424164848441
Female, mRNA	uORF	FBtr0070910_261	72.1047245873319	1e-08	0.0601415401252575
Female, mRNA	uORF	FBtr0070910_289	69.648651166052	1e-08	0.06203783893528
Female, mRNA	uORF	FBtr0070910_45	23.7220749957769	1e-08	0.169818426018032
Female, mRNA	uORF	FBtr0070912_113	25.3195211234386	1e-08	0.159506022020099
Female, mRNA	uORF	FBtr0070914_168	22.7835753957756	1e-08	0.176551314149723
Female, mRNA	uORF	FBtr0070914_353	22.5040223234348	1e-08	0.178665407211821
Female, mRNA	uORF	FBtr0070914_359	21.8450757957743	0.0505919748843582	0.183862713693095
Female, mRNA	uORF	FBtr0070914_365	20.7068954298153	1e-08	0.193618997000146
Female, mRNA	uORF	FBtr0070914_371	19.3890023744944	0.0732272736878254	0.206346745205148
Female, mRNA	uORF	FBtr0070914_377	18.6302154638551	1e-08	0.214491693819365
Female, mRNA	uORF	FBtr0070914_71	33.6462090638755	1e-08	0.121607478318616
Female, mRNA	uORF	FBtr0070916_36	3749.38577431147	0.00262262601332959	0.00740096835536189
Female, mRNA	uORF	FBtr0070918_47	9.26518754043811	1e-08	0.424859289892767
Female, mRNA	uORF	FBtr0070918_66	10.4033679063971	1e-08	0.379074125530402
Female, mRNA	uORF	FBtr0070922_9	14.8163128340627	0.162464856888694	0.268065616182164
Female, mRNA	uORF	FBtr0070925_44	10.4832402127802	1e-08	0.376234450841795
Female, mRNA	uORF	FBtr0070930_113	41.7732162383546	1e-08	0.0991873316375443
Female, mRNA	uORF	FBtr0070930_169	46.0064484766582	1e-08	0.0906465556370277
Female, mRNA	uORF	FBtr0070930_23	3.1150199489404	1e-08	1.25111364829358
Female, mRNA	uORF	FBtr0070930_61	14.3570470723599	1e-08	0.276437065766616
Female, mRNA	uORF	FBtr0070938_532	39.4968555064366	1e-08	0.104536946412311
Female, mRNA	uORF	FBtr0070950_106	18.3306943149185	1e-08	0.217892427008394
Female, mRNA	uORF	FBtr0070955_31	214.956344553483	0.0172655856828701	0.0244049559346134
Female, mRNA	uORF	FBtr0070959_1093	6.60943335320046	1e-08	0.593014873406911
Female, mRNA	uORF	FBtr0070959_1102	6.60943335320046	1e-08	0.593014873406911
Female, mRNA	uORF	FBtr0070959_396	4.91214684255986	1e-08	0.795718468180365
Female, mRNA	uORF	FBtr0070959_417	2.17652034893912	1e-08	1.78783934375423
Female, mRNA	uORF	FBtr0070959_453	2.17652034893912	1e-08	1.78783934375423
Female, mRNA	uORF	FBtr0070959_47	5.19169991490067	1e-08	0.753214918036465
Female, mRNA	uORF	FBtr0070967_64	19.9281404425802	1e-08	0.200936466739248
Female, mRNA	uORF	FBtr0070970_32	11.8011332681011	1e-08	0.334929436526049
Female, mRNA	uORF	FBtr0070974_50	20.7867677361984	1e-08	0.19289948816499
Female, mRNA	uORF	FBtr0070974_54	22.484054246839	1e-08	0.178818425492959
Female, mRNA	uORF	FBtr0070981_52	44.2093215830387	1e-08	0.094072561042972
Female, mRNA	uORF	FBtr0070982_151	1707.2106447087	1e-08	0.00863801935711829
Female, mRNA	uORF	FBtr0070984_286	0.658946527660469	1e-08	5.89062454387121
Female, mRNA	uORF	FBtr0070990_577	66.5336312171116	1e-08	0.06464428507585
Female, mRNA	uORF	FBtr0070992_52	36.0823144085596	1e-08	0.113826980260246
Female, mRNA	uORF	FBtr0070994_109	15.575099744702	0.0954095476349995	0.255316187779354
Female, mRNA	uORF	FBtr0071005_243	72.5440222724389	0.115494872382574	0.0598159018691501
Female, mRNA	uORF	FBtr0071005_300	64.1174939490232	0.0796734738093568	0.0668403526415402
Female, mRNA	uORF	FBtr0071008_34	26.9169672511004	1e-08	0.150417642235571
Female, mRNA	uORF	FBtr0071008_66	32.3882202383418	0.0409491506238042	0.126083533378463
Female, mRNA	uORF	FBtr0071013_103	25.0399680510978	1e-08	0.161215710051335
Female, mRNA	uORF	FBtr0071013_223	32.5080286979165	1e-08	0.12564231699986
Female, mRNA	uORF	FBtr0071015_160	52.2564564511348	1e-08	0.0805664805798287
Female, mRNA	uORF	FBtr0071015_43	18.9696727659832	0.156095637602614	0.210767354019507
Female, mRNA	uORF	FBtr0071018_184	17.3123224085341	0.139834542360803	0.230335109617665
Female, mRNA	uORF	FBtr0071018_200	12.2204628766123	0.889637329836979	0.323655229187193
Female, mRNA	uORF	FBtr0071018_83	18.6901196936424	0.0961026670039536	0.213824626924594
Female, mRNA	uORF	FBtr0071020_66	26.2580207234399	1e-08	0.154032605768877
Female, mRNA	uORF	FBtr0071048_331	6.70927373617932	1e-08	0.584284991699231
Female, mRNA	uORF	FBtr0071048_49	2.93530725957845	1e-08	1.32732263761865
Female, mRNA	uORF	FBtr0071049_126	12.9592817106559	0.0954095476349995	0.305566367797598
Female, mRNA	uORF	FBtr0071049_129	12.2004948000166	1e-08	0.324174522814912
Female, mRNA	uORF	FBtr0071049_134	18.6302154638551	1e-08	0.214491693819365
Female, mRNA	uORF	FBtr0071049_143	16.453695114916	1e-08	0.242022775078314
Female, mRNA	uORF	FBtr0071049_160	33.1669752255769	1e-08	0.123272605191601
Female, mRNA	uORF	FBtr0071049_198	21.5455546468378	1e-08	0.186330219129272
Female, mRNA	uORF	FBtr0071066_185	9.82429368511972	1e-08	0.401042645415582
Female, mRNA	uORF	FBtr0071066_442	17.9712689361946	0.0846380862510064	0.222122939095546
Female, mRNA	uORF	FBtr0071066_475	34.5248044340894	0.12111314972826	0.118674806919319
Female, mRNA	uORF	FBtr0071066_480	27.7156903149312	0.127535688780675	0.146266321786442
Female, mRNA	uORF	FBtr0071066_58	14.0774940000191	1e-08	0.28180016279303
Female, mRNA	uORF	FBtr0071066_590	45.3475019489977	1e-08	0.0918712281110681
Female, mRNA	uORF	FBtr0071071_351	14.3770151489557	0.0772244994583627	0.276061968206733
Female, mRNA	uORF	FBtr0071076_75	43.570343131974	1e-08	0.0953588046857537
Female, mRNA	uORF	FBtr0071079_134	6.42972066383852	1e-08	0.60941186861438
Female, mRNA	uORF	FBtr0071079_223	10.6829209787379	1e-08	0.369321037230748
Female, mRNA	uORF	FBtr0071079_87	1.79712689361946	1e-08	2.16392798709828
Female, mRNA	uORF	FBtr0071092_113	6.90895450213704	0.21705911234626	0.567582154443496
Female, mRNA	uORF	FBtr0071092_300	13.2188667064009	1e-08	0.299690848028855
Female, mRNA	uORF	FBtr0071092_668	16.8330885702356	1e-08	0.2367114309548
Female, mRNA	uORF	FBtr0071092_686	14.9361212936373	1e-08	0.265966427998757
Female, mRNA	uORF	FBtr0071092_95	6.05032720851885	1e-08	0.647226574466882
Female, mRNA	uORF	FBtr0071093_109	41.7732162383546	1e-08	0.0991873316375443
Female, mRNA	uORF	FBtr0071095_104	40.8746527915449	0.108667490771173	0.101227841116979
Female, mRNA	uORF	FBtr0071095_143	25.1198403574809	1e-08	0.160723344749585
Female, mRNA	uORF	FBtr0071095_239	1532.72959141485	0.0120355097391603	0.00889656515396071
Female, mRNA	uORF	FBtr0071102_85	46.3858419319779	1e-08	0.0899572250615915
Female, mRNA	uORF	FBtr0071109_135	5.67093375319919	1e-08	0.690100994482747
Female, mRNA	uORF	FBtr0071109_289	6.90895450213704	0.21705911234626	0.567582154443496
Female, mRNA	uORF	FBtr0071111_106	5.57109337022033	1e-08	0.702354295053212
Female, mRNA	uORF	FBtr0071112_117	73.9617557107387	1e-08	0.0587913649834851
Female, mRNA	uORF	FBtr0071112_148	79.7924340767041	0.0472910450185734	0.0549605425707863
Female, mRNA	uORF	FBtr0071112_8	42.1526096936743	1e-08	0.0983519030867399
Female, mRNA	uORF	FBtr0071113_234	103.175051770353	1e-08	0.0439477215864034
Female, mRNA	uORF	FBtr0071113_292	46.984884229851	1e-08	0.0888914740746286
Female, mRNA	uORF	FBtr0071113_67	13.6981005446994	1e-08	0.289428783001051
Female, mRNA	uORF	FBtr0071113_81	34.7644213532387	1e-08	0.117900713977779
Female, mRNA	uORF	FBtr0071117_165	5.5910614468161	1.16275779590231	0.699868625508918
Female, mRNA	uORF	FBtr0071117_29	8.02716679150026	1e-08	0.489402904243518
Female, mRNA	uORF	FBtr0071118_159	34.2252832851529	1e-08	0.119657665591448
Female, mRNA	uORF	FBtr0071118_20	4.07348762553745	0.739569462742483	0.958232042259982
Female, mRNA	uORF	FBtr0071118_60	1.13818036595899	3.47389211208312	3.41304234546261
Female, mRNA	uORF	FBtr0071119_132	35.2835913447288	0.139214038563697	0.116259581451179
Female, mRNA	uORF	FBtr0071119_191	55.3515083234794	0.234710865097656	0.0764175098081838
Female, mRNA	uORF	FBtr0071119_64	39.0575578213296	0.0742444873519829	0.105641109358504
Female, mRNA	uORF	FBtr0071121_12	8.4265283234157	0.455651281317426	0.466510198954764
Female, mRNA	uORF	FBtr0071121_131	26.5575418723765	1e-08	0.152367202199876
Female, mRNA	uORF	FBtr0071121_140	25.7987549617372	1e-08	0.156661331010143
Female, mRNA	uORF	FBtr0071126_175	16.453695114916	1e-08	0.242022775078314
Female, mRNA	uORF	FBtr0071136_231	5507.31533357343	1e-08	0.00707087007833855
Female, mRNA	uORF	FBtr0071136_273	5507.31533357343	1e-08	0.00707087007833855
Female, mRNA	uORF	FBtr0071136_351	4395.63260525703	1e-08	0.00724892803617981
Female, mRNA	uORF	FBtr0071136_84	2355.91354907554	0.0107888159612877	0.00801264331122876
Female, mRNA	uORF	FBtr0071152_97	18.2108858553439	0.23019444473357	0.219284042826536
Female, mRNA	uORF	FBtr0071153_69	2.35623303830107	0.639915233634927	1.6519643209582
Female, mRNA	uORF	FBtr0071169_124	14.9361212936373	1e-08	0.265966427998757
Female, mRNA	uORF	FBtr0071175_155	21.6453950298166	1e-08	0.18550012966212
Female, mRNA	uORF	FBtr0071175_285	26.9369353276962	1e-08	0.150310858825945
Female, mRNA	uORF	FBtr0071176_273	6.42972066383852	1e-08	0.60941186861438
Female, mRNA	uORF	FBtr0071176_304	7.6477733361806	1e-08	0.51336552970112
Female, mRNA	uORF	FBtr0071176_357	7.26837988086093	1e-08	0.539829747926275
Female, mRNA	uORF	FBtr0071176_61	3.77396647660087	1e-08	1.03377690095912
Female, mRNA	uORF	FBtr0071176_82	32.4880606213207	1e-08	0.125715627076289
Female, mRNA	uORF	FBtr0071183_31	43.8299281277191	1e-08	0.0948317451110592
Female, mRNA	uORF	FBtr0071183_4	46.3858419319779	1e-08	0.0899572250615915
Female, mRNA	uORF	FBtr0071192_481	30.9105825702547	1e-08	0.131806425234954
Female, mRNA	uORF	FBtr0071213_200	62.8794732000854	0.0504482094681313	0.0680310032796558
Female, mRNA	uORF	FBtr0071221_98	4.15335993192053	1e-08	0.939926941882882
Female, mRNA	uORF	FBtr0071223_126	18.1509816255566	1e-08	0.219986739922826
Female, mRNA	uORF	FBtr0071223_83	12.5798882553362	1e-08	0.314589846143296
Female, mRNA	uORF	FBtr0071233_156	25.4792657362048	0.199833790821412	0.158545901647877
Female, mRNA	uORF	FBtr0071233_57	27.5759137787608	1e-08	0.146975443070982
Female, mRNA	uORF	FBtr0071233_60	27.1965203234412	1e-08	0.14893694364953
Female, mRNA	uORF	FBtr0071240_78	26.6174461021638	0.129447742378122	0.15203861920014
Female, mRNA	uORF	FBtr0071253_160	5.47125298724147	0.274647411481606	0.715054796374424
Female, mRNA	uORF	FBtr0071269_97	68.9897046383915	1e-08	0.0625695736783735
Female, mRNA	uORF	FBtr0071272_143	149.041723710841	1e-08	0.0323824315468689
Female, mRNA	uORF	FBtr0071273_109	2.35623303830107	0.639915233634927	1.6519643209582
Female, mRNA	uORF	FBtr0071274_155	176.597669413006	1e-08	0.0283230081777397
Female, mRNA	uORF	FBtr0071284_75	17.2723862553426	0.123929710814638	0.230852955367877
Female, mRNA	uORF	FBtr0071294_141	3.01517956596154	1.01818987045917	1.29233043059963
Female, mRNA	uORF	FBtr0071294_39	2.17652034893912	1e-08	1.78783934375423
Female, mRNA	uORF	FBtr0071295_134	21.5455546468378	1e-08	0.186330219129272
Female, mRNA	uORF	FBtr0071295_150	8.30671986384106	1e-08	0.47314688226684
Female, mRNA	uORF	FBtr0071299_199	19.5487469872606	1e-08	0.204712588534632
Female, mRNA	uORF	FBtr0071299_93	7.94729448511717	1e-08	0.494257538229375
Female, mRNA	uORF	FBtr0071300_44	21.7652034893913	0.264276010592531	0.184514074761141
Female, mRNA	uORF	FBtr0071307_4	1.4177334382998	1e-08	2.74130350997859
Female, mRNA	uORF	FBtr0071314_236	8.02716679150026	1e-08	0.489402904243518
Female, mRNA	uORF	FBtr0071319_83	24.2013088340754	1e-08	0.166581760604819
Female, mRNA	uORF	FBtr0071340_226	27.4161691659947	1e-08	0.147794721267166
Female, mRNA	uORF	FBtr0071347_131	3.87380685957973	1e-08	1.00729725976561
Female, mRNA	uORF	FBtr0071347_154	369.768842400502	1e-08	0.016852863519157
Female, mRNA	uORF	FBtr0071357_56	1.4177334382998	1e-08	2.74130350997859
Female, mRNA	uORF	FBtr0071363_45	20.8067358127942	0.0625055192527398	0.1927204740906
Female, mRNA	uORF	FBtr0071363_52	28.5543495319537	1e-08	0.142157385448192
Female, mRNA	uORF	FBtr0071366_1	100.818818732052	1e-08	0.0448260234430882
Female, mRNA	uORF	FBtr0071367_92	130.950646315071	1e-08	0.035976536710004
Female, mRNA	uORF	FBtr0071368_37	23.7021069191811	1e-08	0.16995612745305
Female, mRNA	uORF	FBtr0071371_8	12.0008140340588	1e-08	0.329462504514814
Female, mRNA	uORF	FBtr0071381_488	9.54474061277892	1e-08	0.412602188341747
Female, mRNA	uORF	FBtr0071381_500	9.16534715745925	1e-08	0.429418031365991
Female, mRNA	uORF	FBtr0071381_545	7.46806064681865	1e-08	0.525566033346716
Female, mRNA	uORF	FBtr0071381_551	7.46806064681865	1e-08	0.525566033346716
Female, mRNA	uORF	FBtr0071381_902	1.4177334382998	1e-08	2.74130350997859
Female, mRNA	uORF	FBtr0071393_27	153.035339029995	1e-08	0.0317035273481196
Female, mRNA	uORF	FBtr0071397_311	4.5327533872402	1e-08	0.861787548643192
Female, mRNA	uORF	FBtr0071397_471	3.49441340426006	1e-08	1.11596970722379
Female, mRNA	uORF	FBtr0071397_700	9.74442137873663	0.117876863479359	0.404277693143162
Female, mRNA	uORF	FBtr0071397_850	2.27636073191798	6.47259475960835	1.70970458405671
Female, mRNA	uORF	FBtr0071402_163	17.7715881702369	1e-08	0.224547165123015
Female, mRNA	uORF	FBtr0071406_135	3.69409417021778	0.601369455162811	1.05599117292255
Female, mRNA	uORF	FBtr0071407_106	8.50640062979878	1e-08	0.462189603872097
Female, mRNA	uORF	FBtr0071407_129	8.02716679150026	1e-08	0.489402904243518
Female, mRNA	uORF	FBtr0071407_195	3.49441340426006	1e-08	1.11596970722379
Female, mRNA	uORF	FBtr0071407_571	35.9824740255808	1e-08	0.114125149399007
Female, mRNA	uORF	FBtr0071424_3	4515.14154368273	0.000814705332423552	0.00722558004649517
Female, mRNA	uORF	FBtr0071430_74	30.0319872000408	1e-08	0.135476200842469
Female, mRNA	uORF	FBtr0071441_13	9.82429368511972	1e-08	0.401042645415582
Female, mRNA	uORF	FBtr0071444_117	51.6574141532616	0.0268269579527972	0.0814269327398097
Female, mRNA	uORF	FBtr0071444_57	94.9482042128949	1e-08	0.0472039424826115
Female, mRNA	uORF	FBtr0071445_38	1.79712689361946	1e-08	2.16392798709828
Female, mRNA	uORF	FBtr0071445_44	1.79712689361946	1e-08	2.16392798709828
Female, mRNA	uORF	FBtr0071450_305	3.69409417021778	0.601369455162811	1.05599117292255
Female, mRNA	uORF	FBtr0071452_94	19.8482681361972	1e-08	0.201719443174212
Female, mRNA	uORF	FBtr0071461_30	4.73243415319791	1e-08	0.825693847124526
Female, mRNA	uORF	FBtr0071461_64	16.6533758808737	0.208626518746404	0.239197164137936
Female, mRNA	uORF	FBtr0071461_779	7.18850757447784	1e-08	0.545757113762669
Female, mRNA	uORF	FBtr0071465_3	8.68611331916073	1e-08	0.452758787708898
Female, mRNA	uORF	FBtr0071487_363	50.5991060936857	0.0992083465143792	0.0829968561157835
Female, mRNA	uORF	FBtr0071497_78	11.1621548170364	1e-08	0.353738029806922
Female, mRNA	uORF	FBtr0071511_127	5.85064644256114	1e-08	0.669098920945247
Female, mRNA	uORF	FBtr0071515_182	24.8602553617359	1e-08	0.162335099598809
Female, mRNA	uORF	FBtr0071515_192	4.45288108085711	0.862200452180057	0.877131418167719
Female, mRNA	uORF	FBtr0071522_31	173.762202536406	1e-08	0.0286812911408316
Female, mRNA	uORF	FBtr0071526_55	7.84745410213831	1e-08	0.500464799241825
Female, mRNA	uORF	FBtr0071535_75	15.0159936000204	1e-08	0.26458557903414
Female, mRNA	uORF	FBtr0071536_161	10.1038467574605	1e-08	0.390122760991259
Female, mRNA	uORF	FBtr0071536_69	26.7372545617384	1e-08	0.1513858702985
Female, mRNA	uORF	FBtr0071537_103	56.3099760000765	1e-08	0.0752251576863559
Female, mRNA	uORF	FBtr0071538_51	22.404181940456	1e-08	0.179433226216104
Female, mRNA	uORF	FBtr0071539_214	5.67093375319919	1e-08	0.690100994482747
Female, mRNA	uORF	FBtr0071546_266	20.8067358127942	0.0625055192527398	0.1927204740906
Female, mRNA	uORF	FBtr0071546_504	15.8746208936386	1e-08	0.250619029946739
Female, mRNA	uORF	FBtr0071546_510	15.1158339829992	1e-08	0.262880039031608
Female, mRNA	uORF	FBtr0071546_702	11.3418675063984	1e-08	0.348233908566772
Female, mRNA	uORF	FBtr0071548_31	5.09185953192181	0.467177040759917	0.767858998338145
Female, mRNA	uORF	FBtr0071548_37	8.48643255320301	0.52233280195188	0.463262128063206
Female, mRNA	uORF	FBtr0071548_70	6.78914604256241	0.501718321696378	0.577485954416308
Female, mRNA	uORF	FBtr0071560_10	4.35304069787825	1e-08	0.897103083202511
Female, mRNA	uORF	FBtr0071563_183	32.0687310128095	0.149393714140997	0.127276227881354
Female, mRNA	uORF	FBtr0071563_190	61.3419313022109	1e-08	0.0695766223904703
Female, mRNA	uORF	FBtr0071563_203	76.9369991235087	1e-08	0.0567640468398126
Female, mRNA	uORF	FBtr0071563_329	85.7229528256483	1e-08	0.0515987128907871
Female, mRNA	uORF	FBtr0071567_95	9.72445330214086	1e-08	0.405094758585651
Female, mRNA	uORF	FBtr0071573_71	3.59425378723892	1e-08	1.08514740487454
Female, mRNA	uORF	FBtr0071575_12	9.64458099575777	1e-08	0.408396853293186
Female, mRNA	uORF	FBtr0071583_197	11.2220590468237	0.483054812759709	0.351883735106801
Female, mRNA	uORF	FBtr0071583_261	9.16534715745925	1e-08	0.429418031365991
Female, mRNA	uORF	FBtr0071589_61	19.0894812255578	1e-08	0.209484505496272
Female, mRNA	uORF	FBtr0071591_124	1.13818036595899	3.47389211208312	3.41304234546261
Female, mRNA	uORF	FBtr0071591_144	1.13818036595899	3.47389211208312	3.41304234546261
Female, mRNA	uORF	FBtr0071591_430	21.9249481021574	1e-08	0.183216098425182
Female, mRNA	uORF	FBtr0071600_39	6.42972066383852	1e-08	0.60941186861438
Female, mRNA	uORF	FBtr0071601_2	8.78595370213959	1e-08	0.447686151742329
Female, mRNA	uORF	FBtr0071602_143	56.4098163830553	1e-08	0.0751032845270009
Female, mRNA	uORF	FBtr0071602_156	44.6086831149542	1e-08	0.0932873709051728
Female, mRNA	uORF	FBtr0071602_194	35.3434955745161	1e-08	0.116073322537958
Female, mRNA	uORF	FBtr0071602_73	98.4625856937507	1e-08	0.045746361243431
Female, mRNA	uORF	FBtr0071606_134	6.15016759149771	1e-08	0.63682300706727
Female, mRNA	uORF	FBtr0071606_165	8.32668794043684	0.145634847750125	0.472027505625075
Female, mRNA	uORF	FBtr0071606_290	12.9393136340601	1e-08	0.306028095490726
Female, mRNA	uORF	FBtr0071609_55	22.7037030893925	0.139265404531225	0.177150028279886
Female, mRNA	uORF	FBtr0071609_61	21.5655227234335	0.095181853977485	0.186163586354755
Female, mRNA	uORF	FBtr0071610_264	4.43291300426134	0.274647411481606	0.881053781210589
Female, mRNA	uORF	FBtr0071610_339	3.97364724255859	1e-08	0.982148253807951
Female, mRNA	uORF	FBtr0071610_429	8.22684755745798	1e-08	0.477678727505831
Female, mRNA	uORF	FBtr0071610_508	4.812306459581	1e-08	0.81209505833658
Female, mRNA	uORF	FBtr0071610_562	3.01517956596154	1.01818987045917	1.29233043059963
Female, mRNA	uORF	FBtr0071610_568	3.01517956596154	1.01818987045917	1.29233043059963
Female, mRNA	uORF	FBtr0071610_580	6.13019951490194	0.381580682434772	0.638876610273839
Female, mRNA	uORF	FBtr0071610_586	6.13019951490194	0.381580682434772	0.638876610273839
Female, mRNA	uORF	FBtr0071610_598	5.09185953192181	0.467177040759917	0.767858998338145
Female, mRNA	uORF	FBtr0071610_628	2.45607342127993	1e-08	1.58507011370993
Female, mRNA	uORF	FBtr0071610_758	3.97364724255859	1e-08	0.982148253807951
Female, mRNA	uORF	FBtr0071610_841	7.08866719149899	1e-08	0.553354160116357
Female, mRNA	uORF	FBtr0071610_856	6.42972066383852	1e-08	0.60941186861438
Female, mRNA	uORF	FBtr0071613_125	37.4201755404763	1e-08	0.109985021583708
Female, mRNA	uORF	FBtr0071613_76	17.7715881702369	1e-08	0.224547165123015
Female, mRNA	uORF	FBtr0071614_154	7.56790102979751	1e-08	0.518716439538063
Female, mRNA	uORF	FBtr0071615_132	16.453695114916	1e-08	0.242022775078314
Female, mRNA	uORF	FBtr0071622_191	1.79712689361946	1e-08	2.16392798709828
Female, mRNA	uORF	FBtr0071622_202	2.83546687659959	1e-08	1.3738351663147
Female, mRNA	uORF	FBtr0071622_226	2.07667996596027	1e-08	1.87348706111497
Female, mRNA	uORF	FBtr0071622_291	1.51757382127866	4.63367701711843	2.56137346475966
Female, mRNA	uORF	FBtr0071622_423	2.93530725957845	1e-08	1.32732263761865
Female, mRNA	uORF	FBtr0071622_439	2.55591380425879	1e-08	1.52340201640294
Female, mRNA	uORF	FBtr0071632_100	20.7667996596027	0.100770038457994	0.193078846497215
Female, mRNA	uORF	FBtr0071632_179	5.39138068085838	1e-08	0.725553877466626
Female, mRNA	uORF	FBtr0071632_185	33.1470071489812	1e-08	0.123343030361806
Female, mRNA	uORF	FBtr0071632_190	37.7796009192002	1e-08	0.108999224765107
Female, mRNA	uORF	FBtr0071633_59	18.6901196936424	0.0961026670039536	0.213824626924594
Female, mRNA	uORF	FBtr0071636_359	6.80911411915818	1e-08	0.575811118252773
Female, mRNA	uORF	FBtr0071636_371	10.4033679063971	1e-08	0.379074125530402
Female, mRNA	uORF	FBtr0071636_538	20.9864485021562	1e-08	0.191124676885121
Female, mRNA	uORF	FBtr0071636_544	19.5687150638564	1e-08	0.204510194895975
Female, mRNA	uORF	FBtr0071636_607	11.5415482723561	0.117876863479359	0.342319253101098
Female, mRNA	uORF	FBtr0071636_629	6.90895450213704	0.21705911234626	0.567582154443496
Female, mRNA	uORF	FBtr0071636_738	7.6477733361806	1e-08	0.51336552970112
Female, mRNA	uORF	FBtr0071636_749	6.60943335320046	1e-08	0.593014873406911
Female, mRNA	uORF	FBtr0071636_777	5.85064644256114	1e-08	0.669098920945247
Female, mRNA	uORF	FBtr0071636_877	16.8330885702356	1e-08	0.2367114309548
Female, mRNA	uORF	FBtr0071636_882	11.3418675063984	1e-08	0.348233908566772
Female, mRNA	uORF	FBtr0071637_152	11.7412290383138	0.533971637751201	0.33660577639276
Female, mRNA	uORF	FBtr0071637_191	16.453695114916	1e-08	0.242022775078314
Female, mRNA	uORF	FBtr0071637_70	11.3418675063984	1e-08	0.348233908566772
Female, mRNA	uORF	FBtr0071637_87	18.6302154638551	1e-08	0.214491693819365
Female, mRNA	uORF	FBtr0071637_92	15.135802059595	0.116693099072573	0.262541631094431
Female, mRNA	uORF	FBtr0071640_11	5.19169991490067	1e-08	0.753214918036465
Female, mRNA	uORF	FBtr0071640_35	10.9425059744829	0.317435194099289	0.360710809512611
Female, mRNA	uORF	FBtr0071640_5	5.19169991490067	1e-08	0.753214918036465
Female, mRNA	uORF	FBtr0071641_141	11.0623144340576	1e-08	0.356873149005082
Female, mRNA	uORF	FBtr0071653_153	4.25320031489939	1e-08	0.918012385093397
Female, mRNA	uORF	FBtr0071653_506	4.812306459581	1e-08	0.81209505833658
Female, mRNA	uORF	FBtr0071654_284	4.73243415319791	1e-08	0.825693847124526
Female, mRNA	uORF	FBtr0071654_287	4.73243415319791	1e-08	0.825693847124526
Female, mRNA	uORF	FBtr0071654_507	2.07667996596027	1e-08	1.87348706111497
Female, mRNA	uORF	FBtr0071654_540	2.07667996596027	1e-08	1.87348706111497
Female, mRNA	uORF	FBtr0071654_642	1.31789305532094	6.39769230118467	2.948495683261
Female, mRNA	uORF	FBtr0071654_753	3.1150199489404	1e-08	1.25111364829358
Female, mRNA	uORF	FBtr0071659_143	3.01517956596154	1.01818987045917	1.29233043059963
Female, mRNA	uORF	FBtr0071659_274	5.29154029787953	1e-08	0.739123444538622
Female, mRNA	uORF	FBtr0071659_94	3.01517956596154	1.01818987045917	1.29233043059963
Female, mRNA	uORF	FBtr0071660_204	12.1006544170377	1e-08	0.32679669855884
Female, mRNA	uORF	FBtr0071660_217	14.8362809106584	1e-08	0.267713397079161
Female, mRNA	uORF	FBtr0071660_264	19.2691939149198	1e-08	0.207590143687351
Female, mRNA	uORF	FBtr0071660_59	11.90097365108	1e-08	0.332173038758639
Female, mRNA	uORF	FBtr0071661_169	28.2747964596129	0.0490237131430378	0.143499947509748
Female, mRNA	uORF	FBtr0071661_221	15.0359616766162	1e-08	0.264242659038943
Female, mRNA	uORF	FBtr0071661_232	17.2923543319384	1e-08	0.230593733505617
Female, mRNA	uORF	FBtr0071661_99	8.58627293618187	0.190671558173823	0.45794939195376
Female, mRNA	uORF	FBtr0071662_171	8.50640062979878	1e-08	0.462189603872097
Female, mRNA	uORF	FBtr0071662_184	6.05032720851885	1e-08	0.647226574466882
Female, mRNA	uORF	FBtr0071662_218	14.9161532170415	1e-08	0.266313950897483
Female, mRNA	uORF	FBtr0071662_247	19.6286192936437	0.187493819906954	0.20390548470601
Female, mRNA	uORF	FBtr0071662_402	3.77396647660087	1e-08	1.03377690095912
Female, mRNA	uORF	FBtr0071663_23	163.059313481072	1e-08	0.0301459684749803
Female, mRNA	uORF	FBtr0071663_7	3.21486033191926	1e-08	1.21245691457796
Female, mRNA	uORF	FBtr0071671_86	6.42972066383852	1e-08	0.60941186861438
Female, mRNA	uORF	FBtr0071677_115	156.629592817234	0.0134893489850787	0.031122113930792
Female, mRNA	uORF	FBtr0071677_216	389.337557464358	1e-08	0.0163258186914315
Female, mRNA	uORF	FBtr0071677_234	325.259999668527	0.00399982339560893	0.0182877818748309
Female, mRNA	uORF	FBtr0071677_31	159.564900076812	0.0170007429638021	0.0306667231388812
Female, mRNA	uORF	FBtr0071679_100	19.3690342978986	1e-08	0.20655291007376
Female, mRNA	uORF	FBtr0071681_653	140.235801932105	1e-08	0.0340160473126623
Female, mRNA	uORF	FBtr0071681_735	35.523208263878	1e-08	0.115518314949996
Female, mRNA	uORF	FBtr0071681_833	36.0024421021765	1e-08	0.114065383272137
Female, mRNA	uORF	FBtr0071683_14	16.533567421299	1e-08	0.240884340525524
Female, mRNA	uORF	FBtr0071686_125	3.31470071489812	0.419226743523692	1.17612889976088
Female, mRNA	uORF	FBtr0071686_27	4.35304069787825	1e-08	0.897103083202511
Female, mRNA	uORF	FBtr0071686_44	6.62940142979623	0.604576887137052	0.591247861205839
Female, mRNA	uORF	FBtr0071686_74	14.7564086042754	0.0954095476349995	0.269127992881209
Female, mRNA	uORF	FBtr0071688_88	23.6422026893938	0.0505919748843582	0.170370627380759
Female, mRNA	uORF	FBtr0071699_102	28.5144133787621	0.0505919748843582	0.142347568309253
Female, mRNA	uORF	FBtr0071699_124	20.387406204283	0.12625600012031	0.196553409134905
Female, mRNA	uORF	FBtr0071699_133	19.3490662213029	0.12542333383172	0.206759500463258
Female, mRNA	uORF	FBtr0071699_174	12.6597605617193	1e-08	0.3126452213894
Female, mRNA	uORF	FBtr0071699_191	25.4193615064175	1e-08	0.158904532627446
Female, mRNA	uORF	FBtr0071699_326	9.16534715745925	1e-08	0.429418031365991
Female, mRNA	uORF	FBtr0071707_168	56.0304229277357	1e-08	0.075568713171209
Female, mRNA	uORF	FBtr0071712_59	12.0806863404419	0.117876863479359	0.327326334717366
Female, mRNA	uORF	FBtr0071747_55	2.73562649362074	1e-08	1.42374277009805
Female, mRNA	uORF	FBtr0071747_91	2.07667996596027	1e-08	1.87348706111497
Female, mRNA	uORF	FBtr0071755_183	22.6837350127968	1e-08	0.177300365608785
Female, mRNA	uORF	FBtr0071755_73	32.4481244681292	0.159636315663137	0.125862517912505
Female, mRNA	uORF	FBtr0071757_19	14.3370789957641	0.381901585426039	0.276813208166499
Female, mRNA	uORF	FBtr0071757_97	12.6397924851235	0.353421997353975	0.313129073520108
Female, mRNA	uORF	FBtr0071758_18	19.6485873702394	1e-08	0.20370473403319
Female, mRNA	uORF	FBtr0071758_6	19.6485873702394	1e-08	0.20370473403319
Female, mRNA	uORF	FBtr0071761_169	8.4265283234157	0.455651281317426	0.466510198954764
Female, mRNA	uORF	FBtr0071761_47	0.758786910639328	1e-08	5.11638010686852
Female, mRNA	uORF	FBtr0071761_52	11.641388655335	0.291902380241721	0.339438014417991
Female, mRNA	uORF	FBtr0071763_220	4.812306459581	1e-08	0.81209505833658
Female, mRNA	uORF	FBtr0071771_121	27.2364564766327	0.0646225306075321	0.148727896551292
Female, mRNA	uORF	FBtr0071774_147	14.6366001447007	1e-08	0.271278834656628
Female, mRNA	uORF	FBtr0071774_255	13.7979409276783	1e-08	0.287380577788676
Female, mRNA	uORF	FBtr0071774_259	18.5104070042805	1e-08	0.215838780364146
Female, mRNA	uORF	FBtr0071774_48	9.74442137873663	0.117876863479359	0.404277693143162
Female, mRNA	uORF	FBtr0071775_285	4.15335993192053	1e-08	0.939926941882882
Female, mRNA	uORF	FBtr0071775_294	4.15335993192053	1e-08	0.939926941882882
Female, mRNA	uORF	FBtr0071775_297	3.77396647660087	1e-08	1.03377690095912
Female, mRNA	uORF	FBtr0071775_31	1.13818036595899	3.47389211208312	3.41304234546261
Female, mRNA	uORF	FBtr0071777_142	2.17652034893912	1e-08	1.78783934375423
Female, mRNA	uORF	FBtr0071784_64	25.7987549617372	1e-08	0.156661331010143
Female, mRNA	uORF	FBtr0071787_28	11.6214205787392	1e-08	0.340010301689069
Female, mRNA	uORF	FBtr0071797_339	9.64458099575777	1e-08	0.408396853293186
Female, mRNA	uORF	FBtr0071800_58	12.1805267234208	1e-08	0.324695519044689
Female, mRNA	uORF	FBtr0071811_120	10.4832402127802	1e-08	0.376234450841795
Female, mRNA	uORF	FBtr0071832_16	10.4033679063971	1e-08	0.379074125530402
Female, mRNA	uORF	FBtr0071838_203	8.88579408511845	1e-08	0.442727507595233
Female, mRNA	uORF	FBtr0071838_232	8.40656024681992	1e-08	0.467603176095628
Female, mRNA	uORF	FBtr0071838_248	9.44490022980006	1e-08	0.416896431108036
Female, mRNA	uORF	FBtr0071838_389	4.812306459581	1e-08	0.81209505833658
Female, mRNA	uORF	FBtr0071838_491	13.2388347829967	1e-08	0.299248428684393
Female, mRNA	uORF	FBtr0071846_385	3.01517956596154	1.01818987045917	1.29233043059963
Female, mRNA	uORF	FBtr0071847_287	3.3945730212812	0.419226743523692	1.14860508618182
Female, mRNA	uORF	FBtr0071851_167	1.6972865106406	1e-08	2.29084334971284
Female, mRNA	uORF	FBtr0071852_53	24.2013088340754	1e-08	0.166581760604819
Female, mRNA	uORF	FBtr0071852_57	31.4896567915321	0.051428254800864	0.129499672872912
Female, mRNA	uORF	FBtr0071902_136	45.5272146383597	1e-08	0.0915337107210933
Female, mRNA	uORF	FBtr0071902_16	45.5272146383597	1e-08	0.0915337107210933
Female, mRNA	uORF	FBtr0071903_49	3.49441340426006	1e-08	1.11596970722379
Female, mRNA	uORF	FBtr0071903_63	3.21486033191926	1e-08	1.21245691457796
Female, mRNA	uORF	FBtr0071903_81	2.83546687659959	1e-08	1.3738351663147
Female, mRNA	uORF	FBtr0071906_9	55.1118914043301	1e-08	0.0767220780132158
Female, mRNA	uORF	FBtr0071907_47	42.2324820000573	1e-08	0.0981779360315419
Female, mRNA	uORF	FBtr0071922_114	0.658946527660469	1e-08	5.89062454387121
Female, mRNA	uORF	FBtr0071936_100	34.1853471319613	1e-08	0.119790014707032
Female, mRNA	uORF	FBtr0071959_253	153.235019795953	0.0194604799551145	0.0316705110532313
Female, mRNA	uORF	FBtr0071960_86	12.6597605617193	1e-08	0.3126452213894
Female, mRNA	uORF	FBtr0071961_116	4.25320031489939	1e-08	0.918012385093397
Female, mRNA	uORF	FBtr0071961_126	3.49441340426006	1e-08	1.11596970722379
Female, mRNA	uORF	FBtr0071961_30	3.87380685957973	1e-08	1.00729725976561
Female, mRNA	uORF	FBtr0071961_41	7.74761371915946	1e-08	0.506832041208204
Female, mRNA	uORF	FBtr0071961_54	3.49441340426006	1e-08	1.11596970722379
Female, mRNA	uORF	FBtr0071963_16	5.29154029787953	1e-08	0.739123444538622
Female, mRNA	uORF	FBtr0071963_77	8.88579408511845	1e-08	0.442727507595233
Female, mRNA	uORF	FBtr0071993_105	22.3043415574771	1e-08	0.180207919159548
Female, mRNA	uORF	FBtr0071993_122	53.55438142986	1e-08	0.078768204008096
Female, mRNA	uORF	FBtr0071994_249	3.59425378723892	1e-08	1.08514740487454
Female, mRNA	uORF	FBtr0072004_223	5.19169991490067	1e-08	0.753214918036465
Female, mRNA	uORF	FBtr0072004_254	5.19169991490067	1e-08	0.753214918036465
Female, mRNA	uORF	FBtr0072010_145	19.5886831404521	0.259335010490049	0.204308213884512
Female, mRNA	uORF	FBtr0072010_18	13.3187070893798	1e-08	0.297492017253907
Female, mRNA	uORF	FBtr0072016_122	10.2036871404394	1e-08	0.386367810518261
Female, mRNA	uORF	FBtr0072031_74	15.315514748957	1e-08	0.259535668544245
Female, mRNA	uORF	FBtr0072034_59	104.772497898015	1e-08	0.0433747328471527
Female, mRNA	uORF	FBtr0072034_68	8.12700717447912	1e-08	0.483468800047047
Female, mRNA	uORF	FBtr0072036_53	17.8714285532158	1e-08	0.223328280528199
Female, mRNA	uORF	FBtr0072038_169	23.6422026893938	0.0505919748843582	0.170370627380759
Female, mRNA	uORF	FBtr0072058_115	10.8826017446956	0.219447640757051	0.362661326871483
Female, mRNA	uORF	FBtr0072058_193	30.6110614213182	1e-08	0.133033818606619
Female, mRNA	uORF	FBtr0072058_322	13.4185474723586	1e-08	0.295325907175014
Female, mRNA	uORF	FBtr0072058_36	11.721260961718	1e-08	0.337168364048197
Female, mRNA	uORF	FBtr0072067_140	30.6110614213182	1e-08	0.133033818606619
Female, mRNA	uORF	FBtr0072067_146	28.9137749106776	1e-08	0.140469381214523
Female, mRNA	uORF	FBtr0072068_306	52.8155625958164	1e-08	0.0797810021594079
Female, mRNA	uORF	FBtr0072068_326	52.8155625958164	1e-08	0.0797810021594079
Female, mRNA	uORF	FBtr0072070_116	11.1421867404407	1e-08	0.354360558852005
Female, mRNA	uORF	FBtr0072070_206	4.43291300426134	0.274647411481606	0.881053781210589
Female, mRNA	uORF	FBtr0072070_214	5.09185953192181	0.467177040759917	0.767858998338145
Female, mRNA	uORF	FBtr0072072_249	35.4433359574949	1e-08	0.11576429014391
Female, mRNA	uORF	FBtr0072072_370	29.9720829702535	1e-08	0.135734247567702
Female, mRNA	uORF	FBtr0072072_66	29.2132960596141	1e-08	0.139094440422687
Female, mRNA	uORF	FBtr0072072_99	40.2756104936717	1e-08	0.102638763553264
Female, mRNA	uORF	FBtr0072083_94	9.54474061277892	1e-08	0.412602188341747
Female, mRNA	uORF	FBtr0072084_45	25.0399680510978	1e-08	0.161215710051335
Female, mRNA	uORF	FBtr0072097_145	29.8922106638704	0.139163636514174	0.136079918709765
Female, mRNA	uORF	FBtr0072097_85	15.5151955149147	0.140140627764485	0.25627738223931
Female, mRNA	uORF	FBtr0072104_212	2.93530725957845	1e-08	1.32732263761865
Female, mRNA	uORF	FBtr0072112_10	5.01198722553872	1e-08	0.779994331815234
Female, mRNA	uORF	FBtr0072112_66	3.59425378723892	1e-08	1.08514740487454
Female, mRNA	uORF	FBtr0072120_316	20.4872465872619	0.0625055192527397	0.195626573918121
Female, mRNA	uORF	FBtr0072127_102	14.4568874553388	1e-08	0.274571939778248
Female, mRNA	uORF	FBtr0072129_263	14.5567278383176	1e-08	0.272732398508512
Female, mRNA	uORF	FBtr0072129_449	24.0016280681177	1e-08	0.167914663582806
Female, mRNA	uORF	FBtr0072129_456	38.2788028340945	1e-08	0.107660774033309
Female, mRNA	uORF	FBtr0072129_497	15.5151955149147	0.140140627764485	0.25627738223931
Female, mRNA	uORF	FBtr0072131_21	39.5966958894155	1e-08	0.104289417103785
Female, mRNA	uORF	FBtr0072134_50	5.85064644256114	1e-08	0.669098920945247
Female, mRNA	uORF	FBtr0072134_90	11.90097365108	1e-08	0.332173038758639
Female, mRNA	uORF	FBtr0072139_21	3.69409417021778	0.601369455162811	1.05599117292255
Female, mRNA	uORF	FBtr0072139_27	3.69409417021778	0.601369455162811	1.05599117292255
Female, mRNA	uORF	FBtr0072140_51	5.57109337022033	1e-08	0.702354295053212
Female, mRNA	uORF	FBtr0072143_110	7.36822026383979	1e-08	0.532601253003843
Female, mRNA	uORF	FBtr0072143_261	19.8283000596014	1e-08	0.201916172902836
Female, mRNA	uORF	FBtr0072143_271	14.6366001447007	1e-08	0.271278834656628
Female, mRNA	uORF	FBtr0072145_140	11.90097365108	1e-08	0.332173038758639
Female, mRNA	uORF	FBtr0072145_147	3.1150199489404	1e-08	1.25111364829358
Female, mRNA	uORF	FBtr0072145_176	11.90097365108	1e-08	0.332173038758639
Female, mRNA	uORF	FBtr0072154_111	20.0279808255591	1e-08	0.199966528334022
Female, mRNA	uORF	FBtr0072154_143	24.8602553617359	1e-08	0.162335099598809
Female, mRNA	uORF	FBtr0072154_192	24.760414978757	1e-08	0.162964003941341
Female, mRNA	uORF	FBtr0072154_54	11.8211013446969	1e-08	0.334374432110719
Female, mRNA	uORF	FBtr0072156_43	12.4600797957616	1e-08	0.317553529061493
Female, mRNA	uORF	FBtr0072157_155	16.4337270383202	1e-08	0.242309112809089
Female, mRNA	uORF	FBtr0072157_288	60.5631763149758	1e-08	0.0703894091329191
Female, mRNA	uORF	FBtr0072157_305	11.1421867404407	1e-08	0.354360558852005
Female, mRNA	uORF	FBtr0072157_512	15.7947485872555	1e-08	0.25185418649438
Female, mRNA	uORF	FBtr0072157_560	9.16534715745925	1e-08	0.429418031365991
Female, mRNA	uORF	FBtr0072157_651	25.7987549617372	1e-08	0.156661331010143
Female, mRNA	uORF	FBtr0072158_222	23.3426815404572	1e-08	0.17247503890424
Female, mRNA	uORF	FBtr0072158_285	15.9744612766174	1e-08	0.24909245365114
Female, mRNA	uORF	FBtr0072158_41	13.4984197787417	1e-08	0.293616090106824
Female, mRNA	uORF	FBtr0072162_165	18.9696727659832	0.156095637602614	0.210767354019507
Female, mRNA	uORF	FBtr0072162_177	14.3570470723599	1e-08	0.276437065766616
Female, mRNA	uORF	FBtr0072162_98	18.0311731659819	0.0625055192527398	0.221406141366494
Female, mRNA	uORF	FBtr0072163_64	144.449066093813	0.0237872085123805	0.033209579742348
Female, mRNA	uORF	FBtr0072168_56	13.4185474723586	1e-08	0.295325907175014
Female, mRNA	uORF	FBtr0072168_83	18.8898004596001	1e-08	0.211631626879417
Female, mRNA	uORF	FBtr0072176_12	2405.13485788412	0.00767426166506943	0.00797896143817077
Female, mRNA	uORF	FBtr0072177_139	43.0711412170797	1e-08	0.0963902370227374
Female, mRNA	uORF	FBtr0072177_243	40.7947804851618	0.0331442474946642	0.101413569983286
Female, mRNA	uORF	FBtr0072191_108	52.2564564511348	1e-08	0.0805664805798287
Female, mRNA	uORF	FBtr0072191_132	44.6885554213373	1e-08	0.0931320169315278
Female, mRNA	uORF	FBtr0072191_20	12.8794094042728	0.639392333146913	0.307421868852772
Female, mRNA	uORF	FBtr0072191_76	24.4808619064162	1e-08	0.164752226239928
Female, mRNA	uORF	FBtr0072195_126	11.7012928851223	0.171777448621589	0.337732871798022
Female, mRNA	uORF	FBtr0072195_38	12.5599201787405	1e-08	0.315079866848371
Female, mRNA	uORF	FBtr0072195_76	35.4233678808992	1e-08	0.115825957262001
Female, mRNA	uORF	FBtr0072195_81	16.0543335830005	1e-08	0.247884863447158
Female, mRNA	uORF	FBtr0072196_3	12.9393136340601	1e-08	0.306028095490726
Female, mRNA	uORF	FBtr0072204_169	74.2413087830795	1e-08	0.0585939621882572
Female, mRNA	uORF	FBtr0072204_199	54.1334556511373	1e-08	0.0779937148677929
Female, mRNA	uORF	FBtr0072204_245	43.6502154383571	1e-08	0.0951959648284162
Female, mRNA	uORF	FBtr0072204_279	85.3635274469244	0.048500654412585	0.0517891629549555
Female, mRNA	uORF	FBtr0072204_306	69.209353480945	0.0654238791081984	0.0623912037241601
Female, mRNA	uORF	FBtr0072204_36	74.9801276171231	0.0383222499246786	0.0580793405736404
Female, mRNA	uORF	FBtr0072205_12	8.12700717447912	1e-08	0.483468800047047
Female, mRNA	uORF	FBtr0072205_34	10.9624740510787	1e-08	0.360065374199566
Female, mRNA	uORF	FBtr0072207_141	17.7516200936411	1e-08	0.224792587330521
Female, mRNA	uORF	FBtr0072207_33	26.6374141787596	1e-08	0.151929419952352
Female, mRNA	uORF	FBtr0072207_62	29.4728810553592	1e-08	0.137925430239059
Female, mRNA	uORF	FBtr0072210_18	10.4033679063971	1e-08	0.379074125530402
Female, mRNA	uORF	FBtr0072213_34	3.21486033191926	1e-08	1.21245691457796
Female, mRNA	uORF	FBtr0072213_62	2.83546687659959	1e-08	1.3738351663147
Female, mRNA	uORF	FBtr0072213_68	2.83546687659959	1e-08	1.3738351663147
Female, mRNA	uORF	FBtr0072215_206	1.89696727659832	5.70249129438276	2.05037213633789
Female, mRNA	uORF	FBtr0072215_331	2.63578611064188	8.97823693887323	1.4774312529559
Female, mRNA	uORF	FBtr0072215_346	6.5095929702216	0.22229964825262	0.602012542897036
Female, mRNA	uORF	FBtr0072215_354	4.05351954894167	0.626377879011359	0.962921033489584
Female, mRNA	uORF	FBtr0072215_390	3.3945730212812	0.419226743523692	1.14860508618182
Female, mRNA	uORF	FBtr0072215_396	3.3945730212812	0.419226743523692	1.14860508618182
Female, mRNA	uORF	FBtr0072215_422	2.45607342127993	1e-08	1.58507011370993
Female, mRNA	uORF	FBtr0072215_449	2.17652034893912	1e-08	1.78783934375423
Female, mRNA	uORF	FBtr0072215_461	1.79712689361946	1e-08	2.16392798709828
Female, mRNA	uORF	FBtr0072215_566	2.93530725957845	1e-08	1.32732263761865
Female, mRNA	uORF	FBtr0072220_24	23.7021069191811	1e-08	0.16995612745305
Female, mRNA	uORF	FBtr0072220_27	23.7021069191811	1e-08	0.16995612745305
Female, mRNA	uORF	FBtr0072220_62	15.2156743659781	1e-08	0.261196881443808
Female, mRNA	uORF	FBtr0072221_159	4.73243415319791	1e-08	0.825693847124526
Female, mRNA	uORF	FBtr0072225_60	23.9017876851388	1e-08	0.168589466594218
Female, mRNA	uORF	FBtr0072227_145	59.7444851745492	1e-08	0.0712667239877877
Female, mRNA	uORF	FBtr0072227_242	30.9904548766378	1e-08	0.131483127290149
Female, mRNA	uORF	FBtr0072227_272	71.92501189797	1e-08	0.0602759022733058
Female, mRNA	uORF	FBtr0072234_116	57.3283479064608	1e-08	0.0740019688717222
Female, mRNA	uORF	FBtr0072235_26	71.2460972937138	1e-08	0.0607896098706055
Female, mRNA	uORF	FBtr0072235_32	71.2460972937138	1e-08	0.0607896098706055
Female, mRNA	uORF	FBtr0072239_103	20.4872465872619	0.0625055192527397	0.195626573918121
Female, mRNA	uORF	FBtr0072239_141	10.762793285121	1e-08	0.366627499460211
Female, mRNA	uORF	FBtr0072239_17	10.8626336680999	1e-08	0.363316280004242
Female, mRNA	uORF	FBtr0072239_22	27.7755945447186	1e-08	0.14596459748924
Female, mRNA	uORF	FBtr0072249_111	7.66774141277637	0.343919748036469	0.512045220568177
Female, mRNA	uORF	FBtr0072249_82	11.721260961718	1e-08	0.337168364048197
Female, mRNA	uORF	FBtr0072260_27	3.31470071489812	0.419226743523692	1.17612889976088
Female, mRNA	uORF	FBtr0072260_42	3.31470071489812	0.419226743523692	1.17612889976088
Female, mRNA	uORF	FBtr0072262_187	12.5599201787405	1e-08	0.315079866848371
Female, mRNA	uORF	FBtr0072263_230	4.15335993192053	1e-08	0.939926941882882
Female, mRNA	uORF	FBtr0072263_262	4.5327533872402	1e-08	0.861787548643192
Female, mRNA	uORF	FBtr0072265_192	15.2156743659781	1e-08	0.261196881443808
Female, mRNA	uORF	FBtr0072265_207	21.266001574497	1e-08	0.188695935139318
Female, mRNA	uORF	FBtr0072265_231	16.453695114916	1e-08	0.242022775078314
Female, mRNA	uORF	FBtr0072265_240	13.6182282383164	1e-08	0.291088970451785
Female, mRNA	uORF	FBtr0072268_75	16.533567421299	1e-08	0.240884340525524
Female, mRNA	uORF	FBtr0072269_145	13.2188667064009	1e-08	0.299690848028855
Female, mRNA	uORF	FBtr0072280_3	8.04713486809603	0.401220572182445	0.488204303544777
Female, mRNA	uORF	FBtr0072287_81	8.02716679150026	1e-08	0.489402904243518
Female, mRNA	uORF	FBtr0072302_122	8.30671986384106	1e-08	0.47314688226684
Female, mRNA	uORF	FBtr0072302_61	9.624612919162	0.182761828916339	0.409230940493689
Female, mRNA	uORF	FBtr0072338_4	10.503208289376	0.181589194310882	0.375531280445995
Female, mRNA	uORF	FBtr0072338_81	7.56790102979751	1e-08	0.518716439538063
Female, mRNA	uORF	FBtr0072342_43	19.8482681361972	1e-08	0.201719443174212
Female, mRNA	uORF	FBtr0072348_26	9.72445330214086	1e-08	0.405094758585651
Female, mRNA	uORF	FBtr0072366_164	5.01198722553872	1e-08	0.779994331815234
Female, mRNA	uORF	FBtr0072366_249	15.2955466723612	1e-08	0.259866176175959
Female, mRNA	uORF	FBtr0072366_78	4.25320031489939	1e-08	0.918012385093397
Female, mRNA	uORF	FBtr0072369_207	4.35304069787825	1e-08	0.897103083202511
Female, mRNA	uORF	FBtr0072369_454	5.21166799149644	1.07146498751068	0.750353431080965
Female, mRNA	uORF	FBtr0072375_65	10.1038467574605	1e-08	0.390122760991259
Female, mRNA	uORF	FBtr0072393_32	4.07348762553745	0.739569462742483	0.958232042259982
Female, mRNA	uORF	FBtr0072393_498	4.5327533872402	1e-08	0.861787548643192
Female, mRNA	uORF	FBtr0072396_1064	5.11182760851758	0.274647411481606	0.764884419526866
Female, mRNA	uORF	FBtr0072396_221	3.3945730212812	0.419226743523692	1.14860508618182
Female, mRNA	uORF	FBtr0072396_371	4.25320031489939	1e-08	0.918012385093397
Female, mRNA	uORF	FBtr0072396_698	17.0128012595976	1e-08	0.234278213261448
Female, mRNA	uORF	FBtr0072396_778	5.95048682553999	1e-08	0.657979254866481
Female, mRNA	uORF	FBtr0072400_233	62.1406543660418	0.0268635165047971	0.0687641570981866
Female, mRNA	uORF	FBtr0072400_311	62.1406543660418	0.0268635165047971	0.0687641570981866
Female, mRNA	uORF	FBtr0072405_13	2320.62995773081	0.00113043241735811	0.00803766688873447
Female, mRNA	uORF	FBtr0072423_102	6.13019951490194	0.381580682434772	0.638876610273839
Female, mRNA	uORF	FBtr0072423_186	7.66774141277637	0.343919748036469	0.512045220568177
Female, mRNA	uORF	FBtr0072423_243	4.73243415319791	1e-08	0.825693847124526
Female, mRNA	uORF	FBtr0072427_170	25.7987549617372	1e-08	0.156661331010143
Female, mRNA	uORF	FBtr0072429_11	5.85064644256114	1e-08	0.669098920945247
Female, mRNA	uORF	FBtr0072435_91	24.5607342127993	1e-08	0.164237151756711
Female, mRNA	uORF	FBtr0072464_111	39.1174620511169	1e-08	0.105489081354358
Female, mRNA	uORF	FBtr0072464_263	21.086288885135	1e-08	0.190249876438936
Female, mRNA	uORF	FBtr0072464_274	26.5775099489723	0.0931085230737842	0.152257509953783
Female, mRNA	uORF	FBtr0072465_132	20.7867677361984	1e-08	0.19289948816499
Female, mRNA	uORF	FBtr0072465_278	15.2955466723612	1e-08	0.259866176175959
Female, mRNA	uORF	FBtr0072465_292	18.989640842579	1e-08	0.210552421809866
Female, mRNA	uORF	FBtr0072465_494	12.5599201787405	1e-08	0.315079866848371
Female, mRNA	uORF	FBtr0072466_165	3.87380685957973	1e-08	1.00729725976561
Female, mRNA	uORF	FBtr0072466_180	3.87380685957973	1e-08	1.00729725976561
Female, mRNA	uORF	FBtr0072466_299	2.45607342127993	1e-08	1.58507011370993
Female, mRNA	uORF	FBtr0072470_116	40.9345570213322	1e-08	0.101089020114346
Female, mRNA	uORF	FBtr0072470_144	67.6917796596664	0.0261606510422887	0.0636472075476338
Female, mRNA	uORF	FBtr0072471_170	31.1901356425955	1e-08	0.130682126620243
Female, mRNA	uORF	FBtr0072475_188	10.583080595759	1e-08	0.37274513359471
Female, mRNA	uORF	FBtr0072480_93	18.4305346978974	1e-08	0.216746567829859
Female, mRNA	uORF	FBtr0072481_156	19.1094493021536	0.13952830595301	0.209272261313571
Female, mRNA	uORF	FBtr0072487_42	21.266001574497	1e-08	0.188695935139318
Female, mRNA	uORF	FBtr0072516_1000	20.7068954298153	1e-08	0.193618997000146
Female, mRNA	uORF	FBtr0072516_1014	29.5926895149338	1e-08	0.137392804297406
Female, mRNA	uORF	FBtr0072516_1059	39.7963766553732	1e-08	0.103798084467292
Female, mRNA	uORF	FBtr0072516_1099	29.2132960596141	1e-08	0.139094440422687
Female, mRNA	uORF	FBtr0072516_200	10.1238148340563	0.140022967709161	0.389365845925499
Female, mRNA	uORF	FBtr0072516_213	16.3738228085329	0.320339880571327	0.243172316309668
Female, mRNA	uORF	FBtr0072516_348	6.90895450213704	0.21705911234626	0.567582154443496
Female, mRNA	uORF	FBtr0072516_411	8.7060813957565	0.194534602763881	0.451734952926655
Female, mRNA	uORF	FBtr0072516_815	40.4553231830336	1e-08	0.102211099452512
Female, mRNA	uORF	FBtr0072516_884	24.2212769106712	0.198553695530488	0.166449679040141
Female, mRNA	uORF	FBtr0072516_902	21.7652034893913	0.264276010592531	0.184514074761141
Female, mRNA	uORF	FBtr0072516_950	30.2516360425943	1e-08	0.134538773014015
Female, mRNA	uORF	FBtr0072516_974	22.3043415574771	1e-08	0.180207919159548
Female, mRNA	uORF	FBtr0072517_101	5.49122106383724	0.366442060636051	0.712477749197247
Female, mRNA	uORF	FBtr0072517_144	3.79393455319664	8.38371721212928	1.02836947949434
Female, mRNA	uORF	FBtr0072517_150	3.41454109787698	8.00476373927119	1.14192533025474
Female, mRNA	uORF	FBtr0072521_112	17.3123224085341	0.139834542360803	0.230335109617665
Female, mRNA	uORF	FBtr0072521_139	7.08866719149899	1e-08	0.553354160116357
Female, mRNA	uORF	FBtr0072521_202	32.1286352425968	1e-08	0.127050790829961
Female, mRNA	uORF	FBtr0072521_212	37.799568995796	1e-08	0.108945007965258
Female, mRNA	uORF	FBtr0072521_307	19.3890023744944	0.0732272736878254	0.206346745205148
Female, mRNA	uORF	FBtr0072521_322	17.1126416425764	1e-08	0.232948508532097
Female, mRNA	uORF	FBtr0072521_331	15.9744612766174	1e-08	0.24909245365114
Female, mRNA	uORF	FBtr0072521_484	8.98563446809731	1e-08	0.437879055540295
Female, mRNA	uORF	FBtr0072521_496	8.22684755745798	1e-08	0.477678727505831
Female, mRNA	uORF	FBtr0072521_536	51.09830800858	1e-08	0.0822482235106156
Female, mRNA	uORF	FBtr0072525_124	1.4177334382998	1e-08	2.74130350997859
Female, mRNA	uORF	FBtr0072525_91	1.03833998298013	1e-08	3.74060729957914
Female, mRNA	uORF	FBtr0072529_101	9.92413406809858	1e-08	0.397072063697626
Female, mRNA	uORF	FBtr0072530_154	22.5239904000306	0.299005223541276	0.178512660239693
Female, mRNA	uORF	FBtr0072532_309	9.82429368511972	1e-08	0.401042645415582
Female, mRNA	uORF	FBtr0072532_515	9.18531523405502	0.557229799393426	0.428498354825306
Female, mRNA	uORF	FBtr0072532_622	7.18850757447784	1e-08	0.545757113762669
Female, mRNA	uORF	FBtr0072532_68	10.9624740510787	1e-08	0.360065374199566
Female, mRNA	uORF	FBtr0072536_271	19.4888427574733	0.157482559151268	0.20532225789698
Female, mRNA	uORF	FBtr0072536_278	1.79712689361946	1e-08	2.16392798709828
Female, mRNA	uORF	FBtr0072536_298	18.8298962298128	0.220125687994212	0.212284643223728
Female, mRNA	uORF	FBtr0072536_392	5.39138068085838	1e-08	0.725553877466626
Female, mRNA	uORF	FBtr0072536_409	13.4385155489544	0.264573622630056	0.294896547465469
Female, mRNA	uORF	FBtr0072536_432	9.84426176171549	0.33332281165343	0.400242085937357
Female, mRNA	uORF	FBtr0072548_50	7.26837988086093	1e-08	0.539829747926275
Female, mRNA	uORF	FBtr0072548_73	10.3035275234182	1e-08	0.382685630403266
Female, mRNA	uORF	FBtr0072548_88	10.3035275234182	1e-08	0.382685630403266
Female, mRNA	uORF	FBtr0072549_187	68.1710134979649	0.0420577528119151	0.063244533488605
Female, mRNA	uORF	FBtr0072549_194	14.6565682212965	1e-08	0.270917919108936
Female, mRNA	uORF	FBtr0072549_478	31.6693694808941	1e-08	0.128800936648448
Female, mRNA	uORF	FBtr0072549_592	14.4568874553388	1e-08	0.274571939778248
Female, mRNA	uORF	FBtr0072549_679	19.7484277532183	1e-08	0.202707070173825
Female, mRNA	uORF	FBtr0072550_71	7.08866719149899	1e-08	0.553354160116357
Female, mRNA	uORF	FBtr0072551_150	5.39138068085838	1e-08	0.725553877466626
Female, mRNA	uORF	FBtr0072551_207	10.3035275234182	1e-08	0.382685630403266
Female, mRNA	uORF	FBtr0072552_114	6.42972066383852	1e-08	0.60941186861438
Female, mRNA	uORF	FBtr0072552_377	13.039154017039	1e-08	0.303733598761477
Female, mRNA	uORF	FBtr0072552_430	8.02716679150026	1e-08	0.489402904243518
Female, mRNA	uORF	FBtr0072556_15	9.08547485107616	0.243131637704127	0.433137162871179
Female, mRNA	uORF	FBtr0072556_266	129.453040570389	1e-08	0.0363190831475237
Female, mRNA	uORF	FBtr0072556_270	237.280654187556	1e-08	0.0227078564638311
Female, mRNA	uORF	FBtr0072556_50	9.54474061277892	1e-08	0.412602188341747
Female, mRNA	uORF	FBtr0072556_9	9.84426176171549	0.33332281165343	0.400242085937357
Female, mRNA	uORF	FBtr0072557_60	8.12700717447912	1e-08	0.483468800047047
Female, mRNA	uORF	FBtr0072558_1	5.87061451915691	0.452069623575156	0.666844730134721
Female, mRNA	uORF	FBtr0072559_7	25.9984357276949	1e-08	0.155506995308458
Female, mRNA	uORF	FBtr0072562_297	8.50640062979878	1e-08	0.462189603872097
Female, mRNA	uORF	FBtr0072562_470	4.63259377021906	1e-08	0.843351757134735
Female, mRNA	uORF	FBtr0072563_177	2.73562649362074	1e-08	1.42374277009805
Female, mRNA	uORF	FBtr0072563_48	6.2300398978808	1e-08	0.628740235472187
Female, mRNA	uORF	FBtr0072570_108	7.2883479574567	0.283284453693033	0.538368205665246
Female, mRNA	uORF	FBtr0072573_231	1.79712689361946	1e-08	2.16392798709828
Female, mRNA	uORF	FBtr0072573_25	1.4177334382998	1e-08	2.74130350997859
Female, mRNA	uORF	FBtr0072573_267	1.4177334382998	1e-08	2.74130350997859
Female, mRNA	uORF	FBtr0072573_273	1.4177334382998	1e-08	2.74130350997859
Female, mRNA	uORF	FBtr0072573_379	1.31789305532094	6.39769230118467	2.948495683261
Female, mRNA	uORF	FBtr0072574_111	8.98563446809731	1e-08	0.437879055540295
Female, mRNA	uORF	FBtr0072574_117	8.60624101277764	1e-08	0.456901636572546
Female, mRNA	uORF	FBtr0072574_29	1.79712689361946	1e-08	2.16392798709828
Female, mRNA	uORF	FBtr0072587_43	21.6254269532209	1e-08	0.185665534377736
Female, mRNA	uORF	FBtr0072589_170	24.7404469021613	1e-08	0.16309039391817
Female, mRNA	uORF	FBtr0072589_291	18.1509816255566	1e-08	0.219986739922826
Female, mRNA	uORF	FBtr0072589_351	32.8075498468531	1e-08	0.124553374568189
Female, mRNA	uORF	FBtr0072593_217	24.6605745957782	1e-08	0.163598000626728
Female, mRNA	uORF	FBtr0072593_223	20.7867677361984	1e-08	0.19289948816499
Female, mRNA	uORF	FBtr0072593_234	18.1310135489608	1e-08	0.220222004148896
Female, mRNA	uORF	FBtr0072593_821	22.2843734808813	1e-08	0.180363690751401
Female, mRNA	uORF	FBtr0072594_367	0.658946527660469	1e-08	5.89062454387121
Female, mRNA	uORF	FBtr0072594_542	1.4177334382998	1e-08	2.74130350997859
Female, mRNA	uORF	FBtr0072594_60	1.03833998298013	1e-08	3.74060729957914
Female, mRNA	uORF	FBtr0072596_7	30.5311891149351	1e-08	0.133365190734692
Female, mRNA	uORF	FBtr0072602_63	3.49441340426006	1e-08	1.11596970722379
Female, mRNA	uORF	FBtr0072607_22	9.92413406809858	1e-08	0.397072063697626
Female, mRNA	uORF	FBtr0072607_44	8.78595370213959	1e-08	0.447686151742329
Female, mRNA	uORF	FBtr0072610_13	35.8027613362188	1e-08	0.11466604451375
Female, mRNA	uORF	FBtr0072610_185	16.3538547319371	1e-08	0.243461456106565
Female, mRNA	uORF	FBtr0072612_142	13.7979409276783	1e-08	0.287380577788676
Female, mRNA	uORF	FBtr0072614_250	6.52956104681738	0.145634847750125	0.60019099635194
Female, mRNA	uORF	FBtr0072614_257	7.18850757447784	1e-08	0.545757113762669
Female, mRNA	uORF	FBtr0072633_1	58.6662090383775	1e-08	0.0724595744548393
Female, mRNA	uORF	FBtr0072645_392	13.7180686212952	0.140650020986894	0.289016756857892
Female, mRNA	uORF	FBtr0072645_398	13.7180686212952	0.140650020986894	0.289016756857892
Female, mRNA	uORF	FBtr0072645_425	10.1238148340563	0.140022967709161	0.389365845925499
Female, mRNA	uORF	FBtr0072645_501	9.44490022980006	1e-08	0.416896431108036
Female, mRNA	uORF	FBtr0072645_66	5.19169991490067	1e-08	0.753214918036465
Female, mRNA	uORF	FBtr0072648_39	7.26837988086093	1e-08	0.539829747926275
Female, mRNA	uORF	FBtr0072651_134	3.01517956596154	1.01818987045917	1.29233043059963
Female, mRNA	uORF	FBtr0072652_48	45.7468634809132	1e-08	0.0911247906998042
Female, mRNA	uORF	FBtr0072669_39	17.1925139489595	1e-08	0.231895864230674
Female, mRNA	uORF	FBtr0072671_169	49.4010214979394	1e-08	0.0848553047851041
Female, mRNA	uORF	FBtr0072671_212	13.4984197787417	1e-08	0.293616090106824
Female, mRNA	uORF	FBtr0072672_101	6.70927373617932	1e-08	0.584284991699231
Female, mRNA	uORF	FBtr0072675_40	35.3434955745161	1e-08	0.116073322537958
Female, mRNA	uORF	FBtr0072679_125	65.8547166128554	1e-08	0.0652450836575516
Female, mRNA	uORF	FBtr0072697_126	68.4305984937099	1e-08	0.0630287732782486
Female, mRNA	uORF	FBtr0072697_47	60.7828251575293	1e-08	0.070158052874278
Female, mRNA	uORF	FBtr0072700_103	3.1150199489404	1e-08	1.25111364829358
Female, mRNA	uORF	FBtr0072700_93	40.6150677957998	1e-08	0.101834130812191
Female, mRNA	uORF	FBtr0072708_329	32.6677733106827	0.059803521292581	0.125059062748765
Female, mRNA	uORF	FBtr0072708_372	23.1230326979037	0.1524086947585	0.174052923514592
Female, mRNA	uORF	FBtr0072710_122	74.8403510809527	1e-08	0.058175922117253
Female, mRNA	uORF	FBtr0072710_185	43.8299281277191	1e-08	0.0948317451110592
Female, mRNA	uORF	FBtr0072710_232	10.1038467574605	1e-08	0.390122760991259
Female, mRNA	uORF	FBtr0072710_393	64.4369831745556	1e-08	0.0665405148727606
Female, mRNA	uORF	FBtr0072713_77	38.5383878298396	1e-08	0.106978483169074
Female, mRNA	uORF	FBtr0072723_133	1.13818036595899	3.47389211208312	3.41304234546261
Female, mRNA	uORF	FBtr0072723_294	3.49441340426006	1e-08	1.11596970722379
Female, mRNA	uORF	FBtr0072723_308	5.85064644256114	1e-08	0.669098920945247
Female, mRNA	uORF	FBtr0072723_312	10.4832402127802	1e-08	0.376234450841795
Female, mRNA	uORF	FBtr0072723_397	2.83546687659959	1e-08	1.3738351663147
Female, mRNA	uORF	FBtr0072723_464	2.45607342127993	1e-08	1.58507011370993
Female, mRNA	uORF	FBtr0072723_531	0.758786910639328	1e-08	5.11638010686852
Female, mRNA	uORF	FBtr0072723_663	2.27636073191798	6.47259475960835	1.70970458405671
Female, mRNA	uORF	FBtr0072723_710	11.2420271234195	1e-08	0.35127002833512
Female, mRNA	uORF	FBtr0072727_120	139.576855404445	1e-08	0.0341465801329544
Female, mRNA	uORF	FBtr0072729_104	5.01198722553872	1e-08	0.779994331815234
Female, mRNA	uORF	FBtr0072729_109	5.01198722553872	1e-08	0.779994331815234
Female, mRNA	uORF	FBtr0072729_24	3.59425378723892	1e-08	1.08514740487454
Female, mRNA	uORF	FBtr0072729_31	2.45607342127993	1e-08	1.58507011370993
Female, mRNA	uORF	FBtr0072737_168	31.7492417872771	1e-08	0.128492926298769
Female, mRNA	uORF	FBtr0072737_201	20.127821208538	1e-08	0.199006212333609
Female, mRNA	uORF	FBtr0072737_224	15.4153551319358	1e-08	0.257895973946489
Female, mRNA	uORF	FBtr0072739_238	57.1885713702904	1e-08	0.0741672782374856
Female, mRNA	uORF	FBtr0072739_254	47.7436711404904	1e-08	0.087579915415446
Female, mRNA	uORF	FBtr0072739_36	2.73562649362074	1e-08	1.42374277009805
Female, mRNA	uORF	FBtr0072742_294	3.59425378723892	1e-08	1.08514740487454
Female, mRNA	uORF	FBtr0072742_315	1.79712689361946	1e-08	2.16392798709828
Female, mRNA	uORF	FBtr0072742_88	4.07348762553745	0.739569462742483	0.958232042259982
Female, mRNA	uORF	FBtr0072742_95	8.50640062979878	1e-08	0.462189603872097
Female, mRNA	uORF	FBtr0072743_182	1.4177334382998	1e-08	2.74130350997859
Female, mRNA	uORF	FBtr0072743_242	2.65575418723765	7.07012493173615	1.46637061814158
Female, mRNA	uORF	FBtr0072743_284	2.27636073191798	6.47259475960835	1.70970458405671
Female, mRNA	uORF	FBtr0072743_299	2.27636073191798	6.47259475960835	1.70970458405671
Female, mRNA	uORF	FBtr0072743_384	2.55591380425879	1e-08	1.52340201640294
Female, mRNA	uORF	FBtr0072757_156	42.871460451122	0.0341410634760359	0.0968095356458019
Female, mRNA	uORF	FBtr0072757_3	9.16534715745925	1e-08	0.429418031365991
Female, mRNA	uORF	FBtr0072757_88	91.8132161873587	1e-08	0.0485983373963989
Female, mRNA	uORF	FBtr0072757_9	9.16534715745925	1e-08	0.429418031365991
Female, mRNA	uORF	FBtr0072759_48	3.59425378723892	1e-08	1.08514740487454
Female, mRNA	uORF	FBtr0072767_186	23.0631284681164	1e-08	0.174488471828524
Female, mRNA	uORF	FBtr0072768_121	22.3043415574771	1e-08	0.180207919159548
Female, mRNA	uORF	FBtr0072768_128	31.5695290979152	1e-08	0.129188141310047
Female, mRNA	uORF	FBtr0072768_85	29.8722425872746	1e-08	0.136166625324778
Female, mRNA	uORF	FBtr0072776_22	16.0543335830005	1e-08	0.247884863447158
Female, mRNA	uORF	FBtr0072785_22	6.32988028085966	1e-08	0.618923620128002
Female, mRNA	uORF	FBtr0072785_34	6.32988028085966	1e-08	0.618923620128002
Female, mRNA	uORF	FBtr0072788_68	5.29154029787953	1e-08	0.739123444538622
Female, mRNA	uORF	FBtr0072788_96	14.0774940000191	1e-08	0.28180016279303
Female, mRNA	uORF	FBtr0072797_91	1.79712689361946	1e-08	2.16392798709828
Female, mRNA	uORF	FBtr0072800_3	1.4177334382998	1e-08	2.74130350997859
Female, mRNA	uORF	FBtr0072812_125	6.62940142979623	0.604576887137052	0.591247861205839
Female, mRNA	uORF	FBtr0072812_97	5.49122106383724	0.366442060636051	0.712477749197247
Female, mRNA	uORF	FBtr0072814_100	32.8674540766404	1e-08	0.124337967729943
Female, mRNA	uORF	FBtr0072826_192	13.4185474723586	1e-08	0.295325907175014
Female, mRNA	uORF	FBtr0072827_180	12.8394732510813	1e-08	0.308358276461488
Female, mRNA	uORF	FBtr0072827_189	10.4832402127802	1e-08	0.376234450841795
Female, mRNA	uORF	FBtr0072827_251	14.8362809106584	1e-08	0.267713397079161
Female, mRNA	uORF	FBtr0072827_281	9.92413406809858	1e-08	0.397072063697626
Female, mRNA	uORF	FBtr0072828_36	59.2652513362507	1e-08	0.0717915210336394
Female, mRNA	uORF	FBtr0072828_447	45.7268954043174	1e-08	0.0911618029129261
Female, mRNA	uORF	FBtr0072828_461	110.962601642704	0.0372988237025629	0.0413102282293967
Female, mRNA	uORF	FBtr0072831_226	81.3100078979827	0.0335845526575922	0.0540535870909437
Female, mRNA	uORF	FBtr0072848_123	23.9217557617346	1e-08	0.168454055372228
Female, mRNA	uORF	FBtr0072848_352	17.0128012595976	1e-08	0.234278213261448
Female, mRNA	uORF	FBtr0072848_39	12.859441327677	1e-08	0.307889345632589
Female, mRNA	uORF	FBtr0072853_110	45.6869592511259	0.123081624895526	0.0912359243991692
Female, mRNA	uORF	FBtr0072853_197	92.4721627150192	1e-08	0.0482974002366916
Female, mRNA	uORF	FBtr0072858_148	12.5798882553362	1e-08	0.314589846143296
Female, mRNA	uORF	FBtr0072864_65	50.0799361021957	1e-08	0.0837912663510665
Female, mRNA	uORF	FBtr0072872_110	2.45607342127993	1e-08	1.58507011370993
Female, mRNA	uORF	FBtr0072872_13	3.1150199489404	1e-08	1.25111364829358
Female, mRNA	uORF	FBtr0072874_453	1.51757382127866	4.63367701711843	2.56137346475966
Female, mRNA	uORF	FBtr0072877_101	37.2204947745186	1e-08	0.110540913208885
Female, mRNA	uORF	FBtr0072904_100	62.0807501362545	1e-08	0.0688243668129959
Female, mRNA	uORF	FBtr0072904_132	52.5360095234756	1e-08	0.0801716515372569
Female, mRNA	uORF	FBtr0072904_68	23.9217557617346	1e-08	0.168454055372228
Female, mRNA	uORF	FBtr0072905_112	19.8482681361972	1e-08	0.201719443174212
Female, mRNA	uORF	FBtr0072905_116	33.2668156085558	1e-08	0.122921747500902
Female, mRNA	uORF	FBtr0072905_149	23.2428411574784	1e-08	0.173188562169933
Female, mRNA	uORF	FBtr0072905_188	56.1102952341187	1e-08	0.0754702051419985
Female, mRNA	uORF	FBtr0072905_3	57.2884117532693	1e-08	0.0740491178059996
Female, mRNA	uORF	FBtr0072907_145	3.03514764255731	7.58290371327936	1.28387014370523
Female, mRNA	uORF	FBtr0072912_52	6.88898642554127	1e-08	0.569208865550141
Female, mRNA	uORF	FBtr0072913_132	10.323495600014	0.694653839139501	0.381957741026569
Female, mRNA	uORF	FBtr0072915_21	11.2420271234195	1e-08	0.35127002833512
Female, mRNA	uORF	FBtr0072915_3	11.2420271234195	1e-08	0.35127002833512
Female, mRNA	uORF	FBtr0072915_64	11.8211013446969	1e-08	0.334374432110719
Female, mRNA	uORF	FBtr0072916_131	4.91214684255986	1e-08	0.795718468180365
Female, mRNA	uORF	FBtr0072921_106	21.7252673361997	1e-08	0.18484155132752
Female, mRNA	uORF	FBtr0072922_92	17.5719074042792	1e-08	0.227026487196563
Female, mRNA	uORF	FBtr0072922_97	16.9129608766187	1e-08	0.235623616984061
Female, mRNA	uORF	FBtr0072923_164	11.7012928851223	0.171777448621589	0.337732871798022
Female, mRNA	uORF	FBtr0072923_193	7.6477733361806	1e-08	0.51336552970112
Female, mRNA	uORF	FBtr0072923_217	36.661388629837	1e-08	0.112129624829596
Female, mRNA	uORF	FBtr0072925_157	1442.2542363594	0.0168021257553848	0.00905526071914085
Female, mRNA	uORF	FBtr0072925_195	3.67412609362201	1.28138473195195	1.06169565308707
Female, mRNA	uORF	FBtr0072925_88	4.5327533872402	1e-08	0.861787548643192
Female, mRNA	uORF	FBtr0072932_98	53.8738706553923	1e-08	0.0783388407383715
Female, mRNA	uORF	FBtr0072933_109	7.2883479574567	0.283284453693033	0.538368205665246
Female, mRNA	uORF	FBtr0072933_113	6.25000797447657	0.530955554001709	0.626751822012694
Female, mRNA	uORF	FBtr0072933_148	5.11182760851758	0.274647411481606	0.764884419526866
Female, mRNA	uORF	FBtr0072933_73	9.08547485107616	0.243131637704127	0.433137162871179
Female, mRNA	uORF	FBtr0072950_176	4.35304069787825	1e-08	0.897103083202511
Female, mRNA	uORF	FBtr0072950_3	5.57109337022033	1e-08	0.702354295053212
Female, mRNA	uORF	FBtr0072953_192	7.6477733361806	1e-08	0.51336552970112
Female, mRNA	uORF	FBtr0072963_75	17.7715881702369	1e-08	0.224547165123015
Female, mRNA	uORF	FBtr0072965_94	8.02716679150026	1e-08	0.489402904243518
Female, mRNA	uORF	FBtr0072968_5	16.8131204936398	1e-08	0.236984999373213
Female, mRNA	uORF	FBtr0072972_127	29.2132960596141	1e-08	0.139094440422687
Female, mRNA	uORF	FBtr0072972_268	36.3219313277089	0.122134794753539	0.113118062233136
Female, mRNA	uORF	FBtr0072972_78	48.7620430468747	1e-08	0.0858838188835061
Female, mRNA	uORF	FBtr0072973_288	24.5607342127993	1e-08	0.164237151756711
Female, mRNA	uORF	FBtr0072981_121	59.8842617107196	1e-08	0.0711152403901355
Female, mRNA	uORF	FBtr0072981_224	25.0599361276936	0.0505919748843582	0.161092324483685
Female, mRNA	uORF	FBtr0072983_86	23.9816599915219	0.0505919748843582	0.168049174690992
Female, mRNA	uORF	FBtr0072984_29	10.6829209787379	1e-08	0.369321037230748
Female, mRNA	uORF	FBtr0072984_73	20.9864485021562	1e-08	0.191124676885121
Female, mRNA	uORF	FBtr0072986_161	20.2076935149211	1e-08	0.198244791821029
Female, mRNA	uORF	FBtr0072986_270	12.3802074893785	1e-08	0.319561185231884
Female, mRNA	uORF	FBtr0072986_313	5.01198722553872	1e-08	0.779994331815234
Female, mRNA	uORF	FBtr0072986_32	12.7396328681024	0.167931538045293	0.310724980644957
Female, mRNA	uORF	FBtr0072986_339	3.87380685957973	1e-08	1.00729725976561
Female, mRNA	uORF	FBtr0072986_515	8.02716679150026	1e-08	0.489402904243518
Female, mRNA	uORF	FBtr0072986_665	6.52956104681738	0.145634847750125	0.60019099635194
Female, mRNA	uORF	FBtr0072986_86	9.72445330214086	1e-08	0.405094758585651
Female, mRNA	uORF	FBtr0072991_211	47.4441499915538	1e-08	0.0880926243344147
Female, mRNA	uORF	FBtr0072991_276	27.4161691659947	1e-08	0.147794721267166
Female, mRNA	uORF	FBtr0072991_284	34.8842298128133	1e-08	0.117517655392798
Female, mRNA	uORF	FBtr0072991_322	63.4984835745543	1e-08	0.0674298744747833
Female, mRNA	uORF	FBtr0072991_540	33.1869433021727	1e-08	0.123202264768893
Female, mRNA	uORF	FBtr0072991_56	24.8402872851401	1e-08	0.162460476027224
Female, mRNA	uORF	FBtr0072991_92	57.3682840596524	1e-08	0.0739548855816275
Female, mRNA	uORF	FBtr0072992_68	48.4824899745339	1e-08	0.0863423188617837
Female, mRNA	uORF	FBtr0072993_107	9.26518754043811	1e-08	0.424859289892767
Female, mRNA	uORF	FBtr0072993_233	2.17652034893912	1e-08	1.78783934375423
Female, mRNA	uORF	FBtr0072993_242	2.17652034893912	1e-08	1.78783934375423
Female, mRNA	uORF	FBtr0072995_191	53.9537429617754	1e-08	0.0782322944495668
Female, mRNA	uORF	FBtr0072995_50	25.5990741957794	1e-08	0.157833675069108
Female, mRNA	uORF	FBtr0072995_86	21.6254269532209	1e-08	0.185665534377736
Female, mRNA	uORF	FBtr0073002_159	77.1167118128707	1e-08	0.0566466012112002
Female, mRNA	uORF	FBtr0073023_89	16.7332481872568	1e-08	0.238085802126065
Female, mRNA	uORF	FBtr0073032_192	29.2132960596141	1e-08	0.139094440422687
Female, mRNA	uORF	FBtr0073042_207	19.0096089191747	0.0625055192527398	0.21033794113848
Female, mRNA	uORF	FBtr0073043_116	26.8570630213131	0.053512219953056	0.150738945178882
Female, mRNA	uORF	FBtr0073045_422	24.3011492170543	1e-08	0.165923523390546
Female, mRNA	uORF	FBtr0073045_458	17.8913966298115	0.415307908190004	0.22308613604396
Female, mRNA	uORF	FBtr0073056_298	94.3291938384259	1e-08	0.04747192527575
Female, mRNA	uORF	FBtr0073057_317	53.1350518213487	0.0299101095065975	0.0793395790582664
Female, mRNA	uORF	FBtr0073057_384	84.5847724596893	1e-08	0.0522073573061977
Female, mRNA	uORF	FBtr0073057_390	83.9258259320288	1e-08	0.0525672758509582
Female, mRNA	uORF	FBtr0073063_164	72.6638307320135	1e-08	0.059727774780579
Female, mRNA	uORF	FBtr0073063_243	82.3683159575586	1e-08	0.0534408844205612
Female, mRNA	uORF	FBtr0073063_253	17.4720670213003	1e-08	0.228287399565396
Female, mRNA	uORF	FBtr0073063_336	61.861101293701	0.0175751062485479	0.0690461334320353
Female, mRNA	uORF	FBtr0073063_346	29.4728810553592	1e-08	0.137925430239059
Female, mRNA	uORF	FBtr0073066_191	10.9624740510787	1e-08	0.360065374199566
Female, mRNA	uORF	FBtr0073071_565	13.7180686212952	0.140650020986894	0.289016756857892
Female, mRNA	uORF	FBtr0073082_104	41.3738547064392	1e-08	0.10008328249649
Female, mRNA	uORF	FBtr0073082_108	23.80194730216	1e-08	0.169269930704719
Female, mRNA	uORF	FBtr0073082_122	33.9057940596205	1e-08	0.120725188257555
Female, mRNA	uORF	FBtr0073082_126	30.6909337277012	1e-08	0.132704171252147
Female, mRNA	uORF	FBtr0073082_129	29.6525937447211	1e-08	0.137128105344585
Female, mRNA	uORF	FBtr0073082_161	15.3953870553401	1e-08	0.258222211496808
Female, mRNA	uORF	FBtr0073082_19	17.2124820255553	1e-08	0.231634229611672
Female, mRNA	uORF	FBtr0073083_3	42.2524500766531	1e-08	0.0981345470365604
Female, mRNA	uORF	FBtr0073083_87	42.2524500766531	1e-08	0.0981345470365604
Female, mRNA	uORF	FBtr0073083_90	42.2524500766531	1e-08	0.0981345470365604
Female, mRNA	uORF	FBtr0073086_80	21.266001574497	1e-08	0.188695935139318
Female, mRNA	uORF	FBtr0073090_44	32.9672944596192	1e-08	0.123980695939879
Female, mRNA	uORF	FBtr0073093_113	81.4897205873447	0.053085656594184	0.0539484214746826
Female, mRNA	uORF	FBtr0073095_117	1747.70590404493	0.0130865140907223	0.00858539454226062
Female, mRNA	uORF	FBtr0073108_66	15.1158339829992	1e-08	0.262880039031608
Female, mRNA	uORF	FBtr0073114_162	69.2892257873281	1e-08	0.0623266223050554
Female, mRNA	uORF	FBtr0073115_149	21.8251077191786	1e-08	0.184025107006034
Female, mRNA	uORF	FBtr0073115_161	15.9744612766174	1e-08	0.24909245365114
Female, mRNA	uORF	FBtr0073115_181	14.2771747659768	1e-08	0.277947948245586
Female, mRNA	uORF	FBtr0073115_243	12.4800478723574	1e-08	0.317055630331236
Female, mRNA	uORF	FBtr0073115_372	31.150199489404	0.114192663554801	0.130841505215076
Female, mRNA	uORF	FBtr0073117_104	4.91214684255986	1e-08	0.795718468180365
Female, mRNA	uORF	FBtr0073117_335	4.07348762553745	0.739569462742483	0.958232042259982
Female, mRNA	uORF	FBtr0073117_355	8.50640062979878	1e-08	0.462189603872097
Female, mRNA	uORF	FBtr0073117_89	4.91214684255986	1e-08	0.795718468180365
Female, mRNA	uORF	FBtr0073118_226	9.82429368511972	1e-08	0.401042645415582
Female, mRNA	uORF	FBtr0073118_248	16.533567421299	1e-08	0.240884340525524
Female, mRNA	uORF	FBtr0073118_33	12.7596009446982	1e-08	0.310248676798331
Female, mRNA	uORF	FBtr0073124_109	0.758786910639328	1e-08	5.11638010686852
Female, mRNA	uORF	FBtr0073132_128	22.6837350127968	1e-08	0.177300365608785
Female, mRNA	uORF	FBtr0073143_196	25.0399680510978	1e-08	0.161215710051335
Female, mRNA	uORF	FBtr0073143_60	6.90895450213704	0.21705911234626	0.567582154443496
Female, mRNA	uORF	FBtr0073145_545	11.0623144340576	1e-08	0.356873149005082
Female, mRNA	uORF	FBtr0073146_330	14.2771747659768	1e-08	0.277947948245586
Female, mRNA	uORF	FBtr0073146_339	13.8977813106572	1e-08	0.28536180081211
Female, mRNA	uORF	FBtr0073146_351	12.1006544170377	1e-08	0.32679669855884
Female, mRNA	uORF	FBtr0073146_912	32.9473263830235	0.0863614977608504	0.124051977075206
Female, mRNA	uORF	FBtr0073146_917	12.6597605617193	1e-08	0.3126452213894
Female, mRNA	uORF	FBtr0073146_955	10.583080595759	1e-08	0.37274513359471
Female, mRNA	uORF	FBtr0073148_40	1.6972865106406	1e-08	2.29084334971284
Female, mRNA	uORF	FBtr0073157_171	3.97364724255859	1e-08	0.982148253807951
Female, mRNA	uORF	FBtr0073176_112	168.111236859803	1e-08	0.0294313795815823
Female, mRNA	uORF	FBtr0073179_19	1.4177334382998	1e-08	2.74130350997859
Female, mRNA	uORF	FBtr0073187_250	21.1661611915181	1e-08	0.189555978122754
Female, mRNA	uORF	FBtr0073187_553	11.8211013446969	1e-08	0.334374432110719
Female, mRNA	uORF	FBtr0073188_1562	1.89696727659832	5.70249129438276	2.05037213633789
Female, mRNA	uORF	FBtr0073188_167	4.43291300426134	0.274647411481606	0.881053781210589
Female, mRNA	uORF	FBtr0073188_201	2.45607342127993	1e-08	1.58507011370993
Female, mRNA	uORF	FBtr0073188_477	3.1150199489404	1e-08	1.25111364829358
Female, mRNA	uORF	FBtr0073203_247	4.07348762553745	0.739569462742483	0.958232042259982
Female, mRNA	uORF	FBtr0073204_99	2.07667996596027	1e-08	1.87348706111497
Female, mRNA	uORF	FBtr0073210_160	32.1286352425968	1e-08	0.127050790829961
Female, mRNA	uORF	FBtr0073211_274	22.7835753957756	1e-08	0.176551314149723
Female, mRNA	uORF	FBtr0073211_322	12.5798882553362	1e-08	0.314589846143296
Female, mRNA	uORF	FBtr0073211_417	20.7068954298153	1e-08	0.193618997000146
Female, mRNA	uORF	FBtr0073211_94	16.3338866553413	1e-08	0.243751302846731
Female, mRNA	uORF	FBtr0073215_201	6.05032720851885	1e-08	0.647226574466882
Female, mRNA	uORF	FBtr0073217_151	31.5495610213194	1e-08	0.129265876321857
Female, mRNA	uORF	FBtr0073217_47	39.4968555064366	1e-08	0.104536946412311
Female, mRNA	uORF	FBtr0073217_54	32.3283160085545	1e-08	0.126305367925828
Female, mRNA	uORF	FBtr0073217_76	66.4337908341327	1e-08	0.0647318676764287
Female, mRNA	uORF	FBtr0073219_183	3.01517956596154	1.01818987045917	1.29233043059963
Female, mRNA	uORF	FBtr0073219_198	3.01517956596154	1.01818987045917	1.29233043059963
Female, mRNA	uORF	FBtr0073219_211	2.35623303830107	0.639915233634927	1.6519643209582
Female, mRNA	uORF	FBtr0073219_443	0.658946527660469	1e-08	5.89062454387121
Female, mRNA	uORF	FBtr0073219_449	0.658946527660469	1e-08	5.89062454387121
Female, mRNA	uORF	FBtr0073219_822	1.13818036595899	3.47389211208312	3.41304234546261
Female, mRNA	uORF	FBtr0073219_846	1.13818036595899	3.47389211208312	3.41304234546261
Female, mRNA	uORF	FBtr0073219_875	2.07667996596027	1e-08	1.87348706111497
Female, mRNA	uORF	FBtr0073237_135	15.6949082042766	1e-08	0.253415810946311
Female, mRNA	uORF	FBtr0073237_87	16.8330885702356	1e-08	0.2367114309548
Female, mRNA	uORF	FBtr0073242_6	54.3131683404993	1e-08	0.0777567141214867
Female, mRNA	uORF	FBtr0073245_203	37.1605905447313	0.0401851787220936	0.110708845649333
Female, mRNA	uORF	FBtr0073246_89	52.6358499064545	1e-08	0.0800316575522674
Female, mRNA	uORF	FBtr0073249_183	114.976185038454	1e-08	0.040090425429588
Female, mRNA	uORF	FBtr0073249_189	111.381931251215	1e-08	0.0411786736368634
Female, mRNA	uORF	FBtr0073249_300	70.087948851159	1e-08	0.061688903790477
Female, mRNA	uORF	FBtr0073249_527	101.118339880988	1e-08	0.0447121040094617
Female, mRNA	uORF	FBtr0073272_180	9.624612919162	0.182761828916339	0.409230940493689
Female, mRNA	uORF	FBtr0073272_371	13.4185474723586	1e-08	0.295325907175014
Female, mRNA	uORF	FBtr0073272_379	8.68611331916073	1e-08	0.452758787708898
Female, mRNA	uORF	FBtr0073272_412	13.6182282383164	1e-08	0.291088970451785
Female, mRNA	uORF	FBtr0073272_538	13.1389944000178	1e-08	0.301473972803189
Female, mRNA	uORF	FBtr0073279_329	3.87380685957973	1e-08	1.00729725976561
Female, mRNA	uORF	FBtr0073284_10	7.74761371915946	1e-08	0.506832041208204
Female, mRNA	uORF	FBtr0073284_112	7.46806064681865	1e-08	0.525566033346716
Female, mRNA	uORF	FBtr0073284_270	4.25320031489939	1e-08	0.918012385093397
Female, mRNA	uORF	FBtr0073284_349	1.6972865106406	1e-08	2.29084334971284
Female, mRNA	uORF	FBtr0073284_450	3.3945730212812	0.419226743523692	1.14860508618182
Female, mRNA	uORF	FBtr0073284_460	3.1150199489404	1e-08	1.25111364829358
Female, mRNA	uORF	FBtr0073284_656	4.35304069787825	1e-08	0.897103083202511
Female, mRNA	uORF	FBtr0073287_47	4.63259377021906	1e-08	0.843351757134735
Female, mRNA	uORF	FBtr0073287_53	3.97364724255859	1e-08	0.982148253807951
Female, mRNA	uORF	FBtr0073292_186	1.89696727659832	5.70249129438276	2.05037213633789
Female, mRNA	uORF	FBtr0073293_80	13.5982601617206	1e-08	0.291507064648263
Female, mRNA	uORF	FBtr0073293_92	11.6214205787392	1e-08	0.340010301689069
Female, mRNA	uORF	FBtr0073299_183	1.79712689361946	1e-08	2.16392798709828
Female, mRNA	uORF	FBtr0073299_206	2.35623303830107	0.639915233634927	1.6519643209582
Female, mRNA	uORF	FBtr0073310_147	24.0016280681177	1e-08	0.167914663582806
Female, mRNA	uORF	FBtr0073310_258	19.2691939149198	1e-08	0.207590143687351
Female, mRNA	uORF	FBtr0073310_291	13.7979409276783	1e-08	0.287380577788676
Female, mRNA	uORF	FBtr0073310_364	39.2372705106916	0.0268269579527972	0.105186417969003
Female, mRNA	uORF	FBtr0073310_415	50.3794572511322	1e-08	0.0833309545573669
Female, mRNA	uORF	FBtr0073323_28	12.859441327677	1e-08	0.307889345632589
Female, mRNA	uORF	FBtr0073323_292	2.55591380425879	1e-08	1.52340201640294
Female, mRNA	uORF	FBtr0073323_493	1.51757382127866	4.63367701711843	2.56137346475966
Female, mRNA	uORF	FBtr0073323_505	1.13818036595899	3.47389211208312	3.41304234546261
Female, mRNA	uORF	FBtr0073323_509	3.31470071489812	0.419226743523692	1.17612889976088
Female, mRNA	uORF	FBtr0073323_539	2.55591380425879	1e-08	1.52340201640294
Female, mRNA	uORF	FBtr0073323_544	2.93530725957845	1e-08	1.32732263761865
Female, mRNA	uORF	FBtr0073323_551	2.17652034893912	1e-08	1.78783934375423
Female, mRNA	uORF	FBtr0073323_645	6.13019951490194	0.381580682434772	0.638876610273839
Female, mRNA	uORF	FBtr0073323_654	6.13019951490194	0.381580682434772	0.638876610273839
Female, mRNA	uORF	FBtr0073323_695	3.77396647660087	1e-08	1.03377690095912
Female, mRNA	uORF	FBtr0073323_733	3.77396647660087	1e-08	1.03377690095912
Female, mRNA	uORF	FBtr0073323_750	7.84745410213831	1e-08	0.500464799241825
Female, mRNA	uORF	FBtr0073323_789	5.77077413617805	1e-08	0.678271683551398
Female, mRNA	uORF	FBtr0073337_1203	3.77396647660087	1e-08	1.03377690095912
Female, mRNA	uORF	FBtr0073337_1216	4.5327533872402	1e-08	0.861787548643192
Female, mRNA	uORF	FBtr0073337_219	3.77396647660087	1e-08	1.03377690095912
Female, mRNA	uORF	FBtr0073337_256	4.35304069787825	1e-08	0.897103083202511
Female, mRNA	uORF	FBtr0073337_430	1.03833998298013	1e-08	3.74060729957914
Female, mRNA	uORF	FBtr0073337_913	2.73562649362074	1e-08	1.42374277009805
Female, mRNA	uORF	FBtr0073345_392	3.3945730212812	0.419226743523692	1.14860508618182
Female, mRNA	uORF	FBtr0073345_938	2.07667996596027	1e-08	1.87348706111497
Female, mRNA	uORF	FBtr0073345_990	2.35623303830107	0.639915233634927	1.6519643209582
Female, mRNA	uORF	FBtr0073348_71	10.503208289376	0.181589194310882	0.375531280445995
Female, mRNA	uORF	FBtr0073354_42	6.5095929702216	0.22229964825262	0.602012542897036
Female, mRNA	uORF	FBtr0073354_96	7.54793295320174	0.200972108666049	0.520071861804961
Female, mRNA	uORF	FBtr0073376_70	12.1206224936335	0.570127163229575	0.326268807494741
Female, mRNA	uORF	FBtr0073377_27	24.760414978757	1e-08	0.162964003941341
Female, mRNA	uORF	FBtr0073380_104	10.7827613617168	1e-08	0.365960350058712
Female, mRNA	uORF	FBtr0073380_63	10.8826017446956	0.219447640757051	0.362661326871483
Female, mRNA	uORF	FBtr0073380_96	13.7180686212952	0.140650020986894	0.289016756857892
Female, mRNA	uORF	FBtr0073381_160	15.2156743659781	1e-08	0.261196881443808
Female, mRNA	uORF	FBtr0073387_40	17.4920350978961	1e-08	0.228034065573485
Female, mRNA	uORF	FBtr0073390_246	2.45607342127993	1e-08	1.58507011370993
Female, mRNA	uORF	FBtr0073393_121	3.01517956596154	1.01818987045917	1.29233043059963
Female, mRNA	uORF	FBtr0073393_134	6.2300398978808	1e-08	0.628740235472187
Female, mRNA	uORF	FBtr0073404_252	3.49441340426006	1e-08	1.11596970722379
Female, mRNA	uORF	FBtr0073410_144	33.7260813702586	1e-08	0.121334557878905
Female, mRNA	uORF	FBtr0073410_47	20.0479489021549	1e-08	0.199773699941907
Female, mRNA	uORF	FBtr0073411_348	14.7564086042754	0.0954095476349995	0.269127992881209
Female, mRNA	uORF	FBtr0073412_95	7.46806064681865	1e-08	0.525566033346716
Female, mRNA	uORF	FBtr0073413_454	1.13818036595899	3.47389211208312	3.41304234546261
Female, mRNA	uORF	FBtr0073413_614	2.73562649362074	1e-08	1.42374277009805
Female, mRNA	uORF	FBtr0073413_780	3.97364724255859	1e-08	0.982148253807951
Female, mRNA	uORF	FBtr0073417_179	1.03833998298013	1e-08	3.74060729957914
Female, mRNA	uORF	FBtr0073422_155	12.9393136340601	1e-08	0.306028095490726
Female, mRNA	uORF	FBtr0073422_176	8.68611331916073	1e-08	0.452758787708898
Female, mRNA	uORF	FBtr0073444_111	98.262904927793	1e-08	0.0458263846910892
Female, mRNA	uORF	FBtr0073444_177	140.894748459766	1e-08	0.0338867354626281
Female, mRNA	uORF	FBtr0073444_252	69.4689384766901	1e-08	0.0621818570860591
Female, mRNA	uORF	FBtr0073444_264	60.5032720851885	8.23481786909694e-05	0.0704527978324063
Female, mRNA	uORF	FBtr0073444_273	55.1118914043301	1e-08	0.0767220780132158
Female, mRNA	uORF	FBtr0073444_54	51.5775418468785	1e-08	0.08154316984409
Female, mRNA	uORF	FBtr0073444_63	51.5775418468785	1e-08	0.08154316984409
Female, mRNA	uORF	FBtr0073448_85	25.0199999745021	0.0505919748843582	0.161339292563227
Female, mRNA	uORF	FBtr0073451_59	22.484054246839	1e-08	0.178818425492959
Female, mRNA	uORF	FBtr0073454_144	33.1669752255769	1e-08	0.123272605191601
Female, mRNA	uORF	FBtr0073454_83	21.1661611915181	1e-08	0.189555978122754
Female, mRNA	uORF	FBtr0073457_31	71.5056822894588	1e-08	0.0605920404112764
Female, mRNA	uORF	FBtr0073457_344	14.1973024595937	0.323278860171027	0.279475830808707
Female, mRNA	uORF	FBtr0073457_523	13.9776536170403	1e-08	0.283767543794046
Female, mRNA	uORF	FBtr0073460_45	17.85146047662	1e-08	0.223570966722692
Female, mRNA	uORF	FBtr0073473_122	6.42972066383852	1e-08	0.60941186861438
Female, mRNA	uORF	FBtr0073473_143	6.42972066383852	1e-08	0.60941186861438
Female, mRNA	uORF	FBtr0073476_118	32.3283160085545	1e-08	0.126305367925828
Female, mRNA	uORF	FBtr0073478_213	106.968986323549	1e-08	0.0426148168266937
Female, mRNA	uORF	FBtr0073478_223	59.5248363319957	1e-08	0.0715062070185515
Female, mRNA	uORF	FBtr0073478_265	59.1454428766761	1e-08	0.0719240491194926
Female, mRNA	uORF	FBtr0073479_202	1.79712689361946	1e-08	2.16392798709828
Female, mRNA	uORF	FBtr0073479_315	50.3594891745365	1e-08	0.0833614716596296
Female, mRNA	uORF	FBtr0073480_53	45.7468634809132	1e-08	0.0911247906998042
Female, mRNA	uORF	FBtr0073480_58	71.5655865192461	0.0219511711231079	0.0605466509990885
Female, mRNA	uORF	FBtr0073481_214	3.31470071489812	0.419226743523692	1.17612889976088
Female, mRNA	uORF	FBtr0073481_224	10.0239744510774	1e-08	0.393180577233016
Female, mRNA	uORF	FBtr0073481_496	2.55591380425879	1e-08	1.52340201640294
Female, mRNA	uORF	FBtr0073481_526	1.79712689361946	1e-08	2.16392798709828
Female, mRNA	uORF	FBtr0073481_814	3.03514764255731	7.58290371327936	1.28387014370523
Female, mRNA	uORF	FBtr0073482_37	100.918659115031	1e-08	0.0447879751637131
Female, mRNA	uORF	FBtr0073485_103	7.94729448511717	1e-08	0.494257538229375
Female, mRNA	uORF	FBtr0073485_97	8.32668794043684	0.145634847750125	0.472027505625075
Female, mRNA	uORF	FBtr0073496_255	516.254652307084	0.0095376401044675	0.0138774788278024
Female, mRNA	uORF	FBtr0073496_342	354.692944570694	1e-08	0.0172985630550243
Female, mRNA	uORF	FBtr0073497_151	2.55591380425879	1e-08	1.52340201640294
Female, mRNA	uORF	FBtr0073500_77	22.0247884851363	1e-08	0.182414424464282
Female, mRNA	uORF	FBtr0073503_335	4.35304069787825	1e-08	0.897103083202511
Female, mRNA	uORF	FBtr0073509_198	5.29154029787953	1e-08	0.739123444538622
Female, mRNA	uORF	FBtr0073512_123	17.1925139489595	1e-08	0.231895864230674
Female, mRNA	uORF	FBtr0073521_370	8.80592177873536	0.507502663175463	0.44668542764008
Female, mRNA	uORF	FBtr0073521_624	9.82429368511972	1e-08	0.401042645415582
Female, mRNA	uORF	FBtr0073526_243	25.6989145787583	1e-08	0.157245225759014
Female, mRNA	uORF	FBtr0073526_48	16.2540143489582	1e-08	0.244917811348923
Female, mRNA	uORF	FBtr0073526_81	10.2036871404394	1e-08	0.386367810518261
Female, mRNA	uORF	FBtr0073532_118	22.484054246839	1e-08	0.178818425492959
Female, mRNA	uORF	FBtr0073534_123	11.8011332681011	1e-08	0.334929436526049
Female, mRNA	uORF	FBtr0073534_267	22.7636073191798	1e-08	0.176700598791389
Female, mRNA	uORF	FBtr0073540_44	38.5383878298396	1e-08	0.106978483169074
Female, mRNA	uORF	FBtr0073542_111	30.3315083489774	1e-08	0.134201256357364
Female, mRNA	uORF	FBtr0073547_310	25.1398084340767	1e-08	0.16060074226976
Female, mRNA	uORF	FBtr0073547_365	11.0623144340576	1e-08	0.356873149005082
Female, mRNA	uORF	FBtr0073547_545	6.32988028085966	1e-08	0.618923620128002
Female, mRNA	uORF	FBtr0073547_564	6.60943335320046	1e-08	0.593014873406911
Female, mRNA	uORF	FBtr0073547_82	11.2619952000153	0.255854987029001	0.350658497828588
Female, mRNA	uORF	FBtr0073552_215	29.0934876000395	1e-08	0.139641019493813
Female, mRNA	uORF	FBtr0073569_55	30.8706464170632	0.0828072777322621	0.1319687015643
Female, mRNA	uORF	FBtr0073574_230	5.67093375319919	1e-08	0.690100994482747
Female, mRNA	uORF	FBtr0073574_247	10.4832402127802	1e-08	0.376234450841795
Female, mRNA	uORF	FBtr0073574_300	5.57109337022033	1e-08	0.702354295053212
Female, mRNA	uORF	FBtr0073577_37	4.73243415319791	1e-08	0.825693847124526
Female, mRNA	uORF	FBtr0073577_40	4.73243415319791	1e-08	0.825693847124526
Female, mRNA	uORF	FBtr0073600_120	18.9696727659832	0.156095637602614	0.210767354019507
Female, mRNA	uORF	FBtr0073600_38	13.997621693636	1e-08	0.283371822365881
Female, mRNA	uORF	FBtr0073620_11	1.51757382127866	4.63367701711843	2.56137346475966
Female, mRNA	uORF	FBtr0073620_281	29.0136152936564	1e-08	0.140007913359864
Female, mRNA	uORF	FBtr0073620_331	32.4680925447249	0.14861805039232	0.125789027325013
Female, mRNA	uORF	FBtr0073622_12	19.4688746808775	1e-08	0.205526314753643
Female, mRNA	uORF	FBtr0073622_16	25.3195211234386	1e-08	0.159506022020099
Female, mRNA	uORF	FBtr0073641_144	22.1246288681151	1e-08	0.18161998582794
Female, mRNA	uORF	FBtr0073641_284	32.6677733106827	0.593228500377784	0.125059062748765
Female, mRNA	uORF	FBtr0073641_290	29.6326256681253	0.48917400664708	0.137216219416481
Female, mRNA	uORF	FBtr0073641_84	37.539984000051	0.0470596837219162	0.109654325204135
Female, mRNA	uORF	FBtr0073652_273	19.3690342978986	1e-08	0.20655291007376
Female, mRNA	uORF	FBtr0073658_2	22.404181940456	1e-08	0.179433226216104
Female, mRNA	uORF	FBtr0073658_27	4.35304069787825	1e-08	0.897103083202511
Female, mRNA	uORF	FBtr0073659_218	15.0359616766162	1e-08	0.264242659038943
Female, mRNA	uORF	FBtr0073668_244	34.2652194383444	0.116772555103536	0.11952562498196
Female, mRNA	uORF	FBtr0073669_103	23.6422026893938	0.0505919748843582	0.170370627380759
Female, mRNA	uORF	FBtr0073669_223	34.7444532766429	0.0643067898304344	0.117964813915323
Female, mRNA	uORF	FBtr0073669_26	21.4457142638589	1e-08	0.187168037548632
Female, mRNA	uORF	FBtr0073678_244	1.51757382127866	4.63367701711843	2.56137346475966
Female, mRNA	uORF	FBtr0073678_268	1.51757382127866	4.63367701711843	2.56137346475966
Female, mRNA	uORF	FBtr0073678_311	1.13818036595899	3.47389211208312	3.41304234546261
Female, mRNA	uORF	FBtr0073678_391	3.77396647660087	1e-08	1.03377690095912
Female, mRNA	uORF	FBtr0073678_828	11.721260961718	1e-08	0.337168364048197
Female, mRNA	uORF	FBtr0073682_122	2.07667996596027	1e-08	1.87348706111497
Female, mRNA	uORF	FBtr0073683_157	29.3930087489761	1e-08	0.138282926455332
Female, mRNA	uORF	FBtr0073691_27	20.5072146638576	1e-08	0.195442289837043
Female, mRNA	uORF	FBtr0073694_172	38.238866680903	0.060396765342492	0.107766564060862
Female, mRNA	uORF	FBtr0073695_139	24.760414978757	1e-08	0.162964003941341
Female, mRNA	uORF	FBtr0073695_160	19.8482681361972	1e-08	0.201719443174212
Female, mRNA	uORF	FBtr0073695_98	17.1925139489595	1e-08	0.231895864230674
Female, mRNA	uORF	FBtr0073696_63	24.9201595915232	0.107497992316272	0.161960175856145
Female, mRNA	uORF	FBtr0073705_30	85.7429209022441	0.0188831240970902	0.0515881791482999
Female, mRNA	uORF	FBtr0073720_183	35.0240063489837	0.0896251491711082	0.117074065980486
Female, mRNA	uORF	FBtr0073723_12	15.6949082042766	1e-08	0.253415810946311
Female, mRNA	uORF	FBtr0073730_22	227.695977421586	0.0083167440351438	0.0233957189763503
Female, mRNA	uORF	FBtr0073732_77	22.6837350127968	1e-08	0.177300365608785
Female, mRNA	uORF	FBtr0073756_126	18.5104070042805	1e-08	0.215838780364146
Female, mRNA	uORF	FBtr0073756_148	3.3945730212812	0.419226743523692	1.14860508618182
Female, mRNA	uORF	FBtr0073756_172	13.039154017039	1e-08	0.303733598761477
Female, mRNA	uORF	FBtr0073756_93	9.24521946384234	0.269806806205646	0.425763161312296
Female, mRNA	uORF	FBtr0073773_308	3.49441340426006	1e-08	1.11596970722379
Female, mRNA	uORF	FBtr0073774_436	29.7524341277	1e-08	0.136689309093935
Female, mRNA	uORF	FBtr0073774_448	29.3730406723803	1e-08	0.138372604296123
Female, mRNA	uORF	FBtr0073779_30	2.17652034893912	1e-08	1.78783934375423
Female, mRNA	uORF	FBtr0073787_136	4.73243415319791	1e-08	0.825693847124526
Female, mRNA	uORF	FBtr0073798_291	4.5327533872402	1e-08	0.861787548643192
Female, mRNA	uORF	FBtr0073798_31	4.5327533872402	1e-08	0.861787548643192
Female, mRNA	uORF	FBtr0073798_60	4.5327533872402	1e-08	0.861787548643192
Female, mRNA	uORF	FBtr0073803_131	11.9209417276758	0.141034376559708	0.331627299703182
Female, mRNA	uORF	FBtr0073807_117	19.0894812255578	1e-08	0.209484505496272
Female, mRNA	uORF	FBtr0073807_97	12.9393136340601	1e-08	0.306028095490726
Female, mRNA	uORF	FBtr0073822_224	10.4033679063971	1e-08	0.379074125530402
Female, mRNA	uORF	FBtr0073822_244	19.0894812255578	1e-08	0.209484505496272
Female, mRNA	uORF	FBtr0073841_264	12.1805267234208	1e-08	0.324695519044689
Female, mRNA	uORF	FBtr0073841_65	39.5168235830324	1e-08	0.104487340488228
Female, mRNA	uORF	FBtr0073841_85	40.1757701106928	1e-08	0.102878007939204
Female, mRNA	uORF	FBtr0073842_120	20.0080127489633	0.155096454975563	0.200159741613147
Female, mRNA	uORF	FBtr0073843_167	17.7715881702369	1e-08	0.224547165123015
Female, mRNA	uORF	FBtr0073843_175	13.8977813106572	1e-08	0.28536180081211
Female, mRNA	uORF	FBtr0073843_185	13.8977813106572	1e-08	0.28536180081211
Female, mRNA	uORF	FBtr0073845_180	19.1893216085367	1e-08	0.20842770173537
Female, mRNA	uORF	FBtr0073845_272	14.4768555319345	0.193707147625612	0.274202001685658
Female, mRNA	uORF	FBtr0073847_19	3.59425378723892	1e-08	1.08514740487454
Female, mRNA	uORF	FBtr0073847_31	3.21486033191926	1e-08	1.21245691457796
Female, mRNA	uORF	FBtr0073853_61	2.55591380425879	1e-08	1.52340201640294
Female, mRNA	uORF	FBtr0073853_85	2.17652034893912	1e-08	1.78783934375423
Female, mRNA	uORF	FBtr0073899_2	28.8139345276987	1e-08	0.140934047044612
Female, mRNA	uORF	FBtr0073900_29	25.7188826553541	1e-08	0.157128084141694
Female, mRNA	uORF	FBtr0073901_200	7.08866719149899	1e-08	0.553354160116357
Female, mRNA	uORF	FBtr0073923_482	7.08866719149899	1e-08	0.553354160116357
Female, mRNA	uORF	FBtr0073932_129	27.4960414723778	1e-08	0.147383892222529
Female, mRNA	uORF	FBtr0073932_67	5.29154029787953	1e-08	0.739123444538622
Female, mRNA	uORF	FBtr0073939_26	2.07667996596027	1e-08	1.87348706111497
Female, mRNA	uORF	FBtr0073943_36	7.18850757447784	1e-08	0.545757113762669
Female, mRNA	uORF	FBtr0073954_384	20.2276615915168	1e-08	0.198055376254227
Female, mRNA	uORF	FBtr0073954_399	19.5687150638564	1e-08	0.204510194895975
Female, mRNA	uORF	FBtr0073958_128	34.125442902174	1e-08	0.119989119198647
Female, mRNA	uORF	FBtr0073959_139	37.1206543915398	1e-08	0.110821101725716
Female, mRNA	uORF	FBtr0073959_69	40.5351954894167	1e-08	0.102022243734676
Female, mRNA	uORF	FBtr0073961_125	41.2740143234603	1e-08	0.100309979303083
Female, mRNA	uORF	FBtr0073964_28	36.3618674809004	1e-08	0.113000817598779
Female, mRNA	uORF	FBtr0073988_22	1.31789305532094	6.39769230118467	2.948495683261
Female, mRNA	uORF	FBtr0074032_1005	11.0423463574618	0.117876863479359	0.357506975996681
Female, mRNA	uORF	FBtr0074032_107	221.485905600301	0.0208824382759276	0.0238731790157703
Female, mRNA	uORF	FBtr0074032_1079	125.619169864	0.017439599846557	0.037233219853194
Female, mRNA	uORF	FBtr0074032_1566	19.0695131489621	0.0772244994583627	0.209697194169409
Female, mRNA	uORF	FBtr0074033_44	4.63259377021906	1e-08	0.843351757134735
Female, mRNA	uORF	FBtr0074036_45	12.0008140340588	1e-08	0.329462504514814
Female, mRNA	uORF	FBtr0074043_307	11.2420271234195	1e-08	0.35127002833512
Female, mRNA	uORF	FBtr0074043_329	9.06550677448039	1e-08	0.434077185646995
Female, mRNA	uORF	FBtr0074043_460	40.5950997192041	0.0854380365184237	0.101881089645522
Female, mRNA	uORF	FBtr0074043_472	38.0391859149453	0.132971722610829	0.108298846168002
Female, mRNA	uORF	FBtr0074043_502	33.5064325277051	0.148292580895766	0.122088220028792
Female, mRNA	uORF	FBtr0074043_601	18.7699920000255	0.401738058997824	0.212941827757472
Female, mRNA	uORF	FBtr0074043_646	16.1342058893836	0.245326387785833	0.246689229581829
Female, mRNA	uORF	FBtr0074043_658	17.0727054893849	0.382642452139448	0.233478524171586
Female, mRNA	uORF	FBtr0074043_688	9.14537908086348	0.608954636997268	0.430341723961439
Female, mRNA	uORF	FBtr0074046_15	56.789209838375	1e-08	0.0746440746902752
Female, mRNA	uORF	FBtr0074047_141	14.1573663064022	0.120558360849299	0.280246237037643
Female, mRNA	uORF	FBtr0074053_172	39.2971747404789	1e-08	0.105035778341994
Female, mRNA	uORF	FBtr0074053_71	42.0527693106954	1e-08	0.0985702912169297
Female, mRNA	uORF	FBtr0074053_83	37.1406224681355	1e-08	0.11076494351116
Female, mRNA	uORF	FBtr0074054_50	23.0631284681164	1e-08	0.174488471828524
Female, mRNA	uORF	FBtr0074054_94	16.1741420425752	0.0772244994583627	0.246095840922741
Female, mRNA	uORF	FBtr0074060_123	29.1134556766353	1e-08	0.139549610579655
Female, mRNA	uORF	FBtr0074063_399	4.25320031489939	1e-08	0.918012385093397
Female, mRNA	uORF	FBtr0074064_347	8.68611331916073	1e-08	0.452758787708898
Female, mRNA	uORF	FBtr0074064_86	10.6829209787379	1e-08	0.369321037230748
Female, mRNA	uORF	FBtr0074072_166	12.5599201787405	1e-08	0.315079866848371
Female, mRNA	uORF	FBtr0074072_315	1.79712689361946	1e-08	2.16392798709828
Female, mRNA	uORF	FBtr0074072_370	2.93530725957845	1e-08	1.32732263761865
Female, mRNA	uORF	FBtr0074072_420	7.76758179575523	0.799317847239205	0.505545498229907
Female, mRNA	uORF	FBtr0074072_461	2.93530725957845	1e-08	1.32732263761865
Female, mRNA	uORF	FBtr0074077_87	7.74761371915946	1e-08	0.506832041208204
Female, mRNA	uORF	FBtr0074085_144	89.6966000682069	1e-08	0.0495948958476531
Female, mRNA	uORF	FBtr0074090_59	23.622234612798	1e-08	0.170509261197098
Female, mRNA	uORF	FBtr0074099_240	9.74442137873663	0.117876863479359	0.404277693143162
Female, mRNA	uORF	FBtr0074104_53	26.6174461021638	0.129447742378122	0.15203861920014
Female, mRNA	uORF	FBtr0074108_206	30.0719233532323	0.0552098527613566	0.135304740844871
Female, mRNA	uORF	FBtr0074111_177	14.5766959149134	0.35136103202685	0.272367514158022
Female, mRNA	uORF	FBtr0074111_326	17.9513008595988	1e-08	0.222362934775685
Female, mRNA	uORF	FBtr0074111_347	20.1078531319422	0.0740620464131394	0.199197512621278
Female, mRNA	uORF	FBtr0074116_386	18.1509816255566	1e-08	0.219986739922826
Female, mRNA	uORF	FBtr0074117_7	20.3075338978999	1e-08	0.197301438973584
Female, mRNA	uORF	FBtr0074130_265	20.8866081191773	1e-08	0.192007840624291
Female, mRNA	uORF	FBtr0074130_284	17.7715881702369	1e-08	0.224547165123015
Female, mRNA	uORF	FBtr0074132_1	32.8674540766404	1e-08	0.124337967729943
Female, mRNA	uORF	FBtr0074134_71	17.5719074042792	1e-08	0.227026487196563
Female, mRNA	uORF	FBtr0074135_107	26.5575418723765	1e-08	0.152367202199876
Female, mRNA	uORF	FBtr0074137_109	5.01198722553872	1e-08	0.779994331815234
Female, mRNA	uORF	FBtr0074137_134	51.6973503064532	1e-08	0.0813689488772458
Female, mRNA	uORF	FBtr0074143_231	13.2388347829967	1e-08	0.299248428684393
Female, mRNA	uORF	FBtr0074143_262	13.4185474723586	1e-08	0.295325907175014
Female, mRNA	uORF	FBtr0074143_283	10.6829209787379	1e-08	0.369321037230748
Female, mRNA	uORF	FBtr0074143_289	9.54474061277892	1e-08	0.412602188341747
Female, mRNA	uORF	FBtr0074143_295	8.40656024681992	1e-08	0.467603176095628
Female, mRNA	uORF	FBtr0074143_298	8.40656024681992	1e-08	0.467603176095628
Female, mRNA	uORF	FBtr0074143_301	7.36822026383979	1e-08	0.532601253003843
Female, mRNA	uORF	FBtr0074143_306	11.1421867404407	1e-08	0.354360558852005
Female, mRNA	uORF	FBtr0074143_315	8.68611331916073	1e-08	0.452758787708898
Female, mRNA	uORF	FBtr0074143_318	8.68611331916073	1e-08	0.452758787708898
Female, mRNA	uORF	FBtr0074143_321	8.68611331916073	1e-08	0.452758787708898
Female, mRNA	uORF	FBtr0074143_324	8.30671986384106	1e-08	0.47314688226684
Female, mRNA	uORF	FBtr0074143_392	24.1813407574796	1e-08	0.166714060305854
Female, mRNA	uORF	FBtr0074143_404	22.7636073191798	1e-08	0.176700598791389
Female, mRNA	uORF	FBtr0074143_490	39.3171428170747	1e-08	0.104985667140525
Female, mRNA	uORF	FBtr0074146_15	62.8395370468938	1e-08	0.0680701924634047
Female, mRNA	uORF	FBtr0074146_46	105.651093268229	1e-08	0.0430669747582017
Female, mRNA	uORF	FBtr0074146_503	397.624309251604	1e-08	0.0161182666723051
Female, mRNA	uORF	FBtr0074146_590	265.97478025568	1e-08	0.0209449386267944
Female, mRNA	uORF	FBtr0074146_667	108.845985523552	1e-08	0.0419897367583513
Female, mRNA	uORF	FBtr0074146_971	328.015594238743	1e-08	0.0181876362382012
Female, mRNA	uORF	FBtr0074150_199	136.761356604441	1e-08	0.0347184805279002
Female, mRNA	uORF	FBtr0074150_517	32.7077094638742	1e-08	0.124914139378682
Female, mRNA	uORF	FBtr0074150_529	31.1901356425955	1e-08	0.130682126620243
Female, mRNA	uORF	FBtr0074150_549	125.798882553362	1e-08	0.0371891250000477
Female, mRNA	uORF	FBtr0074154_144	1.6972865106406	1e-08	2.29084334971284
Female, mRNA	uORF	FBtr0074154_216	4.5327533872402	1e-08	0.861787548643192
Female, mRNA	uORF	FBtr0074166_126	127.136743685279	0.0118456741671425	0.0368647816268107
Female, mRNA	uORF	FBtr0074167_281	10.0239744510774	1e-08	0.393180577233016
Female, mRNA	uORF	FBtr0074168_64	10.9624740510787	1e-08	0.360065374199566
Female, mRNA	uORF	FBtr0074169_163	50.838723012835	1e-08	0.0826356776391222
Female, mRNA	uORF	FBtr0074169_196	273.642521668457	1e-08	0.0205364450092534
Female, mRNA	uORF	FBtr0074169_202	271.086607864198	1e-08	0.0206700419201168
Female, mRNA	uORF	FBtr0074169_311	84.6646447660724	1e-08	0.0521641115187869
Female, mRNA	uORF	FBtr0074169_50	29.9321468170619	0.0409491506238042	0.135906852537571
Female, mRNA	uORF	FBtr0074169_85	23.3426815404572	1e-08	0.17247503890424
Female, mRNA	uORF	FBtr0074173_173	25.9185634213118	0.126697608323778	0.155966595224198
Female, mRNA	uORF	FBtr0074173_232	15.7747805106597	1e-08	0.252164929992916
Female, mRNA	uORF	FBtr0074174_123	27.8354987745059	0.243087165991687	0.145664171861898
Female, mRNA	uORF	FBtr0074175_104	24.6206384425866	0.357253317774624	0.163853039033826
Female, mRNA	uORF	FBtr0074175_36	29.5527533617423	0.0514011231960482	0.137569866434766
Female, mRNA	uORF	FBtr0074178_3	37.4201755404763	1e-08	0.109985021583708
Female, mRNA	uORF	FBtr0074182_169	17.0926735659807	1e-08	0.233213206763267
Female, mRNA	uORF	FBtr0074182_249	3.21486033191926	1e-08	1.21245691457796
Female, mRNA	uORF	FBtr0074182_276	102.57600947248	0.0288785602059	0.044167193450929
Female, mRNA	uORF	FBtr0074186_176	20.127821208538	1e-08	0.199006212333609
Female, mRNA	uORF	FBtr0074190_158	40.4353551064379	1e-08	0.102258429959575
Female, mRNA	uORF	FBtr0074190_199	24.760414978757	1e-08	0.162964003941341
Female, mRNA	uORF	FBtr0074190_205	21.6453950298166	1e-08	0.18550012966212
Female, mRNA	uORF	FBtr0074190_403	37.9792816851579	1e-08	0.108459622230332
Female, mRNA	uORF	FBtr0074190_420	61.2420909192321	1e-08	0.0696796706456703
Female, mRNA	uORF	FBtr0074191_302	127.615977523578	0.0171597948176225	0.0367502532250857
Female, mRNA	uORF	FBtr0074197_415	3.03514764255731	7.58290371327936	1.28387014370523
Female, mRNA	uORF	FBtr0074197_419	3.69409417021778	0.601369455162811	1.05599117292255
Female, mRNA	uORF	FBtr0074198_173	5.11182760851758	0.274647411481606	0.764884419526866
Female, mRNA	uORF	FBtr0074198_209	24.4608938298204	1e-08	0.16488152044694
Female, mRNA	uORF	FBtr0074198_295	10.1038467574605	1e-08	0.390122760991259
Female, mRNA	uORF	FBtr0074198_310	9.82429368511972	1e-08	0.401042645415582
Female, mRNA	uORF	FBtr0074198_327	8.68611331916073	1e-08	0.452758787708898
Female, mRNA	uORF	FBtr0074198_397	7.84745410213831	1e-08	0.500464799241825
Female, mRNA	uORF	FBtr0074198_401	9.06550677448039	1e-08	0.434077185646995
Female, mRNA	uORF	FBtr0074202_90	16.7332481872568	1e-08	0.238085802126065
Female, mRNA	uORF	FBtr0074203_57	10.4033679063971	1e-08	0.379074125530402
Female, mRNA	uORF	FBtr0074209_65	34.7045171234514	0.0528102019354805	0.118093235079034
Female, mRNA	uORF	FBtr0074214_186	14.6366001447007	1e-08	0.271278834656628
Female, mRNA	uORF	FBtr0074214_239	7.54793295320174	0.200972108666049	0.520071861804961
Female, mRNA	uORF	FBtr0074214_255	8.58627293618187	0.190671558173823	0.45794939195376
Female, mRNA	uORF	FBtr0074214_340	10.6629529021421	0.176509292292907	0.37000072677116
Female, mRNA	uORF	FBtr0074214_378	4.25320031489939	1e-08	0.918012385093397
Female, mRNA	uORF	FBtr0074214_92	8.88579408511845	1e-08	0.442727507595233
Female, mRNA	uORF	FBtr0074226_146	4.91214684255986	1e-08	0.795718468180365
Female, mRNA	uORF	FBtr0074226_39	13.2388347829967	1e-08	0.299248428684393
Female, mRNA	uORF	FBtr0074230_226	10.503208289376	0.181589194310882	0.375531280445995
Female, mRNA	uORF	FBtr0074242_30	46.8650757702764	1e-08	0.0891024446364279
Female, mRNA	uORF	FBtr0074243_2	65.9545569958342	1e-08	0.0651559551970509
Female, mRNA	uORF	FBtr0074244_127	56.4896886894384	1e-08	0.0750060961751081
Female, mRNA	uORF	FBtr0074244_174	24.3810215234374	1e-08	0.165400815116214
Female, mRNA	uORF	FBtr0074247_106	19.6685554468352	1e-08	0.203504390975949
Female, mRNA	uORF	FBtr0074247_36	6.34984835745543	1.32330069890552	0.616997340890652
Female, mRNA	uORF	FBtr0074247_41	15.5151955149147	0.140140627764485	0.25627738223931
Female, mRNA	uORF	FBtr0074255_400	4.55272146383597	9.00133437649275	0.858035703353752
Female, mRNA	uORF	FBtr0074255_406	4.1733280085163	8.70106788675415	0.93546014705402
Female, mRNA	uORF	FBtr0074255_459	11.0623144340576	1e-08	0.356873149005082
Female, mRNA	uORF	FBtr0074255_545	5.97045490213577	1.24617595580305	0.655799949073117
Female, mRNA	uORF	FBtr0074255_569	8.34665601703261	10	0.470913484852409
Female, mRNA	uORF	FBtr0074255_807	6.80911411915818	1e-08	0.575811118252773
Female, mRNA	uORF	FBtr0074255_944	8.88579408511845	1e-08	0.442727507595233
Female, mRNA	uORF	FBtr0074255_952	10.9624740510787	1e-08	0.360065374199566
Female, mRNA	uORF	FBtr0074262_92	30.1717637362112	0.0986987521462195	0.13487807665495
Female, mRNA	uORF	FBtr0074265_187	33.2867836851516	0.0561376080047274	0.122851828529786
Female, mRNA	uORF	FBtr0074265_194	80.5711890639392	0.0792818456768758	0.0544908634934927
Female, mRNA	uORF	FBtr0074265_197	80.5711890639392	0.0792818456768758	0.0544908634934927
Female, mRNA	uORF	FBtr0074266_115	3.1150199489404	1e-08	1.25111364829358
Female, mRNA	uORF	FBtr0074266_122	82.3683159575586	0.0805294691380454	0.0534408844205612
Female, mRNA	uORF	FBtr0074266_129	32.6278371574911	0.0770932164780191	0.125204340888419
Female, mRNA	uORF	FBtr0074266_194	79.9122425362787	0.0879447324107242	0.0548876884179827
Female, mRNA	uORF	FBtr0074266_245	54.9321787149682	0.0329829240109726	0.0769522478780875
Female, mRNA	uORF	FBtr0074269_73	22.9433200085418	1e-08	0.175366391667572
Female, mRNA	uORF	FBtr0074273_485	4.91214684255986	1e-08	0.795718468180365
Female, mRNA	uORF	FBtr0074278_114	25.2995530468429	0.0884419450906514	0.159626889580769
Female, mRNA	uORF	FBtr0074282_69	9.82429368511972	1e-08	0.401042645415582
Female, mRNA	uORF	FBtr0074284_120	21.7452354127955	1e-08	0.18467766268778
Female, mRNA	uORF	FBtr0074284_133	22.8834157787545	1e-08	0.175808798916307
Female, mRNA	uORF	FBtr0074284_149	12.6797286383151	0.204066985614098	0.31216289320241
Female, mRNA	uORF	FBtr0074284_387	51.3978291575166	1e-08	0.0818060242049057
Female, mRNA	uORF	FBtr0074285_114	25.7188826553541	1e-08	0.157128084141694
Female, mRNA	uORF	FBtr0074285_123	22.8834157787545	1e-08	0.175808798916307
Female, mRNA	uORF	FBtr0074285_231	25.3394892000344	1e-08	0.159385344952038
Female, mRNA	uORF	FBtr0074285_267	11.5415482723561	0.117876863479359	0.342319253101098
Female, mRNA	uORF	FBtr0074296_68	0.758786910639328	1e-08	5.11638010686852
Female, mRNA	uORF	FBtr0074306_397	38.5383878298396	1e-08	0.106978483169074
Female, mRNA	uORF	FBtr0074307_202	24.5807022893951	1e-08	0.164108906160362
Female, mRNA	uORF	FBtr0074307_267	33.3666559915347	1e-08	0.122572989497162
Female, mRNA	uORF	FBtr0074307_41	20.4073742808788	1e-08	0.196367316584529
Female, mRNA	uORF	FBtr0074307_71	16.533567421299	1e-08	0.240884340525524
Female, mRNA	uORF	FBtr0074313_125	172.524181787468	1e-08	0.0288414181137925
Female, mRNA	uORF	FBtr0074313_133	14.177334382998	1e-08	0.279860491383578
Female, mRNA	uORF	FBtr0074313_211	27.9553072340805	1e-08	0.145067183222422
Female, mRNA	uORF	FBtr0074313_76	11.4417078893772	1e-08	0.345250775181816
Female, mRNA	uORF	FBtr0074313_85	17.2124820255553	1e-08	0.231634229611672
Female, mRNA	uORF	FBtr0074313_99	22.224469251094	0.0625055192527398	0.180832685005042
Female, mRNA	uORF	FBtr0074315_355	1.79712689361946	1e-08	2.16392798709828
Female, mRNA	uORF	FBtr0074315_396	1.4177334382998	1e-08	2.74130350997859
Female, mRNA	uORF	FBtr0074315_415	1.79712689361946	1e-08	2.16392798709828
Female, mRNA	uORF	FBtr0074315_438	7.46806064681865	1e-08	0.525566033346716
Female, mRNA	uORF	FBtr0074342_3	31.6494014042983	1e-08	0.128878182146239
Female, mRNA	uORF	FBtr0074342_44	31.3698483319575	1e-08	0.129969944738814
Female, mRNA	uORF	FBtr0074344_571	18.8298962298128	0.220125687994212	0.212284643223728
Female, mRNA	uORF	FBtr0074344_644	19.4688746808775	1e-08	0.205526314753643
Female, mRNA	uORF	FBtr0074348_90	18.809928153217	1e-08	0.212503239636226
Female, mRNA	uORF	FBtr0074348_96	16.7332481872568	1e-08	0.238085802126065
Female, mRNA	uORF	FBtr0074352_1	1.89696727659832	5.70249129438276	2.05037213633789
Female, mRNA	uORF	FBtr0074355_21	36.7811970894116	0.0331442474946642	0.111785120587971
Female, mRNA	uORF	FBtr0074356_191	17.4520989447045	0.325480413073204	0.22854131326896
Female, mRNA	uORF	FBtr0074357_100	8.40656024681992	1e-08	0.467603176095628
Female, mRNA	uORF	FBtr0074357_106	7.08866719149899	1e-08	0.553354160116357
Female, mRNA	uORF	FBtr0074357_115	7.08866719149899	1e-08	0.553354160116357
Female, mRNA	uORF	FBtr0074357_126	6.98882680852013	1e-08	0.561168264937294
Female, mRNA	uORF	FBtr0074357_154	23.9816599915219	0.0505919748843582	0.168049174690992
Female, mRNA	uORF	FBtr0074359_295	6.42972066383852	1e-08	0.60941186861438
Female, mRNA	uORF	FBtr0074359_363	9.36502792341697	1e-08	0.420397749730272
Female, mRNA	uORF	FBtr0074359_379	14.5567278383176	1e-08	0.272732398508512
Female, mRNA	uORF	FBtr0074359_385	13.4185474723586	1e-08	0.295325907175014
Female, mRNA	uORF	FBtr0074359_427	12.859441327677	1e-08	0.307889345632589
Female, mRNA	uORF	FBtr0074359_61	8.86582600852267	0.380183914012636	0.443710301930693
Female, mRNA	uORF	FBtr0074365_67	12.2803671063997	1e-08	0.322107480862625
Female, mRNA	uORF	FBtr0074369_524	12.3802074893785	1e-08	0.319561185231884
Female, mRNA	uORF	FBtr0074372_322	9.26518754043811	1e-08	0.424859289892767
Female, mRNA	uORF	FBtr0074372_391	7.08866719149899	1e-08	0.553354160116357
Female, mRNA	uORF	FBtr0074372_397	7.08866719149899	1e-08	0.553354160116357
Female, mRNA	uORF	FBtr0074386_188	20.127821208538	1e-08	0.199006212333609
Female, mRNA	uORF	FBtr0074386_391	12.4600797957616	1e-08	0.317553529061493
Female, mRNA	uORF	FBtr0074386_45	7.66774141277637	0.343919748036469	0.512045220568177
Female, mRNA	uORF	FBtr0074412_151	24.760414978757	1e-08	0.162964003941341
Female, mRNA	uORF	FBtr0074412_326	57.6877732851847	0.0718455956847563	0.0735805660915295
Female, mRNA	uORF	FBtr0074412_64	7.84745410213831	1e-08	0.500464799241825
Female, mRNA	uORF	FBtr0074417_133	10.3035275234182	1e-08	0.382685630403266
Female, mRNA	uORF	FBtr0074417_27	5.29154029787953	1e-08	0.739123444538622
Female, mRNA	uORF	FBtr0074428_176	13.997621693636	1e-08	0.283371822365881
Female, mRNA	uORF	FBtr0074441_213	26.2580207234399	1e-08	0.154032605768877
Female, mRNA	uORF	FBtr0074465_50	7.56790102979751	1e-08	0.518716439538063
Female, mRNA	uORF	FBtr0074466_115	6.70927373617932	1e-08	0.584284991699231
Female, mRNA	uORF	FBtr0074469_168	6.88898642554127	1e-08	0.569208865550141
Female, mRNA	uORF	FBtr0074469_198	42.7117158383559	1e-08	0.0971477973119823
Female, mRNA	uORF	FBtr0074469_239	12.6597605617193	1e-08	0.3126452213894
Female, mRNA	uORF	FBtr0074469_68	3.59425378723892	1e-08	1.08514740487454
Female, mRNA	uORF	FBtr0074473_51	37.2404628511144	1e-08	0.110485055787674
Female, mRNA	uORF	FBtr0074477_417	1.4177334382998	1e-08	2.74130350997859
Female, mRNA	uORF	FBtr0074480_24	50.2396807149618	0.0282321605164282	0.0835450837001912
Female, mRNA	uORF	FBtr0074481_47	9.44490022980006	1e-08	0.416896431108036
Female, mRNA	uORF	FBtr0074486_15	27.036775710675	1e-08	0.149779307732241
Female, mRNA	uORF	FBtr0074487_355	57.3682840596524	1e-08	0.0739548855816275
Female, mRNA	uORF	FBtr0074505_284	2.07667996596027	1e-08	1.87348706111497
Female, mRNA	uORF	FBtr0074505_619	1.13818036595899	3.47389211208312	3.41304234546261
Female, mRNA	uORF	FBtr0074513_421	6.13019951490194	0.381580682434772	0.638876610273839
Female, mRNA	uORF	FBtr0074527_103	22.224469251094	0.0625055192527398	0.180832685005042
Female, mRNA	uORF	FBtr0074540_52	15.2156743659781	1e-08	0.261196881443808
Female, mRNA	uORF	FBtr0074555_104	30.7907741106801	1e-08	0.132294517073803
Female, mRNA	uORF	FBtr0074555_334	40.9345570213322	1e-08	0.101089020114346
Female, mRNA	uORF	FBtr0074575_500	8.86582600852267	0.380183914012636	0.443710301930693
Female, mRNA	uORF	FBtr0074601_66	36.920973625582	0.0409491506238042	0.111386024814277
Female, mRNA	uORF	FBtr0074610_630	16.6134397276821	0.0894967310060077	0.239756852458819
Female, mRNA	uORF	FBtr0074613_290	12.7596009446982	1e-08	0.310248676798331
Female, mRNA	uORF	FBtr0074613_35	20.0080127489633	0.155096454975563	0.200159741613147
Female, mRNA	uORF	FBtr0074613_371	21.0663208085392	1e-08	0.190424173172384
Female, mRNA	uORF	FBtr0074613_383	21.0663208085392	1e-08	0.190424173172384
Female, mRNA	uORF	FBtr0074613_479	25.3195211234386	1e-08	0.159506022020099
Female, mRNA	uORF	FBtr0074613_92	20.4872465872619	0.0625055192527397	0.195626573918121
Female, mRNA	uORF	FBtr0074617_143	22.1046607915194	1e-08	0.181778299435146
Female, mRNA	uORF	FBtr0074617_159	27.0168076340792	1e-08	0.149885303656174
Female, mRNA	uORF	FBtr0074617_355	12.5599201787405	1e-08	0.315079866848371
Female, mRNA	uORF	FBtr0074617_363	16.0543335830005	1e-08	0.247884863447158
Female, mRNA	uORF	FBtr0074622_160	307.208858425949	1e-08	0.0189882399273838
Female, mRNA	uORF	FBtr0074623_308	4.15335993192053	1e-08	0.939926941882882
Female, mRNA	uORF	FBtr0074623_425	3.87380685957973	1e-08	1.00729725976561
Female, mRNA	uORF	FBtr0074635_11	16.7332481872568	1e-08	0.238085802126065
Female, mRNA	uORF	FBtr0074635_22	18.989640842579	1e-08	0.210552421809866
Female, mRNA	uORF	FBtr0074643_64	15.5950678212978	1e-08	0.254997430589688
Female, mRNA	uORF	FBtr0074647_140	33.2668156085558	1e-08	0.122921747500902
Female, mRNA	uORF	FBtr0074655_113	32.2284756255757	1e-08	0.126676924757535
Female, mRNA	uORF	FBtr0074666_52	66.7133439064735	1e-08	0.0644872969998771
Female, mRNA	uORF	FBtr0074678_314	16.8131204936398	1e-08	0.236984999373213
Female, mRNA	uORF	FBtr0074683_72	3.59425378723892	1e-08	1.08514740487454
Female, mRNA	uORF	FBtr0074684_456	18.6501835404509	0.460214287192811	0.214268862051519
Female, mRNA	uORF	FBtr0074684_600	31.6494014042983	1e-08	0.128878182146239
Female, mRNA	uORF	FBtr0074684_623	15.4952274383189	1e-08	0.256599431929501
Female, mRNA	uORF	FBtr0074684_728	12.9592817106559	0.0954095476349995	0.305566367797598
Female, mRNA	uORF	FBtr0074684_844	9.84426176171549	0.33332281165343	0.400242085937357
Female, mRNA	uORF	FBtr0074687_10	29.4529129787634	0.0957843760772186	0.13801462251539
Female, mRNA	uORF	FBtr0074687_350	88.4186431660775	1e-08	0.050219691846885
Female, mRNA	uORF	FBtr0074687_450	41.7532481617588	1e-08	0.0992317221248646
Female, mRNA	uORF	FBtr0074687_474	32.2085075489799	1e-08	0.126751512545574
Female, mRNA	uORF	FBtr0074687_480	27.0168076340792	1e-08	0.149885303656174
Female, mRNA	uORF	FBtr0074687_83	103.354764459715	1e-08	0.0438823761284396
Female, mRNA	uORF	FBtr0074689_20	7.18850757447784	1e-08	0.545757113762669
Female, mRNA	uORF	FBtr0074690_62	11.3218994298026	0.237215617295028	0.348836848753573
Female, mRNA	uORF	FBtr0074691_20	9.06550677448039	1e-08	0.434077185646995
Female, mRNA	uORF	FBtr0074691_220	9.16534715745925	1e-08	0.429418031365991
Female, mRNA	uORF	FBtr0074691_271	17.6517797106623	0.0933183947755775	0.226028027175994
Female, mRNA	uORF	FBtr0074691_55	6.80911411915818	1e-08	0.575811118252773
Female, mRNA	uORF	FBtr0074692_5	4.25320031489939	1e-08	0.918012385093397
Female, mRNA	uORF	FBtr0074708_607	10.9624740510787	1e-08	0.360065374199566
Female, mRNA	uORF	FBtr0074721_272	13.2588028595925	0.672230163775326	0.298807341928318
Female, mRNA	uORF	FBtr0074721_320	8.90576216171422	0.962805187398183	0.441749120409259
Female, mRNA	uORF	FBtr0074721_349	9.18531523405502	0.557229799393426	0.428498354825306
Female, mRNA	uORF	FBtr0074721_361	8.04713486809603	0.401220572182445	0.488204303544777
Female, mRNA	uORF	FBtr0074721_414	8.32668794043684	0.145634847750125	0.472027505625075
Female, mRNA	uORF	FBtr0074721_650	14.8562489872542	0.219770582854466	0.267362124801703
Female, mRNA	uORF	FBtr0074737_1213	19.0894812255578	1e-08	0.209484505496272
Female, mRNA	uORF	FBtr0074737_1381	19.0894812255578	1e-08	0.209484505496272
Female, mRNA	uORF	FBtr0074737_1421	0.658946527660469	1e-08	5.89062454387121
Female, mRNA	uORF	FBtr0074737_1432	18.4305346978974	1e-08	0.216746567829859
Female, mRNA	uORF	FBtr0074737_1441	18.4305346978974	1e-08	0.216746567829859
Female, mRNA	uORF	FBtr0074737_1471	18.4305346978974	1e-08	0.216746567829859
Female, mRNA	uORF	FBtr0074737_845	1.31789305532094	6.39769230118467	2.948495683261
Female, mRNA	uORF	FBtr0074739_12	9.624612919162	0.182761828916339	0.409230940493689
Female, mRNA	uORF	FBtr0074739_18	9.624612919162	0.182761828916339	0.409230940493689
Female, mRNA	uORF	FBtr0074739_32	19.4489066042817	1e-08	0.205730790618225
Female, mRNA	uORF	FBtr0074739_7	11.9808459574631	0.296469916315189	0.33000099731792
Female, mRNA	uORF	FBtr0074739_82	20.2276615915168	1e-08	0.198055376254227
Female, mRNA	uORF	FBtr0074743_71	179.572912825776	0.00754312006335462	0.0279592283886244
Female, mRNA	uORF	FBtr0074746_141	5.49122106383724	0.366442060636051	0.712477749197247
Female, mRNA	uORF	FBtr0074756_250	22.6038627064137	0.0718389633046091	0.177904371060934
Female, mRNA	uORF	FBtr0074758_220	4.73243415319791	1e-08	0.825693847124526
Female, mRNA	uORF	FBtr0074758_407	4.91214684255986	1e-08	0.795718468180365
Female, mRNA	uORF	FBtr0074759_101	31.6893375574898	0.139229485934763	0.128723788498481
Female, mRNA	uORF	FBtr0074759_112	17.412162791513	0.253452533007751	0.229050887788726
Female, mRNA	uORF	FBtr0074760_43	14.0774940000191	1e-08	0.28180016279303
Female, mRNA	uORF	FBtr0074768_41	12.4600797957616	1e-08	0.317553529061493
Female, mRNA	uORF	FBtr0074773_209	67.0128650554101	1e-08	0.0642275213397948
Female, mRNA	uORF	FBtr0074773_242	45.0879169532527	1e-08	0.092363503253222
Female, mRNA	uORF	FBtr0074773_356	39.9960574213309	0.0361948643741421	0.103311657798214
Female, mRNA	uORF	FBtr0074775_149	2.93530725957845	1e-08	1.32732263761865
Female, mRNA	uORF	FBtr0074775_4	1.4177334382998	1e-08	2.74130350997859
Female, mRNA	uORF	FBtr0074776_130	12.5599201787405	1e-08	0.315079866848371
Female, mRNA	uORF	FBtr0074776_143	4.05351954894167	0.626377879011359	0.962921033489584
Female, mRNA	uORF	FBtr0074800_103	2.07667996596027	1e-08	1.87348706111497
Female, mRNA	uORF	FBtr0074800_296	3.31470071489812	0.419226743523692	1.17612889976088
Female, mRNA	uORF	FBtr0074804_223	25.2396488170555	1e-08	0.159990639739622
Female, mRNA	uORF	FBtr0074804_258	25.0399680510978	1e-08	0.161215710051335
Female, mRNA	uORF	FBtr0074804_277	16.8330885702356	1e-08	0.2367114309548
Female, mRNA	uORF	FBtr0074804_287	15.7947485872555	1e-08	0.25185418649438
Female, mRNA	uORF	FBtr0074804_299	12.859441327677	1e-08	0.307889345632589
Female, mRNA	uORF	FBtr0074804_313	19.7484277532183	1e-08	0.202707070173825
Female, mRNA	uORF	FBtr0074804_319	17.9513008595988	1e-08	0.222362934775685
Female, mRNA	uORF	FBtr0074804_348	80.0719871490449	0.0199162261475271	0.0547908886857788
Female, mRNA	uORF	FBtr0074804_725	11.90097365108	1e-08	0.332173038758639
Female, mRNA	uORF	FBtr0074804_877	17.1326097191722	0.368754143341282	0.232684427313121
Female, mRNA	uORF	FBtr0074805_154	17.3921947149172	1e-08	0.229306552616669
Female, mRNA	uORF	FBtr0074810_258	28.3546687659959	1e-08	0.143113657017188
Female, mRNA	uORF	FBtr0074825_353	9.54474061277892	1e-08	0.412602188341747
Female, mRNA	uORF	FBtr0074826_124	32.8075498468531	1e-08	0.124553374568189
Female, mRNA	uORF	FBtr0074837_70	33.1669752255769	1e-08	0.123272605191601
Female, mRNA	uORF	FBtr0074838_306	0.658946527660469	1e-08	5.89062454387121
Female, mRNA	uORF	FBtr0074839_470	93.6103430809781	0.0562326413470533	0.047787578794201
Female, mRNA	uORF	FBtr0074840_126	90.3355785192716	1e-08	0.0492891269833075
Female, mRNA	uORF	FBtr0074841_234	25.5192018893963	1e-08	0.158307749724564
Female, mRNA	uORF	FBtr0074841_272	15.3953870553401	1e-08	0.258222211496808
Female, mRNA	uORF	FBtr0074842_14	4.1733280085163	8.70106788675415	0.93546014705402
Female, mRNA	uORF	FBtr0074842_21	2.65575418723765	7.07012493173615	1.46637061814158
Female, mRNA	uORF	FBtr0074842_282	14.2572066893811	1e-08	0.278328313967708
Female, mRNA	uORF	FBtr0074842_356	29.3730406723803	1e-08	0.138372604296123
Female, mRNA	uORF	FBtr0074842_368	27.29636070642	1e-08	0.14841547283388
Female, mRNA	uORF	FBtr0074842_57	2.65575418723765	7.07012493173615	1.46637061814158
Female, mRNA	uORF	FBtr0074846_74	12.7596009446982	1e-08	0.310248676798331
Female, mRNA	uORF	FBtr0074847_1	22.0247884851363	1e-08	0.182414424464282
Female, mRNA	uORF	FBtr0074847_13	22.0247884851363	1e-08	0.182414424464282
Female, mRNA	uORF	FBtr0074864_159	4.63259377021906	1e-08	0.843351757134735
Female, mRNA	uORF	FBtr0074864_195	3.97364724255859	1e-08	0.982148253807951
Female, mRNA	uORF	FBtr0074864_222	3.59425378723892	1e-08	1.08514740487454
Female, mRNA	uORF	FBtr0074864_277	4.63259377021906	1e-08	0.843351757134735
Female, mRNA	uORF	FBtr0074879_1104	36.9409417021778	1e-08	0.111329257677973
Female, mRNA	uORF	FBtr0074879_577	0.758786910639328	1e-08	5.11638010686852
Female, mRNA	uORF	FBtr0074881_55	92.0927692596995	1e-08	0.0484701411244045
Female, mRNA	uORF	FBtr0074882_119	30.9904548766378	1e-08	0.131483127290149
Female, mRNA	uORF	FBtr0074882_152	13.4185474723586	1e-08	0.295325907175014
Female, mRNA	uORF	FBtr0074882_20	12.4001755659743	0.361321253208598	0.319056846483767
Female, mRNA	uORF	FBtr0074882_292	38.238866680903	0.060396765342492	0.107766564060862
Female, mRNA	uORF	FBtr0074882_81	18.6102473872593	1e-08	0.214715003766971
Female, mRNA	uORF	FBtr0074882_93	27.0168076340792	1e-08	0.149885303656174
Female, mRNA	uORF	FBtr0074891_115	27.3762330128031	0.0924097657594218	0.148001034758948
Female, mRNA	uORF	FBtr0074892_135	60.9226016936997	1e-08	0.0700116947583933
Female, mRNA	uORF	FBtr0074892_234	29.2732002894014	1e-08	0.138822828653713
Female, mRNA	uORF	FBtr0074892_249	23.7021069191811	1e-08	0.16995612745305
Female, mRNA	uORF	FBtr0074892_9	11.8011332681011	1e-08	0.334929436526049
Female, mRNA	uORF	FBtr0074901_213	34.7644213532387	1e-08	0.117900713977779
Female, mRNA	uORF	FBtr0074901_234	6.78914604256241	0.501718321696378	0.577485954416308
Female, mRNA	uORF	FBtr0074902_123	58.7460813447606	1e-08	0.0723697134734606
Female, mRNA	uORF	FBtr0074902_138	43.6302473617614	1e-08	0.0952366188980627
Female, mRNA	uORF	FBtr0074902_181	44.888236187295	1e-08	0.0927460507647986
Female, mRNA	uORF	FBtr0074902_226	30.6310294979139	1e-08	0.132951245597521
Female, mRNA	uORF	FBtr0074908_55	15.1158339829992	1e-08	0.262880039031608
Female, mRNA	uORF	FBtr0074908_77	9.54474061277892	1e-08	0.412602188341747
Female, mRNA	uORF	FBtr0074911_61	1.6972865106406	1e-08	2.29084334971284
Female, mRNA	uORF	FBtr0074917_136	1.79712689361946	1e-08	2.16392798709828
Female, mRNA	uORF	FBtr0074917_144	4.15335993192053	1e-08	0.939926941882882
Female, mRNA	uORF	FBtr0074917_202	5.77077413617805	1e-08	0.678271683551398
Female, mRNA	uORF	FBtr0074917_329	26.8370949447173	1e-08	0.150846364912906
Female, mRNA	uORF	FBtr0074917_339	34.8642617362175	1e-08	0.117581315663555
Female, mRNA	uORF	FBtr0074917_350	22.8634477021587	1e-08	0.175956783175054
Female, mRNA	uORF	FBtr0074920_164	45.8267357872963	1e-08	0.0909770643938365
Female, mRNA	uORF	FBtr0074921_373	73.5424261022275	1e-08	0.059090283090731
Female, mRNA	uORF	FBtr0074921_401	68.510470800093	1e-08	0.0629627144608456
Female, mRNA	uORF	FBtr0074924_58	17.7516200936411	1e-08	0.224792587330521
Female, mRNA	uORF	FBtr0074924_78	29.7724022042957	1e-08	0.136601902999741
Female, mRNA	uORF	FBtr0074924_88	39.0176216681381	1e-08	0.105742720706209
Female, mRNA	uORF	FBtr0074938_12	18.3306943149185	1e-08	0.217892427008394
Female, mRNA	uORF	FBtr0074945_142	5.01198722553872	1e-08	0.779994331815234
Female, mRNA	uORF	FBtr0074945_228	4.83227453617677	0.971890565367099	0.808765602817217
Female, mRNA	uORF	FBtr0074949_82	1.03833998298013	1e-08	3.74060729957914
Female, mRNA	uORF	FBtr0074963_154	4.91214684255986	1e-08	0.795718468180365
Female, mRNA	uORF	FBtr0074965_314	9.16534715745925	1e-08	0.429418031365991
Female, mRNA	uORF	FBtr0074971_8	9.92413406809858	1e-08	0.397072063697626
Female, mRNA	uORF	FBtr0074973_243	9.92413406809858	1e-08	0.397072063697626
Female, mRNA	uORF	FBtr0074976_103	13.7979409276783	1e-08	0.287380577788676
Female, mRNA	uORF	FBtr0074976_160	13.4185474723586	1e-08	0.295325907175014
Female, mRNA	uORF	FBtr0074976_301	12.7596009446982	1e-08	0.310248676798331
Female, mRNA	uORF	FBtr0074976_442	10.583080595759	1e-08	0.37274513359471
Female, mRNA	uORF	FBtr0074976_47	1.79712689361946	1e-08	2.16392798709828
Female, mRNA	uORF	FBtr0074976_484	10.583080595759	1e-08	0.37274513359471
Female, mRNA	uORF	FBtr0074976_535	10.583080595759	1e-08	0.37274513359471
Female, mRNA	uORF	FBtr0074976_572	2.07667996596027	1e-08	1.87348706111497
Female, mRNA	uORF	FBtr0074976_603	0.758786910639328	1e-08	5.11638010686852
Female, mRNA	uORF	FBtr0074976_734	1.6972865106406	1e-08	2.29084334971284
Female, mRNA	uORF	FBtr0074976_82	14.177334382998	1e-08	0.279860491383578
Female, mRNA	uORF	FBtr0074976_869	1.79712689361946	1e-08	2.16392798709828
Female, mRNA	uORF	FBtr0074976_889	4.35304069787825	1e-08	0.897103083202511
Female, mRNA	uORF	FBtr0074976_910	3.59425378723892	1e-08	1.08514740487454
Female, mRNA	uORF	FBtr0074976_913	3.59425378723892	1e-08	1.08514740487454
Female, mRNA	uORF	FBtr0074989_151	104.193423676737	1e-08	0.0435804111521918
Female, mRNA	uORF	FBtr0074990_225	9.44490022980006	1e-08	0.416896431108036
Female, mRNA	uORF	FBtr0074990_271	50.4393614809196	1e-08	0.0832395482249363
Female, mRNA	uORF	FBtr0074990_69	29.9321468170619	0.0409491506238042	0.135906852537571
Female, mRNA	uORF	FBtr0074991_19	21.266001574497	1e-08	0.188695935139318
Female, mRNA	uORF	FBtr0074991_220	119.269321506545	1e-08	0.0388765338177615
Female, mRNA	uORF	FBtr0074991_296	97.5440541703452	1e-08	0.0461171818729624
Female, mRNA	uORF	FBtr0074991_94	197.424373302396	1e-08	0.0260068049305869
Female, mRNA	uORF	FBtr0075018_50	35.2236871149414	1e-08	0.116446473898118
Female, mRNA	uORF	FBtr0075021_57	18.5104070042805	1e-08	0.215838780364146
Female, mRNA	uORF	FBtr0075023_105	4.25320031489939	1e-08	0.918012385093397
Female, mRNA	uORF	FBtr0075023_143	2.27636073191798	6.47259475960835	1.70970458405671
Female, mRNA	uORF	FBtr0075023_152	2.27636073191798	6.47259475960835	1.70970458405671
Female, mRNA	uORF	FBtr0075023_91	4.91214684255986	1e-08	0.795718468180365
Female, mRNA	uORF	FBtr0075023_95	6.42972066383852	1e-08	0.60941186861438
Female, mRNA	uORF	FBtr0075025_169	62.6598243575319	1e-08	0.0682471619752955
Female, mRNA	uORF	FBtr0075026_26	6.98882680852013	1e-08	0.561168264937294
Female, mRNA	uORF	FBtr0075028_211	10.8626336680999	1e-08	0.363316280004242
Female, mRNA	uORF	FBtr0075028_252	10.2036871404394	1e-08	0.386367810518261
Female, mRNA	uORF	FBtr0075028_261	10.2036871404394	1e-08	0.386367810518261
Female, mRNA	uORF	FBtr0075033_5	30.9105825702547	1e-08	0.131806425234954
Female, mRNA	uORF	FBtr0075036_128	27.6957222383355	1e-08	0.146367186601968
Female, mRNA	uORF	FBtr0075036_41	59.5448044085915	1e-08	0.0714843628252692
Female, mRNA	uORF	FBtr0075036_75	21.6653631064124	0.171727067490589	0.18533502983999
Female, mRNA	uORF	FBtr0075042_144	58.6861771149733	1e-08	0.072437086277975
Female, mRNA	uORF	FBtr0075043_240	39.8363128085647	0.107772997739543	0.10370040901685
Female, mRNA	uORF	FBtr0075054_29	17.4520989447045	0.325480413073204	0.22854131326896
Female, mRNA	uORF	FBtr0075056_8	36.9409417021778	1e-08	0.111329257677973
Female, mRNA	uORF	FBtr0075057_123	9.54474061277892	1e-08	0.412602188341747
Female, mRNA	uORF	FBtr0075057_41	29.8722425872746	1e-08	0.136166625324778
Female, mRNA	uORF	FBtr0075057_72	31.4497206383406	1e-08	0.129656032047797
Female, mRNA	uORF	FBtr0075062_41	6.60943335320046	1e-08	0.593014873406911
Female, mRNA	uORF	FBtr0075063_49	122.084820306549	1e-08	0.0381268005376598
Female, mRNA	uORF	FBtr0075064_165	18.6302154638551	1e-08	0.214491693819365
Female, mRNA	uORF	FBtr0075075_56	25.1398084340767	1e-08	0.16060074226976
Female, mRNA	uORF	FBtr0075075_59	25.1398084340767	1e-08	0.16060074226976
Female, mRNA	uORF	FBtr0075078_197	13.6981005446994	1e-08	0.289428783001051
Female, mRNA	uORF	FBtr0075078_67	9.44490022980006	1e-08	0.416896431108036
Female, mRNA	uORF	FBtr0075081_115	14.8362809106584	1e-08	0.267713397079161
Female, mRNA	uORF	FBtr0075081_85	15.5950678212978	1e-08	0.254997430589688
Female, mRNA	uORF	FBtr0075084_141	5.11182760851758	0.274647411481606	0.764884419526866
Female, mRNA	uORF	FBtr0075084_276	3.97364724255859	1e-08	0.982148253807951
Female, mRNA	uORF	FBtr0075084_290	11.9209417276758	0.141034376559708	0.331627299703182
Female, mRNA	uORF	FBtr0075084_296	11.5415482723561	0.117876863479359	0.342319253101098
Female, mRNA	uORF	FBtr0075084_373	4.73243415319791	1e-08	0.825693847124526
Female, mRNA	uORF	FBtr0075084_429	17.8714285532158	1e-08	0.223328280528199
Female, mRNA	uORF	FBtr0075084_678	10.9624740510787	1e-08	0.360065374199566
Female, mRNA	uORF	FBtr0075084_707	8.98563446809731	1e-08	0.437879055540295
Female, mRNA	uORF	FBtr0075084_72	4.5327533872402	1e-08	0.861787548643192
Female, mRNA	uORF	FBtr0075084_756	8.68611331916073	1e-08	0.452758787708898
Female, mRNA	uORF	FBtr0075084_90	5.39138068085838	1e-08	0.725553877466626
Female, mRNA	uORF	FBtr0075086_1134	53.1350518213487	0.0299101095065975	0.0793395790582664
Female, mRNA	uORF	FBtr0075086_1148	47.0847246128299	0.0291165116651427	0.0887164854159691
Female, mRNA	uORF	FBtr0075086_1196	18.9097685361959	1e-08	0.211414874182238
Female, mRNA	uORF	FBtr0075086_186	31.7093056340856	0.389690623506975	0.128646737512431
Female, mRNA	uORF	FBtr0075086_222	24.2212769106712	0.198553695530488	0.166449679040141
Female, mRNA	uORF	FBtr0075086_452	50.6190741702815	0.221906793374737	0.0829666273057381
Female, mRNA	uORF	FBtr0075086_464	44.4689065787838	0.217807506363003	0.093560583225685
Female, mRNA	uORF	FBtr0075086_468	27.3362968596116	0.115935472945208	0.148207951065899
Female, mRNA	uORF	FBtr0075086_633	7.18850757447784	1e-08	0.545757113762669
Female, mRNA	uORF	FBtr0075086_643	6.42972066383852	1e-08	0.60941186861438
Female, mRNA	uORF	FBtr0075086_695	36.5016440170708	0.0568913814335197	0.11259248173191
Female, mRNA	uORF	FBtr0075086_733	55.7109337022033	0.123265007230019	0.0759655698910393
Female, mRNA	uORF	FBtr0075086_786	58.0272305873128	1e-08	0.0731873680053311
Female, mRNA	uORF	FBtr0075086_846	30.5112210383393	1e-08	0.13344830484993
Female, mRNA	uORF	FBtr0075086_904	79.6326894639379	0.100607479618981	0.0550580224502647
Female, mRNA	uORF	FBtr0075087_351	6.2300398978808	1e-08	0.628740235472187
Female, mRNA	uORF	FBtr0075087_567	1.13818036595899	3.47389211208312	3.41304234546261
Female, mRNA	uORF	FBtr0075088_16	6.05032720851885	1e-08	0.647226574466882
Female, mRNA	uORF	FBtr0075095_72	7.2883479574567	0.283284453693033	0.538368205665246
Female, mRNA	uORF	FBtr0075096_36	9.74442137873663	0.117876863479359	0.404277693143162
Female, mRNA	uORF	FBtr0075122_60	7.08866719149899	1e-08	0.553354160116357
Female, mRNA	uORF	FBtr0075125_152	7.84745410213831	1e-08	0.500464799241825
Female, mRNA	uORF	FBtr0075125_234	3.3945730212812	0.419226743523692	1.14860508618182
Female, mRNA	uORF	FBtr0075126_127	3.49441340426006	1e-08	1.11596970722379
Female, mRNA	uORF	FBtr0075126_139	6.5095929702216	0.22229964825262	0.602012542897036
Female, mRNA	uORF	FBtr0075126_166	5.09185953192181	0.467177040759917	0.767858998338145
Female, mRNA	uORF	FBtr0075136_173	18.0311731659819	0.0625055192527398	0.221406141366494
Female, mRNA	uORF	FBtr0075136_28	45.3674700255935	1e-08	0.0918335941297915
Female, mRNA	uORF	FBtr0075137_590	14.7364405276796	1e-08	0.26948403782732
Female, mRNA	uORF	FBtr0075137_632	9.44490022980006	1e-08	0.416896431108036
Female, mRNA	uORF	FBtr0075140_69	0.758786910639328	1e-08	5.11638010686852
Female, mRNA	uORF	FBtr0075142_158	3.21486033191926	1e-08	1.21245691457796
Female, mRNA	uORF	FBtr0075144_13	8.12700717447912	1e-08	0.483468800047047
Female, mRNA	uORF	FBtr0075151_154	41.1941420170772	1e-08	0.100492127934498
Female, mRNA	uORF	FBtr0075151_263	16.0743016595963	1e-08	0.247584841036231
Female, mRNA	uORF	FBtr0075151_273	21.6453950298166	1e-08	0.18550012966212
Female, mRNA	uORF	FBtr0075151_283	29.2931683659972	1e-08	0.138732538261073
Female, mRNA	uORF	FBtr0075151_289	28.9137749106776	1e-08	0.140469381214523
Female, mRNA	uORF	FBtr0075151_293	62.6797924341277	0.0217137430293752	0.0682274485827105
Female, mRNA	uORF	FBtr0075151_300	29.2931683659972	1e-08	0.138732538261073
Female, mRNA	uORF	FBtr0075151_312	24.5607342127993	1e-08	0.164237151756711
Female, mRNA	uORF	FBtr0075151_471	12.4800478723574	1e-08	0.317055630331236
Female, mRNA	uORF	FBtr0075151_583	51.1382441617716	1e-08	0.0821889643143175
Female, mRNA	uORF	FBtr0075151_654	24.9600957447147	1e-08	0.161711226491017
Female, mRNA	uORF	FBtr0075151_679	31.4896567915321	0.051428254800864	0.129499672872912
Female, mRNA	uORF	FBtr0075152_72	6.90895450213704	0.21705911234626	0.567582154443496
Female, mRNA	uORF	FBtr0075153_205	11.2420271234195	1e-08	0.35127002833512
Female, mRNA	uORF	FBtr0075153_383	13.9776536170403	1e-08	0.283767543794046
Female, mRNA	uORF	FBtr0075153_387	22.484054246839	1e-08	0.178818425492959
Female, mRNA	uORF	FBtr0075153_566	8.40656024681992	1e-08	0.467603176095628
Female, mRNA	uORF	FBtr0075153_889	26.0184038042906	0.193624804844459	0.155392536235045
Female, mRNA	uORF	FBtr0075159_146	8.50640062979878	1e-08	0.462189603872097
Female, mRNA	uORF	FBtr0075160_37	35.70292095324	1e-08	0.114968894686745
Female, mRNA	uORF	FBtr0075161_94	25.9784676510991	1e-08	0.155621630337403
Female, mRNA	uORF	FBtr0075182_134	19.0096089191747	0.0625055192527398	0.21033794113848
Female, mRNA	uORF	FBtr0075182_151	26.9369353276962	1e-08	0.150310858825945
Female, mRNA	uORF	FBtr0075182_413	12.6597605617193	1e-08	0.3126452213894
Female, mRNA	uORF	FBtr0075197_368	7.94729448511717	1e-08	0.494257538229375
Female, mRNA	uORF	FBtr0075202_1070	4.91214684255986	1e-08	0.795718468180365
Female, mRNA	uORF	FBtr0075202_1122	2.45607342127993	1e-08	1.58507011370993
Female, mRNA	uORF	FBtr0075202_1149	3.01517956596154	1.01818987045917	1.29233043059963
Female, mRNA	uORF	FBtr0075202_1540	7.84745410213831	1e-08	0.500464799241825
Female, mRNA	uORF	FBtr0075202_1631	3.21486033191926	1e-08	1.21245691457796
Female, mRNA	uORF	FBtr0075202_334	1.4177334382998	1e-08	2.74130350997859
Female, mRNA	uORF	FBtr0075202_406	1.4177334382998	1e-08	2.74130350997859
Female, mRNA	uORF	FBtr0075202_415	1.4177334382998	1e-08	2.74130350997859
Female, mRNA	uORF	FBtr0075202_607	3.41454109787698	8.00476373927119	1.14192533025474
Female, mRNA	uORF	FBtr0075202_637	1.89696727659832	5.70249129438276	2.05037213633789
Female, mRNA	uORF	FBtr0075202_673	1.89696727659832	5.70249129438276	2.05037213633789
Female, mRNA	uORF	FBtr0075202_821	8.96566639150153	1e-08	0.438840107283924
Female, mRNA	uORF	FBtr0075202_850	10.4832402127802	1e-08	0.376234450841795
Female, mRNA	uORF	FBtr0075202_86	2.45607342127993	1e-08	1.58507011370993
Female, mRNA	uORF	FBtr0075202_881	5.95048682553999	1e-08	0.657979254866481
Female, mRNA	uORF	FBtr0075202_896	5.19169991490067	1e-08	0.753214918036465
Female, mRNA	uORF	FBtr0075202_911	3.01517956596154	1.01818987045917	1.29233043059963
Female, mRNA	uORF	FBtr0075205_121	104.972178663972	1e-08	0.0433043354528283
Female, mRNA	uORF	FBtr0075205_158	11.8211013446969	1e-08	0.334374432110719
Female, mRNA	uORF	FBtr0075205_418	67.6318754298791	1e-08	0.063697943052414
Female, mRNA	uORF	FBtr0075205_629	23.9017876851388	1e-08	0.168589466594218
Female, mRNA	uORF	FBtr0075205_69	25.1198403574809	1e-08	0.160723344749585
Female, mRNA	uORF	FBtr0075205_81	19.6485873702394	1e-08	0.20370473403319
Female, mRNA	uORF	FBtr0075208_44	24.4608938298204	1e-08	0.16488152044694
Female, mRNA	uORF	FBtr0075208_77	19.7484277532183	1e-08	0.202707070173825
Female, mRNA	uORF	FBtr0075220_56	50.7987868596434	0.0559079496159535	0.0826956374307796
Female, mRNA	uORF	FBtr0075222_238	170.4874379747	1e-08	0.0291099129295838
Female, mRNA	uORF	FBtr0075228_130	60.3634955490181	1e-08	0.0706011940700085
Female, mRNA	uORF	FBtr0075228_15	53.8738706553923	1e-08	0.0783388407383715
Female, mRNA	uORF	FBtr0075228_29	24.8402872851401	1e-08	0.162460476027224
Female, mRNA	uORF	FBtr0075228_72	40.7548443319702	0.0485189830265241	0.101506707413303
Female, mRNA	uORF	FBtr0075229_29	11.0623144340576	1e-08	0.356873149005082
Female, mRNA	uORF	FBtr0075229_64	13.1389944000178	1e-08	0.301473972803189
Female, mRNA	uORF	FBtr0075232_127	36.841101319199	1e-08	0.111613708721407
Female, mRNA	uORF	FBtr0075232_153	24.760414978757	1e-08	0.162964003941341
Female, mRNA	uORF	FBtr0075232_159	21.5455546468378	1e-08	0.186330219129272
Female, mRNA	uORF	FBtr0075233_198	2.07667996596027	1e-08	1.87348706111497
Female, mRNA	uORF	FBtr0075233_228	1.03833998298013	1e-08	3.74060729957914
Female, mRNA	uORF	FBtr0075233_514	20.4073742808788	1e-08	0.196367316584529
Female, mRNA	uORF	FBtr0075275_107	19.3690342978986	1e-08	0.20655291007376
Female, mRNA	uORF	FBtr0075275_196	12.2004948000166	1e-08	0.324174522814912
Female, mRNA	uORF	FBtr0075275_57	4.91214684255986	1e-08	0.795718468180365
Female, mRNA	uORF	FBtr0075279_145	21.9249481021574	1e-08	0.183216098425182
Female, mRNA	uORF	FBtr0075279_164	24.4608938298204	1e-08	0.16488152044694
Female, mRNA	uORF	FBtr0075295_95	45.2476615660189	1e-08	0.0920598962608039
Female, mRNA	uORF	FBtr0075309_9	0.658946527660469	1e-08	5.89062454387121
[truncated: 137,918 more rows]
