# Supplementary material for: Genome-wide maps of ribosomal occupancy provide insights into adaptive evolution and regulatory roles of uORFs during Drosophila development
Source: PLoS Biol. 2018 Jul 20;16(7):e2003903. doi: 10.1371/journal.pbio.2003903 (PMC6070289; doi:10.1371/journal.pbio.2003903)
Supplement: S7 Data — (ZIP) [file pbio.2003903.s073.csv.zip › S7Data.csv]

Sample	Feature_name	TE	Group
Mature oocytes	FBgn0000008	0.139912609975937	CDS (NCEG)
Mature oocytes	FBgn0000017	0.222083327189226	CDS (CEG)
Mature oocytes	FBgn0000018	0.0979641010728628	CDS (CEG)
Mature oocytes	FBgn0000032	1.27861919484851	CDS (CEG)
Mature oocytes	FBgn0000042	3.78357228517756	CDS (CEG)
Mature oocytes	FBgn0000043	9.19469260349003	CDS (CEG)
Mature oocytes	FBgn0000052	0.475832067158665	CDS (CEG)
Mature oocytes	FBgn0000053	0.922764898381203	CDS (CEG)
Mature oocytes	FBgn0000054	1.48926545683983	CDS (CEG)
Mature oocytes	FBgn0000055	1.04081879614368	CDS (CEG)
Mature oocytes	FBgn0000057	0.160307101214997	CDS (CEG)
Mature oocytes	FBgn0000063	1.14018032325175	CDS (NCEG)
Mature oocytes	FBgn0000064	3.53047396584	CDS (CEG)
Mature oocytes	FBgn0000077	0.305157404233272	CDS (CEG)
Mature oocytes	FBgn0000083	4.48921768688238	CDS (CEG)
Mature oocytes	FBgn0000084	4.51909646986404	CDS (CEG)
Mature oocytes	FBgn0000097	0.535967569071001	CDS (CEG)
Mature oocytes	FBgn0000100	0.161050108139082	CDS (CEG)
Mature oocytes	FBgn0000109	1.09502627604334	CDS (CEG)
Mature oocytes	FBgn0000114	0.107604347016292	CDS (NCEG)
Mature oocytes	FBgn0000115	1.86683878962843	CDS (CEG)
Mature oocytes	FBgn0000116	0.710778907568977	CDS (CEG)
Mature oocytes	FBgn0000117	0.708143476760308	CDS (CEG)
Mature oocytes	FBgn0000119	0.320745173163186	CDS (CEG)
Mature oocytes	FBgn0000139	1.61734723039707	CDS (CEG)
Mature oocytes	FBgn0000140	0.957752322624908	CDS (NCEG)
Mature oocytes	FBgn0000146	1.35099827491107	CDS (NCEG)
Mature oocytes	FBgn0000147	1.80285229387632	CDS (CEG)
Mature oocytes	FBgn0000150	2.77844396239168	CDS (CEG)
Mature oocytes	FBgn0000152	1.60864966499817	CDS (CEG)
Mature oocytes	FBgn0000158	0.804144885657792	CDS (NCEG)
Mature oocytes	FBgn0000163	0.315379009651991	CDS (CEG)
Mature oocytes	FBgn0000166	0.0316307212690163	CDS (NCEG)
Mature oocytes	FBgn0000173	3.14030919407321	CDS (CEG)
Mature oocytes	FBgn0000181	1.1275321877212	CDS (CEG)
Mature oocytes	FBgn0000182	0.407312839890411	CDS (NCEG)
Mature oocytes	FBgn0000183	0.657485881719739	CDS (CEG)
Mature oocytes	FBgn0000212	0.517525163027211	CDS (CEG)
Mature oocytes	FBgn0000221	0.640913390757653	CDS (CEG)
Mature oocytes	FBgn0000228	0.131458495714164	CDS (CEG)
Mature oocytes	FBgn0000229	0.974662426834158	CDS (CEG)
Mature oocytes	FBgn0000239	0.345999189293624	CDS (CEG)
Mature oocytes	FBgn0000244	6.59681696110324	CDS (CEG)
Mature oocytes	FBgn0000246	0.513267568698792	CDS (CEG)
Mature oocytes	FBgn0000247	0.676019420150753	CDS (CEG)
Mature oocytes	FBgn0000250	0.810256488629586	CDS (CEG)
Mature oocytes	FBgn0000251	0.447256797514466	CDS (NCEG)
Mature oocytes	FBgn0000253	4.7558139270827	CDS (CEG)
Mature oocytes	FBgn0000256	0.546790837509348	CDS (CEG)
Mature oocytes	FBgn0000257	0.25373355615933	CDS (CEG)
Mature oocytes	FBgn0000259	2.18363103300266	CDS (CEG)
Mature oocytes	FBgn0000261	8.97251444096766	CDS (CEG)
Mature oocytes	FBgn0000273	2.16356010554354	CDS (CEG)
Mature oocytes	FBgn0000276	6.88470390889784	CDS (NCEG)
Mature oocytes	FBgn0000283	0.0838136998313357	CDS (CEG)
Mature oocytes	FBgn0000286	0.135813170596345	CDS (CEG)
Mature oocytes	FBgn0000289	0.69912662838818	CDS (CEG)
Mature oocytes	FBgn0000307	0.562914350757501	CDS (CEG)
Mature oocytes	FBgn0000308	2.35214258367902	CDS (CEG)
Mature oocytes	FBgn0000316	0.558056053243198	CDS (CEG)
Mature oocytes	FBgn0000317	0.0824357587299942	CDS (CEG)
Mature oocytes	FBgn0000318	1.36169157330413	CDS (CEG)
Mature oocytes	FBgn0000319	2.50633330027402	CDS (CEG)
Mature oocytes	FBgn0000326	1.0244781201175	CDS (CEG)
Mature oocytes	FBgn0000330	1.93473812991728	CDS (CEG)
Mature oocytes	FBgn0000339	1.8220311494453	CDS (CEG)
Mature oocytes	FBgn0000346	1.44631167163376	CDS (CEG)
Mature oocytes	FBgn0000351	1.29450598756052	CDS (NCEG)
Mature oocytes	FBgn0000352	0.298369666636665	CDS (CEG)
Mature oocytes	FBgn0000355	13.1030964847064	CDS (NCEG)
Mature oocytes	FBgn0000356	16.3567112600482	CDS (NCEG)
Mature oocytes	FBgn0000357	20.5264771405359	CDS (NCEG)
Mature oocytes	FBgn0000358	31.5593793886097	CDS (NCEG)
Mature oocytes	FBgn0000359	29.3691110716068	CDS (NCEG)
Mature oocytes	FBgn0000360	118.864129154031	CDS (NCEG)
Mature oocytes	FBgn0000370	1.26392787169645	CDS (CEG)
Mature oocytes	FBgn0000376	0.104085585120542	CDS (CEG)
Mature oocytes	FBgn0000377	0.971438966906344	CDS (CEG)
Mature oocytes	FBgn0000382	1.51399978350367	CDS (CEG)
Mature oocytes	FBgn0000384	0.130928127249634	CDS (CEG)
Mature oocytes	FBgn0000392	3.67936609167063	CDS (CEG)
Mature oocytes	FBgn0000394	0.829109517117577	CDS (CEG)
Mature oocytes	FBgn0000404	0.133291810638718	CDS (NCEG)
Mature oocytes	FBgn0000405	0.596056657282251	CDS (NCEG)
Mature oocytes	FBgn0000409	0.979553665783958	CDS (CEG)
Mature oocytes	FBgn0000412	0.595912543216751	CDS (CEG)
Mature oocytes	FBgn0000414	0.0244794157950699	CDS (CEG)
Mature oocytes	FBgn0000416	7.06948298181571	CDS (CEG)
Mature oocytes	FBgn0000426	1.3904964850353	CDS (CEG)
Mature oocytes	FBgn0000427	22.8053397313157	CDS (NCEG)
Mature oocytes	FBgn0000447	1.43864637109626	CDS (CEG)
Mature oocytes	FBgn0000454	8.1641726417791	CDS (CEG)
Mature oocytes	FBgn0000455	1.02345631663049	CDS (CEG)
Mature oocytes	FBgn0000463	0.197404398265169	CDS (NCEG)
Mature oocytes	FBgn0000464	0.400627903917386	CDS (CEG)
Mature oocytes	FBgn0000479	0.0824878014322869	CDS (CEG)
Mature oocytes	FBgn0000482	0.726751030349174	CDS (CEG)
Mature oocytes	FBgn0000489	10.3239814169366	CDS (NCEG)
Mature oocytes	FBgn0000499	0.324440034137602	CDS (CEG)
Mature oocytes	FBgn0000520	0.27829548496066	CDS (CEG)
Mature oocytes	FBgn0000524	0.064091651343804	CDS (CEG)
Mature oocytes	FBgn0000533	0.144116744710122	CDS (NCEG)
Mature oocytes	FBgn0000536	0.602290146233366	CDS (CEG)
Mature oocytes	FBgn0000541	0.426291584248894	CDS (CEG)
Mature oocytes	FBgn0000543	1.22900844585207	CDS (CEG)
Mature oocytes	FBgn0000546	0.324311706247434	CDS (CEG)
Mature oocytes	FBgn0000547	1.06573970709321	CDS (NCEG)
Mature oocytes	FBgn0000556	0.868029726753976	CDS (CEG)
Mature oocytes	FBgn0000559	0.398707607229995	CDS (CEG)
Mature oocytes	FBgn0000562	1.05106511145303	CDS (CEG)
Mature oocytes	FBgn0000565	0.629739635815202	CDS (CEG)
Mature oocytes	FBgn0000566	1.43526000673172	CDS (CEG)
Mature oocytes	FBgn0000568	1.55890352902733	CDS (CEG)
Mature oocytes	FBgn0000575	4.44611880506721	CDS (CEG)
Mature oocytes	FBgn0000578	0.466813030982506	CDS (CEG)
Mature oocytes	FBgn0000579	2.31285038536048	CDS (CEG)
Mature oocytes	FBgn0000581	0.0569917529153116	CDS (CEG)
Mature oocytes	FBgn0000588	0.19611444733582	CDS (CEG)
Mature oocytes	FBgn0000611	1.39727034422127	CDS (CEG)
Mature oocytes	FBgn0000615	0.162164296320805	CDS (CEG)
Mature oocytes	FBgn0000617	1.58597117807609	CDS (CEG)
Mature oocytes	FBgn0000618	3.78465709719973	CDS (CEG)
Mature oocytes	FBgn0000629	1.13103484964891	CDS (CEG)
Mature oocytes	FBgn0000636	45.6921633682372	CDS (CEG)
Mature oocytes	FBgn0000662	0.649698799211973	CDS (CEG)
Mature oocytes	FBgn0000667	0.437516851988577	CDS (CEG)
Mature oocytes	FBgn0000709	0.122695503291583	CDS (CEG)
Mature oocytes	FBgn0000711	3.89822577909586	CDS (CEG)
Mature oocytes	FBgn0000719	0.974850679091166	CDS (CEG)
Mature oocytes	FBgn0000721	0.505808676709634	CDS (CEG)
Mature oocytes	FBgn0000808	0.112123714261276	CDS (NCEG)
Mature oocytes	FBgn0000810	0.513942455047716	CDS (CEG)
Mature oocytes	FBgn0000826	0.341064778075955	CDS (NCEG)
Mature oocytes	FBgn0000927	1.02122481239621	CDS (NCEG)
Mature oocytes	FBgn0000996	2.60938749541424	CDS (CEG)
Mature oocytes	FBgn0001078	0.15922202706905	CDS (CEG)
Mature oocytes	FBgn0001079	0.207621546906443	CDS (CEG)
Mature oocytes	FBgn0001084	0.0916945539015632	CDS (CEG)
Mature oocytes	FBgn0001085	0.216520037111592	CDS (CEG)
Mature oocytes	FBgn0001086	3.47555245792141	CDS (NCEG)
Mature oocytes	FBgn0001087	0.313632380708223	CDS (CEG)
Mature oocytes	FBgn0001091	2.49816916662761	CDS (CEG)
Mature oocytes	FBgn0001092	3.54045786429912	CDS (CEG)
Mature oocytes	FBgn0001098	0.856076159868071	CDS (CEG)
Mature oocytes	FBgn0001099	1.02714032980363	CDS (CEG)
Mature oocytes	FBgn0001104	0.332060103328987	CDS (CEG)
Mature oocytes	FBgn0001105	1.22595370567751	CDS (CEG)
Mature oocytes	FBgn0001108	0.927189358742192	CDS (CEG)
Mature oocytes	FBgn0001120	1.71891903018411	CDS (NCEG)
Mature oocytes	FBgn0001122	0.343722538124162	CDS (CEG)
Mature oocytes	FBgn0001123	3.74983627674875	CDS (CEG)
Mature oocytes	FBgn0001124	0.998282010912963	CDS (CEG)
Mature oocytes	FBgn0001125	2.18555691598578	CDS (CEG)
Mature oocytes	FBgn0001128	0.656975180929433	CDS (CEG)
Mature oocytes	FBgn0001133	0.653366126246235	CDS (CEG)
Mature oocytes	FBgn0001137	0.0446386146646141	CDS (CEG)
Mature oocytes	FBgn0001139	0.345735249963562	CDS (CEG)
Mature oocytes	FBgn0001142	0.691629787932531	CDS (CEG)
Mature oocytes	FBgn0001149	2.89860894340199	CDS (CEG)
Mature oocytes	FBgn0001168	11.9498743676033	CDS (CEG)
Mature oocytes	FBgn0001169	0.211496884282726	CDS (CEG)
Mature oocytes	FBgn0001179	1.37244636264554	CDS (CEG)
Mature oocytes	FBgn0001180	0.157591523020942	CDS (NCEG)
Mature oocytes	FBgn0001185	0.0526756401843321	CDS (CEG)
Mature oocytes	FBgn0001186	0.954956143459381	CDS (CEG)
Mature oocytes	FBgn0001189	0.808121809658276	CDS (CEG)
Mature oocytes	FBgn0001197	2.17537583952891	CDS (CEG)
Mature oocytes	FBgn0001202	0.367074804137207	CDS (CEG)
Mature oocytes	FBgn0001206	0.326037612665037	CDS (CEG)
Mature oocytes	FBgn0001215	0.25450349112158	CDS (CEG)
Mature oocytes	FBgn0001218	5.48703628718451	CDS (CEG)
Mature oocytes	FBgn0001220	0.62914851661478	CDS (CEG)
Mature oocytes	FBgn0001222	0.510779141391418	CDS (CEG)
Mature oocytes	FBgn0001223	1.11904901014936	CDS (CEG)
Mature oocytes	FBgn0001224	6.36551504088604	CDS (CEG)
Mature oocytes	FBgn0001225	5.89561465351419	CDS (CEG)
Mature oocytes	FBgn0001226	5.01811712340144	CDS (CEG)
Mature oocytes	FBgn0001228	0	CDS (NCEG)
Mature oocytes	FBgn0001230	1.40235079877678	CDS (CEG)
Mature oocytes	FBgn0001233	2.56295383506649	CDS (CEG)
Mature oocytes	FBgn0001247	1.74742940766208	CDS (CEG)
Mature oocytes	FBgn0001248	2.94003464204634	CDS (CEG)
Mature oocytes	FBgn0001255	0.30541350017751	CDS (NCEG)
Mature oocytes	FBgn0001257	2.74760710381594	CDS (CEG)
Mature oocytes	FBgn0001276	1.83551652385529	CDS (CEG)
Mature oocytes	FBgn0001280	2.26219935734776	CDS (CEG)
Mature oocytes	FBgn0001281	0	CDS (NCEG)
Mature oocytes	FBgn0001291	1.83266141973431	CDS (CEG)
Mature oocytes	FBgn0001296	10.0589142248445	CDS (CEG)
Mature oocytes	FBgn0001297	1.85168536119371	CDS (CEG)
Mature oocytes	FBgn0001301	1.58442471674517	CDS (CEG)
Mature oocytes	FBgn0001308	1.90753590960944	CDS (CEG)
Mature oocytes	FBgn0001316	0.110348500147118	CDS (CEG)
Mature oocytes	FBgn0001324	0.524943383007454	CDS (CEG)
Mature oocytes	FBgn0001330	0.343362807543222	CDS (CEG)
Mature oocytes	FBgn0001341	0.160997018785078	CDS (CEG)
Mature oocytes	FBgn0001404	0.109039978755238	CDS (CEG)
Mature oocytes	FBgn0001491	1.34638663849042	CDS (CEG)
Mature oocytes	FBgn0001565	0.165969727427907	CDS (CEG)
Mature oocytes	FBgn0001612	2.6522063323462	CDS (CEG)
Mature oocytes	FBgn0001624	0.473337227258984	CDS (CEG)
Mature oocytes	FBgn0001941	1.42269202552299	CDS (CEG)
Mature oocytes	FBgn0001942	1.10613936135207	CDS (CEG)
Mature oocytes	FBgn0001961	0.51567607663172	CDS (CEG)
Mature oocytes	FBgn0001965	0.0870379212271644	CDS (CEG)
Mature oocytes	FBgn0001970	0.374673871321117	CDS (CEG)
Mature oocytes	FBgn0001974	2.30437150695114	CDS (CEG)
Mature oocytes	FBgn0001977	2.00097235701343	CDS (CEG)
Mature oocytes	FBgn0001978	0.42988571468606	CDS (CEG)
Mature oocytes	FBgn0001986	0.54320217173964	CDS (CEG)
Mature oocytes	FBgn0001987	8.60240630335391	CDS (CEG)
Mature oocytes	FBgn0001989	1.77073753792687	CDS (CEG)
Mature oocytes	FBgn0001990	0.618027486126258	CDS (CEG)
Mature oocytes	FBgn0001994	0.526561237630008	CDS (CEG)
Mature oocytes	FBgn0001995	1.57517833739152	CDS (CEG)
Mature oocytes	FBgn0002021	0.324122999330099	CDS (CEG)
Mature oocytes	FBgn0002022	5.54958581240286	CDS (CEG)
Mature oocytes	FBgn0002031	2.25903407512775	CDS (CEG)
Mature oocytes	FBgn0002036	0.0739452950517958	CDS (CEG)
Mature oocytes	FBgn0002044	0.311236249789839	CDS (CEG)
Mature oocytes	FBgn0002069	1.31738925498804	CDS (CEG)
Mature oocytes	FBgn0002121	0.820013016737307	CDS (CEG)
Mature oocytes	FBgn0002174	0.437589406037225	CDS (CEG)
Mature oocytes	FBgn0002183	0.870798127921837	CDS (CEG)
Mature oocytes	FBgn0002283	0.120700786142277	CDS (CEG)
Mature oocytes	FBgn0002284	3.12884715601891	CDS (CEG)
Mature oocytes	FBgn0002354	0.97355571603283	CDS (CEG)
Mature oocytes	FBgn0002413	0.119929650600502	CDS (CEG)
Mature oocytes	FBgn0002431	0.782216634341612	CDS (CEG)
Mature oocytes	FBgn0002441	0.511864452493276	CDS (CEG)
Mature oocytes	FBgn0002466	0.0918339618024552	CDS (NCEG)
Mature oocytes	FBgn0002521	0.569173910100099	CDS (CEG)
Mature oocytes	FBgn0002524	0.248384503599946	CDS (CEG)
Mature oocytes	FBgn0002525	1.89201338323029	CDS (CEG)
Mature oocytes	FBgn0002542	1.19154242463254	CDS (CEG)
Mature oocytes	FBgn0002552	0.0462159947890844	CDS (CEG)
Mature oocytes	FBgn0002566	0.872285102576741	CDS (CEG)
Mature oocytes	FBgn0002567	1.10899460662459	CDS (CEG)
Mature oocytes	FBgn0002579	0.64231790664073	CDS (CEG)
Mature oocytes	FBgn0002590	0.367756905016936	CDS (CEG)
Mature oocytes	FBgn0002593	0.0990759352305034	CDS (CEG)
Mature oocytes	FBgn0002607	0.532863750715543	CDS (CEG)
Mature oocytes	FBgn0002622	0.865991065797918	CDS (CEG)
Mature oocytes	FBgn0002626	0.51346246171753	CDS (CEG)
Mature oocytes	FBgn0002638	0.0415152003310907	CDS (CEG)
Mature oocytes	FBgn0002641	0.422269412805971	CDS (CEG)
Mature oocytes	FBgn0002643	0.0999184278444303	CDS (CEG)
Mature oocytes	FBgn0002645	4.53341440300496	CDS (CEG)
Mature oocytes	FBgn0002673	1.2524441112366	CDS (CEG)
Mature oocytes	FBgn0002707	1.70158423670213	CDS (CEG)
Mature oocytes	FBgn0002709	0.121114287430185	CDS (NCEG)
Mature oocytes	FBgn0002715	0.365844735181359	CDS (CEG)
Mature oocytes	FBgn0002716	0	CDS (NCEG)
Mature oocytes	FBgn0002719	10.4647594430512	CDS (CEG)
Mature oocytes	FBgn0002723	0.51140903722062	CDS (CEG)
Mature oocytes	FBgn0002733	3.14023746746559	CDS (CEG)
Mature oocytes	FBgn0002736	1.13687836652179	CDS (CEG)
Mature oocytes	FBgn0002774	0.325913918772672	CDS (CEG)
Mature oocytes	FBgn0002775	0.456178719194529	CDS (CEG)
Mature oocytes	FBgn0002778	0.18868509165317	CDS (CEG)
Mature oocytes	FBgn0002780	0.568480509956384	CDS (CEG)
Mature oocytes	FBgn0002781	0.199606235581193	CDS (CEG)
Mature oocytes	FBgn0002783	0.790322616384405	CDS (CEG)
Mature oocytes	FBgn0002787	2.42945384745494	CDS (CEG)
Mature oocytes	FBgn0002789	22.6984848066842	CDS (NCEG)
Mature oocytes	FBgn0002791	0.498691469845785	CDS (CEG)
Mature oocytes	FBgn0002868	11.4614879283022	CDS (CEG)
Mature oocytes	FBgn0002872	0.335528816950548	CDS (CEG)
Mature oocytes	FBgn0002873	0.414177616969027	CDS (NCEG)
Mature oocytes	FBgn0002878	1.08525916627427	CDS (NCEG)
Mature oocytes	FBgn0002887	1.02154028913833	CDS (CEG)
Mature oocytes	FBgn0002891	0.0724962698875064	CDS (CEG)
Mature oocytes	FBgn0002899	0.615393589251123	CDS (NCEG)
Mature oocytes	FBgn0002901	0.515278532582835	CDS (CEG)
Mature oocytes	FBgn0002905	0.437147167190044	CDS (NCEG)
Mature oocytes	FBgn0002906	0.648597271045837	CDS (CEG)
Mature oocytes	FBgn0002909	0.0952857182728891	CDS (CEG)
Mature oocytes	FBgn0002914	0.820705305235466	CDS (CEG)
Mature oocytes	FBgn0002921	3.71119548693833	CDS (CEG)
Mature oocytes	FBgn0002924	0.905463096114766	CDS (CEG)
Mature oocytes	FBgn0002932	0.204403298568863	CDS (CEG)
Mature oocytes	FBgn0002948	1.67047221097618	CDS (CEG)
Mature oocytes	FBgn0002962	0.0345967276843151	CDS (NCEG)
Mature oocytes	FBgn0002973	0.0875346591300408	CDS (CEG)
Mature oocytes	FBgn0002989	0.115642922147224	CDS (CEG)
Mature oocytes	FBgn0003008	1.76961080821039	CDS (CEG)
Mature oocytes	FBgn0003015	0.884878587304916	CDS (NCEG)
Mature oocytes	FBgn0003016	0.341093223763382	CDS (CEG)
Mature oocytes	FBgn0003023	0.113686491090098	CDS (NCEG)
Mature oocytes	FBgn0003028	0.0454088577583535	CDS (NCEG)
Mature oocytes	FBgn0003041	0.0487959051332212	CDS (CEG)
Mature oocytes	FBgn0003042	0.215637848083758	CDS (CEG)
Mature oocytes	FBgn0003044	0.267842415132365	CDS (CEG)
Mature oocytes	FBgn0003048	0.366231477240318	CDS (CEG)
Mature oocytes	FBgn0003053	4.80350889170764	CDS (NCEG)
Mature oocytes	FBgn0003062	0.322280749621585	CDS (CEG)
Mature oocytes	FBgn0003071	1.54776168281829	CDS (CEG)
Mature oocytes	FBgn0003074	1.05673942837985	CDS (CEG)
Mature oocytes	FBgn0003076	0.516854790304572	CDS (CEG)
Mature oocytes	FBgn0003079	0.173715395061138	CDS (CEG)
Mature oocytes	FBgn0003082	0.0818566078271528	CDS (CEG)
Mature oocytes	FBgn0003087	0.747935488640325	CDS (NCEG)
Mature oocytes	FBgn0003091	10.6727833362653	CDS (NCEG)
Mature oocytes	FBgn0003093	0.122891022023561	CDS (CEG)
Mature oocytes	FBgn0003114	3.88249586178753	CDS (NCEG)
Mature oocytes	FBgn0003116	0.579034900680147	CDS (CEG)
Mature oocytes	FBgn0003118	1.7534611606311	CDS (CEG)
Mature oocytes	FBgn0003124	0.630439095859077	CDS (NCEG)
Mature oocytes	FBgn0003134	0.693905667258305	CDS (CEG)
Mature oocytes	FBgn0003139	0.252118700171526	CDS (CEG)
Mature oocytes	FBgn0003141	0.638013934304999	CDS (CEG)
Mature oocytes	FBgn0003159	0.638418676727506	CDS (CEG)
Mature oocytes	FBgn0003165	0.515097849104695	CDS (CEG)
Mature oocytes	FBgn0003169	0.222479507077417	CDS (CEG)
Mature oocytes	FBgn0003175	0.261507843655816	CDS (CEG)
Mature oocytes	FBgn0003187	0.0794573647966793	CDS (NCEG)
Mature oocytes	FBgn0003189	1.00706393500532	CDS (CEG)
Mature oocytes	FBgn0003204	0.276316373003362	CDS (CEG)
Mature oocytes	FBgn0003205	0.713526873615137	CDS (CEG)
Mature oocytes	FBgn0003206	0.495531379341098	CDS (CEG)
Mature oocytes	FBgn0003209	0.275486906689027	CDS (CEG)
Mature oocytes	FBgn0003210	0.432049017840286	CDS (CEG)
Mature oocytes	FBgn0003218	0.145991388559989	CDS (CEG)
Mature oocytes	FBgn0003227	0.0728244932949523	CDS (NCEG)
Mature oocytes	FBgn0003231	0.49517164096324	CDS (CEG)
Mature oocytes	FBgn0003256	1.96812294078259	CDS (CEG)
Mature oocytes	FBgn0003257	1.33959212491472	CDS (CEG)
Mature oocytes	FBgn0003261	0.217319450502561	CDS (CEG)
Mature oocytes	FBgn0003268	0.531208664802179	CDS (NCEG)
Mature oocytes	FBgn0003274	0.139341597429594	CDS (CEG)
Mature oocytes	FBgn0003275	1.9839521102248	CDS (CEG)
Mature oocytes	FBgn0003277	0.246961799571982	CDS (CEG)
Mature oocytes	FBgn0003278	0.838437964598781	CDS (CEG)
Mature oocytes	FBgn0003279	0.242395790644302	CDS (CEG)
Mature oocytes	FBgn0003285	0.299958589006158	CDS (NCEG)
Mature oocytes	FBgn0003292	0.033803188876574	CDS (NCEG)
Mature oocytes	FBgn0003301	0.957194350422982	CDS (CEG)
Mature oocytes	FBgn0003302	0.118896311198892	CDS (CEG)
Mature oocytes	FBgn0003310	0.0556250464071535	CDS (CEG)
Mature oocytes	FBgn0003317	0.6459468990628	CDS (CEG)
Mature oocytes	FBgn0003321	0.425299110718061	CDS (CEG)
Mature oocytes	FBgn0003328	23.4865114961792	CDS (CEG)
Mature oocytes	FBgn0003330	0.44031629910454	CDS (CEG)
Mature oocytes	FBgn0003334	0.220524271473724	CDS (CEG)
Mature oocytes	FBgn0003345	5.2226658972254	CDS (CEG)
Mature oocytes	FBgn0003346	1.64593163532315	CDS (CEG)
Mature oocytes	FBgn0003353	0.702583450145552	CDS (CEG)
Mature oocytes	FBgn0003360	2.36278115715188	CDS (CEG)
Mature oocytes	FBgn0003371	0.809218382587674	CDS (CEG)
Mature oocytes	FBgn0003391	1.82603765503871	CDS (CEG)
Mature oocytes	FBgn0003392	1.87845929125188	CDS (CEG)
Mature oocytes	FBgn0003396	0.522904415815529	CDS (CEG)
Mature oocytes	FBgn0003401	0.156921950724089	CDS (NCEG)
Mature oocytes	FBgn0003410	0.209842031739139	CDS (CEG)
Mature oocytes	FBgn0003415	0.274370206021917	CDS (CEG)
Mature oocytes	FBgn0003416	0.101494810855048	CDS (CEG)
Mature oocytes	FBgn0003423	1.07948116477535	CDS (CEG)
Mature oocytes	FBgn0003435	27.1198042562984	CDS (NCEG)
Mature oocytes	FBgn0003444	0.134685894024286	CDS (CEG)
Mature oocytes	FBgn0003447	1.02446783849118	CDS (NCEG)
Mature oocytes	FBgn0003449	4.42115833039282	CDS (CEG)
Mature oocytes	FBgn0003450	1.51307563068922	CDS (NCEG)
Mature oocytes	FBgn0003459	0.256504810147661	CDS (CEG)
Mature oocytes	FBgn0003462	3.80709199705355	CDS (CEG)
Mature oocytes	FBgn0003464	0.405140380590288	CDS (CEG)
Mature oocytes	FBgn0003475	1.13957844042398	CDS (CEG)
Mature oocytes	FBgn0003479	1.36304248087136	CDS (CEG)
Mature oocytes	FBgn0003480	0.031209002492866	CDS (NCEG)
Mature oocytes	FBgn0003482	1.11306740083781	CDS (NCEG)
Mature oocytes	FBgn0003483	0.245774471318665	CDS (NCEG)
Mature oocytes	FBgn0003495	0.453866013248914	CDS (CEG)
Mature oocytes	FBgn0003502	0.405436867998625	CDS (CEG)
Mature oocytes	FBgn0003507	7.82764923391918	CDS (CEG)
Mature oocytes	FBgn0003510	0	CDS (NCEG)
Mature oocytes	FBgn0003511	0.65832635543375	CDS (CEG)
Mature oocytes	FBgn0003512	0.167095354156941	CDS (CEG)
Mature oocytes	FBgn0003514	3.40966250242787	CDS (CEG)
Mature oocytes	FBgn0003517	0.136920948478616	CDS (CEG)
Mature oocytes	FBgn0003520	0.195290337616295	CDS (CEG)
Mature oocytes	FBgn0003525	0.11067443364141	CDS (CEG)
Mature oocytes	FBgn0003527	1.06456595237259	CDS (NCEG)
Mature oocytes	FBgn0003545	0.832897548743721	CDS (NCEG)
Mature oocytes	FBgn0003557	0.151832104932189	CDS (CEG)
Mature oocytes	FBgn0003559	3.40476686334859	CDS (CEG)
Mature oocytes	FBgn0003567	0.387697092171338	CDS (CEG)
Mature oocytes	FBgn0003575	0.963080666961622	CDS (CEG)
Mature oocytes	FBgn0003598	0.414284328024002	CDS (CEG)
Mature oocytes	FBgn0003607	1.82322718875674	CDS (CEG)
Mature oocytes	FBgn0003612	0.627103588904999	CDS (CEG)
Mature oocytes	FBgn0003638	0.17265580789383	CDS (CEG)
Mature oocytes	FBgn0003654	3.2522620110637	CDS (CEG)
Mature oocytes	FBgn0003655	0.385331604623443	CDS (NCEG)
Mature oocytes	FBgn0003656	0.100820057286199	CDS (CEG)
Mature oocytes	FBgn0003660	1.3793982419338	CDS (CEG)
Mature oocytes	FBgn0003676	1.12688597562869	CDS (CEG)
Mature oocytes	FBgn0003687	0.916193115055267	CDS (CEG)
Mature oocytes	FBgn0003701	0.313387802878331	CDS (NCEG)
Mature oocytes	FBgn0003714	1.69242006138568	CDS (CEG)
Mature oocytes	FBgn0003716	0.662342131098892	CDS (CEG)
Mature oocytes	FBgn0003721	0.798307245120773	CDS (CEG)
Mature oocytes	FBgn0003732	0.168519845647422	CDS (CEG)
Mature oocytes	FBgn0003733	0.159952551793165	CDS (NCEG)
Mature oocytes	FBgn0003741	2.28208620776612	CDS (CEG)
Mature oocytes	FBgn0003742	0.184946055074269	CDS (CEG)
Mature oocytes	FBgn0003744	0.466736123951647	CDS (CEG)
Mature oocytes	FBgn0003748	7.91272568865491	CDS (CEG)
Mature oocytes	FBgn0003751	1.04100885192172	CDS (NCEG)
Mature oocytes	FBgn0003862	0.392774760077308	CDS (CEG)
Mature oocytes	FBgn0003870	0.337940260155075	CDS (CEG)
Mature oocytes	FBgn0003882	0.126595681676635	CDS (CEG)
Mature oocytes	FBgn0003884	1.40600872756888	CDS (CEG)
Mature oocytes	FBgn0003885	1.58945147462157	CDS (CEG)
Mature oocytes	FBgn0003887	1.8595213252666	CDS (CEG)
Mature oocytes	FBgn0003888	14.0023409247107	CDS (CEG)
Mature oocytes	FBgn0003891	1.14619415224124	CDS (CEG)
Mature oocytes	FBgn0003941	0.687357131362096	CDS (CEG)
Mature oocytes	FBgn0003942	0.297991390846194	CDS (CEG)
Mature oocytes	FBgn0003943	9.50470497412594	CDS (CEG)
Mature oocytes	FBgn0003950	0.401957137028344	CDS (NCEG)
Mature oocytes	FBgn0003963	2.9208974671376	CDS (CEG)
Mature oocytes	FBgn0003964	0.102932204988038	CDS (CEG)
Mature oocytes	FBgn0003969	0.298500291780132	CDS (CEG)
Mature oocytes	FBgn0003977	0.415782912426613	CDS (CEG)
Mature oocytes	FBgn0003978	0.744418545829479	CDS (CEG)
Mature oocytes	FBgn0003979	16.726109718191	CDS (NCEG)
Mature oocytes	FBgn0003980	17.7317006124926	CDS (NCEG)
Mature oocytes	FBgn0003983	16.812916520535	CDS (NCEG)
Mature oocytes	FBgn0003997	1.70738214343317	CDS (CEG)
Mature oocytes	FBgn0004045	12.0530457971924	CDS (NCEG)
Mature oocytes	FBgn0004047	17.2045857267251	CDS (NCEG)
Mature oocytes	FBgn0004049	0.226865757669727	CDS (CEG)
Mature oocytes	FBgn0004050	0.0975990362883345	CDS (CEG)
Mature oocytes	FBgn0004055	1.87183525714411	CDS (CEG)
Mature oocytes	FBgn0004057	0.555408706791658	CDS (CEG)
Mature oocytes	FBgn0004066	2.58421057417381	CDS (CEG)
Mature oocytes	FBgn0004087	2.29685556290613	CDS (CEG)
Mature oocytes	FBgn0004101	1.12986747370405	CDS (CEG)
Mature oocytes	FBgn0004103	7.26643807720891	CDS (CEG)
Mature oocytes	FBgn0004106	2.18798789483581	CDS (NCEG)
Mature oocytes	FBgn0004107	0.614623516512579	CDS (CEG)
Mature oocytes	FBgn0004108	0.619756293473975	CDS (CEG)
Mature oocytes	FBgn0004132	1.55543593267551	CDS (CEG)
Mature oocytes	FBgn0004133	4.29556934107857	CDS (CEG)
Mature oocytes	FBgn0004167	0.590530714811636	CDS (CEG)
Mature oocytes	FBgn0004177	3.76073079824	CDS (CEG)
Mature oocytes	FBgn0004179	0.370216395713833	CDS (CEG)
Mature oocytes	FBgn0004227	0.833320783067624	CDS (CEG)
Mature oocytes	FBgn0004237	0.488909491218403	CDS (CEG)
Mature oocytes	FBgn0004359	0.412005689231191	CDS (CEG)
Mature oocytes	FBgn0004362	5.83027506079911	CDS (CEG)
Mature oocytes	FBgn0004363	1.81307001451582	CDS (CEG)
Mature oocytes	FBgn0004367	0.0754616358083518	CDS (NCEG)
Mature oocytes	FBgn0004368	0.467137796540352	CDS (CEG)
Mature oocytes	FBgn0004369	0.664402123626223	CDS (CEG)
Mature oocytes	FBgn0004370	2.02478616888556	CDS (CEG)
Mature oocytes	FBgn0004373	0.430280260205479	CDS (CEG)
Mature oocytes	FBgn0004374	0.450190430668567	CDS (CEG)
Mature oocytes	FBgn0004378	0.591254802292393	CDS (NCEG)
Mature oocytes	FBgn0004379	0.487668949143106	CDS (NCEG)
Mature oocytes	FBgn0004380	0.393468942083534	CDS (CEG)
Mature oocytes	FBgn0004381	0.395299253959726	CDS (CEG)
Mature oocytes	FBgn0004387	0.37607725959497	CDS (CEG)
Mature oocytes	FBgn0004390	0.299700610546203	CDS (CEG)
Mature oocytes	FBgn0004391	0.474658029433871	CDS (CEG)
Mature oocytes	FBgn0004395	0.831191236959655	CDS (CEG)
Mature oocytes	FBgn0004397	1.67186993045641	CDS (CEG)
Mature oocytes	FBgn0004400	0.0792498116295289	CDS (NCEG)
Mature oocytes	FBgn0004401	0.478926983610983	CDS (CEG)
Mature oocytes	FBgn0004403	0.551365119766795	CDS (CEG)
Mature oocytes	FBgn0004404	0.329590644781667	CDS (CEG)
Mature oocytes	FBgn0004406	0.0739619386041832	CDS (CEG)
Mature oocytes	FBgn0004407	0.298221731459601	CDS (CEG)
Mature oocytes	FBgn0004419	2.76380845622892	CDS (CEG)
Mature oocytes	FBgn0004432	3.96833355740136	CDS (CEG)
Mature oocytes	FBgn0004435	0.704253084706003	CDS (CEG)
Mature oocytes	FBgn0004436	2.87392834354937	CDS (CEG)
Mature oocytes	FBgn0004449	0.41900475073105	CDS (CEG)
Mature oocytes	FBgn0004462	1.67105596250328	CDS (CEG)
Mature oocytes	FBgn0004463	1.04972916164547	CDS (CEG)
Mature oocytes	FBgn0004465	0.731739213582083	CDS (CEG)
Mature oocytes	FBgn0004507	1.14510288035241	CDS (CEG)
Mature oocytes	FBgn0004509	1.4606237781449	CDS (CEG)
Mature oocytes	FBgn0004510	0.453525897642891	CDS (CEG)
Mature oocytes	FBgn0004556	1.09264726157906	CDS (CEG)
Mature oocytes	FBgn0004574	1.03009656028034	CDS (CEG)
Mature oocytes	FBgn0004583	0.70487077710764	CDS (CEG)
Mature oocytes	FBgn0004584	0.357369301154851	CDS (CEG)
Mature oocytes	FBgn0004587	1.03138978854078	CDS (CEG)
Mature oocytes	FBgn0004597	2.62361761941474	CDS (CEG)
Mature oocytes	FBgn0004598	0.4943458859565	CDS (CEG)
Mature oocytes	FBgn0004606	0.110520780944784	CDS (CEG)
Mature oocytes	FBgn0004611	0.239271656340924	CDS (CEG)
Mature oocytes	FBgn0004629	10.603257259369	CDS (CEG)
Mature oocytes	FBgn0004636	0.553322566289007	CDS (CEG)
Mature oocytes	FBgn0004638	2.04203299401112	CDS (CEG)
Mature oocytes	FBgn0004643	0.089346044044089	CDS (CEG)
Mature oocytes	FBgn0004646	10.8333403829654	CDS (NCEG)
Mature oocytes	FBgn0004647	0.195749893563041	CDS (CEG)
Mature oocytes	FBgn0004648	1.30541091198678	CDS (CEG)
Mature oocytes	FBgn0004649	1.38017812507893	CDS (NCEG)
Mature oocytes	FBgn0004650	0.130371794489492	CDS (NCEG)
Mature oocytes	FBgn0004654	0.437700411735545	CDS (CEG)
Mature oocytes	FBgn0004655	0.177930526515301	CDS (CEG)
Mature oocytes	FBgn0004656	0.161058854087238	CDS (CEG)
Mature oocytes	FBgn0004657	2.49913346222582	CDS (CEG)
Mature oocytes	FBgn0004666	8.74064297145497	CDS (NCEG)
Mature oocytes	FBgn0004687	6.6226364690491	CDS (CEG)
Mature oocytes	FBgn0004698	1.45748196545151	CDS (CEG)
Mature oocytes	FBgn0004795	0.0309824865117628	CDS (NCEG)
Mature oocytes	FBgn0004797	0.328502388125091	CDS (CEG)
Mature oocytes	FBgn0004811	0.598823296764159	CDS (CEG)
Mature oocytes	FBgn0004828	9.62019934289839	CDS (CEG)
Mature oocytes	FBgn0004832	1.84001886914201	CDS (CEG)
Mature oocytes	FBgn0004837	0.184797812439479	CDS (CEG)
Mature oocytes	FBgn0004838	0.637282602943364	CDS (CEG)
Mature oocytes	FBgn0004855	1.61870892331528	CDS (CEG)
Mature oocytes	FBgn0004856	0.975610459697908	CDS (CEG)
Mature oocytes	FBgn0004860	1.01519815571412	CDS (NCEG)
Mature oocytes	FBgn0004862	0	CDS (NCEG)
Mature oocytes	FBgn0004864	0.216587528282571	CDS (CEG)
Mature oocytes	FBgn0004867	0.094888568843945	CDS (CEG)
Mature oocytes	FBgn0004868	1.50877865022583	CDS (CEG)
Mature oocytes	FBgn0004872	0.474520645385444	CDS (NCEG)
Mature oocytes	FBgn0004875	0.0799519363597091	CDS (CEG)
Mature oocytes	FBgn0004876	0.391958594563149	CDS (CEG)
Mature oocytes	FBgn0004882	0.0858554309944972	CDS (NCEG)
Mature oocytes	FBgn0004888	0.367010728100524	CDS (CEG)
Mature oocytes	FBgn0004889	2.25429404811069	CDS (CEG)
Mature oocytes	FBgn0004901	0.157757680880361	CDS (CEG)
Mature oocytes	FBgn0004903	1.81643512250556	CDS (CEG)
Mature oocytes	FBgn0004907	3.82974411634506	CDS (CEG)
Mature oocytes	FBgn0004908	3.12319646715791	CDS (CEG)
Mature oocytes	FBgn0004913	0.660661595975117	CDS (CEG)
Mature oocytes	FBgn0004914	0.249043293125715	CDS (CEG)
Mature oocytes	FBgn0004915	2.20039064969265	CDS (CEG)
Mature oocytes	FBgn0004921	5.91096095401759	CDS (CEG)
Mature oocytes	FBgn0004924	0.0597013701019621	CDS (CEG)
Mature oocytes	FBgn0004926	0.525317869924277	CDS (CEG)
Mature oocytes	FBgn0004957	0.120645655274205	CDS (CEG)
Mature oocytes	FBgn0005198	0.524283471360957	CDS (CEG)
Mature oocytes	FBgn0005278	0.230602136191943	CDS (CEG)
Mature oocytes	FBgn0005322	0.399778687166043	CDS (CEG)
Mature oocytes	FBgn0005355	0.59843763652435	CDS (CEG)
Mature oocytes	FBgn0005386	0.0675383079401331	CDS (CEG)
Mature oocytes	FBgn0005390	0.101485657773149	CDS (NCEG)
Mature oocytes	FBgn0005391	12.0521415084527	CDS (NCEG)
Mature oocytes	FBgn0005411	1.0606632448995	CDS (CEG)
Mature oocytes	FBgn0005427	0.205414638274068	CDS (CEG)
Mature oocytes	FBgn0005533	0.195136871709775	CDS (CEG)
Mature oocytes	FBgn0005536	0.64518869105007	CDS (CEG)
Mature oocytes	FBgn0005585	1.3891132825857	CDS (CEG)
Mature oocytes	FBgn0005593	0.329354858634805	CDS (CEG)
Mature oocytes	FBgn0005596	0.353285186720005	CDS (CEG)
Mature oocytes	FBgn0005612	5.50346991099038	CDS (CEG)
Mature oocytes	FBgn0005617	0.181445816390555	CDS (CEG)
Mature oocytes	FBgn0005624	0.258394869272149	CDS (CEG)
Mature oocytes	FBgn0005630	0.55544330415044	CDS (CEG)
Mature oocytes	FBgn0005632	1.15110594060535	CDS (CEG)
Mature oocytes	FBgn0005640	0.49068854012813	CDS (CEG)
Mature oocytes	FBgn0005642	0.0706760585250466	CDS (CEG)
Mature oocytes	FBgn0005648	0.381511706150345	CDS (CEG)
Mature oocytes	FBgn0005649	0.21917773938068	CDS (CEG)
Mature oocytes	FBgn0005654	1.0457083925226	CDS (CEG)
Mature oocytes	FBgn0005655	3.47694886764937	CDS (CEG)
Mature oocytes	FBgn0005671	1.73872746782056	CDS (CEG)
Mature oocytes	FBgn0005672	0.620078390920972	CDS (CEG)
Mature oocytes	FBgn0005674	1.3118934297976	CDS (CEG)
Mature oocytes	FBgn0005683	0.410095886340219	CDS (NCEG)
Mature oocytes	FBgn0005694	0.161262322993112	CDS (CEG)
Mature oocytes	FBgn0005695	0.149415087616706	CDS (CEG)
Mature oocytes	FBgn0005696	0.75944822870139	CDS (CEG)
Mature oocytes	FBgn0005777	2.04491073316298	CDS (CEG)
Mature oocytes	FBgn0008635	1.82184623948187	CDS (CEG)
Mature oocytes	FBgn0010019	48.7537556567139	CDS (NCEG)
Mature oocytes	FBgn0010038	1.49566337234615	CDS (NCEG)
Mature oocytes	FBgn0010039	1.42727040640961	CDS (NCEG)
Mature oocytes	FBgn0010051	0.89677666457918	CDS (CEG)
Mature oocytes	FBgn0010053	0.683809349116739	CDS (CEG)
Mature oocytes	FBgn0010078	0.330503247354448	CDS (CEG)
Mature oocytes	FBgn0010097	4.9774463927532	CDS (NCEG)
Mature oocytes	FBgn0010100	2.91942304260634	CDS (CEG)
Mature oocytes	FBgn0010113	0.578428087011449	CDS (CEG)
Mature oocytes	FBgn0010173	2.56273226504699	CDS (CEG)
Mature oocytes	FBgn0010194	0.644582837513428	CDS (CEG)
Mature oocytes	FBgn0010198	0.35489817125124	CDS (CEG)
Mature oocytes	FBgn0010213	3.00704345249856	CDS (CEG)
Mature oocytes	FBgn0010215	2.29365761971085	CDS (CEG)
Mature oocytes	FBgn0010217	4.8539171167817	CDS (CEG)
Mature oocytes	FBgn0010220	0.419162438418493	CDS (CEG)
Mature oocytes	FBgn0010222	3.7732443467597	CDS (CEG)
Mature oocytes	FBgn0010223	0.280480018375782	CDS (NCEG)
Mature oocytes	FBgn0010225	7.08501810326166	CDS (CEG)
Mature oocytes	FBgn0010226	0.700882595127334	CDS (CEG)
Mature oocytes	FBgn0010228	11.3868013932651	CDS (CEG)
Mature oocytes	FBgn0010235	3.27332579630275	CDS (CEG)
Mature oocytes	FBgn0010238	5.4664879182331	CDS (CEG)
Mature oocytes	FBgn0010246	7.8872049236133	CDS (CEG)
Mature oocytes	FBgn0010247	2.5389227063019	CDS (CEG)
Mature oocytes	FBgn0010265	0.307646550196663	CDS (CEG)
Mature oocytes	FBgn0010269	0.34825657958557	CDS (CEG)
Mature oocytes	FBgn0010278	0.521676594584801	CDS (CEG)
Mature oocytes	FBgn0010280	0.281908741925474	CDS (CEG)
Mature oocytes	FBgn0010282	0.462005258655631	CDS (CEG)
Mature oocytes	FBgn0010287	0.601001240522905	CDS (CEG)
Mature oocytes	FBgn0010288	5.01241026114211	CDS (CEG)
Mature oocytes	FBgn0010292	0.148147874968386	CDS (CEG)
Mature oocytes	FBgn0010300	0.174438087929679	CDS (CEG)
Mature oocytes	FBgn0010303	0.228505673497367	CDS (CEG)
Mature oocytes	FBgn0010309	0.102683359818789	CDS (CEG)
Mature oocytes	FBgn0010313	0.486463624041282	CDS (CEG)
Mature oocytes	FBgn0010314	5.59515817071019	CDS (CEG)
Mature oocytes	FBgn0010315	0.0524026199886915	CDS (CEG)
Mature oocytes	FBgn0010316	0.550360248431936	CDS (CEG)
Mature oocytes	FBgn0010317	0.0639720664334435	CDS (NCEG)
Mature oocytes	FBgn0010328	0.267894276430203	CDS (CEG)
Mature oocytes	FBgn0010333	1.88795279685886	CDS (CEG)
Mature oocytes	FBgn0010339	0.391461574806882	CDS (CEG)
Mature oocytes	FBgn0010340	2.92382733517432	CDS (CEG)
Mature oocytes	FBgn0010341	0.568661304684584	CDS (CEG)
Mature oocytes	FBgn0010342	1.90236493672599	CDS (CEG)
Mature oocytes	FBgn0010348	4.91261448427906	CDS (CEG)
Mature oocytes	FBgn0010350	0.360081049710514	CDS (CEG)
Mature oocytes	FBgn0010352	0.566393674214045	CDS (CEG)
Mature oocytes	FBgn0010355	0.971036596363212	CDS (CEG)
Mature oocytes	FBgn0010356	2.48020850439623	CDS (CEG)
Mature oocytes	FBgn0010379	1.56663887227546	CDS (CEG)
Mature oocytes	FBgn0010380	1.95174862114928	CDS (CEG)
Mature oocytes	FBgn0010381	29.0201929454527	CDS (CEG)
Mature oocytes	FBgn0010382	0.19886238510822	CDS (NCEG)
Mature oocytes	FBgn0010387	14.1936417239875	CDS (NCEG)
Mature oocytes	FBgn0010388	12.3681383645451	CDS (NCEG)
Mature oocytes	FBgn0010391	0.95857215964785	CDS (CEG)
Mature oocytes	FBgn0010397	4.81021576960405	CDS (NCEG)
Mature oocytes	FBgn0010398	0.828063563676051	CDS (CEG)
Mature oocytes	FBgn0010406	2.069628833292	CDS (CEG)
Mature oocytes	FBgn0010408	0.160020878323901	CDS (CEG)
Mature oocytes	FBgn0010409	0.226132153055238	CDS (CEG)
Mature oocytes	FBgn0010411	0.728764392985563	CDS (CEG)
Mature oocytes	FBgn0010412	0.712631223326885	CDS (CEG)
Mature oocytes	FBgn0010415	1.0562025724808	CDS (CEG)
Mature oocytes	FBgn0010416	1.61594243931634	CDS (CEG)
Mature oocytes	FBgn0010417	0.620562369706522	CDS (CEG)
Mature oocytes	FBgn0010421	1.55366435384147	CDS (CEG)
Mature oocytes	FBgn0010422	0.934912905893547	CDS (CEG)
Mature oocytes	FBgn0010431	7.17759507645612	CDS (NCEG)
Mature oocytes	FBgn0010434	18.0533363772753	CDS (CEG)
Mature oocytes	FBgn0010438	0.703181354810105	CDS (CEG)
Mature oocytes	FBgn0010441	0.385406196916406	CDS (CEG)
Mature oocytes	FBgn0010470	1.02268259745488	CDS (CEG)
Mature oocytes	FBgn0010488	2.14979616847381	CDS (CEG)
Mature oocytes	FBgn0010497	0.113997737703635	CDS (CEG)
Mature oocytes	FBgn0010501	0.308068370473221	CDS (CEG)
Mature oocytes	FBgn0010504	0.234764934184105	CDS (CEG)
Mature oocytes	FBgn0010516	4.17421844830142	CDS (CEG)
Mature oocytes	FBgn0010520	0.194731929631472	CDS (CEG)
Mature oocytes	FBgn0010531	1.25230638380133	CDS (CEG)
Mature oocytes	FBgn0010548	1.41692211580536	CDS (CEG)
Mature oocytes	FBgn0010549	0.798500343381914	CDS (NCEG)
Mature oocytes	FBgn0010551	1.46497337635188	CDS (CEG)
Mature oocytes	FBgn0010575	0.274354416614971	CDS (CEG)
Mature oocytes	FBgn0010583	0.663027586131204	CDS (CEG)
Mature oocytes	FBgn0010590	4.35105974896193	CDS (CEG)
Mature oocytes	FBgn0010591	1.274552227783	CDS (CEG)
Mature oocytes	FBgn0010602	2.74376626025647	CDS (CEG)
Mature oocytes	FBgn0010607	0.325031793682224	CDS (CEG)
Mature oocytes	FBgn0010611	0.129725550708045	CDS (CEG)
Mature oocytes	FBgn0010612	3.77847916230223	CDS (CEG)
Mature oocytes	FBgn0010620	14.7674509598448	CDS (CEG)
Mature oocytes	FBgn0010621	1.51245278423884	CDS (CEG)
Mature oocytes	FBgn0010622	3.33886216823337	CDS (CEG)
Mature oocytes	FBgn0010638	2.24540420521019	CDS (CEG)
Mature oocytes	FBgn0010660	1.32395704071289	CDS (CEG)
Mature oocytes	FBgn0010741	2.33296138355635	CDS (CEG)
Mature oocytes	FBgn0010747	1.02767981580776	CDS (CEG)
Mature oocytes	FBgn0010750	1.09731731421171	CDS (CEG)
Mature oocytes	FBgn0010762	0.581809264822181	CDS (CEG)
Mature oocytes	FBgn0010768	0.070657481908452	CDS (CEG)
Mature oocytes	FBgn0010770	0.377155417508072	CDS (CEG)
Mature oocytes	FBgn0010772	0.318798082406437	CDS (CEG)
Mature oocytes	FBgn0010774	0.798631814197682	CDS (CEG)
Mature oocytes	FBgn0010786	0.059080563225634	CDS (CEG)
Mature oocytes	FBgn0010803	0.814103349556386	CDS (CEG)
Mature oocytes	FBgn0010808	1.31393769453887	CDS (CEG)
Mature oocytes	FBgn0010812	1.41051375792332	CDS (CEG)
Mature oocytes	FBgn0010825	0.637011888532533	CDS (CEG)
Mature oocytes	FBgn0010830	0.213711696364456	CDS (CEG)
Mature oocytes	FBgn0010877	1.68400228892343	CDS (CEG)
Mature oocytes	FBgn0010894	5.00826738980477	CDS (CEG)
Mature oocytes	FBgn0010905	0.0444865135850346	CDS (CEG)
Mature oocytes	FBgn0010909	0.34855493299556	CDS (CEG)
Mature oocytes	FBgn0010926	0.215578563843346	CDS (CEG)
Mature oocytes	FBgn0011016	3.22083518104648	CDS (CEG)
Mature oocytes	FBgn0011020	0.462252848083033	CDS (CEG)
Mature oocytes	FBgn0011202	1.07276526338964	CDS (CEG)
Mature oocytes	FBgn0011204	0.333623631218897	CDS (CEG)
Mature oocytes	FBgn0011205	0.290986890434599	CDS (CEG)
Mature oocytes	FBgn0011206	1.70076882873726	CDS (CEG)
Mature oocytes	FBgn0011207	0.264835997905159	CDS (CEG)
Mature oocytes	FBgn0011211	6.46971511208501	CDS (CEG)
Mature oocytes	FBgn0011217	2.13836648412023	CDS (CEG)
Mature oocytes	FBgn0011224	1.62103758129335	CDS (CEG)
Mature oocytes	FBgn0011225	0.309360456146647	CDS (CEG)
Mature oocytes	FBgn0011227	2.6967084151658	CDS (CEG)
Mature oocytes	FBgn0011230	1.70193818217548	CDS (CEG)
Mature oocytes	FBgn0011232	0.231684197506397	CDS (CEG)
Mature oocytes	FBgn0011236	0.341344001988708	CDS (CEG)
Mature oocytes	FBgn0011241	1.04342135010604	CDS (CEG)
Mature oocytes	FBgn0011259	0.0875078980455983	CDS (NCEG)
Mature oocytes	FBgn0011260	4.69651595208665	CDS (CEG)
Mature oocytes	FBgn0011272	0.187723928527231	CDS (CEG)
Mature oocytes	FBgn0011284	0.123956666795006	CDS (CEG)
Mature oocytes	FBgn0011289	0.507179466713302	CDS (CEG)
Mature oocytes	FBgn0011290	0.76985745840962	CDS (CEG)
Mature oocytes	FBgn0011291	1.08664319925325	CDS (CEG)
Mature oocytes	FBgn0011297	0.402392053958344	CDS (CEG)
Mature oocytes	FBgn0011300	0.12906188081299	CDS (CEG)
Mature oocytes	FBgn0011305	2.56896500732645	CDS (CEG)
Mature oocytes	FBgn0011327	2.19394649783094	CDS (CEG)
Mature oocytes	FBgn0011335	0.175796031824593	CDS (CEG)
Mature oocytes	FBgn0011336	1.99671097705167	CDS (CEG)
Mature oocytes	FBgn0011361	2.53730414739225	CDS (CEG)
Mature oocytes	FBgn0011455	1.85987375255193	CDS (CEG)
Mature oocytes	FBgn0011474	0.697081404611989	CDS (CEG)
Mature oocytes	FBgn0011476	0.821624871259998	CDS (CEG)
Mature oocytes	FBgn0011481	0.588375023328015	CDS (CEG)
Mature oocytes	FBgn0011509	1.14119878472622	CDS (CEG)
Mature oocytes	FBgn0011566	0.685925103312275	CDS (CEG)
Mature oocytes	FBgn0011570	3.35788206370083	CDS (CEG)
Mature oocytes	FBgn0011571	0.559252417151281	CDS (CEG)
Mature oocytes	FBgn0011573	2.02460997577935	CDS (CEG)
Mature oocytes	FBgn0011584	1.54326611113413	CDS (CEG)
Mature oocytes	FBgn0011586	0.566183661605502	CDS (CEG)
Mature oocytes	FBgn0011592	0.37592946610257	CDS (CEG)
Mature oocytes	FBgn0011604	1.69523545855824	CDS (CEG)
Mature oocytes	FBgn0011606	1.37940927187283	CDS (CEG)
Mature oocytes	FBgn0011638	0.382159768549705	CDS (CEG)
Mature oocytes	FBgn0011640	1.22548801443855	CDS (CEG)
Mature oocytes	FBgn0011642	1.78367237560955	CDS (CEG)
Mature oocytes	FBgn0011648	1.28010761484662	CDS (CEG)
Mature oocytes	FBgn0011655	0.529748621581834	CDS (CEG)
Mature oocytes	FBgn0011656	0.156869786370257	CDS (CEG)
Mature oocytes	FBgn0011659	0.296778942782816	CDS (CEG)
Mature oocytes	FBgn0011660	0.677270061368336	CDS (CEG)
Mature oocytes	FBgn0011661	1.26963256321575	CDS (CEG)
Mature oocytes	FBgn0011666	2.78181622717897	CDS (CEG)
Mature oocytes	FBgn0011672	1.04711791109263	CDS (CEG)
Mature oocytes	FBgn0011674	0.424737134483184	CDS (CEG)
Mature oocytes	FBgn0011692	0.131113603635899	CDS (NCEG)
Mature oocytes	FBgn0011695	9.49545234319024	CDS (NCEG)
Mature oocytes	FBgn0011703	2.20071155684104	CDS (CEG)
Mature oocytes	FBgn0011704	3.04517506091349	CDS (CEG)
Mature oocytes	FBgn0011705	0.250823770115042	CDS (CEG)
Mature oocytes	FBgn0011708	0.848412954400112	CDS (CEG)
Mature oocytes	FBgn0011710	0.695391301557161	CDS (CEG)
Mature oocytes	FBgn0011715	0.504918717553502	CDS (CEG)
Mature oocytes	FBgn0011725	1.02026443694769	CDS (CEG)
Mature oocytes	FBgn0011726	2.30617854687785	CDS (CEG)
Mature oocytes	FBgn0011737	0.28563432033812	CDS (CEG)
Mature oocytes	FBgn0011739	0.341452434419275	CDS (CEG)
Mature oocytes	FBgn0011740	0.0854970986829629	CDS (CEG)
Mature oocytes	FBgn0011741	0.21542027347373	CDS (CEG)
Mature oocytes	FBgn0011742	0.259063656294681	CDS (CEG)
Mature oocytes	FBgn0011745	1.20069498886099	CDS (CEG)
Mature oocytes	FBgn0011747	1.19521328391222	CDS (CEG)
Mature oocytes	FBgn0011754	0.11538737170169	CDS (CEG)
Mature oocytes	FBgn0011760	1.9829772254424	CDS (CEG)
Mature oocytes	FBgn0011761	7.84024066303298	CDS (NCEG)
Mature oocytes	FBgn0011762	1.42867662997389	CDS (CEG)
Mature oocytes	FBgn0011763	0.418086389775659	CDS (CEG)
Mature oocytes	FBgn0011764	0.97423536461393	CDS (CEG)
Mature oocytes	FBgn0011766	0.0896203190911385	CDS (CEG)
Mature oocytes	FBgn0011768	2.14641224071937	CDS (CEG)
Mature oocytes	FBgn0011769	0.358772123293133	CDS (CEG)
Mature oocytes	FBgn0011770	1.38284198624384	CDS (CEG)
Mature oocytes	FBgn0011771	0.615261185714914	CDS (CEG)
Mature oocytes	FBgn0011774	0.222346055028555	CDS (CEG)
Mature oocytes	FBgn0011785	0.375963354550192	CDS (CEG)
Mature oocytes	FBgn0011787	1.29904914340242	CDS (CEG)
Mature oocytes	FBgn0011802	0.902464718984787	CDS (CEG)
Mature oocytes	FBgn0011817	0.0714760259778318	CDS (CEG)
Mature oocytes	FBgn0011818	1.34062532175835	CDS (CEG)
Mature oocytes	FBgn0011824	0.322134148899972	CDS (CEG)
Mature oocytes	FBgn0011826	0.827949289809936	CDS (CEG)
Mature oocytes	FBgn0011836	0.302464766164848	CDS (CEG)
Mature oocytes	FBgn0011837	0.448461726992789	CDS (CEG)
Mature oocytes	FBgn0012034	0.18364688501977	CDS (CEG)
Mature oocytes	FBgn0012036	2.1037967263419	CDS (CEG)
Mature oocytes	FBgn0012051	1.204082608394	CDS (CEG)
Mature oocytes	FBgn0012058	0.620075461316738	CDS (CEG)
Mature oocytes	FBgn0013263	0.348198072922749	CDS (CEG)
Mature oocytes	FBgn0013269	0.526542509534441	CDS (CEG)
Mature oocytes	FBgn0013272	33.463877006701	CDS (CEG)
Mature oocytes	FBgn0013303	0.642192113972904	CDS (CEG)
Mature oocytes	FBgn0013305	2.64935104102276	CDS (CEG)
Mature oocytes	FBgn0013325	0.478579185300013	CDS (CEG)
Mature oocytes	FBgn0013334	2.34273124033251	CDS (CEG)
Mature oocytes	FBgn0013343	0.48478361901353	CDS (CEG)
Mature oocytes	FBgn0013347	2.01149318601808	CDS (CEG)
Mature oocytes	FBgn0013432	1.37363132191319	CDS (CEG)
Mature oocytes	FBgn0013435	0.825613031484628	CDS (CEG)
Mature oocytes	FBgn0013531	2.62435335995119	CDS (CEG)
Mature oocytes	FBgn0013548	0.125881814355669	CDS (CEG)
Mature oocytes	FBgn0013563	0.209105828160496	CDS (CEG)
Mature oocytes	FBgn0013576	2.3794304464576	CDS (CEG)
Mature oocytes	FBgn0013672	0.158268480840379	CDS (NCEG)
Mature oocytes	FBgn0013674	0.0426107668611464	CDS (NCEG)
Mature oocytes	FBgn0013676	0.0692539220876616	CDS (NCEG)
Mature oocytes	FBgn0013678	0.0540917180588787	CDS (NCEG)
Mature oocytes	FBgn0013679	0.0835601968268764	CDS (NCEG)
Mature oocytes	FBgn0013680	0.406980691783416	CDS (NCEG)
Mature oocytes	FBgn0013681	0.0297100249810383	CDS (NCEG)
Mature oocytes	FBgn0013683	0.743189707557063	CDS (NCEG)
Mature oocytes	FBgn0013684	0.121180808275126	CDS (NCEG)
Mature oocytes	FBgn0013717	0.361695076525419	CDS (CEG)
Mature oocytes	FBgn0013718	0.581591114597109	CDS (CEG)
Mature oocytes	FBgn0013720	1.89351335476929	CDS (CEG)
Mature oocytes	FBgn0013726	1.5884198950238	CDS (CEG)
Mature oocytes	FBgn0013732	0.842032594748198	CDS (CEG)
Mature oocytes	FBgn0013733	0.277334993527871	CDS (CEG)
Mature oocytes	FBgn0013746	2.46753676759851	CDS (CEG)
Mature oocytes	FBgn0013749	2.8890890225345	CDS (CEG)
Mature oocytes	FBgn0013750	0.200347583872135	CDS (CEG)
Mature oocytes	FBgn0013753	0.827637165457778	CDS (CEG)
Mature oocytes	FBgn0013756	0.620017528156251	CDS (CEG)
Mature oocytes	FBgn0013759	0.105323080172691	CDS (CEG)
Mature oocytes	FBgn0013762	1.53650432656425	CDS (CEG)
Mature oocytes	FBgn0013763	3.65515502152479	CDS (CEG)
Mature oocytes	FBgn0013764	0.613661223197632	CDS (CEG)
Mature oocytes	FBgn0013765	2.14079089891498	CDS (CEG)
Mature oocytes	FBgn0013770	8.32353171580537	CDS (CEG)
Mature oocytes	FBgn0013771	9.23548399113854	CDS (NCEG)
Mature oocytes	FBgn0013773	0.0696223619492907	CDS (CEG)
Mature oocytes	FBgn0013799	0.123659579752148	CDS (CEG)
Mature oocytes	FBgn0013953	13.8515933681632	CDS (NCEG)
Mature oocytes	FBgn0013954	9.12899250851712	CDS (CEG)
Mature oocytes	FBgn0013981	10.5107539669345	CDS (CEG)
Mature oocytes	FBgn0013983	0.935548379042119	CDS (CEG)
Mature oocytes	FBgn0013984	0.184155357914414	CDS (CEG)
Mature oocytes	FBgn0013987	1.40448531490989	CDS (CEG)
Mature oocytes	FBgn0013995	0.0774424281594483	CDS (NCEG)
Mature oocytes	FBgn0013997	4.0273845001206	CDS (CEG)
Mature oocytes	FBgn0014002	1.69248665219221	CDS (CEG)
Mature oocytes	FBgn0014006	0.513617748324777	CDS (CEG)
Mature oocytes	FBgn0014007	0.497923744342534	CDS (CEG)
Mature oocytes	FBgn0014009	2.61454908148537	CDS (CEG)
Mature oocytes	FBgn0014010	2.04099162297462	CDS (CEG)
Mature oocytes	FBgn0014011	1.89626878621978	CDS (CEG)
Mature oocytes	FBgn0014018	0.601021481241542	CDS (CEG)
Mature oocytes	FBgn0014020	3.4003083547651	CDS (CEG)
Mature oocytes	FBgn0014022	1.01219539574462	CDS (CEG)
Mature oocytes	FBgn0014023	1.62673673820157	CDS (CEG)
Mature oocytes	FBgn0014024	0.144905951848522	CDS (CEG)
Mature oocytes	FBgn0014026	0.429402921939083	CDS (CEG)
Mature oocytes	FBgn0014028	0.932982365958264	CDS (CEG)
Mature oocytes	FBgn0014029	0.563280211588505	CDS (CEG)
Mature oocytes	FBgn0014032	2.57343790324296	CDS (CEG)
Mature oocytes	FBgn0014037	0.200462162885183	CDS (CEG)
Mature oocytes	FBgn0014075	2.02424651344666	CDS (CEG)
Mature oocytes	FBgn0014076	18.0971333100849	CDS (NCEG)
Mature oocytes	FBgn0014092	2.4992547401412	CDS (CEG)
Mature oocytes	FBgn0014127	1.76550463840486	CDS (CEG)
Mature oocytes	FBgn0014133	0.251958019740088	CDS (CEG)
Mature oocytes	FBgn0014141	1.47241506470994	CDS (CEG)
Mature oocytes	FBgn0014163	0.41886286421588	CDS (CEG)
Mature oocytes	FBgn0014184	5.00823924855042	CDS (CEG)
Mature oocytes	FBgn0014189	1.04743254929618	CDS (CEG)
Mature oocytes	FBgn0014269	0.772792525821617	CDS (CEG)
Mature oocytes	FBgn0014340	0.715268349728372	CDS (CEG)
Mature oocytes	FBgn0014342	3.25328125186278	CDS (CEG)
Mature oocytes	FBgn0014366	0.523246284606396	CDS (CEG)
Mature oocytes	FBgn0014380	4.92950955640452	CDS (CEG)
Mature oocytes	FBgn0014391	3.85359450013371	CDS (CEG)
Mature oocytes	FBgn0014411	0.973205323710407	CDS (CEG)
Mature oocytes	FBgn0014417	1.10133529949564	CDS (CEG)
Mature oocytes	FBgn0014427	1.14192532942219	CDS (CEG)
Mature oocytes	FBgn0014455	0.360142028190918	CDS (CEG)
Mature oocytes	FBgn0014469	8.03186772158262	CDS (CEG)
Mature oocytes	FBgn0014857	3.12357256858599	CDS (CEG)
Mature oocytes	FBgn0014861	1.12000673250643	CDS (CEG)
Mature oocytes	FBgn0014868	2.27931181824348	CDS (CEG)
Mature oocytes	FBgn0014869	2.24886878931027	CDS (CEG)
Mature oocytes	FBgn0014870	2.0566629810123	CDS (CEG)
Mature oocytes	FBgn0014877	0.721396546839877	CDS (CEG)
Mature oocytes	FBgn0014879	0.919903632927467	CDS (CEG)
Mature oocytes	FBgn0014906	1.01632445943257	CDS (CEG)
Mature oocytes	FBgn0014930	0.782811427372493	CDS (CEG)
Mature oocytes	FBgn0014931	1.0520698803559	CDS (CEG)
Mature oocytes	FBgn0015000	0.223519284940712	CDS (CEG)
Mature oocytes	FBgn0015019	1.47774657472326	CDS (CEG)
Mature oocytes	FBgn0015024	1.18332118937639	CDS (CEG)
Mature oocytes	FBgn0015025	0.165544408757097	CDS (CEG)
Mature oocytes	FBgn0015031	3.28393309866747	CDS (CEG)
Mature oocytes	FBgn0015036	1.27498517269462	CDS (NCEG)
Mature oocytes	FBgn0015075	1.76632614330787	CDS (CEG)
Mature oocytes	FBgn0015218	1.28176448579614	CDS (CEG)
Mature oocytes	FBgn0015221	9.5902701237797	CDS (CEG)
Mature oocytes	FBgn0015222	7.88585730231088	CDS (CEG)
Mature oocytes	FBgn0015229	0.259005794819258	CDS (CEG)
Mature oocytes	FBgn0015239	0.152755035693495	CDS (CEG)
Mature oocytes	FBgn0015240	0.0576314492437419	CDS (CEG)
Mature oocytes	FBgn0015245	0.262185153711978	CDS (CEG)
Mature oocytes	FBgn0015247	0.0776094118436156	CDS (CEG)
Mature oocytes	FBgn0015268	0.127539788638276	CDS (CEG)
Mature oocytes	FBgn0015269	1.90940206102403	CDS (CEG)
Mature oocytes	FBgn0015270	1.01381412035475	CDS (NCEG)
Mature oocytes	FBgn0015271	1.27866315950721	CDS (CEG)
Mature oocytes	FBgn0015277	0.380116270616224	CDS (CEG)
Mature oocytes	FBgn0015278	0.444393531460908	CDS (CEG)
Mature oocytes	FBgn0015279	0.5454402053874	CDS (CEG)
Mature oocytes	FBgn0015282	2.8079136550463	CDS (CEG)
Mature oocytes	FBgn0015283	4.30288595719202	CDS (CEG)
Mature oocytes	FBgn0015286	0.902287825792722	CDS (CEG)
Mature oocytes	FBgn0015288	0.247019269451802	CDS (CEG)
Mature oocytes	FBgn0015295	0.148445656385893	CDS (CEG)
Mature oocytes	FBgn0015296	0.430862617241661	CDS (CEG)
Mature oocytes	FBgn0015298	1.04336521221693	CDS (CEG)
Mature oocytes	FBgn0015299	3.6650252740081	CDS (CEG)
Mature oocytes	FBgn0015320	1.06870116649886	CDS (CEG)
Mature oocytes	FBgn0015321	2.74499974657077	CDS (CEG)
Mature oocytes	FBgn0015324	3.47943253804362	CDS (CEG)
Mature oocytes	FBgn0015331	1.0391051075798	CDS (CEG)
Mature oocytes	FBgn0015338	1.13712813742054	CDS (CEG)
Mature oocytes	FBgn0015351	0.904047877396613	CDS (CEG)
Mature oocytes	FBgn0015359	1.46927297782826	CDS (CEG)
Mature oocytes	FBgn0015360	0.0493673060363458	CDS (CEG)
Mature oocytes	FBgn0015371	0.584213027500836	CDS (CEG)
Mature oocytes	FBgn0015372	0.907062247343232	CDS (CEG)
Mature oocytes	FBgn0015376	1.04831046019572	CDS (NCEG)
Mature oocytes	FBgn0015379	2.4183683316747	CDS (CEG)
Mature oocytes	FBgn0015391	0.236858371365855	CDS (CEG)
Mature oocytes	FBgn0015393	0.584392748015045	CDS (CEG)
Mature oocytes	FBgn0015396	0.170487480677221	CDS (CEG)
Mature oocytes	FBgn0015402	0.106914038415604	CDS (CEG)
Mature oocytes	FBgn0015477	0.437972804632918	CDS (CEG)
Mature oocytes	FBgn0015509	0.73574337170905	CDS (CEG)
Mature oocytes	FBgn0015513	0.354537685349979	CDS (CEG)
Mature oocytes	FBgn0015520	0.354253203478011	CDS (CEG)
Mature oocytes	FBgn0015521	0.482085335550809	CDS (CEG)
Mature oocytes	FBgn0015522	0.446083786699579	CDS (NCEG)
Mature oocytes	FBgn0015527	1.31280456615071	CDS (CEG)
Mature oocytes	FBgn0015544	2.52144988890371	CDS (CEG)
Mature oocytes	FBgn0015546	1.32424839050792	CDS (CEG)
Mature oocytes	FBgn0015553	0.378533886659005	CDS (NCEG)
Mature oocytes	FBgn0015558	0.0952259390898572	CDS (NCEG)
Mature oocytes	FBgn0015568	0.0291687528000314	CDS (CEG)
Mature oocytes	FBgn0015569	0.0246684791719262	CDS (NCEG)
Mature oocytes	FBgn0015571	0.843907268397198	CDS (CEG)
Mature oocytes	FBgn0015582	0.419509735797106	CDS (CEG)
Mature oocytes	FBgn0015589	0.255787852929431	CDS (CEG)
Mature oocytes	FBgn0015600	0.725458816528525	CDS (NCEG)
Mature oocytes	FBgn0015602	0.234251558548575	CDS (CEG)
Mature oocytes	FBgn0015614	0.987679764579851	CDS (CEG)
Mature oocytes	FBgn0015615	0.265666731936322	CDS (CEG)
Mature oocytes	FBgn0015618	2.04301949950529	CDS (CEG)
Mature oocytes	FBgn0015621	1.49353339538178	CDS (CEG)
Mature oocytes	FBgn0015622	0.27336686648567	CDS (CEG)
Mature oocytes	FBgn0015623	0.14377295004234	CDS (CEG)
Mature oocytes	FBgn0015625	1.46734676632435	CDS (NCEG)
Mature oocytes	FBgn0015663	0.585288950136302	CDS (NCEG)
Mature oocytes	FBgn0015664	0.317823233140517	CDS (CEG)
Mature oocytes	FBgn0015737	0.265048299027869	CDS (CEG)
Mature oocytes	FBgn0015754	1.91325454511322	CDS (CEG)
Mature oocytes	FBgn0015756	0.240356882249289	CDS (CEG)
Mature oocytes	FBgn0015765	0.244295866928275	CDS (CEG)
Mature oocytes	FBgn0015772	0.910763287320203	CDS (CEG)
Mature oocytes	FBgn0015776	2.30036891918312	CDS (CEG)
Mature oocytes	FBgn0015778	1.52883998438929	CDS (CEG)
Mature oocytes	FBgn0015781	1.16658483110337	CDS (CEG)
Mature oocytes	FBgn0015789	0.94804407764575	CDS (CEG)
Mature oocytes	FBgn0015790	1.61886318044858	CDS (CEG)
Mature oocytes	FBgn0015791	2.06593569437027	CDS (CEG)
Mature oocytes	FBgn0015793	0.368861978839501	CDS (CEG)
Mature oocytes	FBgn0015794	2.81150203610472	CDS (CEG)
Mature oocytes	FBgn0015795	5.24456292804944	CDS (CEG)
Mature oocytes	FBgn0015797	1.55979967146217	CDS (CEG)
Mature oocytes	FBgn0015799	0.188752385742042	CDS (CEG)
Mature oocytes	FBgn0015801	15.2580296173195	CDS (CEG)
Mature oocytes	FBgn0015803	0.21455338694526	CDS (CEG)
Mature oocytes	FBgn0015805	2.02719162489434	CDS (CEG)
Mature oocytes	FBgn0015806	0.754672216803956	CDS (CEG)
Mature oocytes	FBgn0015808	1.32674483549357	CDS (CEG)
Mature oocytes	FBgn0015818	0.649635369465928	CDS (CEG)
Mature oocytes	FBgn0015828	0.0546702858711319	CDS (CEG)
Mature oocytes	FBgn0015829	2.21669659323148	CDS (CEG)
Mature oocytes	FBgn0015834	0.686239697724345	CDS (CEG)
Mature oocytes	FBgn0015838	0.114458716342679	CDS (CEG)
Mature oocytes	FBgn0015872	19.121637768547	CDS (NCEG)
Mature oocytes	FBgn0015903	0.328193054441392	CDS (CEG)
Mature oocytes	FBgn0015905	0.221720557359968	CDS (CEG)
Mature oocytes	FBgn0015924	1.12525987222304	CDS (CEG)
Mature oocytes	FBgn0015925	0.202294151215198	CDS (CEG)
Mature oocytes	FBgn0015926	0.259252466267602	CDS (NCEG)
Mature oocytes	FBgn0015929	1.76132988507645	CDS (CEG)
Mature oocytes	FBgn0015949	0.513367333377595	CDS (CEG)
Mature oocytes	FBgn0016031	0.246713350980008	CDS (CEG)
Mature oocytes	FBgn0016034	0.594104674751013	CDS (CEG)
Mature oocytes	FBgn0016036	0.422193076291579	CDS (NCEG)
Mature oocytes	FBgn0016038	2.02608923590703	CDS (CEG)
Mature oocytes	FBgn0016041	1.13940729686997	CDS (CEG)
Mature oocytes	FBgn0016053	0.816119422050758	CDS (NCEG)
Mature oocytes	FBgn0016054	0.063888972437011	CDS (CEG)
Mature oocytes	FBgn0016059	1.50344638015332	CDS (CEG)
Mature oocytes	FBgn0016070	0.0451285996392883	CDS (CEG)
Mature oocytes	FBgn0016076	8.93515747943246	CDS (CEG)
Mature oocytes	FBgn0016078	1.43572655325618	CDS (CEG)
Mature oocytes	FBgn0016080	0.141951076726751	CDS (NCEG)
Mature oocytes	FBgn0016081	1.36932719037476	CDS (CEG)
Mature oocytes	FBgn0016119	4.65176598964781	CDS (CEG)
Mature oocytes	FBgn0016120	2.49915776926422	CDS (CEG)
Mature oocytes	FBgn0016122	2.64783356057297	CDS (CEG)
Mature oocytes	FBgn0016123	9.95882878667896	CDS (NCEG)
Mature oocytes	FBgn0016126	0.464653376617389	CDS (CEG)
Mature oocytes	FBgn0016131	0.301736040859721	CDS (CEG)
Mature oocytes	FBgn0016641	0.066597527615738	CDS (CEG)
Mature oocytes	FBgn0016672	0.0162116509734172	CDS (CEG)
Mature oocytes	FBgn0016685	0.842402185792523	CDS (CEG)
Mature oocytes	FBgn0016687	1.39198838805639	CDS (CEG)
Mature oocytes	FBgn0016691	2.66805543089394	CDS (CEG)
Mature oocytes	FBgn0016693	0.51101221265405	CDS (CEG)
Mature oocytes	FBgn0016694	3.29982821417354	CDS (CEG)
Mature oocytes	FBgn0016696	0.383125495048269	CDS (CEG)
Mature oocytes	FBgn0016697	2.48759005973013	CDS (CEG)
Mature oocytes	FBgn0016698	1.76915491307399	CDS (CEG)
Mature oocytes	FBgn0016700	2.72139772176005	CDS (CEG)
Mature oocytes	FBgn0016701	2.14733860661632	CDS (CEG)
Mature oocytes	FBgn0016726	0.655678093686196	CDS (CEG)
Mature oocytes	FBgn0016754	0.154529034014981	CDS (CEG)
Mature oocytes	FBgn0016756	0.443079854992541	CDS (CEG)
Mature oocytes	FBgn0016762	0.163322174990035	CDS (CEG)
Mature oocytes	FBgn0016794	0.978590051419832	CDS (CEG)
Mature oocytes	FBgn0016797	1.32620938962555	CDS (CEG)
Mature oocytes	FBgn0016917	0.569697526328029	CDS (CEG)
Mature oocytes	FBgn0016926	0.491075292778412	CDS (CEG)
Mature oocytes	FBgn0016930	1.27547984841645	CDS (CEG)
Mature oocytes	FBgn0016970	0.210961301456059	CDS (CEG)
Mature oocytes	FBgn0016977	0.720605636783857	CDS (CEG)
Mature oocytes	FBgn0016978	0.363330605032456	CDS (CEG)
Mature oocytes	FBgn0016983	0.199505559480654	CDS (CEG)
Mature oocytes	FBgn0016984	0.381501344239987	CDS (CEG)
Mature oocytes	FBgn0017414	0.199436671381792	CDS (CEG)
Mature oocytes	FBgn0017418	0.29544485103762	CDS (CEG)
Mature oocytes	FBgn0017429	0.137785286392911	CDS (CEG)
Mature oocytes	FBgn0017430	0.990065999541562	CDS (CEG)
Mature oocytes	FBgn0017448	0.19355624633471	CDS (NCEG)
Mature oocytes	FBgn0017457	1.17693010466456	CDS (CEG)
Mature oocytes	FBgn0017545	0.882653548706936	CDS (CEG)
Mature oocytes	FBgn0017550	0.62639294959669	CDS (CEG)
Mature oocytes	FBgn0017551	1.91808325607955	CDS (CEG)
Mature oocytes	FBgn0017558	0.266178881593535	CDS (CEG)
Mature oocytes	FBgn0017561	0.182835520706736	CDS (NCEG)
Mature oocytes	FBgn0017566	1.75705669850041	CDS (CEG)
Mature oocytes	FBgn0017567	1.48372232222039	CDS (CEG)
Mature oocytes	FBgn0017572	1.79133781877075	CDS (CEG)
Mature oocytes	FBgn0017577	2.05356310309019	CDS (NCEG)
Mature oocytes	FBgn0017578	3.06985789346557	CDS (CEG)
Mature oocytes	FBgn0017579	0.404465776039448	CDS (CEG)
Mature oocytes	FBgn0017581	0.12766742861485	CDS (CEG)
Mature oocytes	FBgn0019624	1.71461813250827	CDS (CEG)
Mature oocytes	FBgn0019637	0.587354260918683	CDS (CEG)
Mature oocytes	FBgn0019643	24.390364667378	CDS (NCEG)
Mature oocytes	FBgn0019644	1.18970799186207	CDS (CEG)
Mature oocytes	FBgn0019662	0.728004014884391	CDS (CEG)
Mature oocytes	FBgn0019686	0.247661189490175	CDS (CEG)
Mature oocytes	FBgn0019830	0.414342259369345	CDS (CEG)
Mature oocytes	FBgn0019886	1.32159198670874	CDS (CEG)
Mature oocytes	FBgn0019890	1.4311482735735	CDS (CEG)
Mature oocytes	FBgn0019925	2.48704090930292	CDS (CEG)
Mature oocytes	FBgn0019932	2.64154709519197	CDS (CEG)
Mature oocytes	FBgn0019936	0.41367123005921	CDS (CEG)
Mature oocytes	FBgn0019938	0.16559739532639	CDS (CEG)
Mature oocytes	FBgn0019947	0.58536525761769	CDS (CEG)
Mature oocytes	FBgn0019948	1.49412936182141	CDS (CEG)
Mature oocytes	FBgn0019949	0.343453916696116	CDS (CEG)
Mature oocytes	FBgn0019957	1.63460410637097	CDS (CEG)
Mature oocytes	FBgn0019960	1.04474016864122	CDS (CEG)
Mature oocytes	FBgn0019968	0.348214400055262	CDS (CEG)
Mature oocytes	FBgn0019972	3.21318545730949	CDS (CEG)
Mature oocytes	FBgn0019982	0.505032397751763	CDS (CEG)
Mature oocytes	FBgn0019985	0.0998145985215078	CDS (NCEG)
Mature oocytes	FBgn0019990	0.381639292609492	CDS (CEG)
Mature oocytes	FBgn0020018	0.21607766409328	CDS (CEG)
Mature oocytes	FBgn0020224	0.296171300226887	CDS (CEG)
Mature oocytes	FBgn0020235	2.64512607015885	CDS (CEG)
Mature oocytes	FBgn0020236	0.560900256395851	CDS (CEG)
Mature oocytes	FBgn0020238	4.67416305152723	CDS (CEG)
Mature oocytes	FBgn0020248	0.0511988753359209	CDS (NCEG)
Mature oocytes	FBgn0020249	0.8304482819051	CDS (CEG)
Mature oocytes	FBgn0020251	0.265327570795015	CDS (CEG)
Mature oocytes	FBgn0020255	2.048657285686	CDS (CEG)
Mature oocytes	FBgn0020261	0.66235677774339	CDS (CEG)
Mature oocytes	FBgn0020270	0.669010027480035	CDS (CEG)
Mature oocytes	FBgn0020272	0.305786170085242	CDS (CEG)
Mature oocytes	FBgn0020278	0.377760708449798	CDS (CEG)
Mature oocytes	FBgn0020279	1.48859854599915	CDS (CEG)
Mature oocytes	FBgn0020304	0.475481142418028	CDS (CEG)
Mature oocytes	FBgn0020305	1.02544233364946	CDS (CEG)
Mature oocytes	FBgn0020306	0.122028258010218	CDS (CEG)
Mature oocytes	FBgn0020309	0.184830112957663	CDS (CEG)
Mature oocytes	FBgn0020312	0.0589750626623859	CDS (CEG)
Mature oocytes	FBgn0020369	4.64555362736395	CDS (CEG)
Mature oocytes	FBgn0020370	1.52353318974856	CDS (CEG)
Mature oocytes	FBgn0020379	0.422774418049902	CDS (CEG)
Mature oocytes	FBgn0020381	0.582419915555689	CDS (CEG)
Mature oocytes	FBgn0020385	0.102786723330068	CDS (CEG)
Mature oocytes	FBgn0020386	0.380946008812293	CDS (CEG)
Mature oocytes	FBgn0020388	1.23155478456298	CDS (CEG)
Mature oocytes	FBgn0020389	0.282470858860057	CDS (CEG)
Mature oocytes	FBgn0020392	3.20263839233073	CDS (CEG)
Mature oocytes	FBgn0020407	0.874686184281237	CDS (CEG)
Mature oocytes	FBgn0020412	0.158978834867597	CDS (CEG)
Mature oocytes	FBgn0020415	10.2028274780544	CDS (NCEG)
Mature oocytes	FBgn0020440	0.272582793724469	CDS (CEG)
Mature oocytes	FBgn0020443	0.313885319675766	CDS (CEG)
Mature oocytes	FBgn0020445	0.0386508611692889	CDS (NCEG)
Mature oocytes	FBgn0020493	0.867999560418757	CDS (CEG)
Mature oocytes	FBgn0020496	0.872446874217325	CDS (CEG)
Mature oocytes	FBgn0020497	0.716245403929479	CDS (CEG)
Mature oocytes	FBgn0020503	0.464469695277811	CDS (CEG)
Mature oocytes	FBgn0020510	2.4159466233651	CDS (CEG)
Mature oocytes	FBgn0020513	0.619013008826733	CDS (CEG)
Mature oocytes	FBgn0020545	0.154341593337134	CDS (CEG)
Mature oocytes	FBgn0020616	0.677440120734196	CDS (CEG)
Mature oocytes	FBgn0020618	0.133133479050225	CDS (CEG)
Mature oocytes	FBgn0020620	0.177234031440351	CDS (CEG)
Mature oocytes	FBgn0020621	0.853230095118707	CDS (CEG)
Mature oocytes	FBgn0020622	0.595693990862741	CDS (CEG)
Mature oocytes	FBgn0020626	0.152722710055657	CDS (CEG)
Mature oocytes	FBgn0020633	1.56741870961681	CDS (CEG)
Mature oocytes	FBgn0020647	0.255549838219586	CDS (CEG)
Mature oocytes	FBgn0020653	2.05226304548658	CDS (CEG)
Mature oocytes	FBgn0020655	1.3823404084257	CDS (CEG)
Mature oocytes	FBgn0020660	45.1551609433194	CDS (CEG)
Mature oocytes	FBgn0020764	0.154426416567028	CDS (CEG)
Mature oocytes	FBgn0020767	0.137891555619877	CDS (CEG)
Mature oocytes	FBgn0020887	0.146822637468153	CDS (CEG)
Mature oocytes	FBgn0020908	3.13994391313822	CDS (NCEG)
Mature oocytes	FBgn0020909	0.39678216168127	CDS (CEG)
Mature oocytes	FBgn0020910	0.177552980197476	CDS (CEG)
Mature oocytes	FBgn0020930	0.34212780450767	CDS (CEG)
Mature oocytes	FBgn0021750	0.621432877677443	CDS (CEG)
Mature oocytes	FBgn0021760	0.50263646890535	CDS (CEG)
Mature oocytes	FBgn0021761	1.02302320597754	CDS (CEG)
Mature oocytes	FBgn0021764	0.251636847764575	CDS (CEG)
Mature oocytes	FBgn0021765	3.63122894739352	CDS (CEG)
Mature oocytes	FBgn0021768	3.12419826213867	CDS (CEG)
Mature oocytes	FBgn0021795	1.7091052394267	CDS (CEG)
Mature oocytes	FBgn0021796	0.458385901222754	CDS (CEG)
Mature oocytes	FBgn0021800	0.170866722654987	CDS (CEG)
Mature oocytes	FBgn0021814	2.54589471503168	CDS (CEG)
Mature oocytes	FBgn0021818	0.167702985328304	CDS (CEG)
Mature oocytes	FBgn0021825	2.3480174221536	CDS (CEG)
Mature oocytes	FBgn0021847	0.291298618987529	CDS (CEG)
Mature oocytes	FBgn0021856	1.32599128825713	CDS (CEG)
Mature oocytes	FBgn0021872	0.641172943082785	CDS (CEG)
Mature oocytes	FBgn0021874	0.650432255619208	CDS (CEG)
Mature oocytes	FBgn0021875	0.601194158786654	CDS (CEG)
Mature oocytes	FBgn0021895	0.659868935485505	CDS (CEG)
Mature oocytes	FBgn0021906	1.6713629092009	CDS (CEG)
Mature oocytes	FBgn0021944	0.431231164096298	CDS (CEG)
Mature oocytes	FBgn0021967	1.6130906273088	CDS (CEG)
Mature oocytes	FBgn0021979	1.56308832705397	CDS (CEG)
Mature oocytes	FBgn0021995	0.630996926622086	CDS (CEG)
Mature oocytes	FBgn0022023	0.625135762084987	CDS (CEG)
Mature oocytes	FBgn0022027	0.533000115346631	CDS (CEG)
Mature oocytes	FBgn0022029	0.943812841016244	CDS (CEG)
Mature oocytes	FBgn0022069	1.39695383207846	CDS (CEG)
Mature oocytes	FBgn0022097	3.24931414237171	CDS (CEG)
Mature oocytes	FBgn0022153	0.175673115178861	CDS (CEG)
Mature oocytes	FBgn0022160	7.06499781016962	CDS (CEG)
Mature oocytes	FBgn0022213	4.76897151257946	CDS (CEG)
Mature oocytes	FBgn0022224	9.05950850344272	CDS (CEG)
Mature oocytes	FBgn0022238	1.58009839757117	CDS (CEG)
Mature oocytes	FBgn0022246	1.1974705980617	CDS (CEG)
Mature oocytes	FBgn0022288	0.735893889352267	CDS (CEG)
Mature oocytes	FBgn0022338	1.2029410378157	CDS (CEG)
Mature oocytes	FBgn0022343	1.69723487155399	CDS (CEG)
Mature oocytes	FBgn0022344	1.4938584961323	CDS (CEG)
Mature oocytes	FBgn0022349	0.435388822631048	CDS (CEG)
Mature oocytes	FBgn0022359	1.47623897661676	CDS (CEG)
Mature oocytes	FBgn0022361	0.686964011424584	CDS (CEG)
Mature oocytes	FBgn0022382	2.53519535869336	CDS (CEG)
Mature oocytes	FBgn0022699	0.577036895063933	CDS (CEG)
Mature oocytes	FBgn0022702	0.74829938080659	CDS (NCEG)
Mature oocytes	FBgn0022708	1.0703924206466	CDS (CEG)
Mature oocytes	FBgn0022709	0.592673075094754	CDS (CEG)
Mature oocytes	FBgn0022710	0.117424380240877	CDS (NCEG)
Mature oocytes	FBgn0022724	0.650111059396177	CDS (CEG)
Mature oocytes	FBgn0022764	0.324027180590788	CDS (CEG)
Mature oocytes	FBgn0022768	0.0898023843254882	CDS (CEG)
Mature oocytes	FBgn0022772	0.438772628684733	CDS (NCEG)
Mature oocytes	FBgn0022774	10.7174890185613	CDS (CEG)
Mature oocytes	FBgn0022786	0.788575705657199	CDS (CEG)
Mature oocytes	FBgn0022787	0.607963358519453	CDS (CEG)
Mature oocytes	FBgn0022893	5.42188397361294	CDS (CEG)
Mature oocytes	FBgn0022935	0.178283000732659	CDS (CEG)
Mature oocytes	FBgn0022936	0.60173474575748	CDS (CEG)
Mature oocytes	FBgn0022942	0.819093198449197	CDS (CEG)
Mature oocytes	FBgn0022943	2.00528789472726	CDS (CEG)
Mature oocytes	FBgn0022959	3.34914877130377	CDS (CEG)
Mature oocytes	FBgn0022960	0.806481411443091	CDS (CEG)
Mature oocytes	FBgn0022981	0.512218766984887	CDS (NCEG)
Mature oocytes	FBgn0022984	3.67528302692898	CDS (CEG)
Mature oocytes	FBgn0022985	0.177154113379797	CDS (CEG)
Mature oocytes	FBgn0022986	1.09959755559395	CDS (CEG)
Mature oocytes	FBgn0022987	3.18197756507054	CDS (CEG)
Mature oocytes	FBgn0023000	3.55893507888114	CDS (CEG)
Mature oocytes	FBgn0023081	0.726413001637983	CDS (CEG)
Mature oocytes	FBgn0023083	0.784228702268953	CDS (CEG)
Mature oocytes	FBgn0023094	0.904979510546216	CDS (CEG)
Mature oocytes	FBgn0023095	21.2380054092208	CDS (CEG)
Mature oocytes	FBgn0023097	0.533360395715623	CDS (CEG)
Mature oocytes	FBgn0023129	1.17975626593465	CDS (CEG)
Mature oocytes	FBgn0023130	0.053708385540135	CDS (CEG)
Mature oocytes	FBgn0023143	1.21693276876607	CDS (CEG)
Mature oocytes	FBgn0023167	1.37008791442604	CDS (CEG)
Mature oocytes	FBgn0023169	4.41334384002312	CDS (CEG)
Mature oocytes	FBgn0023170	0.527920615713915	CDS (CEG)
Mature oocytes	FBgn0023171	0.450534738716325	CDS (CEG)
Mature oocytes	FBgn0023172	0.522496396260673	CDS (CEG)
Mature oocytes	FBgn0023174	2.83522824755018	CDS (CEG)
Mature oocytes	FBgn0023175	2.33009141125011	CDS (CEG)
Mature oocytes	FBgn0023177	1.04998933338708	CDS (CEG)
Mature oocytes	FBgn0023180	3.13998392664658	CDS (CEG)
Mature oocytes	FBgn0023181	0.782901511076081	CDS (CEG)
Mature oocytes	FBgn0023212	0.83102388047626	CDS (CEG)
Mature oocytes	FBgn0023213	1.24045949270831	CDS (CEG)
Mature oocytes	FBgn0023215	0.462045508510059	CDS (CEG)
Mature oocytes	FBgn0023216	0.267185316163609	CDS (CEG)
Mature oocytes	FBgn0023388	0.221872176028126	CDS (CEG)
Mature oocytes	FBgn0023395	1.05764430008953	CDS (NCEG)
Mature oocytes	FBgn0023407	0.325981165446199	CDS (CEG)
Mature oocytes	FBgn0023441	0.474692941606249	CDS (NCEG)
Mature oocytes	FBgn0023458	0.858737676412021	CDS (CEG)
Mature oocytes	FBgn0023477	1.61907785076822	CDS (CEG)
Mature oocytes	FBgn0023506	1.31894260578258	CDS (CEG)
Mature oocytes	FBgn0023507	0.908057262005721	CDS (CEG)
Mature oocytes	FBgn0023508	0.113250231035515	CDS (CEG)
Mature oocytes	FBgn0023509	0.408289676739137	CDS (CEG)
Mature oocytes	FBgn0023510	0.451001299452933	CDS (CEG)
Mature oocytes	FBgn0023511	0.170795853813114	CDS (CEG)
Mature oocytes	FBgn0023512	0.289633959767373	CDS (CEG)
Mature oocytes	FBgn0023513	0.539254439767349	CDS (CEG)
Mature oocytes	FBgn0023514	0.487209408517802	CDS (CEG)
Mature oocytes	FBgn0023515	0.185942112471472	CDS (CEG)
Mature oocytes	FBgn0023516	0.184365591847382	CDS (CEG)
Mature oocytes	FBgn0023517	1.56571403836973	CDS (CEG)
Mature oocytes	FBgn0023518	0.113977196274652	CDS (CEG)
Mature oocytes	FBgn0023519	0.713719772361383	CDS (CEG)
Mature oocytes	FBgn0023520	0.595942627555616	CDS (CEG)
Mature oocytes	FBgn0023521	0.795237717233737	CDS (CEG)
Mature oocytes	FBgn0023522	0.47749395404482	CDS (CEG)
Mature oocytes	FBgn0023526	0.219089678319186	CDS (CEG)
Mature oocytes	FBgn0023527	0.476019395963876	CDS (CEG)
Mature oocytes	FBgn0023528	0.206112062553711	CDS (CEG)
Mature oocytes	FBgn0023529	1.5546170337282	CDS (CEG)
Mature oocytes	FBgn0023530	2.71719429891131	CDS (CEG)
Mature oocytes	FBgn0023531	0.022431975590568	CDS (CEG)
Mature oocytes	FBgn0023535	0.110412004728847	CDS (NCEG)
Mature oocytes	FBgn0023536	0.4274216167675	CDS (CEG)
Mature oocytes	FBgn0023537	0.490914196730867	CDS (CEG)
Mature oocytes	FBgn0023540	0.22623964579833	CDS (CEG)
Mature oocytes	FBgn0023542	0.951011556607141	CDS (CEG)
Mature oocytes	FBgn0023545	2.64916296269961	CDS (CEG)
Mature oocytes	FBgn0023549	1.56331904815923	CDS (CEG)
Mature oocytes	FBgn0024177	0.252255251152459	CDS (NCEG)
Mature oocytes	FBgn0024182	0.439650160202249	CDS (CEG)
Mature oocytes	FBgn0024183	1.05428671492319	CDS (CEG)
Mature oocytes	FBgn0024187	0.294963621893006	CDS (CEG)
Mature oocytes	FBgn0024188	5.74149479161038	CDS (CEG)
Mature oocytes	FBgn0024191	0.868843731534163	CDS (CEG)
Mature oocytes	FBgn0024194	0.222663406554664	CDS (CEG)
Mature oocytes	FBgn0024196	1.71995698729469	CDS (CEG)
Mature oocytes	FBgn0024222	0.219637167651465	CDS (CEG)
Mature oocytes	FBgn0024227	1.42992461003276	CDS (NCEG)
Mature oocytes	FBgn0024230	0.0877446181694888	CDS (CEG)
Mature oocytes	FBgn0024234	6.76201190205194	CDS (CEG)
Mature oocytes	FBgn0024236	0.0647061610501033	CDS (CEG)
Mature oocytes	FBgn0024238	1.51664327976671	CDS (CEG)
Mature oocytes	FBgn0024245	0.0832556842724037	CDS (CEG)
Mature oocytes	FBgn0024248	0.375819511456745	CDS (CEG)
Mature oocytes	FBgn0024251	0.517897041515498	CDS (CEG)
Mature oocytes	FBgn0024273	0.271406197374647	CDS (CEG)
Mature oocytes	FBgn0024277	0.107286239137084	CDS (CEG)
Mature oocytes	FBgn0024285	1.36665716832248	CDS (CEG)
Mature oocytes	FBgn0024291	0.373659206471545	CDS (CEG)
Mature oocytes	FBgn0024314	1.21284589019204	CDS (CEG)
Mature oocytes	FBgn0024315	2.46270459719861	CDS (NCEG)
Mature oocytes	FBgn0024320	5.70094000865758	CDS (CEG)
Mature oocytes	FBgn0024321	2.74234743783733	CDS (CEG)
Mature oocytes	FBgn0024326	0.387971909584639	CDS (CEG)
Mature oocytes	FBgn0024329	0.111999906989323	CDS (CEG)
Mature oocytes	FBgn0024330	2.41388894873113	CDS (CEG)
Mature oocytes	FBgn0024332	0.754778831847603	CDS (CEG)
Mature oocytes	FBgn0024352	1.48088571250293	CDS (CEG)
Mature oocytes	FBgn0024360	0.105103441644534	CDS (CEG)
Mature oocytes	FBgn0024362	0.232025427112893	CDS (CEG)
Mature oocytes	FBgn0024364	0.0807239833311523	CDS (CEG)
Mature oocytes	FBgn0024365	0.302474050699463	CDS (CEG)
Mature oocytes	FBgn0024366	0.286760139832478	CDS (NCEG)
Mature oocytes	FBgn0024371	0.476121803225083	CDS (CEG)
Mature oocytes	FBgn0024432	1.80602720160445	CDS (CEG)
Mature oocytes	FBgn0024491	2.44089600468895	CDS (CEG)
Mature oocytes	FBgn0024509	1.19152554397239	CDS (CEG)
Mature oocytes	FBgn0024510	0.893710508500964	CDS (CEG)
Mature oocytes	FBgn0024542	1.30869659584658	CDS (CEG)
Mature oocytes	FBgn0024555	0.159967076083115	CDS (CEG)
Mature oocytes	FBgn0024556	1.05559511179956	CDS (CEG)
Mature oocytes	FBgn0024558	0.458752524602623	CDS (CEG)
Mature oocytes	FBgn0024689	0.245735342646514	CDS (CEG)
Mature oocytes	FBgn0024698	0.142880778126732	CDS (CEG)
Mature oocytes	FBgn0024728	0.542228795127311	CDS (CEG)
Mature oocytes	FBgn0024732	0.621262601207197	CDS (CEG)
Mature oocytes	FBgn0024733	0.694151934813755	CDS (CEG)
Mature oocytes	FBgn0024734	0.765505364344386	CDS (CEG)
Mature oocytes	FBgn0024754	1.31322401649196	CDS (CEG)
Mature oocytes	FBgn0024804	1.00844032894163	CDS (CEG)
Mature oocytes	FBgn0024806	0.405425708795669	CDS (CEG)
Mature oocytes	FBgn0024807	4.74305313747017	CDS (CEG)
Mature oocytes	FBgn0024811	2.62889888301129	CDS (CEG)
Mature oocytes	FBgn0024814	1.96577311320935	CDS (CEG)
Mature oocytes	FBgn0024833	1.24105582328283	CDS (CEG)
Mature oocytes	FBgn0024841	0.6758925415991	CDS (CEG)
Mature oocytes	FBgn0024846	2.76308244182034	CDS (CEG)
Mature oocytes	FBgn0024887	0.522911344614599	CDS (CEG)
Mature oocytes	FBgn0024889	0.246827436296716	CDS (CEG)
Mature oocytes	FBgn0024909	0.733265833079336	CDS (CEG)
Mature oocytes	FBgn0024912	2.24889307639817	CDS (CEG)
Mature oocytes	FBgn0024920	2.43537345276053	CDS (CEG)
Mature oocytes	FBgn0024921	1.39943255079924	CDS (CEG)
Mature oocytes	FBgn0024944	5.67961767134812	CDS (NCEG)
Mature oocytes	FBgn0024945	1.02124627546551	CDS (CEG)
Mature oocytes	FBgn0024947	0.235286271334185	CDS (CEG)
Mature oocytes	FBgn0024956	0.795278429150263	CDS (CEG)
Mature oocytes	FBgn0024957	0.57745836668278	CDS (CEG)
Mature oocytes	FBgn0024958	0.305402978851709	CDS (CEG)
Mature oocytes	FBgn0024973	0.519987739896604	CDS (CEG)
Mature oocytes	FBgn0024975	0.125163428695673	CDS (CEG)
Mature oocytes	FBgn0024980	3.80805547019489	CDS (NCEG)
Mature oocytes	FBgn0024983	1.15696007722857	CDS (CEG)
Mature oocytes	FBgn0024984	2.03806153024871	CDS (NCEG)
Mature oocytes	FBgn0024985	0.312004568933568	CDS (CEG)
Mature oocytes	FBgn0024986	2.31325372720056	CDS (CEG)
Mature oocytes	FBgn0024987	0.407393916317798	CDS (CEG)
Mature oocytes	FBgn0024991	0.38893656973921	CDS (CEG)
Mature oocytes	FBgn0024992	0.165909761595283	CDS (CEG)
Mature oocytes	FBgn0024993	0.636125751529452	CDS (CEG)
Mature oocytes	FBgn0024994	0.382175469445376	CDS (CEG)
Mature oocytes	FBgn0024996	0.880616922491374	CDS (CEG)
Mature oocytes	FBgn0024998	0.542899409761623	CDS (CEG)
Mature oocytes	FBgn0025109	0.180652438395716	CDS (CEG)
Mature oocytes	FBgn0025111	1.70932509210934	CDS (NCEG)
Mature oocytes	FBgn0025117	0.614611509921412	CDS (CEG)
Mature oocytes	FBgn0025185	0.879299101774375	CDS (CEG)
Mature oocytes	FBgn0025186	0.23984810444076	CDS (CEG)
Mature oocytes	FBgn0025286	0.557761024602006	CDS (CEG)
Mature oocytes	FBgn0025335	0.303562951679814	CDS (CEG)
Mature oocytes	FBgn0025336	0.478149773367565	CDS (CEG)
Mature oocytes	FBgn0025352	3.75833064994896	CDS (CEG)
Mature oocytes	FBgn0025355	0.0444054326044871	CDS (CEG)
Mature oocytes	FBgn0025366	0.199675133584091	CDS (CEG)
Mature oocytes	FBgn0025373	3.35035541037496	CDS (CEG)
Mature oocytes	FBgn0025381	0.577719589125671	CDS (CEG)
Mature oocytes	FBgn0025382	0.0354737991477015	CDS (CEG)
Mature oocytes	FBgn0025388	0.0632046662966857	CDS (CEG)
Mature oocytes	FBgn0025390	54.9154155970021	CDS (NCEG)
Mature oocytes	FBgn0025394	2.56202130495436	CDS (CEG)
Mature oocytes	FBgn0025455	0.11675415170711	CDS (CEG)
Mature oocytes	FBgn0025456	1.07703673037901	CDS (CEG)
Mature oocytes	FBgn0025457	1.27070883503901	CDS (CEG)
Mature oocytes	FBgn0025463	0.400592111432651	CDS (CEG)
Mature oocytes	FBgn0025469	0.957614666757729	CDS (CEG)
Mature oocytes	FBgn0025519	0.633224763356716	CDS (CEG)
Mature oocytes	FBgn0025549	0.115790116870208	CDS (CEG)
Mature oocytes	FBgn0025558	1.40457651008793	CDS (CEG)
Mature oocytes	FBgn0025571	0.142249389846373	CDS (CEG)
Mature oocytes	FBgn0025574	0.582846967600493	CDS (CEG)
Mature oocytes	FBgn0025582	0.585785767217636	CDS (CEG)
Mature oocytes	FBgn0025592	1.6382499644229	CDS (CEG)
Mature oocytes	FBgn0025608	0.288649643530926	CDS (CEG)
Mature oocytes	FBgn0025615	1.41629342196294	CDS (CEG)
Mature oocytes	FBgn0025621	0.247111126521562	CDS (CEG)
Mature oocytes	FBgn0025624	2.03555841448176	CDS (CEG)
Mature oocytes	FBgn0025626	0.029662307088436	CDS (CEG)
Mature oocytes	FBgn0025628	0.466647074972989	CDS (CEG)
Mature oocytes	FBgn0025629	0.264402516856092	CDS (CEG)
Mature oocytes	FBgn0025630	0.357516288413197	CDS (CEG)
Mature oocytes	FBgn0025632	0	CDS (CEG)
Mature oocytes	FBgn0025633	0.418201137610196	CDS (CEG)
Mature oocytes	FBgn0025634	2.30478697072297	CDS (CEG)
Mature oocytes	FBgn0025635	1.46725820333535	CDS (CEG)
Mature oocytes	FBgn0025637	1.94882055264779	CDS (CEG)
Mature oocytes	FBgn0025638	4.05593389872858	CDS (CEG)
Mature oocytes	FBgn0025639	0.142843961776249	CDS (CEG)
Mature oocytes	FBgn0025640	0.304937299133195	CDS (CEG)
Mature oocytes	FBgn0025641	0.0346697948941298	CDS (NCEG)
Mature oocytes	FBgn0025674	0.748901182251713	CDS (CEG)
Mature oocytes	FBgn0025676	0.52296963624418	CDS (CEG)
Mature oocytes	FBgn0025678	2.80346136229703	CDS (CEG)
Mature oocytes	FBgn0025681	0.0882634021818327	CDS (CEG)
Mature oocytes	FBgn0025682	2.55687151940256	CDS (CEG)
Mature oocytes	FBgn0025683	10.2567573447282	CDS (CEG)
Mature oocytes	FBgn0025684	0.125684177426433	CDS (CEG)
Mature oocytes	FBgn0025693	0.122103098003879	CDS (CEG)
Mature oocytes	FBgn0025700	3.51282628537722	CDS (CEG)
Mature oocytes	FBgn0025716	2.37745276660467	CDS (CEG)
Mature oocytes	FBgn0025720	0.275207386539068	CDS (CEG)
Mature oocytes	FBgn0025724	1.76011355381435	CDS (CEG)
Mature oocytes	FBgn0025725	1.36959231663081	CDS (CEG)
Mature oocytes	FBgn0025726	0.0719263645294263	CDS (CEG)
Mature oocytes	FBgn0025739	0.0583712856159009	CDS (NCEG)
Mature oocytes	FBgn0025740	0.754870545977648	CDS (CEG)
Mature oocytes	FBgn0025741	0.72698867174284	CDS (CEG)
Mature oocytes	FBgn0025742	0.832106835475635	CDS (CEG)
Mature oocytes	FBgn0025743	0.0917594439014502	CDS (CEG)
Mature oocytes	FBgn0025777	1.69503573038132	CDS (CEG)
Mature oocytes	FBgn0025781	3.16757609203059	CDS (CEG)
Mature oocytes	FBgn0025790	1.16892943394849	CDS (CEG)
Mature oocytes	FBgn0025800	0.418432416670409	CDS (CEG)
Mature oocytes	FBgn0025802	0.589498482353439	CDS (CEG)
Mature oocytes	FBgn0025806	0.355670486368276	CDS (CEG)
Mature oocytes	FBgn0025807	0.91412580981793	CDS (CEG)
Mature oocytes	FBgn0025808	1.86538006778993	CDS (CEG)
Mature oocytes	FBgn0025809	1.68306146948221	CDS (CEG)
Mature oocytes	FBgn0025814	0.748603051317956	CDS (CEG)
Mature oocytes	FBgn0025815	1.35288826010422	CDS (CEG)
Mature oocytes	FBgn0025820	0.559398190978659	CDS (CEG)
Mature oocytes	FBgn0025825	0.294960627538569	CDS (CEG)
Mature oocytes	FBgn0025830	0.678825871291792	CDS (CEG)
Mature oocytes	FBgn0025832	1.34398294405174	CDS (CEG)
Mature oocytes	FBgn0025836	0.302021624516543	CDS (CEG)
Mature oocytes	FBgn0025839	4.23370578863998	CDS (CEG)
Mature oocytes	FBgn0025864	0.140245646997567	CDS (CEG)
Mature oocytes	FBgn0025865	1.10212335500284	CDS (CEG)
Mature oocytes	FBgn0025866	0.702229901999466	CDS (CEG)
Mature oocytes	FBgn0025874	0.322146486149464	CDS (CEG)
Mature oocytes	FBgn0025885	0.818262207114476	CDS (CEG)
Mature oocytes	FBgn0025936	0.293663670838793	CDS (CEG)
Mature oocytes	FBgn0026015	0.199792254162661	CDS (CEG)
Mature oocytes	FBgn0026056	0.732431631233249	CDS (CEG)
Mature oocytes	FBgn0026059	0.887368541652151	CDS (CEG)
Mature oocytes	FBgn0026060	0.0277272821024244	CDS (CEG)
Mature oocytes	FBgn0026076	0.539566637907699	CDS (CEG)
Mature oocytes	FBgn0026079	1.65657320310439	CDS (CEG)
Mature oocytes	FBgn0026080	0.737784201429571	CDS (CEG)
Mature oocytes	FBgn0026083	0.919342080071967	CDS (CEG)
Mature oocytes	FBgn0026084	7.00551890519223	CDS (CEG)
Mature oocytes	FBgn0026085	0.954432647342798	CDS (CEG)
Mature oocytes	FBgn0026086	0.364827928019352	CDS (CEG)
Mature oocytes	FBgn0026088	0.906135451178597	CDS (CEG)
Mature oocytes	FBgn0026089	3.33076788647322	CDS (CEG)
Mature oocytes	FBgn0026090	0.8974653007482	CDS (CEG)
Mature oocytes	FBgn0026143	0.376435893014514	CDS (CEG)
Mature oocytes	FBgn0026144	12.589409132711	CDS (NCEG)
Mature oocytes	FBgn0026147	0.790510514765948	CDS (CEG)
Mature oocytes	FBgn0026148	1.95319005480358	CDS (CEG)
Mature oocytes	FBgn0026149	3.01846625871717	CDS (CEG)
Mature oocytes	FBgn0026150	6.33353184169752	CDS (CEG)
Mature oocytes	FBgn0026175	0	CDS (NCEG)
Mature oocytes	FBgn0026179	0.572643684050663	CDS (CEG)
Mature oocytes	FBgn0026181	0.360166962260738	CDS (CEG)
Mature oocytes	FBgn0026189	0.918928416512501	CDS (CEG)
Mature oocytes	FBgn0026192	0.767889714385924	CDS (CEG)
Mature oocytes	FBgn0026196	0.1262190334854	CDS (CEG)
Mature oocytes	FBgn0026197	0	CDS (NCEG)
Mature oocytes	FBgn0026199	0.198167341100002	CDS (CEG)
Mature oocytes	FBgn0026206	0.232481531477001	CDS (CEG)
Mature oocytes	FBgn0026207	1.74653855761554	CDS (CEG)
Mature oocytes	FBgn0026238	0.197201125077195	CDS (CEG)
Mature oocytes	FBgn0026239	0.0965629866023821	CDS (NCEG)
Mature oocytes	FBgn0026250	1.53259879962528	CDS (CEG)
Mature oocytes	FBgn0026252	0.312954239281201	CDS (CEG)
Mature oocytes	FBgn0026257	1.07676569723052	CDS (CEG)
Mature oocytes	FBgn0026259	0.350890463079927	CDS (CEG)
Mature oocytes	FBgn0026261	1.66630007831303	CDS (CEG)
Mature oocytes	FBgn0026262	0.279643229978509	CDS (CEG)
Mature oocytes	FBgn0026263	0.191126838027788	CDS (NCEG)
Mature oocytes	FBgn0026309	0.488275641592934	CDS (NCEG)
Mature oocytes	FBgn0026313	0.0712396597877411	CDS (CEG)
Mature oocytes	FBgn0026315	1.78098050285427	CDS (NCEG)
Mature oocytes	FBgn0026316	1.4594020244466	CDS (CEG)
Mature oocytes	FBgn0026317	0.338836761988015	CDS (CEG)
Mature oocytes	FBgn0026323	0.250134234174759	CDS (CEG)
Mature oocytes	FBgn0026324	2.96719616314547	CDS (CEG)
Mature oocytes	FBgn0026326	1.11188885864925	CDS (CEG)
Mature oocytes	FBgn0026361	0.708314376302586	CDS (NCEG)
Mature oocytes	FBgn0026369	0.436302648296642	CDS (CEG)
Mature oocytes	FBgn0026370	0.668055211501706	CDS (CEG)
Mature oocytes	FBgn0026371	0.842738543674376	CDS (CEG)
Mature oocytes	FBgn0026372	0.253387851284582	CDS (CEG)
Mature oocytes	FBgn0026373	1.18141356713861	CDS (CEG)
Mature oocytes	FBgn0026375	0.422897553507674	CDS (CEG)
Mature oocytes	FBgn0026376	0.0562029581267637	CDS (CEG)
Mature oocytes	FBgn0026378	1.02648159474787	CDS (CEG)
Mature oocytes	FBgn0026379	0.0956777887054621	CDS (CEG)
Mature oocytes	FBgn0026380	3.16612989380586	CDS (CEG)
Mature oocytes	FBgn0026393	0	CDS (CEG)
Mature oocytes	FBgn0026400	0.773684998289854	CDS (CEG)
Mature oocytes	FBgn0026401	0.419884024238755	CDS (CEG)
Mature oocytes	FBgn0026402	1.47942613542163	CDS (CEG)
Mature oocytes	FBgn0026404	0.127668541235393	CDS (CEG)
Mature oocytes	FBgn0026409	2.00125476002732	CDS (CEG)
Mature oocytes	FBgn0026415	1.6297209840075	CDS (NCEG)
Mature oocytes	FBgn0026417	2.93648501574066	CDS (CEG)
Mature oocytes	FBgn0026418	3.00799681879971	CDS (CEG)
Mature oocytes	FBgn0026427	0.200768279590705	CDS (CEG)
Mature oocytes	FBgn0026428	0.14671136396832	CDS (CEG)
Mature oocytes	FBgn0026430	0.665661035695866	CDS (CEG)
Mature oocytes	FBgn0026431	2.1467788741262	CDS (CEG)
Mature oocytes	FBgn0026432	1.04090219474884	CDS (CEG)
Mature oocytes	FBgn0026433	0.0853939372232635	CDS (CEG)
Mature oocytes	FBgn0026441	0.307028853244549	CDS (CEG)
Mature oocytes	FBgn0026479	0.86741598177504	CDS (CEG)
Mature oocytes	FBgn0026533	0.651700409849367	CDS (CEG)
Mature oocytes	FBgn0026566	0.437287343623373	CDS (CEG)
Mature oocytes	FBgn0026570	1.37746031682247	CDS (CEG)
Mature oocytes	FBgn0026573	0.244935964659775	CDS (CEG)
Mature oocytes	FBgn0026575	0.0516176855613814	CDS (CEG)
Mature oocytes	FBgn0026576	1.19214339836715	CDS (CEG)
Mature oocytes	FBgn0026577	0.175526438391961	CDS (CEG)
Mature oocytes	FBgn0026582	1.72153684612208	CDS (CEG)
Mature oocytes	FBgn0026593	0.752243215440795	CDS (CEG)
Mature oocytes	FBgn0026597	0.0398147050375629	CDS (CEG)
Mature oocytes	FBgn0026598	0.165940346955801	CDS (NCEG)
Mature oocytes	FBgn0026602	0.0681222632962621	CDS (NCEG)
Mature oocytes	FBgn0026616	0.0606205395484184	CDS (CEG)
Mature oocytes	FBgn0026619	0.295217582983317	CDS (CEG)
Mature oocytes	FBgn0026620	2.39157142415483	CDS (CEG)
Mature oocytes	FBgn0026630	0.228970514276071	CDS (CEG)
Mature oocytes	FBgn0026634	0.26796680713243	CDS (CEG)
Mature oocytes	FBgn0026666	0.369165469441585	CDS (CEG)
Mature oocytes	FBgn0026679	0.5798408172025	CDS (CEG)
Mature oocytes	FBgn0026702	0.172519367491763	CDS (CEG)
Mature oocytes	FBgn0026713	0.252707035982991	CDS (CEG)
Mature oocytes	FBgn0026718	0.79065470972818	CDS (CEG)
Mature oocytes	FBgn0026722	0.258920893521375	CDS (CEG)
Mature oocytes	FBgn0026737	0.684347094491855	CDS (CEG)
Mature oocytes	FBgn0026738	0.332772390098236	CDS (CEG)
Mature oocytes	FBgn0026741	0.9578009642833	CDS (CEG)
Mature oocytes	FBgn0026749	2.25757511476063	CDS (CEG)
Mature oocytes	FBgn0026751	0.659230541287646	CDS (CEG)
Mature oocytes	FBgn0026753	2.02363196121376	CDS (CEG)
Mature oocytes	FBgn0026761	0.662683137319876	CDS (CEG)
Mature oocytes	FBgn0026777	0.465752829444321	CDS (CEG)
Mature oocytes	FBgn0026778	0.525425453219582	CDS (CEG)
Mature oocytes	FBgn0026787	1.15957526920498	CDS (CEG)
Mature oocytes	FBgn0026869	0.850390041940042	CDS (CEG)
Mature oocytes	FBgn0026872	0.890756454307395	CDS (CEG)
Mature oocytes	FBgn0026873	2.33642239215301	CDS (CEG)
Mature oocytes	FBgn0026876	0.111843460873396	CDS (NCEG)
Mature oocytes	FBgn0026879	4.98082832800007	CDS (CEG)
Mature oocytes	FBgn0027052	0.977344664968746	CDS (CEG)
Mature oocytes	FBgn0027053	1.75913767341234	CDS (CEG)
Mature oocytes	FBgn0027054	0.737419242208916	CDS (CEG)
Mature oocytes	FBgn0027055	2.07155844246424	CDS (CEG)
Mature oocytes	FBgn0027057	3.72035907235782	CDS (CEG)
Mature oocytes	FBgn0027066	2.25300178898596	CDS (CEG)
Mature oocytes	FBgn0027070	1.29520488481369	CDS (NCEG)
Mature oocytes	FBgn0027079	2.10073653113977	CDS (CEG)
Mature oocytes	FBgn0027080	1.17993631151153	CDS (CEG)
Mature oocytes	FBgn0027081	1.96204992753318	CDS (CEG)
Mature oocytes	FBgn0027082	0.781611020744794	CDS (CEG)
Mature oocytes	FBgn0027083	1.93761851895565	CDS (CEG)
Mature oocytes	FBgn0027084	0.491831539665534	CDS (CEG)
Mature oocytes	FBgn0027085	0.624435602093049	CDS (CEG)
Mature oocytes	FBgn0027086	1.09786140974391	CDS (CEG)
Mature oocytes	FBgn0027087	0.987793204884232	CDS (CEG)
Mature oocytes	FBgn0027088	2.36713472338067	CDS (CEG)
Mature oocytes	FBgn0027090	0.814539198989938	CDS (CEG)
Mature oocytes	FBgn0027091	2.86137428411727	CDS (CEG)
Mature oocytes	FBgn0027093	2.48617050834439	CDS (CEG)
Mature oocytes	FBgn0027094	4.10417397820399	CDS (CEG)
Mature oocytes	FBgn0027095	2.79517562051086	CDS (CEG)
Mature oocytes	FBgn0027101	0.450978189785212	CDS (CEG)
Mature oocytes	FBgn0027108	1.42253531053303	CDS (CEG)
Mature oocytes	FBgn0027259	0.196056499327276	CDS (CEG)
Mature oocytes	FBgn0027279	0.856916245279569	CDS (CEG)
Mature oocytes	FBgn0027280	0.853398684802344	CDS (CEG)
Mature oocytes	FBgn0027287	0.508852803632818	CDS (CEG)
Mature oocytes	FBgn0027291	0.64857947604628	CDS (CEG)
Mature oocytes	FBgn0027296	0.192310559897055	CDS (CEG)
Mature oocytes	FBgn0027329	3.09221118069552	CDS (CEG)
Mature oocytes	FBgn0027330	0.305027561318757	CDS (CEG)
Mature oocytes	FBgn0027334	2.53241102066854	CDS (CEG)
Mature oocytes	FBgn0027335	1.70996898874336	CDS (CEG)
Mature oocytes	FBgn0027338	0.74169661092551	CDS (CEG)
Mature oocytes	FBgn0027342	0.249910002628269	CDS (NCEG)
Mature oocytes	FBgn0027343	0.207523056540577	CDS (NCEG)
Mature oocytes	FBgn0027348	0.886222543408901	CDS (NCEG)
Mature oocytes	FBgn0027356	2.04401663883357	CDS (CEG)
Mature oocytes	FBgn0027358	1.43496337360039	CDS (CEG)
Mature oocytes	FBgn0027359	2.8731872937739	CDS (CEG)
Mature oocytes	FBgn0027360	0.258399293470292	CDS (CEG)
Mature oocytes	FBgn0027363	4.22301642134822	CDS (CEG)
Mature oocytes	FBgn0027375	0.410297537727693	CDS (CEG)
Mature oocytes	FBgn0027378	0.978456389076617	CDS (CEG)
Mature oocytes	FBgn0027453	0.151975578533395	CDS (CEG)
Mature oocytes	FBgn0027490	0.287506905412582	CDS (CEG)
Mature oocytes	FBgn0027492	0.805215990135017	CDS (CEG)
Mature oocytes	FBgn0027493	0.63008785347726	CDS (CEG)
Mature oocytes	FBgn0027494	3.26767613682434	CDS (NCEG)
Mature oocytes	FBgn0027495	1.40243320337119	CDS (CEG)
Mature oocytes	FBgn0027496	3.27948336616954	CDS (CEG)
Mature oocytes	FBgn0027497	0.234900229664724	CDS (CEG)
Mature oocytes	FBgn0027498	0.4970967141274	CDS (NCEG)
Mature oocytes	FBgn0027499	1.11535651156083	CDS (CEG)
Mature oocytes	FBgn0027500	0.381846518465643	CDS (NCEG)
Mature oocytes	FBgn0027503	0.210707571922355	CDS (CEG)
Mature oocytes	FBgn0027504	0.639578728074245	CDS (CEG)
Mature oocytes	FBgn0027505	1.46943424634116	CDS (CEG)
Mature oocytes	FBgn0027506	0.662771856535112	CDS (CEG)
Mature oocytes	FBgn0027507	0.837094104316152	CDS (CEG)
Mature oocytes	FBgn0027508	0.438836393506931	CDS (CEG)
Mature oocytes	FBgn0027509	1.54587042296589	CDS (CEG)
Mature oocytes	FBgn0027512	0.920661348160023	CDS (CEG)
Mature oocytes	FBgn0027513	0.799204565892112	CDS (NCEG)
Mature oocytes	FBgn0027514	0.305685788532218	CDS (CEG)
Mature oocytes	FBgn0027515	0.486033287985843	CDS (CEG)
Mature oocytes	FBgn0027518	0.319424809439213	CDS (CEG)
Mature oocytes	FBgn0027521	0.636280491320681	CDS (NCEG)
Mature oocytes	FBgn0027524	0.438977132997664	CDS (CEG)
Mature oocytes	FBgn0027525	0.134412955522156	CDS (CEG)
Mature oocytes	FBgn0027526	2.26064020434747	CDS (CEG)
Mature oocytes	FBgn0027528	1.01308827949629	CDS (NCEG)
Mature oocytes	FBgn0027529	0.175474189976781	CDS (CEG)
Mature oocytes	FBgn0027532	0.190978349762105	CDS (CEG)
Mature oocytes	FBgn0027535	0.102696441337987	CDS (CEG)
Mature oocytes	FBgn0027537	0.924495406432785	CDS (CEG)
Mature oocytes	FBgn0027538	0.0370800326179119	CDS (CEG)
Mature oocytes	FBgn0027539	0.48120485880836	CDS (CEG)
Mature oocytes	FBgn0027547	0.810333599930263	CDS (CEG)
Mature oocytes	FBgn0027548	0.783514596705139	CDS (CEG)
Mature oocytes	FBgn0027549	0.681376165252179	CDS (CEG)
Mature oocytes	FBgn0027552	2.19288318323655	CDS (CEG)
Mature oocytes	FBgn0027553	0.237016469626898	CDS (CEG)
Mature oocytes	FBgn0027554	1.42637875626823	CDS (CEG)
Mature oocytes	FBgn0027558	0.0982271338870931	CDS (CEG)
Mature oocytes	FBgn0027559	1.94648111764198	CDS (CEG)
Mature oocytes	FBgn0027561	0.326095100161236	CDS (CEG)
Mature oocytes	FBgn0027564	0.219198766618972	CDS (CEG)
Mature oocytes	FBgn0027565	0.810134761190837	CDS (CEG)
Mature oocytes	FBgn0027567	0.227468051127574	CDS (CEG)
Mature oocytes	FBgn0027568	1.39146249251285	CDS (CEG)
Mature oocytes	FBgn0027569	0.332286850148968	CDS (CEG)
Mature oocytes	FBgn0027570	21.7269282269825	CDS (NCEG)
Mature oocytes	FBgn0027571	5.27630913842087	CDS (CEG)
Mature oocytes	FBgn0027572	1.0905573175743	CDS (CEG)
Mature oocytes	FBgn0027574	0.167319232770487	CDS (CEG)
Mature oocytes	FBgn0027579	0.273630840781579	CDS (CEG)
Mature oocytes	FBgn0027580	1.37607455683957	CDS (CEG)
Mature oocytes	FBgn0027581	0.272969315849698	CDS (CEG)
Mature oocytes	FBgn0027582	0.66180563755095	CDS (CEG)
Mature oocytes	FBgn0027583	2.11024049934436	CDS (CEG)
Mature oocytes	FBgn0027587	0.690167252039203	CDS (CEG)
Mature oocytes	FBgn0027588	2.60356962773106	CDS (CEG)
Mature oocytes	FBgn0027590	3.96791702056161	CDS (CEG)
Mature oocytes	FBgn0027592	1.62178465053712	CDS (CEG)
Mature oocytes	FBgn0027594	2.12848805347995	CDS (CEG)
Mature oocytes	FBgn0027597	0.272411575653516	CDS (CEG)
Mature oocytes	FBgn0027598	0.298413840148194	CDS (CEG)
Mature oocytes	FBgn0027599	0.365754763110517	CDS (CEG)
Mature oocytes	FBgn0027601	3.71105021077806	CDS (CEG)
Mature oocytes	FBgn0027602	0.422387282141567	CDS (CEG)
Mature oocytes	FBgn0027603	1.22247260520906	CDS (CEG)
Mature oocytes	FBgn0027605	2.23862752515219	CDS (CEG)
Mature oocytes	FBgn0027607	0.263706601726371	CDS (CEG)
Mature oocytes	FBgn0027608	0.748376906769785	CDS (NCEG)
Mature oocytes	FBgn0027609	0.318533935752733	CDS (CEG)
Mature oocytes	FBgn0027610	0.162357617330608	CDS (CEG)
Mature oocytes	FBgn0027611	1.43473414305222	CDS (NCEG)
Mature oocytes	FBgn0027615	0.394734295560025	CDS (CEG)
Mature oocytes	FBgn0027616	0.418289972841856	CDS (CEG)
Mature oocytes	FBgn0027617	0.176127163720846	CDS (CEG)
Mature oocytes	FBgn0027619	0.405477756083577	CDS (CEG)
Mature oocytes	FBgn0027620	0.425383561055336	CDS (CEG)
Mature oocytes	FBgn0027621	1.33514179078701	CDS (CEG)
Mature oocytes	FBgn0027655	0.950976091174543	CDS (CEG)
Mature oocytes	FBgn0027657	0.71444611238844	CDS (CEG)
Mature oocytes	FBgn0027660	0.49537278916801	CDS (NCEG)
Mature oocytes	FBgn0027779	4.06460441321655	CDS (CEG)
Mature oocytes	FBgn0027780	0.242153385193773	CDS (CEG)
Mature oocytes	FBgn0027783	1.5646455903837	CDS (CEG)
Mature oocytes	FBgn0027784	0.645319032622999	CDS (CEG)
Mature oocytes	FBgn0027785	1.36465071509631	CDS (CEG)
Mature oocytes	FBgn0027786	0.452678587423197	CDS (CEG)
Mature oocytes	FBgn0027791	0.0374531989826496	CDS (CEG)
Mature oocytes	FBgn0027793	0	CDS (NCEG)
Mature oocytes	FBgn0027794	0.232078085654449	CDS (CEG)
Mature oocytes	FBgn0027835	2.01676325455129	CDS (CEG)
Mature oocytes	FBgn0027836	0.515119554842559	CDS (CEG)
Mature oocytes	FBgn0027841	3.96387314745708	CDS (CEG)
Mature oocytes	FBgn0027843	0.258386676963291	CDS (NCEG)
Mature oocytes	FBgn0027864	0.14729977439729	CDS (CEG)
Mature oocytes	FBgn0027865	0.123515308463597	CDS (CEG)
Mature oocytes	FBgn0027866	0.486436952565759	CDS (CEG)
Mature oocytes	FBgn0027868	0.619567627844916	CDS (CEG)
Mature oocytes	FBgn0027872	0.106588297123326	CDS (CEG)
Mature oocytes	FBgn0027873	0.753752284084643	CDS (CEG)
Mature oocytes	FBgn0027885	1.95832978964331	CDS (CEG)
Mature oocytes	FBgn0027889	0.836796479169758	CDS (CEG)
Mature oocytes	FBgn0027903	1.57943621704348	CDS (CEG)
Mature oocytes	FBgn0027930	4.27331415414208	CDS (CEG)
Mature oocytes	FBgn0027932	2.95205097209813	CDS (CEG)
Mature oocytes	FBgn0027945	0.385763378711439	CDS (CEG)
Mature oocytes	FBgn0027948	2.47412688628448	CDS (CEG)
Mature oocytes	FBgn0027949	1.09282840201688	CDS (NCEG)
Mature oocytes	FBgn0027950	0.875186202804413	CDS (CEG)
Mature oocytes	FBgn0027951	0.587234456412991	CDS (CEG)
Mature oocytes	FBgn0028292	1.17587234098832	CDS (CEG)
Mature oocytes	FBgn0028325	1.38828954518482	CDS (CEG)
Mature oocytes	FBgn0028327	1.09235802079869	CDS (CEG)
Mature oocytes	FBgn0028331	1.81978579328679	CDS (CEG)
Mature oocytes	FBgn0028336	1.0216856129077	CDS (CEG)
Mature oocytes	FBgn0028341	0.0898396201681959	CDS (CEG)
Mature oocytes	FBgn0028342	2.93349546496582	CDS (CEG)
Mature oocytes	FBgn0028343	0.745230942466579	CDS (CEG)
Mature oocytes	FBgn0028360	0.117865249091035	CDS (CEG)
Mature oocytes	FBgn0028369	0.260439807362122	CDS (NCEG)
Mature oocytes	FBgn0028372	0.31042191672993	CDS (CEG)
Mature oocytes	FBgn0028375	0.237863854241873	CDS (CEG)
Mature oocytes	FBgn0028377	1.13812887152053	CDS (CEG)
Mature oocytes	FBgn0028380	0.229449225789049	CDS (CEG)
Mature oocytes	FBgn0028382	0.988844875907582	CDS (CEG)
Mature oocytes	FBgn0028387	0.34924036105694	CDS (CEG)
Mature oocytes	FBgn0028394	1.36559055167339	CDS (CEG)
Mature oocytes	FBgn0028397	0.142159903873334	CDS (CEG)
Mature oocytes	FBgn0028398	1.39539198275631	CDS (CEG)
Mature oocytes	FBgn0028399	5.72911492918269	CDS (CEG)
Mature oocytes	FBgn0028402	0.534762411241171	CDS (CEG)
Mature oocytes	FBgn0028406	0.638752792230508	CDS (CEG)
Mature oocytes	FBgn0028408	0.225370428118873	CDS (NCEG)
Mature oocytes	FBgn0028411	1.64136361044553	CDS (CEG)
Mature oocytes	FBgn0028421	0.17773181239481	CDS (CEG)
Mature oocytes	FBgn0028424	2.27905833895947	CDS (CEG)
Mature oocytes	FBgn0028425	0.65726108374264	CDS (CEG)
Mature oocytes	FBgn0028426	0.143654705922718	CDS (CEG)
Mature oocytes	FBgn0028427	0.745282849375125	CDS (CEG)
Mature oocytes	FBgn0028429	1.62117706362472	CDS (CEG)
Mature oocytes	FBgn0028434	3.25862426527296	CDS (CEG)
Mature oocytes	FBgn0028436	0.886674795601031	CDS (CEG)
Mature oocytes	FBgn0028467	0.159980006489847	CDS (CEG)
Mature oocytes	FBgn0028468	0.307493107153261	CDS (CEG)
Mature oocytes	FBgn0028471	0.180795548338544	CDS (CEG)
Mature oocytes	FBgn0028473	0.102585185113305	CDS (CEG)
Mature oocytes	FBgn0028474	0.413625723699188	CDS (CEG)
Mature oocytes	FBgn0028475	0.37434241804852	CDS (CEG)
Mature oocytes	FBgn0028476	0.396694761158049	CDS (CEG)
Mature oocytes	FBgn0028479	3.1329979998243	CDS (CEG)
Mature oocytes	FBgn0028480	0.126234460994226	CDS (CEG)
Mature oocytes	FBgn0028484	0.137240307726816	CDS (CEG)
Mature oocytes	FBgn0028487	0.102249195339158	CDS (CEG)
Mature oocytes	FBgn0028490	1.38816672704904	CDS (CEG)
Mature oocytes	FBgn0028494	0.135577229403475	CDS (CEG)
Mature oocytes	FBgn0028497	1.09999469928819	CDS (CEG)
Mature oocytes	FBgn0028499	0.625186646631675	CDS (CEG)
Mature oocytes	FBgn0028500	0.173663829656652	CDS (CEG)
Mature oocytes	FBgn0028504	0.608317577961601	CDS (CEG)
Mature oocytes	FBgn0028506	1.71104066481636	CDS (CEG)
Mature oocytes	FBgn0028507	0.492688844916422	CDS (CEG)
Mature oocytes	FBgn0028509	0.31932753547457	CDS (CEG)
Mature oocytes	FBgn0028515	3.50707311463109	CDS (CEG)
Mature oocytes	FBgn0028516	1.30360577066968	CDS (NCEG)
Mature oocytes	FBgn0028523	5.01968604770215	CDS (CEG)
Mature oocytes	FBgn0028525	0.112485468777375	CDS (NCEG)
Mature oocytes	FBgn0028527	9.26595768497579	CDS (NCEG)
Mature oocytes	FBgn0028530	2.17791721785417	CDS (CEG)
Mature oocytes	FBgn0028538	0.298484117995862	CDS (CEG)
Mature oocytes	FBgn0028539	0.692393958474952	CDS (CEG)
Mature oocytes	FBgn0028540	1.38477850036313	CDS (CEG)
Mature oocytes	FBgn0028541	1.34504720838411	CDS (CEG)
Mature oocytes	FBgn0028546	1.69377044954869	CDS (CEG)
Mature oocytes	FBgn0028550	3.86017805848305	CDS (CEG)
Mature oocytes	FBgn0028552	3.04371279277805	CDS (CEG)
Mature oocytes	FBgn0028554	0.723319238480927	CDS (CEG)
Mature oocytes	FBgn0028563	0.324833082688728	CDS (CEG)
Mature oocytes	FBgn0028577	1.38026409935786	CDS (CEG)
Mature oocytes	FBgn0028579	0.364968948158484	CDS (CEG)
Mature oocytes	FBgn0028581	3.10715394874357	CDS (NCEG)
Mature oocytes	FBgn0028582	1.4007869259286	CDS (CEG)
Mature oocytes	FBgn0028622	1.42268145782488	CDS (NCEG)
Mature oocytes	FBgn0028646	1.8235256322352	CDS (CEG)
Mature oocytes	FBgn0028647	0.126246645951592	CDS (CEG)
Mature oocytes	FBgn0028648	1.85963196518206	CDS (CEG)
Mature oocytes	FBgn0028658	2.38529534903591	CDS (CEG)
Mature oocytes	FBgn0028662	2.78176209324765	CDS (CEG)
Mature oocytes	FBgn0028663	3.61594476723269	CDS (CEG)
Mature oocytes	FBgn0028664	3.41744906572781	CDS (CEG)
Mature oocytes	FBgn0028665	1.5669538755125	CDS (CEG)
Mature oocytes	FBgn0028670	1.2447515686798	CDS (CEG)
Mature oocytes	FBgn0028671	1.22274940769945	CDS (CEG)
Mature oocytes	FBgn0028683	0.654860768021868	CDS (CEG)
Mature oocytes	FBgn0028684	2.31674908315219	CDS (CEG)
Mature oocytes	FBgn0028685	3.69468211531061	CDS (CEG)
Mature oocytes	FBgn0028686	2.45893728853669	CDS (CEG)
Mature oocytes	FBgn0028687	2.32300341012626	CDS (CEG)
Mature oocytes	FBgn0028688	3.75200822054749	CDS (CEG)
Mature oocytes	FBgn0028689	7.94416093491932	CDS (CEG)
Mature oocytes	FBgn0028690	1.39060858694918	CDS (CEG)
Mature oocytes	FBgn0028691	1.99558385673305	CDS (CEG)
Mature oocytes	FBgn0028692	1.32459567281221	CDS (CEG)
Mature oocytes	FBgn0028693	5.95285759517634	CDS (CEG)
Mature oocytes	FBgn0028694	1.94978204675992	CDS (CEG)
Mature oocytes	FBgn0028695	2.82092094048756	CDS (CEG)
Mature oocytes	FBgn0028697	0.302660845350336	CDS (CEG)
Mature oocytes	FBgn0028700	2.31309305625465	CDS (CEG)
Mature oocytes	FBgn0028703	0.716705559033496	CDS (CEG)
Mature oocytes	FBgn0028707	0.619895559853853	CDS (CEG)
Mature oocytes	FBgn0028708	2.26033232109065	CDS (CEG)
Mature oocytes	FBgn0028717	0.143412525651407	CDS (CEG)
Mature oocytes	FBgn0028734	0.946830133090737	CDS (CEG)
Mature oocytes	FBgn0028737	0.439667557057309	CDS (CEG)
Mature oocytes	FBgn0028738	0	CDS (NCEG)
Mature oocytes	FBgn0028741	0.689407043149507	CDS (CEG)
Mature oocytes	FBgn0028743	0	CDS (NCEG)
Mature oocytes	FBgn0028744	0.314996211001423	CDS (CEG)
Mature oocytes	FBgn0028746	1.22028382529269	CDS (CEG)
Mature oocytes	FBgn0028833	1.88197942545893	CDS (CEG)
Mature oocytes	FBgn0028836	6.55582354261638	CDS (CEG)
Mature oocytes	FBgn0028837	2.36574294491284	CDS (CEG)
Mature oocytes	FBgn0028886	16.7659930849227	CDS (NCEG)
Mature oocytes	FBgn0028894	2.78981588709293	CDS (CEG)
Mature oocytes	FBgn0028895	0.518701497820541	CDS (CEG)
Mature oocytes	FBgn0028897	1.22712126262815	CDS (CEG)
Mature oocytes	FBgn0028916	1.00492938052079	CDS (CEG)
Mature oocytes	FBgn0028919	0.654108582626297	CDS (CEG)
Mature oocytes	FBgn0028926	0.613226548663711	CDS (CEG)
Mature oocytes	FBgn0028931	0.981534694037665	CDS (CEG)
Mature oocytes	FBgn0028932	1.83005693728871	CDS (CEG)
Mature oocytes	FBgn0028952	0.51589973252159	CDS (NCEG)
Mature oocytes	FBgn0028953	0.292784843907716	CDS (CEG)
Mature oocytes	FBgn0028955	3.95167305655084	CDS (CEG)
Mature oocytes	FBgn0028956	1.39748088973554	CDS (NCEG)
Mature oocytes	FBgn0028962	0.60938740514463	CDS (CEG)
Mature oocytes	FBgn0028965	0.399503090672971	CDS (CEG)
Mature oocytes	FBgn0028968	3.13002110317442	CDS (CEG)
Mature oocytes	FBgn0028969	1.05053480506786	CDS (CEG)
Mature oocytes	FBgn0028970	0.908892834378355	CDS (CEG)
Mature oocytes	FBgn0028974	0.951840714188665	CDS (CEG)
Mature oocytes	FBgn0028978	0.624191244948614	CDS (CEG)
Mature oocytes	FBgn0028980	0.809726475764819	CDS (CEG)
Mature oocytes	FBgn0028982	0.173794125973553	CDS (CEG)
Mature oocytes	FBgn0028983	1.35020202440908	CDS (CEG)
Mature oocytes	FBgn0028984	5.29279654895428	CDS (CEG)
Mature oocytes	FBgn0028990	0.677048705491038	CDS (CEG)
Mature oocytes	FBgn0028991	0.281517553686567	CDS (CEG)
Mature oocytes	FBgn0028992	5.20206341257238	CDS (CEG)
Mature oocytes	FBgn0028997	0.432260307265866	CDS (NCEG)
Mature oocytes	FBgn0029002	2.32124960742662	CDS (CEG)
Mature oocytes	FBgn0029006	0.0676383003259978	CDS (CEG)
Mature oocytes	FBgn0029067	0.269173675819575	CDS (CEG)
Mature oocytes	FBgn0029079	0.97800689719052	CDS (CEG)
Mature oocytes	FBgn0029088	0.151477389105888	CDS (CEG)
Mature oocytes	FBgn0029092	0.955001461544386	CDS (CEG)
Mature oocytes	FBgn0029093	9.00303501598736	CDS (CEG)
Mature oocytes	FBgn0029094	4.64042663376961	CDS (CEG)
Mature oocytes	FBgn0029095	1.69246155624158	CDS (CEG)
Mature oocytes	FBgn0029113	1.28335279391485	CDS (CEG)
Mature oocytes	FBgn0029114	0.559152192385619	CDS (NCEG)
Mature oocytes	FBgn0029117	0.431041355674502	CDS (CEG)
Mature oocytes	FBgn0029118	0.371360735852531	CDS (CEG)
Mature oocytes	FBgn0029121	0.185951088492097	CDS (CEG)
Mature oocytes	FBgn0029128	0.789804520636348	CDS (CEG)
Mature oocytes	FBgn0029131	0.069903609342436	CDS (CEG)
Mature oocytes	FBgn0029133	1.00714976945711	CDS (CEG)
Mature oocytes	FBgn0029134	2.24781943152299	CDS (CEG)
Mature oocytes	FBgn0029137	0.256077028258688	CDS (NCEG)
Mature oocytes	FBgn0029148	2.51571027647517	CDS (CEG)
Mature oocytes	FBgn0029152	1.48162101640245	CDS (CEG)
Mature oocytes	FBgn0029155	0.206378203110747	CDS (CEG)
Mature oocytes	FBgn0029157	0.279901635926453	CDS (CEG)
Mature oocytes	FBgn0029158	0.540185791495958	CDS (CEG)
Mature oocytes	FBgn0029161	0.422585844833169	CDS (CEG)
Mature oocytes	FBgn0029173	0.543782535023848	CDS (CEG)
Mature oocytes	FBgn0029174	2.91322980244813	CDS (CEG)
Mature oocytes	FBgn0029175	0.723960633833497	CDS (CEG)
Mature oocytes	FBgn0029176	0.467044012978641	CDS (CEG)
Mature oocytes	FBgn0029502	1.47793664281524	CDS (CEG)
Mature oocytes	FBgn0029503	2.7079494066593	CDS (CEG)
Mature oocytes	FBgn0029504	0.619861488553182	CDS (CEG)
Mature oocytes	FBgn0029506	9.76293440505336	CDS (CEG)
Mature oocytes	FBgn0029512	2.15884512321919	CDS (CEG)
Mature oocytes	FBgn0029514	0.975591304592271	CDS (CEG)
Mature oocytes	FBgn0029522	1.66618692783954	CDS (CEG)
Mature oocytes	FBgn0029524	5.29654210998418	CDS (NCEG)
Mature oocytes	FBgn0029525	0.366181279879575	CDS (CEG)
Mature oocytes	FBgn0029529	3.0240189764139	CDS (CEG)
Mature oocytes	FBgn0029588	0	CDS (NCEG)
Mature oocytes	FBgn0029594	0.504666590801029	CDS (CEG)
Mature oocytes	FBgn0029603	0	CDS (NCEG)
Mature oocytes	FBgn0029629	0.809963374958873	CDS (CEG)
Mature oocytes	FBgn0029648	0.33689609555364	CDS (CEG)
Mature oocytes	FBgn0029664	0.583014317046622	CDS (CEG)
Mature oocytes	FBgn0029665	0.970450412840512	CDS (CEG)
Mature oocytes	FBgn0029666	0.890872019363354	CDS (CEG)
Mature oocytes	FBgn0029672	1.41325002092357	CDS (CEG)
Mature oocytes	FBgn0029676	5.95639749294771	CDS (CEG)
Mature oocytes	FBgn0029685	0.152481545085441	CDS (CEG)
Mature oocytes	FBgn0029686	0.67910719486235	CDS (NCEG)
Mature oocytes	FBgn0029687	2.8771788492757	CDS (CEG)
Mature oocytes	FBgn0029688	0.318626292009508	CDS (CEG)
Mature oocytes	FBgn0029689	0.256352570223714	CDS (CEG)
Mature oocytes	FBgn0029693	0.0783411881007792	CDS (CEG)
Mature oocytes	FBgn0029706	0.654747845341012	CDS (CEG)
Mature oocytes	FBgn0029709	2.56775630486407	CDS (CEG)
Mature oocytes	FBgn0029710	0.731161283020339	CDS (CEG)
Mature oocytes	FBgn0029711	0.0823138547112019	CDS (CEG)
Mature oocytes	FBgn0029712	0.745053144589778	CDS (CEG)
Mature oocytes	FBgn0029713	0.512596164313735	CDS (CEG)
Mature oocytes	FBgn0029714	0.983069688434274	CDS (CEG)
Mature oocytes	FBgn0029715	1.90219857021118	CDS (CEG)
Mature oocytes	FBgn0029718	0.940514165423337	CDS (CEG)
Mature oocytes	FBgn0029723	0.165417514918502	CDS (NCEG)
Mature oocytes	FBgn0029733	0.275448677107233	CDS (NCEG)
Mature oocytes	FBgn0029736	0.152600373475989	CDS (CEG)
Mature oocytes	FBgn0029737	0.960576958150835	CDS (CEG)
Mature oocytes	FBgn0029753	0.638987043227561	CDS (NCEG)
Mature oocytes	FBgn0029755	0.457251216770801	CDS (CEG)
Mature oocytes	FBgn0029756	0.590416897499769	CDS (CEG)
Mature oocytes	FBgn0029763	1.36455349058831	CDS (CEG)
Mature oocytes	FBgn0029766	13.1616698441675	CDS (NCEG)
Mature oocytes	FBgn0029778	0.436418015666393	CDS (CEG)
Mature oocytes	FBgn0029783	0.293814488589791	CDS (CEG)
Mature oocytes	FBgn0029785	0.304158389430042	CDS (CEG)
Mature oocytes	FBgn0029789	0.499785974032194	CDS (CEG)
Mature oocytes	FBgn0029798	0.54583519552028	CDS (CEG)
Mature oocytes	FBgn0029800	0.567696069022804	CDS (CEG)
Mature oocytes	FBgn0029801	0.583920990173625	CDS (CEG)
Mature oocytes	FBgn0029813	1.22436083263764	CDS (NCEG)
Mature oocytes	FBgn0029818	0.320902381189223	CDS (CEG)
Mature oocytes	FBgn0029819	0.441272271665086	CDS (CEG)
Mature oocytes	FBgn0029820	4.49109522846369	CDS (CEG)
Mature oocytes	FBgn0029821	0.42113095211445	CDS (NCEG)
Mature oocytes	FBgn0029822	0.161145990551924	CDS (CEG)
Mature oocytes	FBgn0029823	1.53879122412838	CDS (CEG)
Mature oocytes	FBgn0029824	1.66433190400107	CDS (CEG)
Mature oocytes	FBgn0029825	0.0199528245987401	CDS (CEG)
Mature oocytes	FBgn0029830	0	CDS (CEG)
Mature oocytes	FBgn0029831	0.519147898877511	CDS (CEG)
Mature oocytes	FBgn0029833	2.55630455116051	CDS (CEG)
Mature oocytes	FBgn0029840	0.300377681094653	CDS (CEG)
Mature oocytes	FBgn0029849	2.08730917723174	CDS (CEG)
Mature oocytes	FBgn0029853	0.374893552328726	CDS (CEG)
Mature oocytes	FBgn0029854	1.66097426187474	CDS (CEG)
Mature oocytes	FBgn0029856	2.80954959237286	CDS (NCEG)
Mature oocytes	FBgn0029857	0.855791304801911	CDS (CEG)
Mature oocytes	FBgn0029858	0.527937345267498	CDS (CEG)
Mature oocytes	FBgn0029860	2.53609828224871	CDS (CEG)
Mature oocytes	FBgn0029861	0.483205249588099	CDS (CEG)
Mature oocytes	FBgn0029866	0.938659013641474	CDS (NCEG)
Mature oocytes	FBgn0029867	0.39580714145409	CDS (CEG)
Mature oocytes	FBgn0029868	2.44949863587976	CDS (CEG)
Mature oocytes	FBgn0029870	0.607685436693312	CDS (CEG)
Mature oocytes	FBgn0029873	0.120213478959892	CDS (CEG)
Mature oocytes	FBgn0029874	0.403767791115864	CDS (CEG)
Mature oocytes	FBgn0029878	0.866396416344249	CDS (CEG)
Mature oocytes	FBgn0029879	1.7264217393934	CDS (NCEG)
Mature oocytes	FBgn0029881	1.78374037344873	CDS (CEG)
Mature oocytes	FBgn0029882	2.04014998874136	CDS (CEG)
Mature oocytes	FBgn0029885	1.27633564209738	CDS (CEG)
Mature oocytes	FBgn0029887	0.233677724250569	CDS (CEG)
Mature oocytes	FBgn0029888	3.26905664643002	CDS (CEG)
Mature oocytes	FBgn0029890	0.133002059905406	CDS (NCEG)
Mature oocytes	FBgn0029891	0.491711367807713	CDS (CEG)
Mature oocytes	FBgn0029892	0.411201912765523	CDS (CEG)
Mature oocytes	FBgn0029893	0.0401064611018368	CDS (CEG)
Mature oocytes	FBgn0029894	0.149845353490358	CDS (CEG)
Mature oocytes	FBgn0029895	0.726074226549248	CDS (CEG)
Mature oocytes	FBgn0029897	0.240668293130062	CDS (CEG)
Mature oocytes	FBgn0029899	0.199709633820345	CDS (CEG)
Mature oocytes	FBgn0029903	0.552386732080998	CDS (CEG)
Mature oocytes	FBgn0029905	0.135584956399696	CDS (CEG)
Mature oocytes	FBgn0029906	0.279836912002723	CDS (CEG)
Mature oocytes	FBgn0029911	0.906438349420897	CDS (CEG)
Mature oocytes	FBgn0029912	0.284373433724791	CDS (CEG)
Mature oocytes	FBgn0029913	0.824820129134226	CDS (CEG)
Mature oocytes	FBgn0029914	0.200092012122212	CDS (CEG)
Mature oocytes	FBgn0029915	3.17971799405433	CDS (CEG)
Mature oocytes	FBgn0029924	0.492161494814775	CDS (NCEG)
Mature oocytes	FBgn0029925	1.27114685018358	CDS (CEG)
Mature oocytes	FBgn0029928	0.676094499884364	CDS (NCEG)
Mature oocytes	FBgn0029929	1.11675526971434	CDS (CEG)
Mature oocytes	FBgn0029935	0.163859575444961	CDS (CEG)
Mature oocytes	FBgn0029936	1.30983594002938	CDS (CEG)
Mature oocytes	FBgn0029937	1.15620554981384	CDS (CEG)
Mature oocytes	FBgn0029939	0.0103689807120292	CDS (NCEG)
Mature oocytes	FBgn0029941	0.368024330691268	CDS (CEG)
Mature oocytes	FBgn0029942	0.358170578150267	CDS (CEG)
Mature oocytes	FBgn0029943	1.8894063670595	CDS (CEG)
Mature oocytes	FBgn0029944	0.240462994450762	CDS (CEG)
Mature oocytes	FBgn0029957	0.136270192030322	CDS (CEG)
Mature oocytes	FBgn0029958	0.0763074609588539	CDS (CEG)
Mature oocytes	FBgn0029959	1.60929240909589	CDS (CEG)
Mature oocytes	FBgn0029969	1.78823015584303	CDS (CEG)
Mature oocytes	FBgn0029970	1.31676191296414	CDS (NCEG)
Mature oocytes	FBgn0029971	1.71684536733806	CDS (CEG)
Mature oocytes	FBgn0029975	0.258993413988467	CDS (CEG)
Mature oocytes	FBgn0029976	0.0526940697642937	CDS (CEG)
Mature oocytes	FBgn0029979	0.451697177049951	CDS (CEG)
Mature oocytes	FBgn0029980	0.52912220479645	CDS (CEG)
Mature oocytes	FBgn0029990	19.3136485167464	CDS (NCEG)
[truncated: 371,266 more rows]
