# Supplementary material for: Genome-wide maps of ribosomal occupancy provide insights into adaptive evolution and regulatory roles of uORFs during Drosophila development
Source: PLoS Biol. 2018 Jul 20;16(7):e2003903. doi: 10.1371/journal.pbio.2003903 (PMC6070289; doi:10.1371/journal.pbio.2003903)
Supplement: S8 Data — (ZIP) [file pbio.2003903.s074.csv.zip › S8Data.csv]

uORF_name	bin_Mature.oocytes	phyloP_Mature.oocytes	bin_0.2h.embryos	phyloP_0.2h.embryos	bin_2.6h.embryos	phyloP_2.6h.embryos	bin_6.12h.embryos	phyloP_6.12h.embryos	bin_12.24h.embryos	phyloP_12.24h.embryos	bin_Larvae	phyloP_Larvae	bin_Pupae	phyloP_Pupae	bin_Female.heads	phyloP_Female.heads	bin_Male.heads	phyloP_Male.heads	bin_Female.bodies	phyloP_Female.bodies	bin_Male.bodies	phyloP_Male.bodies	bin_S2.cells.DMSO.	phyloP_S2.cells.DMSO.
FBtr0070000_135	[0,1]	0.963666666666667	[0,1]	0.963666666666667	[0,1]	0.963666666666667	[0,1]	0.963666666666667	(1,20]	0.963666666666667	[0,1]	0.963666666666667	[0,1]	0.963666666666667	[0,1]	0.963666666666667	[0,1]	0.963666666666667	[0,1]	0.963666666666667	(1,20]	0.963666666666667	[0,1]	0.963666666666667
FBtr0070000_78	[0,1]	1.55166666666667	[0,1]	1.55166666666667	[0,1]	1.55166666666667	[0,1]	1.55166666666667	[0,1]	1.55166666666667	(1,20]	1.55166666666667	[0,1]	1.55166666666667	[0,1]	1.55166666666667	[0,1]	1.55166666666667	[0,1]	1.55166666666667	[0,1]	1.55166666666667	[0,1]	1.55166666666667
FBtr0070026_24	(20,Inf]	-0.144666666666667	[0,1]	-0.144666666666667	(1,20]	-0.144666666666667	[0,1]	-0.144666666666667	(1,20]	-0.144666666666667	[0,1]	-0.144666666666667	(1,20]	-0.144666666666667	[0,1]	-0.144666666666667	(1,20]	-0.144666666666667	[0,1]	-0.144666666666667	(1,20]	-0.144666666666667	(20,Inf]	-0.144666666666667
FBtr0070026_78	(20,Inf]	2.26066666666667	(20,Inf]	2.26066666666667	(20,Inf]	2.26066666666667	(1,20]	2.26066666666667	(1,20]	2.26066666666667	(1,20]	2.26066666666667	(20,Inf]	2.26066666666667	(1,20]	2.26066666666667	(1,20]	2.26066666666667	(20,Inf]	2.26066666666667	(20,Inf]	2.26066666666667	(20,Inf]	2.26066666666667
FBtr0070035_40	[0,1]	-0.513333333333333	[0,1]	-0.513333333333333	[0,1]	-0.513333333333333	[0,1]	-0.513333333333333	[0,1]	-0.513333333333333	[0,1]	-0.513333333333333	[0,1]	-0.513333333333333	[0,1]	-0.513333333333333	[0,1]	-0.513333333333333	[0,1]	-0.513333333333333	(1,20]	-0.513333333333333	[0,1]	-0.513333333333333
FBtr0070045_35	(20,Inf]	1.15133333333333	(20,Inf]	1.15133333333333	(20,Inf]	1.15133333333333	(20,Inf]	1.15133333333333	(1,20]	1.15133333333333	(1,20]	1.15133333333333	(1,20]	1.15133333333333	(1,20]	1.15133333333333	(1,20]	1.15133333333333	(20,Inf]	1.15133333333333	(1,20]	1.15133333333333	(20,Inf]	1.15133333333333
FBtr0070045_53	(20,Inf]	0.119333333333333	(20,Inf]	0.119333333333333	(20,Inf]	0.119333333333333	(20,Inf]	0.119333333333333	(20,Inf]	0.119333333333333	(20,Inf]	0.119333333333333	(1,20]	0.119333333333333	(1,20]	0.119333333333333	(1,20]	0.119333333333333	(20,Inf]	0.119333333333333	(1,20]	0.119333333333333	(20,Inf]	0.119333333333333
FBtr0070046_96	(20,Inf]	0.254666666666667	(20,Inf]	0.254666666666667	(20,Inf]	0.254666666666667	(1,20]	0.254666666666667	(1,20]	0.254666666666667	(1,20]	0.254666666666667	(20,Inf]	0.254666666666667	[0,1]	0.254666666666667	[0,1]	0.254666666666667	(1,20]	0.254666666666667	(1,20]	0.254666666666667	(20,Inf]	0.254666666666667
FBtr0070061_129	[0,1]	-0.856666666666667	(1,20]	-0.856666666666667	(1,20]	-0.856666666666667	[0,1]	-0.856666666666667	[0,1]	-0.856666666666667	[0,1]	-0.856666666666667	(1,20]	-0.856666666666667	(1,20]	-0.856666666666667	(1,20]	-0.856666666666667	(1,20]	-0.856666666666667	(1,20]	-0.856666666666667	[0,1]	-0.856666666666667
FBtr0070061_142	[0,1]	-0.689666666666667	[0,1]	-0.689666666666667	[0,1]	-0.689666666666667	[0,1]	-0.689666666666667	[0,1]	-0.689666666666667	(1,20]	-0.689666666666667	[0,1]	-0.689666666666667	[0,1]	-0.689666666666667	[0,1]	-0.689666666666667	[0,1]	-0.689666666666667	[0,1]	-0.689666666666667	[0,1]	-0.689666666666667
FBtr0070061_166	(1,20]	0.605666666666667	(1,20]	0.605666666666667	(20,Inf]	0.605666666666667	(1,20]	0.605666666666667	(1,20]	0.605666666666667	(1,20]	0.605666666666667	(1,20]	0.605666666666667	(1,20]	0.605666666666667	(1,20]	0.605666666666667	(1,20]	0.605666666666667	(1,20]	0.605666666666667	(1,20]	0.605666666666667
FBtr0070061_19	[0,1]	0.884	[0,1]	0.884	(1,20]	0.884	[0,1]	0.884	[0,1]	0.884	[0,1]	0.884	[0,1]	0.884	[0,1]	0.884	[0,1]	0.884	(1,20]	0.884	[0,1]	0.884	(1,20]	0.884
FBtr0070069_222	[0,1]	0.706333333333333	[0,1]	0.706333333333333	[0,1]	0.706333333333333	[0,1]	0.706333333333333	[0,1]	0.706333333333333	(1,20]	0.706333333333333	[0,1]	0.706333333333333	[0,1]	0.706333333333333	[0,1]	0.706333333333333	(1,20]	0.706333333333333	(20,Inf]	0.706333333333333	[0,1]	0.706333333333333
FBtr0070076_104	(1,20]	-0.536666666666667	[0,1]	-0.536666666666667	[0,1]	-0.536666666666667	[0,1]	-0.536666666666667	[0,1]	-0.536666666666667	[0,1]	-0.536666666666667	[0,1]	-0.536666666666667	[0,1]	-0.536666666666667	[0,1]	-0.536666666666667	[0,1]	-0.536666666666667	[0,1]	-0.536666666666667	[0,1]	-0.536666666666667
FBtr0070079_96	(20,Inf]	2.59666666666667	(20,Inf]	2.59666666666667	(20,Inf]	2.59666666666667	(1,20]	2.59666666666667	(1,20]	2.59666666666667	(1,20]	2.59666666666667	[0,1]	2.59666666666667	(1,20]	2.59666666666667	[0,1]	2.59666666666667	(20,Inf]	2.59666666666667	(1,20]	2.59666666666667	(1,20]	2.59666666666667
FBtr0070085_102	(20,Inf]	0.831333333333333	(20,Inf]	0.831333333333333	(20,Inf]	0.831333333333333	(20,Inf]	0.831333333333333	(1,20]	0.831333333333333	(20,Inf]	0.831333333333333	(20,Inf]	0.831333333333333	(20,Inf]	0.831333333333333	(1,20]	0.831333333333333	(20,Inf]	0.831333333333333	(20,Inf]	0.831333333333333	(20,Inf]	0.831333333333333
FBtr0070085_106	(20,Inf]	0.785333333333333	(20,Inf]	0.785333333333333	(20,Inf]	0.785333333333333	(1,20]	0.785333333333333	(1,20]	0.785333333333333	(20,Inf]	0.785333333333333	(20,Inf]	0.785333333333333	(1,20]	0.785333333333333	(1,20]	0.785333333333333	(20,Inf]	0.785333333333333	(1,20]	0.785333333333333	(20,Inf]	0.785333333333333
FBtr0070085_113	(20,Inf]	0.366	(20,Inf]	0.366	(20,Inf]	0.366	(20,Inf]	0.366	(1,20]	0.366	(20,Inf]	0.366	(20,Inf]	0.366	(1,20]	0.366	(1,20]	0.366	(20,Inf]	0.366	(20,Inf]	0.366	(20,Inf]	0.366
FBtr0070086_246	[0,1]	0.745666666666667	[0,1]	0.745666666666667	[0,1]	0.745666666666667	[0,1]	0.745666666666667	[0,1]	0.745666666666667	[0,1]	0.745666666666667	[0,1]	0.745666666666667	[0,1]	0.745666666666667	[0,1]	0.745666666666667	[0,1]	0.745666666666667	[0,1]	0.745666666666667	[0,1]	0.745666666666667
FBtr0070088_71	[0,1]	-0.198666666666667	[0,1]	-0.198666666666667	[0,1]	-0.198666666666667	[0,1]	-0.198666666666667	(1,20]	-0.198666666666667	[0,1]	-0.198666666666667	(20,Inf]	-0.198666666666667	(1,20]	-0.198666666666667	[0,1]	-0.198666666666667	(1,20]	-0.198666666666667	(1,20]	-0.198666666666667	(1,20]	-0.198666666666667
FBtr0070090_229	(20,Inf]	1.71166666666667	[0,1]	1.71166666666667	(1,20]	1.71166666666667	[0,1]	1.71166666666667	(1,20]	1.71166666666667	(1,20]	1.71166666666667	(1,20]	1.71166666666667	[0,1]	1.71166666666667	(1,20]	1.71166666666667	(1,20]	1.71166666666667	(1,20]	1.71166666666667	(1,20]	1.71166666666667
FBtr0070090_235	(20,Inf]	1.22633333333333	[0,1]	1.22633333333333	(1,20]	1.22633333333333	(1,20]	1.22633333333333	(1,20]	1.22633333333333	(1,20]	1.22633333333333	(1,20]	1.22633333333333	[0,1]	1.22633333333333	(1,20]	1.22633333333333	(1,20]	1.22633333333333	(1,20]	1.22633333333333	(1,20]	1.22633333333333
FBtr0070093_115	[0,1]	1.638	[0,1]	1.638	[0,1]	1.638	[0,1]	1.638	[0,1]	1.638	[0,1]	1.638	[0,1]	1.638	[0,1]	1.638	[0,1]	1.638	[0,1]	1.638	[0,1]	1.638	(1,20]	1.638
FBtr0070093_263	[0,1]	0.577	[0,1]	0.577	[0,1]	0.577	[0,1]	0.577	[0,1]	0.577	[0,1]	0.577	[0,1]	0.577	[0,1]	0.577	[0,1]	0.577	[0,1]	0.577	(1,20]	0.577	[0,1]	0.577
FBtr0070093_28	[0,1]	0.720333333333333	[0,1]	0.720333333333333	[0,1]	0.720333333333333	[0,1]	0.720333333333333	(1,20]	0.720333333333333	[0,1]	0.720333333333333	[0,1]	0.720333333333333	(1,20]	0.720333333333333	(1,20]	0.720333333333333	[0,1]	0.720333333333333	(1,20]	0.720333333333333	(1,20]	0.720333333333333
FBtr0070093_93	[0,1]	0.900333333333333	[0,1]	0.900333333333333	[0,1]	0.900333333333333	[0,1]	0.900333333333333	[0,1]	0.900333333333333	[0,1]	0.900333333333333	[0,1]	0.900333333333333	[0,1]	0.900333333333333	[0,1]	0.900333333333333	[0,1]	0.900333333333333	(1,20]	0.900333333333333	[0,1]	0.900333333333333
FBtr0070098_63	(20,Inf]	3.05833333333333	(20,Inf]	3.05833333333333	(20,Inf]	3.05833333333333	(20,Inf]	3.05833333333333	(20,Inf]	3.05833333333333	(20,Inf]	3.05833333333333	(20,Inf]	3.05833333333333	(1,20]	3.05833333333333	(1,20]	3.05833333333333	(20,Inf]	3.05833333333333	(20,Inf]	3.05833333333333	(20,Inf]	3.05833333333333
FBtr0070098_72	(20,Inf]	0.303	(20,Inf]	0.303	(20,Inf]	0.303	(20,Inf]	0.303	(20,Inf]	0.303	(20,Inf]	0.303	(20,Inf]	0.303	(20,Inf]	0.303	(20,Inf]	0.303	(20,Inf]	0.303	(20,Inf]	0.303	(20,Inf]	0.303
FBtr0070098_89	(20,Inf]	2.567	(20,Inf]	2.567	(20,Inf]	2.567	(1,20]	2.567	(1,20]	2.567	(1,20]	2.567	(1,20]	2.567	(1,20]	2.567	(1,20]	2.567	(1,20]	2.567	(1,20]	2.567	(20,Inf]	2.567
FBtr0070101_14	(20,Inf]	2.29266666666667	[0,1]	2.29266666666667	[0,1]	2.29266666666667	[0,1]	2.29266666666667	(1,20]	2.29266666666667	[0,1]	2.29266666666667	(1,20]	2.29266666666667	(1,20]	2.29266666666667	[0,1]	2.29266666666667	[0,1]	2.29266666666667	(1,20]	2.29266666666667	(1,20]	2.29266666666667
FBtr0070103_138	[0,1]	0.605333333333333	[0,1]	0.605333333333333	(1,20]	0.605333333333333	(1,20]	0.605333333333333	(1,20]	0.605333333333333	(1,20]	0.605333333333333	[0,1]	0.605333333333333	(1,20]	0.605333333333333	(1,20]	0.605333333333333	(1,20]	0.605333333333333	(1,20]	0.605333333333333	[0,1]	0.605333333333333
FBtr0070106_331	(20,Inf]	2.96566666666667	[0,1]	2.96566666666667	[0,1]	2.96566666666667	(1,20]	2.96566666666667	(20,Inf]	2.96566666666667	(20,Inf]	2.96566666666667	(20,Inf]	2.96566666666667	(20,Inf]	2.96566666666667	(20,Inf]	2.96566666666667	(20,Inf]	2.96566666666667	(20,Inf]	2.96566666666667	[0,1]	2.96566666666667
FBtr0070108_176	(20,Inf]	3.77	(1,20]	3.77	(1,20]	3.77	(1,20]	3.77	(1,20]	3.77	(20,Inf]	3.77	(1,20]	3.77	[0,1]	3.77	[0,1]	3.77	[0,1]	3.77	(1,20]	3.77	[0,1]	3.77
FBtr0070110_11	[0,1]	4.16733333333333	[0,1]	4.16733333333333	(1,20]	4.16733333333333	(1,20]	4.16733333333333	[0,1]	4.16733333333333	[0,1]	4.16733333333333	[0,1]	4.16733333333333	[0,1]	4.16733333333333	[0,1]	4.16733333333333	[0,1]	4.16733333333333	[0,1]	4.16733333333333	[0,1]	4.16733333333333
FBtr0070110_147	[0,1]	1.09966666666667	[0,1]	1.09966666666667	(20,Inf]	1.09966666666667	(1,20]	1.09966666666667	[0,1]	1.09966666666667	[0,1]	1.09966666666667	(1,20]	1.09966666666667	[0,1]	1.09966666666667	[0,1]	1.09966666666667	[0,1]	1.09966666666667	[0,1]	1.09966666666667	[0,1]	1.09966666666667
FBtr0070110_29	[0,1]	3.39966666666667	[0,1]	3.39966666666667	(1,20]	3.39966666666667	[0,1]	3.39966666666667	[0,1]	3.39966666666667	[0,1]	3.39966666666667	[0,1]	3.39966666666667	[0,1]	3.39966666666667	[0,1]	3.39966666666667	[0,1]	3.39966666666667	[0,1]	3.39966666666667	[0,1]	3.39966666666667
FBtr0070120_112	(20,Inf]	1.07633333333333	(20,Inf]	1.07633333333333	(20,Inf]	1.07633333333333	(1,20]	1.07633333333333	(1,20]	1.07633333333333	(1,20]	1.07633333333333	(1,20]	1.07633333333333	(1,20]	1.07633333333333	(1,20]	1.07633333333333	(1,20]	1.07633333333333	(1,20]	1.07633333333333	(1,20]	1.07633333333333
FBtr0070120_346	(20,Inf]	1.365	(20,Inf]	1.365	(20,Inf]	1.365	(1,20]	1.365	(1,20]	1.365	(20,Inf]	1.365	(20,Inf]	1.365	(1,20]	1.365	(1,20]	1.365	(1,20]	1.365	(1,20]	1.365	(20,Inf]	1.365
FBtr0070120_56	(20,Inf]	1.365	(20,Inf]	1.365	(20,Inf]	1.365	(1,20]	1.365	(20,Inf]	1.365	(20,Inf]	1.365	(20,Inf]	1.365	(1,20]	1.365	(1,20]	1.365	(20,Inf]	1.365	(20,Inf]	1.365	(20,Inf]	1.365
FBtr0070120_86	(20,Inf]	1.365	(20,Inf]	1.365	(20,Inf]	1.365	(20,Inf]	1.365	(20,Inf]	1.365	(20,Inf]	1.365	(20,Inf]	1.365	(1,20]	1.365	(1,20]	1.365	(1,20]	1.365	(20,Inf]	1.365	(20,Inf]	1.365
FBtr0070121_125	[0,1]	0.572666666666667	[0,1]	0.572666666666667	[0,1]	0.572666666666667	[0,1]	0.572666666666667	[0,1]	0.572666666666667	[0,1]	0.572666666666667	[0,1]	0.572666666666667	[0,1]	0.572666666666667	[0,1]	0.572666666666667	[0,1]	0.572666666666667	[0,1]	0.572666666666667	[0,1]	0.572666666666667
FBtr0070124_106	(20,Inf]	0.459666666666667	(20,Inf]	0.459666666666667	(20,Inf]	0.459666666666667	(1,20]	0.459666666666667	(1,20]	0.459666666666667	(1,20]	0.459666666666667	(1,20]	0.459666666666667	[0,1]	0.459666666666667	(1,20]	0.459666666666667	(1,20]	0.459666666666667	(1,20]	0.459666666666667	(20,Inf]	0.459666666666667
FBtr0070124_500	[0,1]	0.629	[0,1]	0.629	[0,1]	0.629	[0,1]	0.629	[0,1]	0.629	[0,1]	0.629	(1,20]	0.629	[0,1]	0.629	[0,1]	0.629	[0,1]	0.629	[0,1]	0.629	[0,1]	0.629
FBtr0070124_537	(1,20]	0.003	(1,20]	0.003	(1,20]	0.003	(1,20]	0.003	(1,20]	0.003	(1,20]	0.003	(1,20]	0.003	[0,1]	0.003	[0,1]	0.003	(1,20]	0.003	[0,1]	0.003	(1,20]	0.003
FBtr0070133_186	[0,1]	1.585	(20,Inf]	1.585	(20,Inf]	1.585	(20,Inf]	1.585	(20,Inf]	1.585	(20,Inf]	1.585	(20,Inf]	1.585	(20,Inf]	1.585	(1,20]	1.585	(20,Inf]	1.585	(20,Inf]	1.585	(1,20]	1.585
FBtr0070133_195	(20,Inf]	2.03833333333333	(20,Inf]	2.03833333333333	(20,Inf]	2.03833333333333	(20,Inf]	2.03833333333333	(20,Inf]	2.03833333333333	(20,Inf]	2.03833333333333	(20,Inf]	2.03833333333333	(1,20]	2.03833333333333	[0,1]	2.03833333333333	(1,20]	2.03833333333333	(1,20]	2.03833333333333	[0,1]	2.03833333333333
FBtr0070137_102	(1,20]	1.692	[0,1]	1.692	(1,20]	1.692	[0,1]	1.692	(20,Inf]	1.692	(20,Inf]	1.692	(20,Inf]	1.692	(20,Inf]	1.692	(20,Inf]	1.692	(20,Inf]	1.692	(20,Inf]	1.692	(1,20]	1.692
FBtr0070137_119	(1,20]	0.468333333333333	(1,20]	0.468333333333333	(1,20]	0.468333333333333	(1,20]	0.468333333333333	(20,Inf]	0.468333333333333	(20,Inf]	0.468333333333333	(20,Inf]	0.468333333333333	(20,Inf]	0.468333333333333	(20,Inf]	0.468333333333333	(20,Inf]	0.468333333333333	(20,Inf]	0.468333333333333	(1,20]	0.468333333333333
FBtr0070137_156	[0,1]	-0.256	[0,1]	-0.256	[0,1]	-0.256	(1,20]	-0.256	(1,20]	-0.256	(1,20]	-0.256	(20,Inf]	-0.256	(1,20]	-0.256	(20,Inf]	-0.256	(1,20]	-0.256	(1,20]	-0.256	(1,20]	-0.256
FBtr0070138_174	[0,1]	0.702	[0,1]	0.702	(20,Inf]	0.702	(20,Inf]	0.702	(20,Inf]	0.702	(20,Inf]	0.702	(20,Inf]	0.702	(20,Inf]	0.702	(20,Inf]	0.702	(20,Inf]	0.702	(20,Inf]	0.702	[0,1]	0.702
FBtr0070141_119	(20,Inf]	-0.417666666666667	(20,Inf]	-0.417666666666667	(20,Inf]	-0.417666666666667	(20,Inf]	-0.417666666666667	(20,Inf]	-0.417666666666667	(20,Inf]	-0.417666666666667	(20,Inf]	-0.417666666666667	(20,Inf]	-0.417666666666667	(1,20]	-0.417666666666667	(20,Inf]	-0.417666666666667	(20,Inf]	-0.417666666666667	(20,Inf]	-0.417666666666667
FBtr0070146_208	(20,Inf]	0.854	(20,Inf]	0.854	(20,Inf]	0.854	(1,20]	0.854	(1,20]	0.854	(1,20]	0.854	(20,Inf]	0.854	(1,20]	0.854	(1,20]	0.854	(1,20]	0.854	(1,20]	0.854	(20,Inf]	0.854
FBtr0070146_242	(20,Inf]	0.492333333333333	(1,20]	0.492333333333333	(1,20]	0.492333333333333	(1,20]	0.492333333333333	(1,20]	0.492333333333333	(1,20]	0.492333333333333	(1,20]	0.492333333333333	(1,20]	0.492333333333333	(1,20]	0.492333333333333	(20,Inf]	0.492333333333333	(1,20]	0.492333333333333	(20,Inf]	0.492333333333333
FBtr0070146_36	(20,Inf]	0.459	(20,Inf]	0.459	(1,20]	0.459	(1,20]	0.459	(1,20]	0.459	(1,20]	0.459	(1,20]	0.459	(1,20]	0.459	(1,20]	0.459	(20,Inf]	0.459	(20,Inf]	0.459	(20,Inf]	0.459
FBtr0070146_470	(20,Inf]	1.62433333333333	(1,20]	1.62433333333333	(20,Inf]	1.62433333333333	(1,20]	1.62433333333333	(1,20]	1.62433333333333	[0,1]	1.62433333333333	(1,20]	1.62433333333333	(1,20]	1.62433333333333	(1,20]	1.62433333333333	(1,20]	1.62433333333333	[0,1]	1.62433333333333	(1,20]	1.62433333333333
FBtr0070151_241	(20,Inf]	2.58233333333333	(20,Inf]	2.58233333333333	(20,Inf]	2.58233333333333	(1,20]	2.58233333333333	(1,20]	2.58233333333333	(20,Inf]	2.58233333333333	(20,Inf]	2.58233333333333	(1,20]	2.58233333333333	(1,20]	2.58233333333333	(1,20]	2.58233333333333	(1,20]	2.58233333333333	(20,Inf]	2.58233333333333
FBtr0070151_247	(20,Inf]	0.393	(20,Inf]	0.393	(20,Inf]	0.393	(1,20]	0.393	(1,20]	0.393	(1,20]	0.393	(20,Inf]	0.393	(1,20]	0.393	(1,20]	0.393	(1,20]	0.393	(1,20]	0.393	(20,Inf]	0.393
FBtr0070151_380	(20,Inf]	2.58233333333333	(20,Inf]	2.58233333333333	(20,Inf]	2.58233333333333	(20,Inf]	2.58233333333333	(20,Inf]	2.58233333333333	(20,Inf]	2.58233333333333	(20,Inf]	2.58233333333333	(1,20]	2.58233333333333	(1,20]	2.58233333333333	(20,Inf]	2.58233333333333	(1,20]	2.58233333333333	(20,Inf]	2.58233333333333
FBtr0070151_429	(1,20]	2.58233333333333	(20,Inf]	2.58233333333333	(20,Inf]	2.58233333333333	(20,Inf]	2.58233333333333	(1,20]	2.58233333333333	(1,20]	2.58233333333333	(1,20]	2.58233333333333	(1,20]	2.58233333333333	(1,20]	2.58233333333333	(1,20]	2.58233333333333	(1,20]	2.58233333333333	(1,20]	2.58233333333333
FBtr0070151_529	[0,1]	1.218	(20,Inf]	1.218	(20,Inf]	1.218	(20,Inf]	1.218	(1,20]	1.218	[0,1]	1.218	(20,Inf]	1.218	(1,20]	1.218	[0,1]	1.218	(1,20]	1.218	(1,20]	1.218	[0,1]	1.218
FBtr0070158_116	(1,20]	-0.497666666666667	(1,20]	-0.497666666666667	(20,Inf]	-0.497666666666667	(20,Inf]	-0.497666666666667	(20,Inf]	-0.497666666666667	(1,20]	-0.497666666666667	(20,Inf]	-0.497666666666667	(1,20]	-0.497666666666667	(1,20]	-0.497666666666667	(20,Inf]	-0.497666666666667	(1,20]	-0.497666666666667	(20,Inf]	-0.497666666666667
FBtr0070161_552	(20,Inf]	3.847	(1,20]	3.847	(1,20]	3.847	(1,20]	3.847	[0,1]	3.847	[0,1]	3.847	[0,1]	3.847	[0,1]	3.847	[0,1]	3.847	[0,1]	3.847	[0,1]	3.847	(1,20]	3.847
FBtr0070161_720	(20,Inf]	3.05533333333333	(20,Inf]	3.05533333333333	(1,20]	3.05533333333333	(20,Inf]	3.05533333333333	(1,20]	3.05533333333333	(1,20]	3.05533333333333	(1,20]	3.05533333333333	(20,Inf]	3.05533333333333	(1,20]	3.05533333333333	(1,20]	3.05533333333333	(1,20]	3.05533333333333	(1,20]	3.05533333333333
FBtr0070161_735	(20,Inf]	0.964666666666667	(20,Inf]	0.964666666666667	(1,20]	0.964666666666667	(20,Inf]	0.964666666666667	(1,20]	0.964666666666667	(20,Inf]	0.964666666666667	(1,20]	0.964666666666667	(20,Inf]	0.964666666666667	(20,Inf]	0.964666666666667	(1,20]	0.964666666666667	(1,20]	0.964666666666667	(1,20]	0.964666666666667
FBtr0070167_168	(20,Inf]	0.190666666666667	(1,20]	0.190666666666667	(1,20]	0.190666666666667	(1,20]	0.190666666666667	(1,20]	0.190666666666667	(1,20]	0.190666666666667	(1,20]	0.190666666666667	[0,1]	0.190666666666667	[0,1]	0.190666666666667	(1,20]	0.190666666666667	[0,1]	0.190666666666667	(20,Inf]	0.190666666666667
FBtr0070167_489	[0,1]	0.436333333333333	[0,1]	0.436333333333333	(1,20]	0.436333333333333	(1,20]	0.436333333333333	[0,1]	0.436333333333333	[0,1]	0.436333333333333	[0,1]	0.436333333333333	(1,20]	0.436333333333333	[0,1]	0.436333333333333	[0,1]	0.436333333333333	[0,1]	0.436333333333333	(1,20]	0.436333333333333
FBtr0070169_130	[0,1]	0.483333333333333	[0,1]	0.483333333333333	(1,20]	0.483333333333333	[0,1]	0.483333333333333	[0,1]	0.483333333333333	[0,1]	0.483333333333333	[0,1]	0.483333333333333	[0,1]	0.483333333333333	[0,1]	0.483333333333333	[0,1]	0.483333333333333	[0,1]	0.483333333333333	[0,1]	0.483333333333333
FBtr0070169_156	[0,1]	0.721666666666667	[0,1]	0.721666666666667	(1,20]	0.721666666666667	(1,20]	0.721666666666667	(1,20]	0.721666666666667	(1,20]	0.721666666666667	(1,20]	0.721666666666667	[0,1]	0.721666666666667	[0,1]	0.721666666666667	(1,20]	0.721666666666667	(1,20]	0.721666666666667	(1,20]	0.721666666666667
FBtr0070169_233	[0,1]	-0.267333333333333	[0,1]	-0.267333333333333	[0,1]	-0.267333333333333	[0,1]	-0.267333333333333	[0,1]	-0.267333333333333	[0,1]	-0.267333333333333	[0,1]	-0.267333333333333	[0,1]	-0.267333333333333	[0,1]	-0.267333333333333	[0,1]	-0.267333333333333	[0,1]	-0.267333333333333	[0,1]	-0.267333333333333
FBtr0070169_325	[0,1]	0.253666666666667	(1,20]	0.253666666666667	(1,20]	0.253666666666667	(1,20]	0.253666666666667	(1,20]	0.253666666666667	(1,20]	0.253666666666667	(20,Inf]	0.253666666666667	(1,20]	0.253666666666667	(1,20]	0.253666666666667	(1,20]	0.253666666666667	(1,20]	0.253666666666667	(20,Inf]	0.253666666666667
FBtr0070169_365	[0,1]	0.431	(1,20]	0.431	(20,Inf]	0.431	(20,Inf]	0.431	(20,Inf]	0.431	(20,Inf]	0.431	(20,Inf]	0.431	(1,20]	0.431	(1,20]	0.431	(1,20]	0.431	(1,20]	0.431	(20,Inf]	0.431
FBtr0070169_382	[0,1]	0.101	(1,20]	0.101	(20,Inf]	0.101	(20,Inf]	0.101	(20,Inf]	0.101	(20,Inf]	0.101	(20,Inf]	0.101	(1,20]	0.101	(1,20]	0.101	(20,Inf]	0.101	(1,20]	0.101	(20,Inf]	0.101
FBtr0070170_24	[0,1]	-0.656333333333333	(1,20]	-0.656333333333333	(1,20]	-0.656333333333333	[0,1]	-0.656333333333333	[0,1]	-0.656333333333333	[0,1]	-0.656333333333333	[0,1]	-0.656333333333333	[0,1]	-0.656333333333333	(1,20]	-0.656333333333333	(1,20]	-0.656333333333333	[0,1]	-0.656333333333333	(1,20]	-0.656333333333333
FBtr0070176_87	(20,Inf]	1.11566666666667	(20,Inf]	1.11566666666667	(20,Inf]	1.11566666666667	(1,20]	1.11566666666667	(1,20]	1.11566666666667	(1,20]	1.11566666666667	(20,Inf]	1.11566666666667	(1,20]	1.11566666666667	(20,Inf]	1.11566666666667	(1,20]	1.11566666666667	(1,20]	1.11566666666667	(1,20]	1.11566666666667
FBtr0070178_49	(20,Inf]	0.396666666666667	(1,20]	0.396666666666667	(20,Inf]	0.396666666666667	(1,20]	0.396666666666667	(1,20]	0.396666666666667	(20,Inf]	0.396666666666667	(20,Inf]	0.396666666666667	(1,20]	0.396666666666667	(1,20]	0.396666666666667	(20,Inf]	0.396666666666667	(1,20]	0.396666666666667	(20,Inf]	0.396666666666667
FBtr0070178_57	(20,Inf]	0.881333333333333	(1,20]	0.881333333333333	(20,Inf]	0.881333333333333	(1,20]	0.881333333333333	(1,20]	0.881333333333333	(1,20]	0.881333333333333	(20,Inf]	0.881333333333333	(1,20]	0.881333333333333	(1,20]	0.881333333333333	(1,20]	0.881333333333333	(1,20]	0.881333333333333	(20,Inf]	0.881333333333333
FBtr0070178_87	(20,Inf]	0.957	(20,Inf]	0.957	(20,Inf]	0.957	(1,20]	0.957	(1,20]	0.957	(1,20]	0.957	(1,20]	0.957	(1,20]	0.957	(1,20]	0.957	(1,20]	0.957	(1,20]	0.957	(1,20]	0.957
FBtr0070182_108	(20,Inf]	3.35666666666667	(20,Inf]	3.35666666666667	(20,Inf]	3.35666666666667	(20,Inf]	3.35666666666667	(1,20]	3.35666666666667	[0,1]	3.35666666666667	(1,20]	3.35666666666667	(1,20]	3.35666666666667	(1,20]	3.35666666666667	(20,Inf]	3.35666666666667	(1,20]	3.35666666666667	(20,Inf]	3.35666666666667
FBtr0070182_126	(20,Inf]	0.868666666666667	(20,Inf]	0.868666666666667	(20,Inf]	0.868666666666667	(20,Inf]	0.868666666666667	(20,Inf]	0.868666666666667	[0,1]	0.868666666666667	(20,Inf]	0.868666666666667	(20,Inf]	0.868666666666667	(1,20]	0.868666666666667	(20,Inf]	0.868666666666667	(20,Inf]	0.868666666666667	(1,20]	0.868666666666667
FBtr0070184_19	[0,1]	1.00266666666667	[0,1]	1.00266666666667	(1,20]	1.00266666666667	[0,1]	1.00266666666667	[0,1]	1.00266666666667	[0,1]	1.00266666666667	(1,20]	1.00266666666667	[0,1]	1.00266666666667	[0,1]	1.00266666666667	[0,1]	1.00266666666667	[0,1]	1.00266666666667	(1,20]	1.00266666666667
FBtr0070184_24	[0,1]	0.0986666666666667	[0,1]	0.0986666666666667	(1,20]	0.0986666666666667	[0,1]	0.0986666666666667	[0,1]	0.0986666666666667	[0,1]	0.0986666666666667	[0,1]	0.0986666666666667	[0,1]	0.0986666666666667	[0,1]	0.0986666666666667	[0,1]	0.0986666666666667	[0,1]	0.0986666666666667	[0,1]	0.0986666666666667
FBtr0070200_102	[0,1]	0.408333333333333	[0,1]	0.408333333333333	(1,20]	0.408333333333333	[0,1]	0.408333333333333	(1,20]	0.408333333333333	[0,1]	0.408333333333333	[0,1]	0.408333333333333	(1,20]	0.408333333333333	[0,1]	0.408333333333333	[0,1]	0.408333333333333	(1,20]	0.408333333333333	[0,1]	0.408333333333333
FBtr0070200_177	[0,1]	2.628	[0,1]	2.628	[0,1]	2.628	[0,1]	2.628	(1,20]	2.628	[0,1]	2.628	[0,1]	2.628	[0,1]	2.628	[0,1]	2.628	[0,1]	2.628	[0,1]	2.628	[0,1]	2.628
FBtr0070201_182	[0,1]	0.237666666666667	(1,20]	0.237666666666667	(1,20]	0.237666666666667	(1,20]	0.237666666666667	(20,Inf]	0.237666666666667	(1,20]	0.237666666666667	(20,Inf]	0.237666666666667	[0,1]	0.237666666666667	[0,1]	0.237666666666667	[0,1]	0.237666666666667	(1,20]	0.237666666666667	[0,1]	0.237666666666667
FBtr0070201_264	[0,1]	0.626666666666667	[0,1]	0.626666666666667	(1,20]	0.626666666666667	(1,20]	0.626666666666667	(20,Inf]	0.626666666666667	[0,1]	0.626666666666667	(20,Inf]	0.626666666666667	[0,1]	0.626666666666667	(1,20]	0.626666666666667	(1,20]	0.626666666666667	[0,1]	0.626666666666667	[0,1]	0.626666666666667
FBtr0070202_10	[0,1]	0.977333333333333	[0,1]	0.977333333333333	[0,1]	0.977333333333333	[0,1]	0.977333333333333	[0,1]	0.977333333333333	[0,1]	0.977333333333333	(20,Inf]	0.977333333333333	[0,1]	0.977333333333333	[0,1]	0.977333333333333	[0,1]	0.977333333333333	[0,1]	0.977333333333333	[0,1]	0.977333333333333
FBtr0070202_13	[0,1]	2.14233333333333	[0,1]	2.14233333333333	[0,1]	2.14233333333333	[0,1]	2.14233333333333	[0,1]	2.14233333333333	[0,1]	2.14233333333333	(20,Inf]	2.14233333333333	[0,1]	2.14233333333333	[0,1]	2.14233333333333	[0,1]	2.14233333333333	[0,1]	2.14233333333333	[0,1]	2.14233333333333
FBtr0070206_295	[0,1]	2.31666666666667	[0,1]	2.31666666666667	[0,1]	2.31666666666667	[0,1]	2.31666666666667	[0,1]	2.31666666666667	[0,1]	2.31666666666667	(1,20]	2.31666666666667	[0,1]	2.31666666666667	[0,1]	2.31666666666667	[0,1]	2.31666666666667	[0,1]	2.31666666666667	[0,1]	2.31666666666667
FBtr0070206_342	[0,1]	-0.602	[0,1]	-0.602	[0,1]	-0.602	[0,1]	-0.602	[0,1]	-0.602	[0,1]	-0.602	[0,1]	-0.602	[0,1]	-0.602	[0,1]	-0.602	[0,1]	-0.602	[0,1]	-0.602	[0,1]	-0.602
FBtr0070206_383	[0,1]	3.4	[0,1]	3.4	[0,1]	3.4	[0,1]	3.4	[0,1]	3.4	[0,1]	3.4	[0,1]	3.4	[0,1]	3.4	[0,1]	3.4	[0,1]	3.4	[0,1]	3.4	[0,1]	3.4
FBtr0070206_409	[0,1]	3.38066666666667	[0,1]	3.38066666666667	[0,1]	3.38066666666667	[0,1]	3.38066666666667	[0,1]	3.38066666666667	[0,1]	3.38066666666667	[0,1]	3.38066666666667	[0,1]	3.38066666666667	[0,1]	3.38066666666667	[0,1]	3.38066666666667	[0,1]	3.38066666666667	[0,1]	3.38066666666667
FBtr0070206_415	[0,1]	3.38066666666667	[0,1]	3.38066666666667	[0,1]	3.38066666666667	[0,1]	3.38066666666667	[0,1]	3.38066666666667	[0,1]	3.38066666666667	[0,1]	3.38066666666667	[0,1]	3.38066666666667	[0,1]	3.38066666666667	[0,1]	3.38066666666667	[0,1]	3.38066666666667	[0,1]	3.38066666666667
FBtr0070206_429	[0,1]	2.098	[0,1]	2.098	[0,1]	2.098	[0,1]	2.098	[0,1]	2.098	[0,1]	2.098	[0,1]	2.098	[0,1]	2.098	[0,1]	2.098	[0,1]	2.098	[0,1]	2.098	[0,1]	2.098
FBtr0070206_493	[0,1]	0.62	[0,1]	0.62	[0,1]	0.62	[0,1]	0.62	[0,1]	0.62	[0,1]	0.62	[0,1]	0.62	[0,1]	0.62	[0,1]	0.62	[0,1]	0.62	[0,1]	0.62	[0,1]	0.62
FBtr0070206_525	[0,1]	-0.0453333333333333	[0,1]	-0.0453333333333333	[0,1]	-0.0453333333333333	[0,1]	-0.0453333333333333	[0,1]	-0.0453333333333333	[0,1]	-0.0453333333333333	[0,1]	-0.0453333333333333	[0,1]	-0.0453333333333333	[0,1]	-0.0453333333333333	[0,1]	-0.0453333333333333	[0,1]	-0.0453333333333333	[0,1]	-0.0453333333333333
FBtr0070206_542	[0,1]	-0.236	[0,1]	-0.236	[0,1]	-0.236	[0,1]	-0.236	[0,1]	-0.236	[0,1]	-0.236	(1,20]	-0.236	(1,20]	-0.236	(1,20]	-0.236	[0,1]	-0.236	[0,1]	-0.236	[0,1]	-0.236
FBtr0070206_561	[0,1]	-1.47866666666667	[0,1]	-1.47866666666667	[0,1]	-1.47866666666667	[0,1]	-1.47866666666667	[0,1]	-1.47866666666667	[0,1]	-1.47866666666667	(1,20]	-1.47866666666667	(1,20]	-1.47866666666667	[0,1]	-1.47866666666667	[0,1]	-1.47866666666667	[0,1]	-1.47866666666667	[0,1]	-1.47866666666667
FBtr0070206_566	[0,1]	0.326666666666667	[0,1]	0.326666666666667	[0,1]	0.326666666666667	[0,1]	0.326666666666667	(1,20]	0.326666666666667	[0,1]	0.326666666666667	(1,20]	0.326666666666667	(1,20]	0.326666666666667	[0,1]	0.326666666666667	[0,1]	0.326666666666667	[0,1]	0.326666666666667	[0,1]	0.326666666666667
FBtr0070209_191	(20,Inf]	0.961	(1,20]	0.961	(1,20]	0.961	(1,20]	0.961	(1,20]	0.961	[0,1]	0.961	(1,20]	0.961	[0,1]	0.961	(1,20]	0.961	(1,20]	0.961	(1,20]	0.961	(1,20]	0.961
FBtr0070209_217	(1,20]	0.216666666666667	(1,20]	0.216666666666667	[0,1]	0.216666666666667	[0,1]	0.216666666666667	[0,1]	0.216666666666667	[0,1]	0.216666666666667	[0,1]	0.216666666666667	[0,1]	0.216666666666667	[0,1]	0.216666666666667	(1,20]	0.216666666666667	(1,20]	0.216666666666667	[0,1]	0.216666666666667
FBtr0070209_247	(20,Inf]	2.49033333333333	(1,20]	2.49033333333333	(20,Inf]	2.49033333333333	(1,20]	2.49033333333333	(1,20]	2.49033333333333	(20,Inf]	2.49033333333333	(20,Inf]	2.49033333333333	(1,20]	2.49033333333333	(1,20]	2.49033333333333	(20,Inf]	2.49033333333333	(20,Inf]	2.49033333333333	(20,Inf]	2.49033333333333
FBtr0070209_97	(20,Inf]	1.393	(20,Inf]	1.393	(20,Inf]	1.393	(20,Inf]	1.393	(20,Inf]	1.393	(20,Inf]	1.393	(20,Inf]	1.393	(20,Inf]	1.393	(20,Inf]	1.393	(20,Inf]	1.393	(20,Inf]	1.393	(20,Inf]	1.393
FBtr0070222_351	[0,1]	0.759	[0,1]	0.759	[0,1]	0.759	(1,20]	0.759	[0,1]	0.759	[0,1]	0.759	[0,1]	0.759	[0,1]	0.759	[0,1]	0.759	[0,1]	0.759	[0,1]	0.759	[0,1]	0.759
FBtr0070222_359	[0,1]	0.306666666666667	[0,1]	0.306666666666667	(1,20]	0.306666666666667	(1,20]	0.306666666666667	(1,20]	0.306666666666667	(1,20]	0.306666666666667	(1,20]	0.306666666666667	[0,1]	0.306666666666667	[0,1]	0.306666666666667	(1,20]	0.306666666666667	(1,20]	0.306666666666667	(1,20]	0.306666666666667
FBtr0070238_26	[0,1]	3.77	[0,1]	3.77	(1,20]	3.77	(1,20]	3.77	(1,20]	3.77	(1,20]	3.77	(20,Inf]	3.77	[0,1]	3.77	(1,20]	3.77	(1,20]	3.77	(1,20]	3.77	[0,1]	3.77
FBtr0070238_44	[0,1]	3.25	[0,1]	3.25	(1,20]	3.25	(1,20]	3.25	(20,Inf]	3.25	(1,20]	3.25	(20,Inf]	3.25	[0,1]	3.25	(1,20]	3.25	(1,20]	3.25	(1,20]	3.25	[0,1]	3.25
FBtr0070239_143	(20,Inf]	-0.251333333333333	(20,Inf]	-0.251333333333333	(1,20]	-0.251333333333333	(1,20]	-0.251333333333333	(1,20]	-0.251333333333333	(1,20]	-0.251333333333333	(1,20]	-0.251333333333333	(1,20]	-0.251333333333333	(1,20]	-0.251333333333333	[0,1]	-0.251333333333333	[0,1]	-0.251333333333333	[0,1]	-0.251333333333333
FBtr0070239_324	(20,Inf]	3.84166666666667	(20,Inf]	3.84166666666667	(20,Inf]	3.84166666666667	(1,20]	3.84166666666667	(20,Inf]	3.84166666666667	(1,20]	3.84166666666667	(1,20]	3.84166666666667	(20,Inf]	3.84166666666667	(20,Inf]	3.84166666666667	(1,20]	3.84166666666667	(1,20]	3.84166666666667	(1,20]	3.84166666666667
FBtr0070239_462	(20,Inf]	2.03033333333333	(20,Inf]	2.03033333333333	(1,20]	2.03033333333333	(1,20]	2.03033333333333	(20,Inf]	2.03033333333333	[0,1]	2.03033333333333	(1,20]	2.03033333333333	(20,Inf]	2.03033333333333	(1,20]	2.03033333333333	(1,20]	2.03033333333333	(1,20]	2.03033333333333	[0,1]	2.03033333333333
FBtr0070239_939	[0,1]	0.937666666666667	(20,Inf]	0.937666666666667	(20,Inf]	0.937666666666667	(1,20]	0.937666666666667	(1,20]	0.937666666666667	(1,20]	0.937666666666667	(1,20]	0.937666666666667	(20,Inf]	0.937666666666667	(20,Inf]	0.937666666666667	(1,20]	0.937666666666667	(1,20]	0.937666666666667	[0,1]	0.937666666666667
FBtr0070241_129	(1,20]	4.48066666666667	(20,Inf]	4.48066666666667	(20,Inf]	4.48066666666667	(20,Inf]	4.48066666666667	(20,Inf]	4.48066666666667	(1,20]	4.48066666666667	(1,20]	4.48066666666667	(20,Inf]	4.48066666666667	(20,Inf]	4.48066666666667	(1,20]	4.48066666666667	(1,20]	4.48066666666667	[0,1]	4.48066666666667
FBtr0070245_72	(20,Inf]	1.54366666666667	(1,20]	1.54366666666667	(20,Inf]	1.54366666666667	(1,20]	1.54366666666667	[0,1]	1.54366666666667	(20,Inf]	1.54366666666667	(20,Inf]	1.54366666666667	[0,1]	1.54366666666667	[0,1]	1.54366666666667	(20,Inf]	1.54366666666667	(1,20]	1.54366666666667	(20,Inf]	1.54366666666667
FBtr0070250_26	[0,1]	0.910333333333333	[0,1]	0.910333333333333	[0,1]	0.910333333333333	[0,1]	0.910333333333333	[0,1]	0.910333333333333	[0,1]	0.910333333333333	(20,Inf]	0.910333333333333	(1,20]	0.910333333333333	[0,1]	0.910333333333333	(1,20]	0.910333333333333	[0,1]	0.910333333333333	[0,1]	0.910333333333333
FBtr0070250_53	(20,Inf]	-0.0136666666666666	[0,1]	-0.0136666666666666	(1,20]	-0.0136666666666666	[0,1]	-0.0136666666666666	[0,1]	-0.0136666666666666	[0,1]	-0.0136666666666666	(1,20]	-0.0136666666666666	[0,1]	-0.0136666666666666	(1,20]	-0.0136666666666666	(1,20]	-0.0136666666666666	[0,1]	-0.0136666666666666	(20,Inf]	-0.0136666666666666
FBtr0070253_53	[0,1]	2.03433333333333	[0,1]	2.03433333333333	[0,1]	2.03433333333333	[0,1]	2.03433333333333	(1,20]	2.03433333333333	(1,20]	2.03433333333333	(1,20]	2.03433333333333	(1,20]	2.03433333333333	(20,Inf]	2.03433333333333	(20,Inf]	2.03433333333333	(20,Inf]	2.03433333333333	(20,Inf]	2.03433333333333
FBtr0070259_271	(20,Inf]	2.83166666666667	(1,20]	2.83166666666667	(20,Inf]	2.83166666666667	(1,20]	2.83166666666667	(20,Inf]	2.83166666666667	(1,20]	2.83166666666667	(20,Inf]	2.83166666666667	(20,Inf]	2.83166666666667	(20,Inf]	2.83166666666667	(20,Inf]	2.83166666666667	(20,Inf]	2.83166666666667	(20,Inf]	2.83166666666667
FBtr0070261_122	[0,1]	1.92133333333333	[0,1]	1.92133333333333	[0,1]	1.92133333333333	[0,1]	1.92133333333333	(1,20]	1.92133333333333	[0,1]	1.92133333333333	(1,20]	1.92133333333333	[0,1]	1.92133333333333	[0,1]	1.92133333333333	[0,1]	1.92133333333333	[0,1]	1.92133333333333	[0,1]	1.92133333333333
FBtr0070261_172	[0,1]	0.653666666666667	[0,1]	0.653666666666667	(1,20]	0.653666666666667	(1,20]	0.653666666666667	(1,20]	0.653666666666667	(20,Inf]	0.653666666666667	(20,Inf]	0.653666666666667	[0,1]	0.653666666666667	[0,1]	0.653666666666667	(1,20]	0.653666666666667	(1,20]	0.653666666666667	[0,1]	0.653666666666667
FBtr0070263_416	[0,1]	0.732	[0,1]	0.732	[0,1]	0.732	[0,1]	0.732	[0,1]	0.732	(20,Inf]	0.732	(20,Inf]	0.732	[0,1]	0.732	[0,1]	0.732	(1,20]	0.732	[0,1]	0.732	[0,1]	0.732
FBtr0070263_426	[0,1]	1.31633333333333	[0,1]	1.31633333333333	[0,1]	1.31633333333333	[0,1]	1.31633333333333	[0,1]	1.31633333333333	(20,Inf]	1.31633333333333	(20,Inf]	1.31633333333333	[0,1]	1.31633333333333	[0,1]	1.31633333333333	(1,20]	1.31633333333333	[0,1]	1.31633333333333	[0,1]	1.31633333333333
FBtr0070279_122	(20,Inf]	2.22633333333333	(1,20]	2.22633333333333	[0,1]	2.22633333333333	(1,20]	2.22633333333333	[0,1]	2.22633333333333	[0,1]	2.22633333333333	[0,1]	2.22633333333333	[0,1]	2.22633333333333	[0,1]	2.22633333333333	[0,1]	2.22633333333333	[0,1]	2.22633333333333	[0,1]	2.22633333333333
FBtr0070279_203	(1,20]	3.43566666666667	(1,20]	3.43566666666667	(1,20]	3.43566666666667	(1,20]	3.43566666666667	[0,1]	3.43566666666667	[0,1]	3.43566666666667	(1,20]	3.43566666666667	(1,20]	3.43566666666667	(1,20]	3.43566666666667	(1,20]	3.43566666666667	[0,1]	3.43566666666667	(1,20]	3.43566666666667
FBtr0070279_291	[0,1]	1.543	(1,20]	1.543	(1,20]	1.543	(1,20]	1.543	[0,1]	1.543	(1,20]	1.543	(1,20]	1.543	(1,20]	1.543	(1,20]	1.543	(1,20]	1.543	[0,1]	1.543	(1,20]	1.543
FBtr0070283_121	(20,Inf]	0.916666666666667	(1,20]	0.916666666666667	(1,20]	0.916666666666667	(1,20]	0.916666666666667	(1,20]	0.916666666666667	(20,Inf]	0.916666666666667	(1,20]	0.916666666666667	(1,20]	0.916666666666667	(1,20]	0.916666666666667	(1,20]	0.916666666666667	(20,Inf]	0.916666666666667	(20,Inf]	0.916666666666667
FBtr0070284_133	[0,1]	0.590333333333333	[0,1]	0.590333333333333	[0,1]	0.590333333333333	[0,1]	0.590333333333333	[0,1]	0.590333333333333	[0,1]	0.590333333333333	[0,1]	0.590333333333333	(1,20]	0.590333333333333	[0,1]	0.590333333333333	(1,20]	0.590333333333333	[0,1]	0.590333333333333	[0,1]	0.590333333333333
FBtr0070284_164	(1,20]	-0.515	[0,1]	-0.515	[0,1]	-0.515	[0,1]	-0.515	[0,1]	-0.515	[0,1]	-0.515	[0,1]	-0.515	[0,1]	-0.515	(1,20]	-0.515	[0,1]	-0.515	[0,1]	-0.515	[0,1]	-0.515
FBtr0070284_235	(1,20]	-0.0303333333333333	[0,1]	-0.0303333333333333	[0,1]	-0.0303333333333333	[0,1]	-0.0303333333333333	[0,1]	-0.0303333333333333	[0,1]	-0.0303333333333333	[0,1]	-0.0303333333333333	[0,1]	-0.0303333333333333	[0,1]	-0.0303333333333333	[0,1]	-0.0303333333333333	[0,1]	-0.0303333333333333	[0,1]	-0.0303333333333333
FBtr0070284_30	[0,1]	1.64466666666667	[0,1]	1.64466666666667	[0,1]	1.64466666666667	[0,1]	1.64466666666667	[0,1]	1.64466666666667	[0,1]	1.64466666666667	(1,20]	1.64466666666667	(1,20]	1.64466666666667	(1,20]	1.64466666666667	(1,20]	1.64466666666667	(1,20]	1.64466666666667	[0,1]	1.64466666666667
FBtr0070284_352	[0,1]	0.629333333333333	[0,1]	0.629333333333333	[0,1]	0.629333333333333	[0,1]	0.629333333333333	[0,1]	0.629333333333333	[0,1]	0.629333333333333	[0,1]	0.629333333333333	[0,1]	0.629333333333333	[0,1]	0.629333333333333	(1,20]	0.629333333333333	[0,1]	0.629333333333333	[0,1]	0.629333333333333
FBtr0070284_387	[0,1]	0.215	[0,1]	0.215	[0,1]	0.215	[0,1]	0.215	[0,1]	0.215	[0,1]	0.215	[0,1]	0.215	[0,1]	0.215	[0,1]	0.215	(1,20]	0.215	[0,1]	0.215	[0,1]	0.215
FBtr0070284_466	[0,1]	2.51933333333333	[0,1]	2.51933333333333	[0,1]	2.51933333333333	[0,1]	2.51933333333333	[0,1]	2.51933333333333	[0,1]	2.51933333333333	[0,1]	2.51933333333333	[0,1]	2.51933333333333	[0,1]	2.51933333333333	[0,1]	2.51933333333333	[0,1]	2.51933333333333	[0,1]	2.51933333333333
FBtr0070284_672	[0,1]	2.3	[0,1]	2.3	[0,1]	2.3	[0,1]	2.3	[0,1]	2.3	[0,1]	2.3	[0,1]	2.3	[0,1]	2.3	[0,1]	2.3	(1,20]	2.3	(1,20]	2.3	[0,1]	2.3
FBtr0070284_681	[0,1]	3.05766666666667	[0,1]	3.05766666666667	[0,1]	3.05766666666667	[0,1]	3.05766666666667	[0,1]	3.05766666666667	[0,1]	3.05766666666667	[0,1]	3.05766666666667	[0,1]	3.05766666666667	[0,1]	3.05766666666667	(1,20]	3.05766666666667	(1,20]	3.05766666666667	[0,1]	3.05766666666667
FBtr0070284_842	(20,Inf]	2.16166666666667	[0,1]	2.16166666666667	[0,1]	2.16166666666667	[0,1]	2.16166666666667	[0,1]	2.16166666666667	[0,1]	2.16166666666667	[0,1]	2.16166666666667	[0,1]	2.16166666666667	[0,1]	2.16166666666667	(20,Inf]	2.16166666666667	(1,20]	2.16166666666667	[0,1]	2.16166666666667
FBtr0070284_92	(1,20]	0.058	[0,1]	0.058	[0,1]	0.058	[0,1]	0.058	[0,1]	0.058	(1,20]	0.058	(1,20]	0.058	(1,20]	0.058	(1,20]	0.058	(1,20]	0.058	(1,20]	0.058	[0,1]	0.058
FBtr0070284_98	(1,20]	-0.512	[0,1]	-0.512	[0,1]	-0.512	[0,1]	-0.512	[0,1]	-0.512	(1,20]	-0.512	(1,20]	-0.512	(1,20]	-0.512	(1,20]	-0.512	(1,20]	-0.512	(1,20]	-0.512	[0,1]	-0.512
FBtr0070290_90	(1,20]	-0.459	(1,20]	-0.459	(20,Inf]	-0.459	(20,Inf]	-0.459	(20,Inf]	-0.459	(20,Inf]	-0.459	(20,Inf]	-0.459	(1,20]	-0.459	(1,20]	-0.459	(20,Inf]	-0.459	(20,Inf]	-0.459	(20,Inf]	-0.459
FBtr0070293_159	(1,20]	0.0516666666666667	(1,20]	0.0516666666666667	(20,Inf]	0.0516666666666667	(1,20]	0.0516666666666667	(1,20]	0.0516666666666667	[0,1]	0.0516666666666667	(1,20]	0.0516666666666667	[0,1]	0.0516666666666667	(1,20]	0.0516666666666667	(1,20]	0.0516666666666667	[0,1]	0.0516666666666667	(20,Inf]	0.0516666666666667
FBtr0070293_347	(1,20]	2.25833333333333	[0,1]	2.25833333333333	[0,1]	2.25833333333333	[0,1]	2.25833333333333	[0,1]	2.25833333333333	[0,1]	2.25833333333333	[0,1]	2.25833333333333	[0,1]	2.25833333333333	[0,1]	2.25833333333333	[0,1]	2.25833333333333	[0,1]	2.25833333333333	(1,20]	2.25833333333333
FBtr0070294_663	[0,1]	1.87466666666667	[0,1]	1.87466666666667	[0,1]	1.87466666666667	[0,1]	1.87466666666667	[0,1]	1.87466666666667	[0,1]	1.87466666666667	[0,1]	1.87466666666667	(1,20]	1.87466666666667	(1,20]	1.87466666666667	[0,1]	1.87466666666667	[0,1]	1.87466666666667	(1,20]	1.87466666666667
FBtr0070294_729	[0,1]	2.25833333333333	[0,1]	2.25833333333333	[0,1]	2.25833333333333	[0,1]	2.25833333333333	[0,1]	2.25833333333333	[0,1]	2.25833333333333	[0,1]	2.25833333333333	(1,20]	2.25833333333333	(1,20]	2.25833333333333	[0,1]	2.25833333333333	[0,1]	2.25833333333333	[0,1]	2.25833333333333
FBtr0070295_115	[0,1]	1.00866666666667	[0,1]	1.00866666666667	[0,1]	1.00866666666667	[0,1]	1.00866666666667	[0,1]	1.00866666666667	[0,1]	1.00866666666667	[0,1]	1.00866666666667	[0,1]	1.00866666666667	[0,1]	1.00866666666667	[0,1]	1.00866666666667	[0,1]	1.00866666666667	[0,1]	1.00866666666667
FBtr0070295_52	[0,1]	1.61233333333333	[0,1]	1.61233333333333	[0,1]	1.61233333333333	[0,1]	1.61233333333333	[0,1]	1.61233333333333	[0,1]	1.61233333333333	[0,1]	1.61233333333333	[0,1]	1.61233333333333	[0,1]	1.61233333333333	[0,1]	1.61233333333333	[0,1]	1.61233333333333	[0,1]	1.61233333333333
FBtr0070295_80	[0,1]	1.31333333333333	[0,1]	1.31333333333333	[0,1]	1.31333333333333	[0,1]	1.31333333333333	[0,1]	1.31333333333333	[0,1]	1.31333333333333	[0,1]	1.31333333333333	[0,1]	1.31333333333333	[0,1]	1.31333333333333	[0,1]	1.31333333333333	[0,1]	1.31333333333333	[0,1]	1.31333333333333
FBtr0070312_51	(20,Inf]	-0.171333333333333	(20,Inf]	-0.171333333333333	(20,Inf]	-0.171333333333333	(20,Inf]	-0.171333333333333	(20,Inf]	-0.171333333333333	(20,Inf]	-0.171333333333333	(20,Inf]	-0.171333333333333	(20,Inf]	-0.171333333333333	(20,Inf]	-0.171333333333333	(20,Inf]	-0.171333333333333	(20,Inf]	-0.171333333333333	(20,Inf]	-0.171333333333333
FBtr0070313_133	(1,20]	-0.524333333333333	[0,1]	-0.524333333333333	[0,1]	-0.524333333333333	(1,20]	-0.524333333333333	(1,20]	-0.524333333333333	[0,1]	-0.524333333333333	(1,20]	-0.524333333333333	(1,20]	-0.524333333333333	(1,20]	-0.524333333333333	(1,20]	-0.524333333333333	[0,1]	-0.524333333333333	(1,20]	-0.524333333333333
FBtr0070313_197	(1,20]	-0.920333333333333	[0,1]	-0.920333333333333	(1,20]	-0.920333333333333	(1,20]	-0.920333333333333	(1,20]	-0.920333333333333	[0,1]	-0.920333333333333	(1,20]	-0.920333333333333	(1,20]	-0.920333333333333	(1,20]	-0.920333333333333	[0,1]	-0.920333333333333	[0,1]	-0.920333333333333	(1,20]	-0.920333333333333
FBtr0070313_203	(1,20]	0.399333333333333	[0,1]	0.399333333333333	(1,20]	0.399333333333333	(1,20]	0.399333333333333	(1,20]	0.399333333333333	[0,1]	0.399333333333333	(1,20]	0.399333333333333	(1,20]	0.399333333333333	(1,20]	0.399333333333333	[0,1]	0.399333333333333	[0,1]	0.399333333333333	[0,1]	0.399333333333333
FBtr0070313_81	[0,1]	-0.225666666666667	[0,1]	-0.225666666666667	[0,1]	-0.225666666666667	(1,20]	-0.225666666666667	(1,20]	-0.225666666666667	(1,20]	-0.225666666666667	(1,20]	-0.225666666666667	[0,1]	-0.225666666666667	(1,20]	-0.225666666666667	[0,1]	-0.225666666666667	[0,1]	-0.225666666666667	[0,1]	-0.225666666666667
FBtr0070313_88	(1,20]	-0.826	[0,1]	-0.826	[0,1]	-0.826	(1,20]	-0.826	(1,20]	-0.826	[0,1]	-0.826	(1,20]	-0.826	(1,20]	-0.826	(1,20]	-0.826	[0,1]	-0.826	[0,1]	-0.826	[0,1]	-0.826
FBtr0070317_223	(1,20]	2.65666666666667	(20,Inf]	2.65666666666667	(1,20]	2.65666666666667	(1,20]	2.65666666666667	(1,20]	2.65666666666667	(1,20]	2.65666666666667	(1,20]	2.65666666666667	(1,20]	2.65666666666667	(1,20]	2.65666666666667	(1,20]	2.65666666666667	(1,20]	2.65666666666667	(20,Inf]	2.65666666666667
FBtr0070317_286	(1,20]	0.634666666666667	(20,Inf]	0.634666666666667	(1,20]	0.634666666666667	(1,20]	0.634666666666667	(1,20]	0.634666666666667	(20,Inf]	0.634666666666667	(20,Inf]	0.634666666666667	(1,20]	0.634666666666667	(1,20]	0.634666666666667	(1,20]	0.634666666666667	(1,20]	0.634666666666667	(20,Inf]	0.634666666666667
FBtr0070317_84	(20,Inf]	1.11633333333333	(20,Inf]	1.11633333333333	(20,Inf]	1.11633333333333	(1,20]	1.11633333333333	(20,Inf]	1.11633333333333	(1,20]	1.11633333333333	(20,Inf]	1.11633333333333	(20,Inf]	1.11633333333333	(20,Inf]	1.11633333333333	(20,Inf]	1.11633333333333	(20,Inf]	1.11633333333333	(20,Inf]	1.11633333333333
FBtr0070319_30	(20,Inf]	1.314	(20,Inf]	1.314	(20,Inf]	1.314	(20,Inf]	1.314	(1,20]	1.314	(20,Inf]	1.314	(20,Inf]	1.314	(1,20]	1.314	(1,20]	1.314	(20,Inf]	1.314	(20,Inf]	1.314	(20,Inf]	1.314
FBtr0070320_100	(20,Inf]	2.805	(20,Inf]	2.805	(20,Inf]	2.805	(20,Inf]	2.805	(1,20]	2.805	(1,20]	2.805	(1,20]	2.805	(1,20]	2.805	(1,20]	2.805	(1,20]	2.805	(1,20]	2.805	(20,Inf]	2.805
FBtr0070335_118	[0,1]	1.62433333333333	[0,1]	1.62433333333333	[0,1]	1.62433333333333	[0,1]	1.62433333333333	[0,1]	1.62433333333333	[0,1]	1.62433333333333	(1,20]	1.62433333333333	[0,1]	1.62433333333333	[0,1]	1.62433333333333	[0,1]	1.62433333333333	[0,1]	1.62433333333333	(20,Inf]	1.62433333333333
FBtr0070335_152	[0,1]	0.416666666666667	[0,1]	0.416666666666667	[0,1]	0.416666666666667	[0,1]	0.416666666666667	[0,1]	0.416666666666667	[0,1]	0.416666666666667	(1,20]	0.416666666666667	[0,1]	0.416666666666667	(1,20]	0.416666666666667	(1,20]	0.416666666666667	(1,20]	0.416666666666667	(20,Inf]	0.416666666666667
FBtr0070335_5	[0,1]	-0.214333333333333	[0,1]	-0.214333333333333	[0,1]	-0.214333333333333	[0,1]	-0.214333333333333	(1,20]	-0.214333333333333	[0,1]	-0.214333333333333	(1,20]	-0.214333333333333	(1,20]	-0.214333333333333	(1,20]	-0.214333333333333	(1,20]	-0.214333333333333	[0,1]	-0.214333333333333	(1,20]	-0.214333333333333
FBtr0070339_114	(20,Inf]	0.324	(1,20]	0.324	[0,1]	0.324	[0,1]	0.324	(1,20]	0.324	[0,1]	0.324	[0,1]	0.324	[0,1]	0.324	(1,20]	0.324	[0,1]	0.324	[0,1]	0.324	(1,20]	0.324
FBtr0070339_95	(20,Inf]	3.01466666666667	(20,Inf]	3.01466666666667	(20,Inf]	3.01466666666667	(20,Inf]	3.01466666666667	(20,Inf]	3.01466666666667	(20,Inf]	3.01466666666667	(20,Inf]	3.01466666666667	(1,20]	3.01466666666667	(20,Inf]	3.01466666666667	(20,Inf]	3.01466666666667	(20,Inf]	3.01466666666667	(20,Inf]	3.01466666666667
FBtr0070340_107	[0,1]	1.22	[0,1]	1.22	[0,1]	1.22	[0,1]	1.22	(1,20]	1.22	[0,1]	1.22	(1,20]	1.22	(1,20]	1.22	(1,20]	1.22	[0,1]	1.22	(1,20]	1.22	[0,1]	1.22
FBtr0070340_130	[0,1]	2.31933333333333	[0,1]	2.31933333333333	[0,1]	2.31933333333333	[0,1]	2.31933333333333	(1,20]	2.31933333333333	[0,1]	2.31933333333333	(1,20]	2.31933333333333	[0,1]	2.31933333333333	(1,20]	2.31933333333333	[0,1]	2.31933333333333	[0,1]	2.31933333333333	[0,1]	2.31933333333333
FBtr0070340_305	[0,1]	2.001	[0,1]	2.001	[0,1]	2.001	[0,1]	2.001	(1,20]	2.001	[0,1]	2.001	(1,20]	2.001	(1,20]	2.001	(1,20]	2.001	[0,1]	2.001	[0,1]	2.001	[0,1]	2.001
FBtr0070340_329	[0,1]	2.34766666666667	[0,1]	2.34766666666667	[0,1]	2.34766666666667	[0,1]	2.34766666666667	(1,20]	2.34766666666667	(1,20]	2.34766666666667	(1,20]	2.34766666666667	(1,20]	2.34766666666667	(1,20]	2.34766666666667	[0,1]	2.34766666666667	[0,1]	2.34766666666667	[0,1]	2.34766666666667
FBtr0070343_75	(20,Inf]	0.812666666666667	(20,Inf]	0.812666666666667	(20,Inf]	0.812666666666667	(20,Inf]	0.812666666666667	(1,20]	0.812666666666667	(20,Inf]	0.812666666666667	(20,Inf]	0.812666666666667	(1,20]	0.812666666666667	(1,20]	0.812666666666667	(20,Inf]	0.812666666666667	(1,20]	0.812666666666667	(20,Inf]	0.812666666666667
FBtr0070343_78	(20,Inf]	1.856	(20,Inf]	1.856	(20,Inf]	1.856	(20,Inf]	1.856	(1,20]	1.856	(20,Inf]	1.856	(20,Inf]	1.856	(1,20]	1.856	(1,20]	1.856	(20,Inf]	1.856	(1,20]	1.856	(20,Inf]	1.856
FBtr0070343_83	(20,Inf]	0.084	(20,Inf]	0.084	(20,Inf]	0.084	(20,Inf]	0.084	(1,20]	0.084	(20,Inf]	0.084	(20,Inf]	0.084	(1,20]	0.084	(1,20]	0.084	(20,Inf]	0.084	(1,20]	0.084	(20,Inf]	0.084
FBtr0070346_158	(20,Inf]	3.402	[0,1]	3.402	[0,1]	3.402	[0,1]	3.402	(1,20]	3.402	(1,20]	3.402	(1,20]	3.402	[0,1]	3.402	(1,20]	3.402	(20,Inf]	3.402	(1,20]	3.402	(1,20]	3.402
FBtr0070346_164	(20,Inf]	2.69266666666667	(1,20]	2.69266666666667	(1,20]	2.69266666666667	(1,20]	2.69266666666667	(1,20]	2.69266666666667	(20,Inf]	2.69266666666667	(1,20]	2.69266666666667	(1,20]	2.69266666666667	(1,20]	2.69266666666667	(1,20]	2.69266666666667	(1,20]	2.69266666666667	(20,Inf]	2.69266666666667
FBtr0070346_34	(20,Inf]	4.15966666666667	(1,20]	4.15966666666667	(1,20]	4.15966666666667	(1,20]	4.15966666666667	(1,20]	4.15966666666667	(20,Inf]	4.15966666666667	(20,Inf]	4.15966666666667	(1,20]	4.15966666666667	(1,20]	4.15966666666667	(1,20]	4.15966666666667	(1,20]	4.15966666666667	(20,Inf]	4.15966666666667
FBtr0070352_532	(1,20]	0.314333333333333	[0,1]	0.314333333333333	[0,1]	0.314333333333333	[0,1]	0.314333333333333	[0,1]	0.314333333333333	[0,1]	0.314333333333333	(1,20]	0.314333333333333	[0,1]	0.314333333333333	(1,20]	0.314333333333333	(1,20]	0.314333333333333	[0,1]	0.314333333333333	(20,Inf]	0.314333333333333
FBtr0070352_617	(20,Inf]	1.993	(20,Inf]	1.993	(20,Inf]	1.993	(20,Inf]	1.993	(20,Inf]	1.993	(20,Inf]	1.993	(20,Inf]	1.993	(20,Inf]	1.993	(20,Inf]	1.993	(20,Inf]	1.993	(20,Inf]	1.993	(20,Inf]	1.993
FBtr0070352_631	[0,1]	2.96666666666667	(1,20]	2.96666666666667	(1,20]	2.96666666666667	(1,20]	2.96666666666667	[0,1]	2.96666666666667	(1,20]	2.96666666666667	(1,20]	2.96666666666667	(1,20]	2.96666666666667	(1,20]	2.96666666666667	(1,20]	2.96666666666667	(1,20]	2.96666666666667	(20,Inf]	2.96666666666667
FBtr0070353_8	[0,1]	2.99	(1,20]	2.99	(1,20]	2.99	[0,1]	2.99	[0,1]	2.99	(1,20]	2.99	(1,20]	2.99	(1,20]	2.99	(1,20]	2.99	(1,20]	2.99	(1,20]	2.99	(1,20]	2.99
FBtr0070354_77	(1,20]	-0.489666666666667	(1,20]	-0.489666666666667	(1,20]	-0.489666666666667	(1,20]	-0.489666666666667	[0,1]	-0.489666666666667	(1,20]	-0.489666666666667	(1,20]	-0.489666666666667	[0,1]	-0.489666666666667	[0,1]	-0.489666666666667	(1,20]	-0.489666666666667	(1,20]	-0.489666666666667	(1,20]	-0.489666666666667
FBtr0070354_86	(1,20]	0.615	(1,20]	0.615	(1,20]	0.615	(1,20]	0.615	[0,1]	0.615	(1,20]	0.615	(1,20]	0.615	[0,1]	0.615	[0,1]	0.615	(1,20]	0.615	(1,20]	0.615	(1,20]	0.615
FBtr0070355_127	[0,1]	3.084	[0,1]	3.084	[0,1]	3.084	[0,1]	3.084	[0,1]	3.084	[0,1]	3.084	[0,1]	3.084	[0,1]	3.084	[0,1]	3.084	[0,1]	3.084	[0,1]	3.084	[0,1]	3.084
FBtr0070355_159	[0,1]	2.51166666666667	[0,1]	2.51166666666667	(1,20]	2.51166666666667	[0,1]	2.51166666666667	[0,1]	2.51166666666667	[0,1]	2.51166666666667	[0,1]	2.51166666666667	[0,1]	2.51166666666667	[0,1]	2.51166666666667	(1,20]	2.51166666666667	[0,1]	2.51166666666667	[0,1]	2.51166666666667
FBtr0070355_184	[0,1]	3.66533333333333	[0,1]	3.66533333333333	[0,1]	3.66533333333333	[0,1]	3.66533333333333	[0,1]	3.66533333333333	[0,1]	3.66533333333333	[0,1]	3.66533333333333	[0,1]	3.66533333333333	[0,1]	3.66533333333333	[0,1]	3.66533333333333	[0,1]	3.66533333333333	[0,1]	3.66533333333333
FBtr0070355_271	[0,1]	0.900333333333333	[0,1]	0.900333333333333	[0,1]	0.900333333333333	[0,1]	0.900333333333333	[0,1]	0.900333333333333	[0,1]	0.900333333333333	[0,1]	0.900333333333333	[0,1]	0.900333333333333	[0,1]	0.900333333333333	[0,1]	0.900333333333333	[0,1]	0.900333333333333	[0,1]	0.900333333333333
FBtr0070356_39	(20,Inf]	0.238666666666667	(20,Inf]	0.238666666666667	(20,Inf]	0.238666666666667	(1,20]	0.238666666666667	(1,20]	0.238666666666667	(20,Inf]	0.238666666666667	(20,Inf]	0.238666666666667	(1,20]	0.238666666666667	(1,20]	0.238666666666667	(1,20]	0.238666666666667	(1,20]	0.238666666666667	(20,Inf]	0.238666666666667
FBtr0070356_66	(20,Inf]	2.39933333333333	(20,Inf]	2.39933333333333	(20,Inf]	2.39933333333333	(1,20]	2.39933333333333	(1,20]	2.39933333333333	(20,Inf]	2.39933333333333	(20,Inf]	2.39933333333333	(1,20]	2.39933333333333	(1,20]	2.39933333333333	(1,20]	2.39933333333333	(20,Inf]	2.39933333333333	(20,Inf]	2.39933333333333
FBtr0070362_49	(20,Inf]	2.96166666666667	(20,Inf]	2.96166666666667	(20,Inf]	2.96166666666667	(20,Inf]	2.96166666666667	(1,20]	2.96166666666667	(20,Inf]	2.96166666666667	(20,Inf]	2.96166666666667	(1,20]	2.96166666666667	(1,20]	2.96166666666667	(20,Inf]	2.96166666666667	(1,20]	2.96166666666667	(20,Inf]	2.96166666666667
FBtr0070369_78	(20,Inf]	0.669	(1,20]	0.669	[0,1]	0.669	(1,20]	0.669	[0,1]	0.669	[0,1]	0.669	[0,1]	0.669	[0,1]	0.669	[0,1]	0.669	[0,1]	0.669	[0,1]	0.669	[0,1]	0.669
FBtr0070379_348	[0,1]	3.95033333333333	[0,1]	3.95033333333333	[0,1]	3.95033333333333	[0,1]	3.95033333333333	(1,20]	3.95033333333333	(20,Inf]	3.95033333333333	(1,20]	3.95033333333333	(1,20]	3.95033333333333	(1,20]	3.95033333333333	(1,20]	3.95033333333333	(1,20]	3.95033333333333	(1,20]	3.95033333333333
FBtr0070379_381	[0,1]	2.834	[0,1]	2.834	[0,1]	2.834	[0,1]	2.834	(1,20]	2.834	(20,Inf]	2.834	(1,20]	2.834	(1,20]	2.834	(1,20]	2.834	(1,20]	2.834	(1,20]	2.834	(1,20]	2.834
FBtr0070379_484	[0,1]	2.143	[0,1]	2.143	[0,1]	2.143	[0,1]	2.143	(1,20]	2.143	(20,Inf]	2.143	(1,20]	2.143	(1,20]	2.143	(1,20]	2.143	(1,20]	2.143	(1,20]	2.143	(1,20]	2.143
FBtr0070379_547	[0,1]	1.94433333333333	[0,1]	1.94433333333333	[0,1]	1.94433333333333	[0,1]	1.94433333333333	[0,1]	1.94433333333333	(20,Inf]	1.94433333333333	(1,20]	1.94433333333333	[0,1]	1.94433333333333	[0,1]	1.94433333333333	(1,20]	1.94433333333333	[0,1]	1.94433333333333	[0,1]	1.94433333333333
FBtr0070380_109	(20,Inf]	5.43266666666667	(20,Inf]	5.43266666666667	(20,Inf]	5.43266666666667	(20,Inf]	5.43266666666667	(20,Inf]	5.43266666666667	(20,Inf]	5.43266666666667	(20,Inf]	5.43266666666667	(20,Inf]	5.43266666666667	(20,Inf]	5.43266666666667	(20,Inf]	5.43266666666667	(20,Inf]	5.43266666666667	(20,Inf]	5.43266666666667
FBtr0070380_190	[0,1]	4.977	(20,Inf]	4.977	(1,20]	4.977	(1,20]	4.977	(20,Inf]	4.977	(20,Inf]	4.977	(1,20]	4.977	(20,Inf]	4.977	(20,Inf]	4.977	(1,20]	4.977	(1,20]	4.977	(20,Inf]	4.977
FBtr0070380_32	(20,Inf]	1.99066666666667	(1,20]	1.99066666666667	(1,20]	1.99066666666667	(1,20]	1.99066666666667	(1,20]	1.99066666666667	(1,20]	1.99066666666667	(1,20]	1.99066666666667	(20,Inf]	1.99066666666667	(20,Inf]	1.99066666666667	(1,20]	1.99066666666667	(1,20]	1.99066666666667	(1,20]	1.99066666666667
FBtr0070380_47	(20,Inf]	5.36233333333333	(1,20]	5.36233333333333	(20,Inf]	5.36233333333333	(1,20]	5.36233333333333	(1,20]	5.36233333333333	(1,20]	5.36233333333333	(1,20]	5.36233333333333	(20,Inf]	5.36233333333333	(20,Inf]	5.36233333333333	(1,20]	5.36233333333333	(1,20]	5.36233333333333	(1,20]	5.36233333333333
FBtr0070380_55	(20,Inf]	4.63266666666667	(1,20]	4.63266666666667	(20,Inf]	4.63266666666667	(1,20]	4.63266666666667	(20,Inf]	4.63266666666667	(20,Inf]	4.63266666666667	(20,Inf]	4.63266666666667	(20,Inf]	4.63266666666667	(20,Inf]	4.63266666666667	(20,Inf]	4.63266666666667	(20,Inf]	4.63266666666667	(1,20]	4.63266666666667
FBtr0070381_64	[0,1]	1.33266666666667	(1,20]	1.33266666666667	[0,1]	1.33266666666667	[0,1]	1.33266666666667	(1,20]	1.33266666666667	(1,20]	1.33266666666667	[0,1]	1.33266666666667	(1,20]	1.33266666666667	(1,20]	1.33266666666667	(20,Inf]	1.33266666666667	(20,Inf]	1.33266666666667	(1,20]	1.33266666666667
FBtr0070382_183	[0,1]	1.09266666666667	[0,1]	1.09266666666667	[0,1]	1.09266666666667	[0,1]	1.09266666666667	(1,20]	1.09266666666667	(1,20]	1.09266666666667	(1,20]	1.09266666666667	(1,20]	1.09266666666667	(1,20]	1.09266666666667	(20,Inf]	1.09266666666667	(20,Inf]	1.09266666666667	(1,20]	1.09266666666667
FBtr0070382_60	(1,20]	1.52766666666667	(1,20]	1.52766666666667	[0,1]	1.52766666666667	[0,1]	1.52766666666667	(1,20]	1.52766666666667	(1,20]	1.52766666666667	[0,1]	1.52766666666667	(1,20]	1.52766666666667	(20,Inf]	1.52766666666667	(20,Inf]	1.52766666666667	(20,Inf]	1.52766666666667	(1,20]	1.52766666666667
FBtr0070383_220	[0,1]	-0.666333333333333	[0,1]	-0.666333333333333	(1,20]	-0.666333333333333	[0,1]	-0.666333333333333	[0,1]	-0.666333333333333	(20,Inf]	-0.666333333333333	(20,Inf]	-0.666333333333333	[0,1]	-0.666333333333333	(1,20]	-0.666333333333333	(20,Inf]	-0.666333333333333	(20,Inf]	-0.666333333333333	[0,1]	-0.666333333333333
FBtr0070383_92	[0,1]	1.59066666666667	(1,20]	1.59066666666667	(1,20]	1.59066666666667	[0,1]	1.59066666666667	[0,1]	1.59066666666667	(1,20]	1.59066666666667	(1,20]	1.59066666666667	(1,20]	1.59066666666667	(1,20]	1.59066666666667	(1,20]	1.59066666666667	(1,20]	1.59066666666667	[0,1]	1.59066666666667
FBtr0070383_96	[0,1]	0.890333333333333	(1,20]	0.890333333333333	[0,1]	0.890333333333333	[0,1]	0.890333333333333	[0,1]	0.890333333333333	[0,1]	0.890333333333333	(1,20]	0.890333333333333	(1,20]	0.890333333333333	(1,20]	0.890333333333333	(1,20]	0.890333333333333	(1,20]	0.890333333333333	[0,1]	0.890333333333333
FBtr0070389_37	(20,Inf]	0.984666666666667	(1,20]	0.984666666666667	(1,20]	0.984666666666667	[0,1]	0.984666666666667	(1,20]	0.984666666666667	(1,20]	0.984666666666667	(1,20]	0.984666666666667	(1,20]	0.984666666666667	(1,20]	0.984666666666667	(1,20]	0.984666666666667	(1,20]	0.984666666666667	(20,Inf]	0.984666666666667
FBtr0070393_470	(20,Inf]	1.5	(1,20]	1.5	(1,20]	1.5	(20,Inf]	1.5	(20,Inf]	1.5	(20,Inf]	1.5	(20,Inf]	1.5	(1,20]	1.5	(1,20]	1.5	(20,Inf]	1.5	(20,Inf]	1.5	(1,20]	1.5
FBtr0070403_154	[0,1]	2.46333333333333	[0,1]	2.46333333333333	[0,1]	2.46333333333333	[0,1]	2.46333333333333	(1,20]	2.46333333333333	(1,20]	2.46333333333333	[0,1]	2.46333333333333	[0,1]	2.46333333333333	[0,1]	2.46333333333333	(1,20]	2.46333333333333	(1,20]	2.46333333333333	(1,20]	2.46333333333333
FBtr0070403_164	[0,1]	1.58466666666667	[0,1]	1.58466666666667	[0,1]	1.58466666666667	[0,1]	1.58466666666667	(1,20]	1.58466666666667	(1,20]	1.58466666666667	[0,1]	1.58466666666667	[0,1]	1.58466666666667	[0,1]	1.58466666666667	(1,20]	1.58466666666667	(1,20]	1.58466666666667	(1,20]	1.58466666666667
FBtr0070403_204	[0,1]	0.390333333333333	[0,1]	0.390333333333333	[0,1]	0.390333333333333	[0,1]	0.390333333333333	(1,20]	0.390333333333333	[0,1]	0.390333333333333	[0,1]	0.390333333333333	[0,1]	0.390333333333333	[0,1]	0.390333333333333	(1,20]	0.390333333333333	(1,20]	0.390333333333333	(1,20]	0.390333333333333
FBtr0070403_220	[0,1]	0.881666666666667	[0,1]	0.881666666666667	[0,1]	0.881666666666667	[0,1]	0.881666666666667	(1,20]	0.881666666666667	(1,20]	0.881666666666667	[0,1]	0.881666666666667	[0,1]	0.881666666666667	[0,1]	0.881666666666667	[0,1]	0.881666666666667	[0,1]	0.881666666666667	[0,1]	0.881666666666667
FBtr0070403_224	[0,1]	0.541333333333333	[0,1]	0.541333333333333	[0,1]	0.541333333333333	[0,1]	0.541333333333333	(1,20]	0.541333333333333	(1,20]	0.541333333333333	[0,1]	0.541333333333333	[0,1]	0.541333333333333	[0,1]	0.541333333333333	(1,20]	0.541333333333333	(1,20]	0.541333333333333	(1,20]	0.541333333333333
FBtr0070403_228	[0,1]	0.274666666666667	[0,1]	0.274666666666667	[0,1]	0.274666666666667	[0,1]	0.274666666666667	[0,1]	0.274666666666667	[0,1]	0.274666666666667	[0,1]	0.274666666666667	[0,1]	0.274666666666667	[0,1]	0.274666666666667	[0,1]	0.274666666666667	[0,1]	0.274666666666667	[0,1]	0.274666666666667
FBtr0070403_254	[0,1]	0.651	[0,1]	0.651	[0,1]	0.651	[0,1]	0.651	(1,20]	0.651	(1,20]	0.651	[0,1]	0.651	[0,1]	0.651	[0,1]	0.651	(1,20]	0.651	(1,20]	0.651	(1,20]	0.651
FBtr0070403_413	[0,1]	0.132666666666667	[0,1]	0.132666666666667	[0,1]	0.132666666666667	[0,1]	0.132666666666667	[0,1]	0.132666666666667	(1,20]	0.132666666666667	[0,1]	0.132666666666667	[0,1]	0.132666666666667	[0,1]	0.132666666666667	(1,20]	0.132666666666667	(1,20]	0.132666666666667	(1,20]	0.132666666666667
FBtr0070403_445	[0,1]	0.0566666666666667	[0,1]	0.0566666666666667	[0,1]	0.0566666666666667	[0,1]	0.0566666666666667	[0,1]	0.0566666666666667	[0,1]	0.0566666666666667	[0,1]	0.0566666666666667	[0,1]	0.0566666666666667	[0,1]	0.0566666666666667	[0,1]	0.0566666666666667	(1,20]	0.0566666666666667	(1,20]	0.0566666666666667
FBtr0070403_548	(20,Inf]	0.924666666666667	(1,20]	0.924666666666667	(1,20]	0.924666666666667	[0,1]	0.924666666666667	(1,20]	0.924666666666667	(20,Inf]	0.924666666666667	(1,20]	0.924666666666667	(1,20]	0.924666666666667	(1,20]	0.924666666666667	(20,Inf]	0.924666666666667	(1,20]	0.924666666666667	(20,Inf]	0.924666666666667
FBtr0070405_73	(20,Inf]	2.21866666666667	(20,Inf]	2.21866666666667	(20,Inf]	2.21866666666667	(1,20]	2.21866666666667	(20,Inf]	2.21866666666667	(20,Inf]	2.21866666666667	(20,Inf]	2.21866666666667	(1,20]	2.21866666666667	(1,20]	2.21866666666667	(20,Inf]	2.21866666666667	(20,Inf]	2.21866666666667	(20,Inf]	2.21866666666667
FBtr0070406_1332	[0,1]	2.02066666666667	(1,20]	2.02066666666667	(1,20]	2.02066666666667	(20,Inf]	2.02066666666667	(1,20]	2.02066666666667	(20,Inf]	2.02066666666667	(20,Inf]	2.02066666666667	(20,Inf]	2.02066666666667	(20,Inf]	2.02066666666667	(20,Inf]	2.02066666666667	(20,Inf]	2.02066666666667	(20,Inf]	2.02066666666667
FBtr0070406_419	(20,Inf]	0.275666666666667	[0,1]	0.275666666666667	(1,20]	0.275666666666667	(1,20]	0.275666666666667	(1,20]	0.275666666666667	(1,20]	0.275666666666667	(1,20]	0.275666666666667	(1,20]	0.275666666666667	(1,20]	0.275666666666667	(1,20]	0.275666666666667	(1,20]	0.275666666666667	(20,Inf]	0.275666666666667
FBtr0070406_721	[0,1]	2.24933333333333	[0,1]	2.24933333333333	(1,20]	2.24933333333333	(1,20]	2.24933333333333	(1,20]	2.24933333333333	(20,Inf]	2.24933333333333	(20,Inf]	2.24933333333333	(20,Inf]	2.24933333333333	(20,Inf]	2.24933333333333	(1,20]	2.24933333333333	(1,20]	2.24933333333333	(20,Inf]	2.24933333333333
FBtr0070407_11	[0,1]	0.201666666666667	[0,1]	0.201666666666667	[0,1]	0.201666666666667	[0,1]	0.201666666666667	[0,1]	0.201666666666667	[0,1]	0.201666666666667	[0,1]	0.201666666666667	[0,1]	0.201666666666667	[0,1]	0.201666666666667	[0,1]	0.201666666666667	[0,1]	0.201666666666667	[0,1]	0.201666666666667
FBtr0070407_7	[0,1]	1.18966666666667	[0,1]	1.18966666666667	[0,1]	1.18966666666667	[0,1]	1.18966666666667	[0,1]	1.18966666666667	[0,1]	1.18966666666667	[0,1]	1.18966666666667	[0,1]	1.18966666666667	[0,1]	1.18966666666667	[0,1]	1.18966666666667	[0,1]	1.18966666666667	[0,1]	1.18966666666667
FBtr0070412_190	(20,Inf]	2.401	(20,Inf]	2.401	(20,Inf]	2.401	(1,20]	2.401	(1,20]	2.401	(1,20]	2.401	(1,20]	2.401	(1,20]	2.401	(1,20]	2.401	(1,20]	2.401	(1,20]	2.401	(20,Inf]	2.401
FBtr0070412_385	(20,Inf]	0.183666666666667	(20,Inf]	0.183666666666667	(20,Inf]	0.183666666666667	(1,20]	0.183666666666667	(1,20]	0.183666666666667	(20,Inf]	0.183666666666667	(20,Inf]	0.183666666666667	(1,20]	0.183666666666667	(1,20]	0.183666666666667	(20,Inf]	0.183666666666667	(20,Inf]	0.183666666666667	(20,Inf]	0.183666666666667
FBtr0070412_69	(20,Inf]	-0.179	(20,Inf]	-0.179	(20,Inf]	-0.179	(1,20]	-0.179	(1,20]	-0.179	(20,Inf]	-0.179	(20,Inf]	-0.179	(1,20]	-0.179	(1,20]	-0.179	(20,Inf]	-0.179	(1,20]	-0.179	(20,Inf]	-0.179
FBtr0070414_242	(20,Inf]	2.695	(20,Inf]	2.695	(20,Inf]	2.695	(1,20]	2.695	(1,20]	2.695	[0,1]	2.695	[0,1]	2.695	[0,1]	2.695	(1,20]	2.695	(1,20]	2.695	[0,1]	2.695	(1,20]	2.695
FBtr0070414_350	(20,Inf]	1.95533333333333	(20,Inf]	1.95533333333333	(20,Inf]	1.95533333333333	(1,20]	1.95533333333333	(1,20]	1.95533333333333	[0,1]	1.95533333333333	[0,1]	1.95533333333333	(1,20]	1.95533333333333	(1,20]	1.95533333333333	(1,20]	1.95533333333333	(1,20]	1.95533333333333	(1,20]	1.95533333333333
FBtr0070414_44	(20,Inf]	1.93633333333333	(20,Inf]	1.93633333333333	(1,20]	1.93633333333333	(1,20]	1.93633333333333	(1,20]	1.93633333333333	(1,20]	1.93633333333333	(1,20]	1.93633333333333	(1,20]	1.93633333333333	(1,20]	1.93633333333333	(1,20]	1.93633333333333	(1,20]	1.93633333333333	(1,20]	1.93633333333333
FBtr0070414_62	(20,Inf]	2.31933333333333	(20,Inf]	2.31933333333333	(1,20]	2.31933333333333	(1,20]	2.31933333333333	(1,20]	2.31933333333333	(1,20]	2.31933333333333	(1,20]	2.31933333333333	(1,20]	2.31933333333333	(1,20]	2.31933333333333	(1,20]	2.31933333333333	(1,20]	2.31933333333333	(20,Inf]	2.31933333333333
FBtr0070415_228	[0,1]	2.92566666666667	[0,1]	2.92566666666667	[0,1]	2.92566666666667	[0,1]	2.92566666666667	(1,20]	2.92566666666667	[0,1]	2.92566666666667	[0,1]	2.92566666666667	(1,20]	2.92566666666667	(1,20]	2.92566666666667	(1,20]	2.92566666666667	[0,1]	2.92566666666667	[0,1]	2.92566666666667
FBtr0070415_275	[0,1]	0.399333333333333	[0,1]	0.399333333333333	[0,1]	0.399333333333333	(1,20]	0.399333333333333	(1,20]	0.399333333333333	[0,1]	0.399333333333333	(1,20]	0.399333333333333	(1,20]	0.399333333333333	(1,20]	0.399333333333333	[0,1]	0.399333333333333	[0,1]	0.399333333333333	[0,1]	0.399333333333333
FBtr0070415_280	[0,1]	1.70533333333333	[0,1]	1.70533333333333	[0,1]	1.70533333333333	(1,20]	1.70533333333333	(1,20]	1.70533333333333	(1,20]	1.70533333333333	(1,20]	1.70533333333333	(1,20]	1.70533333333333	(1,20]	1.70533333333333	[0,1]	1.70533333333333	[0,1]	1.70533333333333	[0,1]	1.70533333333333
FBtr0070415_299	[0,1]	1.15166666666667	[0,1]	1.15166666666667	[0,1]	1.15166666666667	(1,20]	1.15166666666667	(1,20]	1.15166666666667	(1,20]	1.15166666666667	(1,20]	1.15166666666667	(1,20]	1.15166666666667	(1,20]	1.15166666666667	[0,1]	1.15166666666667	[0,1]	1.15166666666667	[0,1]	1.15166666666667
FBtr0070415_321	[0,1]	0.940333333333333	[0,1]	0.940333333333333	[0,1]	0.940333333333333	(1,20]	0.940333333333333	(1,20]	0.940333333333333	(1,20]	0.940333333333333	(1,20]	0.940333333333333	(1,20]	0.940333333333333	(1,20]	0.940333333333333	[0,1]	0.940333333333333	[0,1]	0.940333333333333	[0,1]	0.940333333333333
FBtr0070422_10	[0,1]	1.151	[0,1]	1.151	[0,1]	1.151	[0,1]	1.151	[0,1]	1.151	[0,1]	1.151	[0,1]	1.151	(1,20]	1.151	(1,20]	1.151	[0,1]	1.151	[0,1]	1.151	[0,1]	1.151
FBtr0070422_49	[0,1]	1.225	[0,1]	1.225	[0,1]	1.225	[0,1]	1.225	[0,1]	1.225	[0,1]	1.225	[0,1]	1.225	(1,20]	1.225	(1,20]	1.225	[0,1]	1.225	[0,1]	1.225	[0,1]	1.225
FBtr0070427_47	[0,1]	-0.345	[0,1]	-0.345	[0,1]	-0.345	[0,1]	-0.345	[0,1]	-0.345	(20,Inf]	-0.345	[0,1]	-0.345	[0,1]	-0.345	[0,1]	-0.345	(1,20]	-0.345	(1,20]	-0.345	[0,1]	-0.345
FBtr0070430_309	(20,Inf]	-0.0536666666666667	(20,Inf]	-0.0536666666666667	(20,Inf]	-0.0536666666666667	(1,20]	-0.0536666666666667	(1,20]	-0.0536666666666667	(1,20]	-0.0536666666666667	(1,20]	-0.0536666666666667	(1,20]	-0.0536666666666667	(1,20]	-0.0536666666666667	(1,20]	-0.0536666666666667	(1,20]	-0.0536666666666667	(20,Inf]	-0.0536666666666667
FBtr0070432_320	[0,1]	1.16966666666667	(1,20]	1.16966666666667	(1,20]	1.16966666666667	(1,20]	1.16966666666667	(1,20]	1.16966666666667	(1,20]	1.16966666666667	(1,20]	1.16966666666667	[0,1]	1.16966666666667	[0,1]	1.16966666666667	(1,20]	1.16966666666667	[0,1]	1.16966666666667	[0,1]	1.16966666666667
FBtr0070432_326	[0,1]	1.55066666666667	(1,20]	1.55066666666667	(1,20]	1.55066666666667	(1,20]	1.55066666666667	(1,20]	1.55066666666667	(1,20]	1.55066666666667	(1,20]	1.55066666666667	[0,1]	1.55066666666667	[0,1]	1.55066666666667	(1,20]	1.55066666666667	[0,1]	1.55066666666667	[0,1]	1.55066666666667
FBtr0070432_347	[0,1]	2.15566666666667	(1,20]	2.15566666666667	(1,20]	2.15566666666667	(1,20]	2.15566666666667	[0,1]	2.15566666666667	[0,1]	2.15566666666667	(1,20]	2.15566666666667	[0,1]	2.15566666666667	(1,20]	2.15566666666667	[0,1]	2.15566666666667	(1,20]	2.15566666666667	[0,1]	2.15566666666667
FBtr0070432_372	[0,1]	1.40233333333333	(1,20]	1.40233333333333	(1,20]	1.40233333333333	(1,20]	1.40233333333333	[0,1]	1.40233333333333	(1,20]	1.40233333333333	(1,20]	1.40233333333333	[0,1]	1.40233333333333	(1,20]	1.40233333333333	(1,20]	1.40233333333333	(1,20]	1.40233333333333	[0,1]	1.40233333333333
FBtr0070432_388	[0,1]	0.955	[0,1]	0.955	(20,Inf]	0.955	(1,20]	0.955	[0,1]	0.955	(1,20]	0.955	(1,20]	0.955	(1,20]	0.955	(1,20]	0.955	(1,20]	0.955	(1,20]	0.955	[0,1]	0.955
FBtr0070432_451	(1,20]	2.698	(1,20]	2.698	(20,Inf]	2.698	(1,20]	2.698	(1,20]	2.698	(1,20]	2.698	(1,20]	2.698	(1,20]	2.698	(1,20]	2.698	(1,20]	2.698	[0,1]	2.698	[0,1]	2.698
FBtr0070432_527	[0,1]	3.935	(1,20]	3.935	(20,Inf]	3.935	(20,Inf]	3.935	[0,1]	3.935	(1,20]	3.935	(20,Inf]	3.935	(1,20]	3.935	(1,20]	3.935	(1,20]	3.935	(1,20]	3.935	[0,1]	3.935
FBtr0070432_67	[0,1]	2.673	[0,1]	2.673	[0,1]	2.673	(1,20]	2.673	[0,1]	2.673	[0,1]	2.673	[0,1]	2.673	[0,1]	2.673	[0,1]	2.673	[0,1]	2.673	[0,1]	2.673	[0,1]	2.673
FBtr0070433_26	(20,Inf]	1.32466666666667	(1,20]	1.32466666666667	[0,1]	1.32466666666667	[0,1]	1.32466666666667	[0,1]	1.32466666666667	[0,1]	1.32466666666667	[0,1]	1.32466666666667	[0,1]	1.32466666666667	[0,1]	1.32466666666667	[0,1]	1.32466666666667	[0,1]	1.32466666666667	[0,1]	1.32466666666667
FBtr0070433_56	(20,Inf]	-0.0566666666666667	(1,20]	-0.0566666666666667	[0,1]	-0.0566666666666667	[0,1]	-0.0566666666666667	[0,1]	-0.0566666666666667	[0,1]	-0.0566666666666667	[0,1]	-0.0566666666666667	[0,1]	-0.0566666666666667	[0,1]	-0.0566666666666667	[0,1]	-0.0566666666666667	[0,1]	-0.0566666666666667	[0,1]	-0.0566666666666667
FBtr0070433_62	(20,Inf]	2.31133333333333	(20,Inf]	2.31133333333333	[0,1]	2.31133333333333	[0,1]	2.31133333333333	[0,1]	2.31133333333333	[0,1]	2.31133333333333	[0,1]	2.31133333333333	[0,1]	2.31133333333333	[0,1]	2.31133333333333	[0,1]	2.31133333333333	[0,1]	2.31133333333333	[0,1]	2.31133333333333
FBtr0070435_126	[0,1]	-0.192	[0,1]	-0.192	[0,1]	-0.192	[0,1]	-0.192	[0,1]	-0.192	[0,1]	-0.192	[0,1]	-0.192	[0,1]	-0.192	[0,1]	-0.192	[0,1]	-0.192	[0,1]	-0.192	[0,1]	-0.192
FBtr0070435_146	[0,1]	0.08	[0,1]	0.08	[0,1]	0.08	[0,1]	0.08	[0,1]	0.08	[0,1]	0.08	[0,1]	0.08	[0,1]	0.08	[0,1]	0.08	[0,1]	0.08	[0,1]	0.08	[0,1]	0.08
FBtr0070436_326	(1,20]	2.66933333333333	[0,1]	2.66933333333333	[0,1]	2.66933333333333	[0,1]	2.66933333333333	(1,20]	2.66933333333333	(20,Inf]	2.66933333333333	(20,Inf]	2.66933333333333	(20,Inf]	2.66933333333333	(20,Inf]	2.66933333333333	(20,Inf]	2.66933333333333	(20,Inf]	2.66933333333333	[0,1]	2.66933333333333
FBtr0070436_335	[0,1]	0.174	[0,1]	0.174	[0,1]	0.174	[0,1]	0.174	(1,20]	0.174	(20,Inf]	0.174	(20,Inf]	0.174	(20,Inf]	0.174	(20,Inf]	0.174	(20,Inf]	0.174	(20,Inf]	0.174	[0,1]	0.174
FBtr0070439_1002	(1,20]	1.50133333333333	(20,Inf]	1.50133333333333	(20,Inf]	1.50133333333333	(20,Inf]	1.50133333333333	(20,Inf]	1.50133333333333	(20,Inf]	1.50133333333333	(20,Inf]	1.50133333333333	(20,Inf]	1.50133333333333	(1,20]	1.50133333333333	(20,Inf]	1.50133333333333	(20,Inf]	1.50133333333333	(20,Inf]	1.50133333333333
FBtr0070439_124	(20,Inf]	1.193	(1,20]	1.193	(1,20]	1.193	(1,20]	1.193	(1,20]	1.193	(1,20]	1.193	(1,20]	1.193	(1,20]	1.193	(1,20]	1.193	(1,20]	1.193	(1,20]	1.193	(1,20]	1.193
FBtr0070439_135	(20,Inf]	1.87666666666667	(1,20]	1.87666666666667	(1,20]	1.87666666666667	(1,20]	1.87666666666667	(1,20]	1.87666666666667	(1,20]	1.87666666666667	(1,20]	1.87666666666667	(1,20]	1.87666666666667	(1,20]	1.87666666666667	(1,20]	1.87666666666667	(1,20]	1.87666666666667	(20,Inf]	1.87666666666667
FBtr0070439_607	(20,Inf]	2.29633333333333	(20,Inf]	2.29633333333333	(20,Inf]	2.29633333333333	(1,20]	2.29633333333333	(1,20]	2.29633333333333	(20,Inf]	2.29633333333333	(1,20]	2.29633333333333	(1,20]	2.29633333333333	(1,20]	2.29633333333333	(1,20]	2.29633333333333	(1,20]	2.29633333333333	(20,Inf]	2.29633333333333
FBtr0070439_993	(20,Inf]	2.18266666666667	(20,Inf]	2.18266666666667	(20,Inf]	2.18266666666667	(20,Inf]	2.18266666666667	(20,Inf]	2.18266666666667	(20,Inf]	2.18266666666667	(20,Inf]	2.18266666666667	(20,Inf]	2.18266666666667	(1,20]	2.18266666666667	(20,Inf]	2.18266666666667	(20,Inf]	2.18266666666667	(20,Inf]	2.18266666666667
FBtr0070440_226	(1,20]	1.89133333333333	(20,Inf]	1.89133333333333	(20,Inf]	1.89133333333333	(20,Inf]	1.89133333333333	(20,Inf]	1.89133333333333	(20,Inf]	1.89133333333333	(20,Inf]	1.89133333333333	(20,Inf]	1.89133333333333	(1,20]	1.89133333333333	(20,Inf]	1.89133333333333	(20,Inf]	1.89133333333333	(20,Inf]	1.89133333333333
FBtr0070440_231	(1,20]	2.324	(20,Inf]	2.324	(20,Inf]	2.324	(1,20]	2.324	(20,Inf]	2.324	(20,Inf]	2.324	(20,Inf]	2.324	(1,20]	2.324	(1,20]	2.324	(20,Inf]	2.324	(1,20]	2.324	(1,20]	2.324
FBtr0070440_265	(1,20]	2.324	(1,20]	2.324	(20,Inf]	2.324	(1,20]	2.324	(1,20]	2.324	(1,20]	2.324	(1,20]	2.324	(1,20]	2.324	(1,20]	2.324	(1,20]	2.324	(1,20]	2.324	(1,20]	2.324
FBtr0070442_271	(20,Inf]	0.47	(20,Inf]	0.47	(1,20]	0.47	(1,20]	0.47	(1,20]	0.47	(1,20]	0.47	(1,20]	0.47	(1,20]	0.47	(1,20]	0.47	(1,20]	0.47	(1,20]	0.47	(1,20]	0.47
FBtr0070442_294	[0,1]	1.50433333333333	(20,Inf]	1.50433333333333	(20,Inf]	1.50433333333333	(1,20]	1.50433333333333	(1,20]	1.50433333333333	(1,20]	1.50433333333333	[0,1]	1.50433333333333	[0,1]	1.50433333333333	(1,20]	1.50433333333333	(20,Inf]	1.50433333333333	[0,1]	1.50433333333333	[0,1]	1.50433333333333
FBtr0070442_320	(20,Inf]	1.83966666666667	(20,Inf]	1.83966666666667	(1,20]	1.83966666666667	(1,20]	1.83966666666667	(1,20]	1.83966666666667	(1,20]	1.83966666666667	(1,20]	1.83966666666667	(1,20]	1.83966666666667	(1,20]	1.83966666666667	(1,20]	1.83966666666667	(1,20]	1.83966666666667	(1,20]	1.83966666666667
FBtr0070445_76	(20,Inf]	0.326333333333333	(20,Inf]	0.326333333333333	(20,Inf]	0.326333333333333	(1,20]	0.326333333333333	(1,20]	0.326333333333333	(1,20]	0.326333333333333	(20,Inf]	0.326333333333333	(1,20]	0.326333333333333	(1,20]	0.326333333333333	(1,20]	0.326333333333333	(1,20]	0.326333333333333	(20,Inf]	0.326333333333333
FBtr0070445_96	(20,Inf]	0.514	(20,Inf]	0.514	(20,Inf]	0.514	(1,20]	0.514	(1,20]	0.514	(20,Inf]	0.514	(1,20]	0.514	(1,20]	0.514	(1,20]	0.514	(1,20]	0.514	(1,20]	0.514	(20,Inf]	0.514
FBtr0070447_85	(20,Inf]	3.29433333333333	[0,1]	3.29433333333333	(1,20]	3.29433333333333	(1,20]	3.29433333333333	(1,20]	3.29433333333333	(1,20]	3.29433333333333	(1,20]	3.29433333333333	(1,20]	3.29433333333333	(1,20]	3.29433333333333	(1,20]	3.29433333333333	(1,20]	3.29433333333333	(20,Inf]	3.29433333333333
FBtr0070447_9	(1,20]	0.0803333333333333	[0,1]	0.0803333333333333	[0,1]	0.0803333333333333	(1,20]	0.0803333333333333	[0,1]	0.0803333333333333	(1,20]	0.0803333333333333	(1,20]	0.0803333333333333	[0,1]	0.0803333333333333	(1,20]	0.0803333333333333	(1,20]	0.0803333333333333	(1,20]	0.0803333333333333	(1,20]	0.0803333333333333
FBtr0070448_51	[0,1]	-0.197333333333333	[0,1]	-0.197333333333333	(1,20]	-0.197333333333333	[0,1]	-0.197333333333333	[0,1]	-0.197333333333333	[0,1]	-0.197333333333333	(1,20]	-0.197333333333333	[0,1]	-0.197333333333333	[0,1]	-0.197333333333333	[0,1]	-0.197333333333333	(1,20]	-0.197333333333333	[0,1]	-0.197333333333333
FBtr0070458_125	[0,1]	-0.691666666666667	[0,1]	-0.691666666666667	(1,20]	-0.691666666666667	(1,20]	-0.691666666666667	[0,1]	-0.691666666666667	(1,20]	-0.691666666666667	[0,1]	-0.691666666666667	[0,1]	-0.691666666666667	[0,1]	-0.691666666666667	(1,20]	-0.691666666666667	[0,1]	-0.691666666666667	(1,20]	-0.691666666666667
FBtr0070458_178	[0,1]	-0.551666666666667	[0,1]	-0.551666666666667	(1,20]	-0.551666666666667	[0,1]	-0.551666666666667	[0,1]	-0.551666666666667	[0,1]	-0.551666666666667	[0,1]	-0.551666666666667	[0,1]	-0.551666666666667	[0,1]	-0.551666666666667	[0,1]	-0.551666666666667	[0,1]	-0.551666666666667	[0,1]	-0.551666666666667
FBtr0070458_184	[0,1]	-0.084	[0,1]	-0.084	(1,20]	-0.084	[0,1]	-0.084	[0,1]	-0.084	[0,1]	-0.084	[0,1]	-0.084	[0,1]	-0.084	[0,1]	-0.084	[0,1]	-0.084	[0,1]	-0.084	[0,1]	-0.084
FBtr0070461_92	[0,1]	0	[0,1]	0	[0,1]	0	[0,1]	0	[0,1]	0	[0,1]	0	(1,20]	0	[0,1]	0	[0,1]	0	[0,1]	0	(1,20]	0	[0,1]	0
FBtr0070470_92	[0,1]	-0.358	[0,1]	-0.358	[0,1]	-0.358	[0,1]	-0.358	(1,20]	-0.358	[0,1]	-0.358	[0,1]	-0.358	(1,20]	-0.358	[0,1]	-0.358	[0,1]	-0.358	[0,1]	-0.358	[0,1]	-0.358
FBtr0070471_195	(1,20]	0.895	[0,1]	0.895	[0,1]	0.895	(1,20]	0.895	(1,20]	0.895	(20,Inf]	0.895	(20,Inf]	0.895	(1,20]	0.895	(1,20]	0.895	(1,20]	0.895	(20,Inf]	0.895	(20,Inf]	0.895
FBtr0070471_222	(1,20]	0.849333333333333	[0,1]	0.849333333333333	[0,1]	0.849333333333333	(1,20]	0.849333333333333	(1,20]	0.849333333333333	(20,Inf]	0.849333333333333	(20,Inf]	0.849333333333333	(1,20]	0.849333333333333	(1,20]	0.849333333333333	(1,20]	0.849333333333333	(20,Inf]	0.849333333333333	(20,Inf]	0.849333333333333
FBtr0070471_304	(1,20]	1.06666666666667	[0,1]	1.06666666666667	(1,20]	1.06666666666667	(1,20]	1.06666666666667	(1,20]	1.06666666666667	(20,Inf]	1.06666666666667	(20,Inf]	1.06666666666667	(1,20]	1.06666666666667	(1,20]	1.06666666666667	(20,Inf]	1.06666666666667	(20,Inf]	1.06666666666667	[0,1]	1.06666666666667
FBtr0070471_38	(1,20]	3.26466666666667	[0,1]	3.26466666666667	(1,20]	3.26466666666667	[0,1]	3.26466666666667	(1,20]	3.26466666666667	(1,20]	3.26466666666667	(1,20]	3.26466666666667	(1,20]	3.26466666666667	(1,20]	3.26466666666667	(1,20]	3.26466666666667	(1,20]	3.26466666666667	(1,20]	3.26466666666667
FBtr0070471_386	(20,Inf]	3.82166666666667	(20,Inf]	3.82166666666667	(1,20]	3.82166666666667	(20,Inf]	3.82166666666667	(20,Inf]	3.82166666666667	(20,Inf]	3.82166666666667	(20,Inf]	3.82166666666667	(20,Inf]	3.82166666666667	(20,Inf]	3.82166666666667	(20,Inf]	3.82166666666667	(20,Inf]	3.82166666666667	(20,Inf]	3.82166666666667
FBtr0070473_114	(20,Inf]	0.39	(20,Inf]	0.39	(20,Inf]	0.39	(1,20]	0.39	(20,Inf]	0.39	(20,Inf]	0.39	(20,Inf]	0.39	(1,20]	0.39	(1,20]	0.39	(1,20]	0.39	(20,Inf]	0.39	(20,Inf]	0.39
FBtr0070473_226	(1,20]	2.196	(20,Inf]	2.196	(20,Inf]	2.196	(20,Inf]	2.196	(20,Inf]	2.196	(20,Inf]	2.196	(20,Inf]	2.196	(20,Inf]	2.196	(20,Inf]	2.196	(20,Inf]	2.196	(20,Inf]	2.196	(20,Inf]	2.196
FBtr0070473_232	(1,20]	2.49133333333333	(20,Inf]	2.49133333333333	(20,Inf]	2.49133333333333	(20,Inf]	2.49133333333333	(20,Inf]	2.49133333333333	(20,Inf]	2.49133333333333	(20,Inf]	2.49133333333333	(20,Inf]	2.49133333333333	(20,Inf]	2.49133333333333	(20,Inf]	2.49133333333333	(20,Inf]	2.49133333333333	(20,Inf]	2.49133333333333
FBtr0070474_324	[0,1]	1.64666666666667	[0,1]	1.64666666666667	(1,20]	1.64666666666667	[0,1]	1.64666666666667	(1,20]	1.64666666666667	(1,20]	1.64666666666667	(1,20]	1.64666666666667	(1,20]	1.64666666666667	(1,20]	1.64666666666667	(1,20]	1.64666666666667	(1,20]	1.64666666666667	[0,1]	1.64666666666667
FBtr0070474_330	[0,1]	1.74433333333333	[0,1]	1.74433333333333	(1,20]	1.74433333333333	[0,1]	1.74433333333333	(1,20]	1.74433333333333	(1,20]	1.74433333333333	(1,20]	1.74433333333333	(1,20]	1.74433333333333	(1,20]	1.74433333333333	(1,20]	1.74433333333333	(1,20]	1.74433333333333	[0,1]	1.74433333333333
FBtr0070474_441	(1,20]	0.977	(1,20]	0.977	(1,20]	0.977	(1,20]	0.977	(1,20]	0.977	(1,20]	0.977	(1,20]	0.977	(1,20]	0.977	(1,20]	0.977	(1,20]	0.977	(1,20]	0.977	(1,20]	0.977
FBtr0070474_509	(20,Inf]	1.004	(1,20]	1.004	(20,Inf]	1.004	(1,20]	1.004	(1,20]	1.004	(20,Inf]	1.004	(20,Inf]	1.004	(1,20]	1.004	(1,20]	1.004	(20,Inf]	1.004	(20,Inf]	1.004	(20,Inf]	1.004
FBtr0070476_195	[0,1]	2.067	(1,20]	2.067	[0,1]	2.067	[0,1]	2.067	[0,1]	2.067	(1,20]	2.067	(1,20]	2.067	[0,1]	2.067	(1,20]	2.067	[0,1]	2.067	(1,20]	2.067	[0,1]	2.067
FBtr0070476_294	(20,Inf]	4.94066666666667	(20,Inf]	4.94066666666667	(20,Inf]	4.94066666666667	(20,Inf]	4.94066666666667	(20,Inf]	4.94066666666667	(20,Inf]	4.94066666666667	(20,Inf]	4.94066666666667	(20,Inf]	4.94066666666667	(20,Inf]	4.94066666666667	(20,Inf]	4.94066666666667	(20,Inf]	4.94066666666667	(20,Inf]	4.94066666666667
FBtr0070476_387	(20,Inf]	4.95366666666667	(20,Inf]	4.95366666666667	(20,Inf]	4.95366666666667	(20,Inf]	4.95366666666667	(20,Inf]	4.95366666666667	(20,Inf]	4.95366666666667	(20,Inf]	4.95366666666667	(20,Inf]	4.95366666666667	(20,Inf]	4.95366666666667	(20,Inf]	4.95366666666667	(20,Inf]	4.95366666666667	(20,Inf]	4.95366666666667
FBtr0070479_83	(20,Inf]	0.186333333333333	(1,20]	0.186333333333333	(20,Inf]	0.186333333333333	(20,Inf]	0.186333333333333	(20,Inf]	0.186333333333333	(20,Inf]	0.186333333333333	(20,Inf]	0.186333333333333	(20,Inf]	0.186333333333333	(20,Inf]	0.186333333333333	(20,Inf]	0.186333333333333	(20,Inf]	0.186333333333333	(20,Inf]	0.186333333333333
FBtr0070482_100	(20,Inf]	0.392	(20,Inf]	0.392	(1,20]	0.392	[0,1]	0.392	[0,1]	0.392	[0,1]	0.392	[0,1]	0.392	[0,1]	0.392	[0,1]	0.392	[0,1]	0.392	[0,1]	0.392	(1,20]	0.392
FBtr0070482_104	(20,Inf]	-0.265	(20,Inf]	-0.265	[0,1]	-0.265	[0,1]	-0.265	[0,1]	-0.265	[0,1]	-0.265	[0,1]	-0.265	[0,1]	-0.265	[0,1]	-0.265	[0,1]	-0.265	[0,1]	-0.265	(1,20]	-0.265
FBtr0070482_138	[0,1]	0.112	(20,Inf]	0.112	[0,1]	0.112	[0,1]	0.112	[0,1]	0.112	[0,1]	0.112	[0,1]	0.112	[0,1]	0.112	[0,1]	0.112	[0,1]	0.112	[0,1]	0.112	(20,Inf]	0.112
FBtr0070482_193	[0,1]	0.359	[0,1]	0.359	[0,1]	0.359	[0,1]	0.359	[0,1]	0.359	[0,1]	0.359	[0,1]	0.359	[0,1]	0.359	[0,1]	0.359	[0,1]	0.359	[0,1]	0.359	[0,1]	0.359
FBtr0070482_223	[0,1]	-0.159333333333333	(20,Inf]	-0.159333333333333	(1,20]	-0.159333333333333	(1,20]	-0.159333333333333	[0,1]	-0.159333333333333	[0,1]	-0.159333333333333	[0,1]	-0.159333333333333	[0,1]	-0.159333333333333	[0,1]	-0.159333333333333	(1,20]	-0.159333333333333	(1,20]	-0.159333333333333	(1,20]	-0.159333333333333
FBtr0070482_391	[0,1]	-0.735	(20,Inf]	-0.735	(1,20]	-0.735	[0,1]	-0.735	[0,1]	-0.735	[0,1]	-0.735	(1,20]	-0.735	[0,1]	-0.735	[0,1]	-0.735	[0,1]	-0.735	[0,1]	-0.735	(20,Inf]	-0.735
FBtr0070482_52	(1,20]	0.814333333333333	(20,Inf]	0.814333333333333	(1,20]	0.814333333333333	(1,20]	0.814333333333333	[0,1]	0.814333333333333	[0,1]	0.814333333333333	[0,1]	0.814333333333333	[0,1]	0.814333333333333	[0,1]	0.814333333333333	(1,20]	0.814333333333333	[0,1]	0.814333333333333	(20,Inf]	0.814333333333333
FBtr0070485_22	(20,Inf]	0.00566666666666667	(1,20]	0.00566666666666667	[0,1]	0.00566666666666667	[0,1]	0.00566666666666667	[0,1]	0.00566666666666667	[0,1]	0.00566666666666667	[0,1]	0.00566666666666667	[0,1]	0.00566666666666667	[0,1]	0.00566666666666667	(1,20]	0.00566666666666667	[0,1]	0.00566666666666667	[0,1]	0.00566666666666667
FBtr0070485_28	(20,Inf]	0.058	(1,20]	0.058	[0,1]	0.058	[0,1]	0.058	[0,1]	0.058	[0,1]	0.058	[0,1]	0.058	[0,1]	0.058	[0,1]	0.058	(1,20]	0.058	[0,1]	0.058	[0,1]	0.058
FBtr0070489_38	[0,1]	0.379333333333333	[0,1]	0.379333333333333	[0,1]	0.379333333333333	[0,1]	0.379333333333333	[0,1]	0.379333333333333	[0,1]	0.379333333333333	(1,20]	0.379333333333333	[0,1]	0.379333333333333	[0,1]	0.379333333333333	[0,1]	0.379333333333333	(1,20]	0.379333333333333	[0,1]	0.379333333333333
FBtr0070494_208	[0,1]	1.48866666666667	[0,1]	1.48866666666667	[0,1]	1.48866666666667	[0,1]	1.48866666666667	[0,1]	1.48866666666667	(1,20]	1.48866666666667	(1,20]	1.48866666666667	(1,20]	1.48866666666667	(1,20]	1.48866666666667	(1,20]	1.48866666666667	(1,20]	1.48866666666667	(20,Inf]	1.48866666666667
FBtr0070494_21	[0,1]	2.21366666666667	[0,1]	2.21366666666667	[0,1]	2.21366666666667	[0,1]	2.21366666666667	[0,1]	2.21366666666667	(1,20]	2.21366666666667	(1,20]	2.21366666666667	[0,1]	2.21366666666667	[0,1]	2.21366666666667	[0,1]	2.21366666666667	[0,1]	2.21366666666667	[0,1]	2.21366666666667
FBtr0070494_217	[0,1]	0.963333333333333	[0,1]	0.963333333333333	(1,20]	0.963333333333333	[0,1]	0.963333333333333	(1,20]	0.963333333333333	[0,1]	0.963333333333333	[0,1]	0.963333333333333	(1,20]	0.963333333333333	[0,1]	0.963333333333333	[0,1]	0.963333333333333	(1,20]	0.963333333333333	[0,1]	0.963333333333333
FBtr0070494_284	[0,1]	-0.414333333333333	[0,1]	-0.414333333333333	[0,1]	-0.414333333333333	[0,1]	-0.414333333333333	(1,20]	-0.414333333333333	[0,1]	-0.414333333333333	[0,1]	-0.414333333333333	(1,20]	-0.414333333333333	(1,20]	-0.414333333333333	(1,20]	-0.414333333333333	(1,20]	-0.414333333333333	(1,20]	-0.414333333333333
FBtr0070494_70	[0,1]	0.780666666666667	[0,1]	0.780666666666667	[0,1]	0.780666666666667	(1,20]	0.780666666666667	(20,Inf]	0.780666666666667	(20,Inf]	0.780666666666667	(20,Inf]	0.780666666666667	(20,Inf]	0.780666666666667	(20,Inf]	0.780666666666667	(20,Inf]	0.780666666666667	(20,Inf]	0.780666666666667	(20,Inf]	0.780666666666667
FBtr0070494_80	[0,1]	0.546666666666667	[0,1]	0.546666666666667	[0,1]	0.546666666666667	[0,1]	0.546666666666667	[0,1]	0.546666666666667	(1,20]	0.546666666666667	(20,Inf]	0.546666666666667	(1,20]	0.546666666666667	(1,20]	0.546666666666667	(1,20]	0.546666666666667	(1,20]	0.546666666666667	(20,Inf]	0.546666666666667
FBtr0070494_90	[0,1]	0.11	[0,1]	0.11	[0,1]	0.11	[0,1]	0.11	[0,1]	0.11	(1,20]	0.11	(1,20]	0.11	(1,20]	0.11	[0,1]	0.11	[0,1]	0.11	(1,20]	0.11	(20,Inf]	0.11
FBtr0070495_118	(20,Inf]	0.961	(1,20]	0.961	[0,1]	0.961	(1,20]	0.961	[0,1]	0.961	[0,1]	0.961	(1,20]	0.961	[0,1]	0.961	[0,1]	0.961	(1,20]	0.961	[0,1]	0.961	(1,20]	0.961
FBtr0070495_92	(20,Inf]	2.566	(20,Inf]	2.566	(1,20]	2.566	(1,20]	2.566	(1,20]	2.566	(1,20]	2.566	[0,1]	2.566	[0,1]	2.566	(1,20]	2.566	(1,20]	2.566	(1,20]	2.566	(1,20]	2.566
FBtr0070498_3	(1,20]	-0.191	[0,1]	-0.191	(1,20]	-0.191	[0,1]	-0.191	(1,20]	-0.191	(1,20]	-0.191	(1,20]	-0.191	[0,1]	-0.191	(1,20]	-0.191	(1,20]	-0.191	(1,20]	-0.191	(20,Inf]	-0.191
FBtr0070498_42	(1,20]	-0.213666666666667	(1,20]	-0.213666666666667	(1,20]	-0.213666666666667	[0,1]	-0.213666666666667	(1,20]	-0.213666666666667	(1,20]	-0.213666666666667	(1,20]	-0.213666666666667	[0,1]	-0.213666666666667	(1,20]	-0.213666666666667	(1,20]	-0.213666666666667	(1,20]	-0.213666666666667	(20,Inf]	-0.213666666666667
FBtr0070508_73	[0,1]	0.330666666666667	[0,1]	0.330666666666667	[0,1]	0.330666666666667	[0,1]	0.330666666666667	[0,1]	0.330666666666667	(1,20]	0.330666666666667	(1,20]	0.330666666666667	[0,1]	0.330666666666667	[0,1]	0.330666666666667	[0,1]	0.330666666666667	(1,20]	0.330666666666667	[0,1]	0.330666666666667
FBtr0070518_179	[0,1]	4.718	(1,20]	4.718	(1,20]	4.718	[0,1]	4.718	(1,20]	4.718	[0,1]	4.718	(1,20]	4.718	(1,20]	4.718	(1,20]	4.718	(1,20]	4.718	(1,20]	4.718	[0,1]	4.718
FBtr0070518_188	(1,20]	5.49933333333333	(20,Inf]	5.49933333333333	(1,20]	5.49933333333333	(1,20]	5.49933333333333	(20,Inf]	5.49933333333333	(1,20]	5.49933333333333	(1,20]	5.49933333333333	(20,Inf]	5.49933333333333	(1,20]	5.49933333333333	(1,20]	5.49933333333333	(20,Inf]	5.49933333333333	(1,20]	5.49933333333333
FBtr0070519_1168	[0,1]	2.67333333333333	[0,1]	2.67333333333333	[0,1]	2.67333333333333	[0,1]	2.67333333333333	(1,20]	2.67333333333333	(1,20]	2.67333333333333	(1,20]	2.67333333333333	(1,20]	2.67333333333333	(1,20]	2.67333333333333	(1,20]	2.67333333333333	(1,20]	2.67333333333333	[0,1]	2.67333333333333
FBtr0070519_1273	[0,1]	2.84766666666667	[0,1]	2.84766666666667	[0,1]	2.84766666666667	[0,1]	2.84766666666667	(1,20]	2.84766666666667	[0,1]	2.84766666666667	(1,20]	2.84766666666667	(1,20]	2.84766666666667	[0,1]	2.84766666666667	[0,1]	2.84766666666667	(1,20]	2.84766666666667	[0,1]	2.84766666666667
FBtr0070519_1276	[0,1]	1.76833333333333	[0,1]	1.76833333333333	(1,20]	1.76833333333333	[0,1]	1.76833333333333	(1,20]	1.76833333333333	[0,1]	1.76833333333333	(1,20]	1.76833333333333	(1,20]	1.76833333333333	[0,1]	1.76833333333333	(1,20]	1.76833333333333	(1,20]	1.76833333333333	[0,1]	1.76833333333333
FBtr0070519_1344	[0,1]	2.03933333333333	[0,1]	2.03933333333333	[0,1]	2.03933333333333	[0,1]	2.03933333333333	(1,20]	2.03933333333333	(1,20]	2.03933333333333	(1,20]	2.03933333333333	(1,20]	2.03933333333333	(1,20]	2.03933333333333	(1,20]	2.03933333333333	(1,20]	2.03933333333333	[0,1]	2.03933333333333
FBtr0070519_1356	[0,1]	3.529	[0,1]	3.529	[0,1]	3.529	[0,1]	3.529	(1,20]	3.529	(1,20]	3.529	(1,20]	3.529	(1,20]	3.529	(1,20]	3.529	(1,20]	3.529	(1,20]	3.529	[0,1]	3.529
FBtr0070519_1422	[0,1]	4.07833333333333	[0,1]	4.07833333333333	[0,1]	4.07833333333333	[0,1]	4.07833333333333	(1,20]	4.07833333333333	(1,20]	4.07833333333333	(1,20]	4.07833333333333	(1,20]	4.07833333333333	(1,20]	4.07833333333333	(1,20]	4.07833333333333	(1,20]	4.07833333333333	(1,20]	4.07833333333333
FBtr0070519_1443	[0,1]	4.07833333333333	[0,1]	4.07833333333333	[0,1]	4.07833333333333	[0,1]	4.07833333333333	(1,20]	4.07833333333333	(1,20]	4.07833333333333	(1,20]	4.07833333333333	(1,20]	4.07833333333333	(1,20]	4.07833333333333	(1,20]	4.07833333333333	(1,20]	4.07833333333333	(1,20]	4.07833333333333
FBtr0070519_1540	(1,20]	2.32166666666667	[0,1]	2.32166666666667	[0,1]	2.32166666666667	[0,1]	2.32166666666667	(1,20]	2.32166666666667	(1,20]	2.32166666666667	(1,20]	2.32166666666667	(1,20]	2.32166666666667	(1,20]	2.32166666666667	(1,20]	2.32166666666667	(1,20]	2.32166666666667	[0,1]	2.32166666666667
FBtr0070519_1545	[0,1]	4.07833333333333	[0,1]	4.07833333333333	[0,1]	4.07833333333333	[0,1]	4.07833333333333	(1,20]	4.07833333333333	(1,20]	4.07833333333333	(1,20]	4.07833333333333	(1,20]	4.07833333333333	(1,20]	4.07833333333333	(1,20]	4.07833333333333	(1,20]	4.07833333333333	(1,20]	4.07833333333333
FBtr0070519_1633	(1,20]	0.694	(1,20]	0.694	[0,1]	0.694	[0,1]	0.694	[0,1]	0.694	[0,1]	0.694	[0,1]	0.694	[0,1]	0.694	[0,1]	0.694	[0,1]	0.694	[0,1]	0.694	[0,1]	0.694
FBtr0070519_1651	[0,1]	0.735333333333333	[0,1]	0.735333333333333	[0,1]	0.735333333333333	[0,1]	0.735333333333333	[0,1]	0.735333333333333	[0,1]	0.735333333333333	[0,1]	0.735333333333333	[0,1]	0.735333333333333	[0,1]	0.735333333333333	[0,1]	0.735333333333333	[0,1]	0.735333333333333	[0,1]	0.735333333333333
FBtr0070519_1706	[0,1]	0.641	[0,1]	0.641	[0,1]	0.641	[0,1]	0.641	[0,1]	0.641	[0,1]	0.641	[0,1]	0.641	[0,1]	0.641	[0,1]	0.641	[0,1]	0.641	[0,1]	0.641	[0,1]	0.641
FBtr0070519_1733	[0,1]	0.662333333333333	[0,1]	0.662333333333333	[0,1]	0.662333333333333	[0,1]	0.662333333333333	[0,1]	0.662333333333333	[0,1]	0.662333333333333	[0,1]	0.662333333333333	[0,1]	0.662333333333333	[0,1]	0.662333333333333	[0,1]	0.662333333333333	[0,1]	0.662333333333333	[0,1]	0.662333333333333
FBtr0070519_1758	[0,1]	-0.829	[0,1]	-0.829	[0,1]	-0.829	[0,1]	-0.829	[0,1]	-0.829	[0,1]	-0.829	[0,1]	-0.829	[0,1]	-0.829	[0,1]	-0.829	[0,1]	-0.829	[0,1]	-0.829	[0,1]	-0.829
FBtr0070519_1775	[0,1]	1.33733333333333	[0,1]	1.33733333333333	[0,1]	1.33733333333333	[0,1]	1.33733333333333	[0,1]	1.33733333333333	[0,1]	1.33733333333333	[0,1]	1.33733333333333	[0,1]	1.33733333333333	[0,1]	1.33733333333333	[0,1]	1.33733333333333	[0,1]	1.33733333333333	[0,1]	1.33733333333333
FBtr0070519_1786	[0,1]	1.12833333333333	[0,1]	1.12833333333333	[0,1]	1.12833333333333	[0,1]	1.12833333333333	[0,1]	1.12833333333333	[0,1]	1.12833333333333	[0,1]	1.12833333333333	[0,1]	1.12833333333333	[0,1]	1.12833333333333	[0,1]	1.12833333333333	[0,1]	1.12833333333333	[0,1]	1.12833333333333
FBtr0070519_1827	[0,1]	0.607666666666667	[0,1]	0.607666666666667	[0,1]	0.607666666666667	[0,1]	0.607666666666667	[0,1]	0.607666666666667	[0,1]	0.607666666666667	[0,1]	0.607666666666667	[0,1]	0.607666666666667	[0,1]	0.607666666666667	[0,1]	0.607666666666667	[0,1]	0.607666666666667	[0,1]	0.607666666666667
FBtr0070519_2081	[0,1]	1.717	[0,1]	1.717	[0,1]	1.717	[0,1]	1.717	[0,1]	1.717	[0,1]	1.717	[0,1]	1.717	[0,1]	1.717	[0,1]	1.717	[0,1]	1.717	[0,1]	1.717	[0,1]	1.717
FBtr0070519_2090	[0,1]	1.331	[0,1]	1.331	[0,1]	1.331	[0,1]	1.331	[0,1]	1.331	[0,1]	1.331	[0,1]	1.331	[0,1]	1.331	[0,1]	1.331	[0,1]	1.331	[0,1]	1.331	[0,1]	1.331
FBtr0070519_2096	[0,1]	0.533666666666667	[0,1]	0.533666666666667	[0,1]	0.533666666666667	[0,1]	0.533666666666667	[0,1]	0.533666666666667	[0,1]	0.533666666666667	[0,1]	0.533666666666667	[0,1]	0.533666666666667	[0,1]	0.533666666666667	[0,1]	0.533666666666667	[0,1]	0.533666666666667	[0,1]	0.533666666666667
FBtr0070519_2170	[0,1]	-0.145	[0,1]	-0.145	[0,1]	-0.145	[0,1]	-0.145	[0,1]	-0.145	[0,1]	-0.145	[0,1]	-0.145	[0,1]	-0.145	[0,1]	-0.145	[0,1]	-0.145	[0,1]	-0.145	[0,1]	-0.145
FBtr0070519_2319	[0,1]	1.64766666666667	[0,1]	1.64766666666667	(1,20]	1.64766666666667	[0,1]	1.64766666666667	[0,1]	1.64766666666667	[0,1]	1.64766666666667	[0,1]	1.64766666666667	[0,1]	1.64766666666667	[0,1]	1.64766666666667	[0,1]	1.64766666666667	[0,1]	1.64766666666667	[0,1]	1.64766666666667
FBtr0070519_2368	[0,1]	1.35966666666667	[0,1]	1.35966666666667	[0,1]	1.35966666666667	[0,1]	1.35966666666667	[0,1]	1.35966666666667	[0,1]	1.35966666666667	[0,1]	1.35966666666667	[0,1]	1.35966666666667	[0,1]	1.35966666666667	[0,1]	1.35966666666667	[0,1]	1.35966666666667	[0,1]	1.35966666666667
FBtr0070519_2410	[0,1]	1.754	[0,1]	1.754	[0,1]	1.754	[0,1]	1.754	[0,1]	1.754	[0,1]	1.754	[0,1]	1.754	[0,1]	1.754	[0,1]	1.754	[0,1]	1.754	[0,1]	1.754	[0,1]	1.754
FBtr0070519_2463	[0,1]	1.88766666666667	[0,1]	1.88766666666667	[0,1]	1.88766666666667	[0,1]	1.88766666666667	[0,1]	1.88766666666667	[0,1]	1.88766666666667	[0,1]	1.88766666666667	[0,1]	1.88766666666667	[0,1]	1.88766666666667	[0,1]	1.88766666666667	[0,1]	1.88766666666667	[0,1]	1.88766666666667
FBtr0070519_2655	[0,1]	0.774666666666667	[0,1]	0.774666666666667	[0,1]	0.774666666666667	[0,1]	0.774666666666667	[0,1]	0.774666666666667	[0,1]	0.774666666666667	[0,1]	0.774666666666667	[0,1]	0.774666666666667	[0,1]	0.774666666666667	[0,1]	0.774666666666667	[0,1]	0.774666666666667	[0,1]	0.774666666666667
FBtr0070519_2689	[0,1]	1.60966666666667	[0,1]	1.60966666666667	[0,1]	1.60966666666667	[0,1]	1.60966666666667	[0,1]	1.60966666666667	[0,1]	1.60966666666667	[0,1]	1.60966666666667	[0,1]	1.60966666666667	[0,1]	1.60966666666667	[0,1]	1.60966666666667	[0,1]	1.60966666666667	[0,1]	1.60966666666667
FBtr0070519_2808	[0,1]	3.726	[0,1]	3.726	[0,1]	3.726	[0,1]	3.726	[0,1]	3.726	[0,1]	3.726	[0,1]	3.726	[0,1]	3.726	[0,1]	3.726	[0,1]	3.726	[0,1]	3.726	[0,1]	3.726
FBtr0070519_2811	[0,1]	3.30433333333333	[0,1]	3.30433333333333	[0,1]	3.30433333333333	[0,1]	3.30433333333333	[0,1]	3.30433333333333	[0,1]	3.30433333333333	[0,1]	3.30433333333333	[0,1]	3.30433333333333	[0,1]	3.30433333333333	[0,1]	3.30433333333333	[0,1]	3.30433333333333	[0,1]	3.30433333333333
FBtr0070519_2893	[0,1]	1.09	[0,1]	1.09	[0,1]	1.09	[0,1]	1.09	[0,1]	1.09	[0,1]	1.09	[0,1]	1.09	[0,1]	1.09	[0,1]	1.09	[0,1]	1.09	[0,1]	1.09	[0,1]	1.09
FBtr0070519_2918	[0,1]	0.985333333333333	[0,1]	0.985333333333333	[0,1]	0.985333333333333	[0,1]	0.985333333333333	[0,1]	0.985333333333333	[0,1]	0.985333333333333	[0,1]	0.985333333333333	[0,1]	0.985333333333333	[0,1]	0.985333333333333	[0,1]	0.985333333333333	[0,1]	0.985333333333333	[0,1]	0.985333333333333
FBtr0070519_2973	[0,1]	-0.357333333333333	[0,1]	-0.357333333333333	[0,1]	-0.357333333333333	[0,1]	-0.357333333333333	[0,1]	-0.357333333333333	[0,1]	-0.357333333333333	[0,1]	-0.357333333333333	[0,1]	-0.357333333333333	[0,1]	-0.357333333333333	[0,1]	-0.357333333333333	[0,1]	-0.357333333333333	[0,1]	-0.357333333333333
FBtr0070519_3036	[0,1]	-0.148	[0,1]	-0.148	[0,1]	-0.148	[0,1]	-0.148	[0,1]	-0.148	[0,1]	-0.148	[0,1]	-0.148	[0,1]	-0.148	[0,1]	-0.148	[0,1]	-0.148	[0,1]	-0.148	[0,1]	-0.148
FBtr0070519_3077	[0,1]	0.287666666666667	[0,1]	0.287666666666667	[0,1]	0.287666666666667	[0,1]	0.287666666666667	[0,1]	0.287666666666667	[0,1]	0.287666666666667	[0,1]	0.287666666666667	[0,1]	0.287666666666667	[0,1]	0.287666666666667	[0,1]	0.287666666666667	[0,1]	0.287666666666667	[0,1]	0.287666666666667
FBtr0070519_3503	(20,Inf]	1.21166666666667	(20,Inf]	1.21166666666667	(1,20]	1.21166666666667	[0,1]	1.21166666666667	(1,20]	1.21166666666667	(1,20]	1.21166666666667	(1,20]	1.21166666666667	(1,20]	1.21166666666667	(1,20]	1.21166666666667	[0,1]	1.21166666666667	(1,20]	1.21166666666667	(1,20]	1.21166666666667
FBtr0070519_3513	(20,Inf]	1.19166666666667	(20,Inf]	1.19166666666667	(1,20]	1.19166666666667	[0,1]	1.19166666666667	(1,20]	1.19166666666667	(1,20]	1.19166666666667	(1,20]	1.19166666666667	[0,1]	1.19166666666667	(1,20]	1.19166666666667	[0,1]	1.19166666666667	(1,20]	1.19166666666667	(1,20]	1.19166666666667
FBtr0070519_468	[0,1]	3.63633333333333	[0,1]	3.63633333333333	[0,1]	3.63633333333333	[0,1]	3.63633333333333	(1,20]	3.63633333333333	(1,20]	3.63633333333333	(1,20]	3.63633333333333	(1,20]	3.63633333333333	(1,20]	3.63633333333333	(1,20]	3.63633333333333	(1,20]	3.63633333333333	[0,1]	3.63633333333333
FBtr0070519_484	[0,1]	1.85	[0,1]	1.85	[0,1]	1.85	[0,1]	1.85	(1,20]	1.85	(1,20]	1.85	[0,1]	1.85	(1,20]	1.85	[0,1]	1.85	(1,20]	1.85	(1,20]	1.85	[0,1]	1.85
FBtr0070519_588	[0,1]	2.273	[0,1]	2.273	[0,1]	2.273	[0,1]	2.273	(1,20]	2.273	(1,20]	2.273	(1,20]	2.273	(1,20]	2.273	(1,20]	2.273	(1,20]	2.273	(1,20]	2.273	[0,1]	2.273
FBtr0070519_693	[0,1]	2.38433333333333	[0,1]	2.38433333333333	[0,1]	2.38433333333333	[0,1]	2.38433333333333	(1,20]	2.38433333333333	(1,20]	2.38433333333333	(1,20]	2.38433333333333	(1,20]	2.38433333333333	(1,20]	2.38433333333333	(1,20]	2.38433333333333	(1,20]	2.38433333333333	[0,1]	2.38433333333333
FBtr0070521_179	[0,1]	0.913666666666667	[0,1]	0.913666666666667	[0,1]	0.913666666666667	[0,1]	0.913666666666667	(1,20]	0.913666666666667	(1,20]	0.913666666666667	[0,1]	0.913666666666667	(1,20]	0.913666666666667	(1,20]	0.913666666666667	(1,20]	0.913666666666667	(1,20]	0.913666666666667	[0,1]	0.913666666666667
FBtr0070525_554	(20,Inf]	0.143666666666667	(20,Inf]	0.143666666666667	(20,Inf]	0.143666666666667	(20,Inf]	0.143666666666667	(20,Inf]	0.143666666666667	(20,Inf]	0.143666666666667	(20,Inf]	0.143666666666667	(20,Inf]	0.143666666666667	(20,Inf]	0.143666666666667	(20,Inf]	0.143666666666667	(20,Inf]	0.143666666666667	(20,Inf]	0.143666666666667
FBtr0070528_162	[0,1]	-0.548333333333333	[0,1]	-0.548333333333333	[0,1]	-0.548333333333333	(1,20]	-0.548333333333333	(20,Inf]	-0.548333333333333	(20,Inf]	-0.548333333333333	(20,Inf]	-0.548333333333333	(1,20]	-0.548333333333333	(1,20]	-0.548333333333333	(20,Inf]	-0.548333333333333	(1,20]	-0.548333333333333	(20,Inf]	-0.548333333333333
FBtr0070528_209	[0,1]	1.61466666666667	[0,1]	1.61466666666667	(1,20]	1.61466666666667	(1,20]	1.61466666666667	[0,1]	1.61466666666667	(1,20]	1.61466666666667	(1,20]	1.61466666666667	[0,1]	1.61466666666667	[0,1]	1.61466666666667	(1,20]	1.61466666666667	[0,1]	1.61466666666667	(1,20]	1.61466666666667
FBtr0070528_25	[0,1]	3.67533333333333	[0,1]	3.67533333333333	[0,1]	3.67533333333333	[0,1]	3.67533333333333	(1,20]	3.67533333333333	(1,20]	3.67533333333333	(1,20]	3.67533333333333	[0,1]	3.67533333333333	[0,1]	3.67533333333333	(1,20]	3.67533333333333	[0,1]	3.67533333333333	(20,Inf]	3.67533333333333
FBtr0070528_304	[0,1]	-0.135666666666667	[0,1]	-0.135666666666667	(1,20]	-0.135666666666667	[0,1]	-0.135666666666667	(1,20]	-0.135666666666667	(1,20]	-0.135666666666667	(1,20]	-0.135666666666667	[0,1]	-0.135666666666667	[0,1]	-0.135666666666667	(1,20]	-0.135666666666667	[0,1]	-0.135666666666667	(1,20]	-0.135666666666667
FBtr0070528_314	[0,1]	2.691	[0,1]	2.691	[0,1]	2.691	(1,20]	2.691	(1,20]	2.691	(1,20]	2.691	(1,20]	2.691	[0,1]	2.691	[0,1]	2.691	(1,20]	2.691	[0,1]	2.691	(1,20]	2.691
FBtr0070528_341	[0,1]	3.265	[0,1]	3.265	[0,1]	3.265	(1,20]	3.265	(1,20]	3.265	(1,20]	3.265	(1,20]	3.265	[0,1]	3.265	[0,1]	3.265	(1,20]	3.265	(1,20]	3.265	(1,20]	3.265
FBtr0070528_78	[0,1]	0.0426666666666667	[0,1]	0.0426666666666667	[0,1]	0.0426666666666667	[0,1]	0.0426666666666667	(1,20]	0.0426666666666667	(1,20]	0.0426666666666667	(1,20]	0.0426666666666667	[0,1]	0.0426666666666667	(1,20]	0.0426666666666667	(1,20]	0.0426666666666667	[0,1]	0.0426666666666667	(1,20]	0.0426666666666667
FBtr0070529_108	[0,1]	1.881	[0,1]	1.881	(1,20]	1.881	(1,20]	1.881	(1,20]	1.881	(20,Inf]	1.881	(1,20]	1.881	[0,1]	1.881	[0,1]	1.881	(1,20]	1.881	(1,20]	1.881	(20,Inf]	1.881
FBtr0070529_290	[0,1]	2.20966666666667	[0,1]	2.20966666666667	[0,1]	2.20966666666667	[0,1]	2.20966666666667	(1,20]	2.20966666666667	[0,1]	2.20966666666667	(20,Inf]	2.20966666666667	[0,1]	2.20966666666667	[0,1]	2.20966666666667	(1,20]	2.20966666666667	(1,20]	2.20966666666667	(1,20]	2.20966666666667
FBtr0070532_85	[0,1]	0.348	[0,1]	0.348	[0,1]	0.348	[0,1]	0.348	[0,1]	0.348	[0,1]	0.348	[0,1]	0.348	[0,1]	0.348	[0,1]	0.348	[0,1]	0.348	(1,20]	0.348	[0,1]	0.348
FBtr0070534_182	[0,1]	0.241	[0,1]	0.241	[0,1]	0.241	[0,1]	0.241	[0,1]	0.241	[0,1]	0.241	[0,1]	0.241	[0,1]	0.241	[0,1]	0.241	[0,1]	0.241	[0,1]	0.241	[0,1]	0.241
FBtr0070534_229	[0,1]	3.096	[0,1]	3.096	[0,1]	3.096	[0,1]	3.096	[0,1]	3.096	[0,1]	3.096	[0,1]	3.096	[0,1]	3.096	[0,1]	3.096	[0,1]	3.096	[0,1]	3.096	[0,1]	3.096
FBtr0070534_243	[0,1]	1.14633333333333	[0,1]	1.14633333333333	[0,1]	1.14633333333333	[0,1]	1.14633333333333	[0,1]	1.14633333333333	[0,1]	1.14633333333333	[0,1]	1.14633333333333	[0,1]	1.14633333333333	[0,1]	1.14633333333333	[0,1]	1.14633333333333	[0,1]	1.14633333333333	[0,1]	1.14633333333333
FBtr0070534_272	[0,1]	1.14733333333333	[0,1]	1.14733333333333	[0,1]	1.14733333333333	[0,1]	1.14733333333333	[0,1]	1.14733333333333	[0,1]	1.14733333333333	[0,1]	1.14733333333333	[0,1]	1.14733333333333	[0,1]	1.14733333333333	[0,1]	1.14733333333333	[0,1]	1.14733333333333	[0,1]	1.14733333333333
FBtr0070534_278	[0,1]	0.292	[0,1]	0.292	[0,1]	0.292	[0,1]	0.292	[0,1]	0.292	[0,1]	0.292	[0,1]	0.292	[0,1]	0.292	[0,1]	0.292	[0,1]	0.292	[0,1]	0.292	[0,1]	0.292
FBtr0070534_300	[0,1]	1.488	[0,1]	1.488	(1,20]	1.488	[0,1]	1.488	[0,1]	1.488	[0,1]	1.488	[0,1]	1.488	[0,1]	1.488	[0,1]	1.488	[0,1]	1.488	[0,1]	1.488	[0,1]	1.488
FBtr0070534_304	[0,1]	2.24433333333333	[0,1]	2.24433333333333	[0,1]	2.24433333333333	[0,1]	2.24433333333333	[0,1]	2.24433333333333	[0,1]	2.24433333333333	[0,1]	2.24433333333333	[0,1]	2.24433333333333	[0,1]	2.24433333333333	[0,1]	2.24433333333333	[0,1]	2.24433333333333	[0,1]	2.24433333333333
FBtr0070534_356	[0,1]	1.76833333333333	[0,1]	1.76833333333333	(1,20]	1.76833333333333	[0,1]	1.76833333333333	[0,1]	1.76833333333333	[0,1]	1.76833333333333	[0,1]	1.76833333333333	[0,1]	1.76833333333333	[0,1]	1.76833333333333	[0,1]	1.76833333333333	[0,1]	1.76833333333333	[0,1]	1.76833333333333
FBtr0070534_395	[0,1]	1.82666666666667	[0,1]	1.82666666666667	[0,1]	1.82666666666667	[0,1]	1.82666666666667	[0,1]	1.82666666666667	[0,1]	1.82666666666667	[0,1]	1.82666666666667	[0,1]	1.82666666666667	[0,1]	1.82666666666667	[0,1]	1.82666666666667	[0,1]	1.82666666666667	[0,1]	1.82666666666667
FBtr0070534_40	[0,1]	0.238333333333333	[0,1]	0.238333333333333	(1,20]	0.238333333333333	[0,1]	0.238333333333333	(1,20]	0.238333333333333	[0,1]	0.238333333333333	[0,1]	0.238333333333333	[0,1]	0.238333333333333	[0,1]	0.238333333333333	[0,1]	0.238333333333333	[0,1]	0.238333333333333	[0,1]	0.238333333333333
FBtr0070534_408	[0,1]	-0.49	[0,1]	-0.49	[0,1]	-0.49	[0,1]	-0.49	[0,1]	-0.49	[0,1]	-0.49	[0,1]	-0.49	[0,1]	-0.49	[0,1]	-0.49	[0,1]	-0.49	[0,1]	-0.49	[0,1]	-0.49
FBtr0070534_58	[0,1]	0.530333333333333	[0,1]	0.530333333333333	(1,20]	0.530333333333333	[0,1]	0.530333333333333	[0,1]	0.530333333333333	[0,1]	0.530333333333333	[0,1]	0.530333333333333	[0,1]	0.530333333333333	[0,1]	0.530333333333333	[0,1]	0.530333333333333	[0,1]	0.530333333333333	[0,1]	0.530333333333333
FBtr0070542_24	[0,1]	-0.565333333333333	[0,1]	-0.565333333333333	[0,1]	-0.565333333333333	[0,1]	-0.565333333333333	[0,1]	-0.565333333333333	[0,1]	-0.565333333333333	(1,20]	-0.565333333333333	[0,1]	-0.565333333333333	[0,1]	-0.565333333333333	[0,1]	-0.565333333333333	[0,1]	-0.565333333333333	[0,1]	-0.565333333333333
FBtr0070542_67	[0,1]	1.27633333333333	[0,1]	1.27633333333333	[0,1]	1.27633333333333	[0,1]	1.27633333333333	[0,1]	1.27633333333333	[0,1]	1.27633333333333	[0,1]	1.27633333333333	[0,1]	1.27633333333333	[0,1]	1.27633333333333	[0,1]	1.27633333333333	[0,1]	1.27633333333333	[0,1]	1.27633333333333
FBtr0070553_300	[0,1]	0.848333333333333	[0,1]	0.848333333333333	[0,1]	0.848333333333333	[0,1]	0.848333333333333	[0,1]	0.848333333333333	[0,1]	0.848333333333333	[0,1]	0.848333333333333	[0,1]	0.848333333333333	[0,1]	0.848333333333333	[0,1]	0.848333333333333	[0,1]	0.848333333333333	[0,1]	0.848333333333333
FBtr0070553_312	[0,1]	1.448	[0,1]	1.448	[0,1]	1.448	[0,1]	1.448	[0,1]	1.448	[0,1]	1.448	[0,1]	1.448	[0,1]	1.448	[0,1]	1.448	[0,1]	1.448	[0,1]	1.448	[0,1]	1.448
FBtr0070553_330	[0,1]	1.13866666666667	[0,1]	1.13866666666667	[0,1]	1.13866666666667	[0,1]	1.13866666666667	[0,1]	1.13866666666667	[0,1]	1.13866666666667	[0,1]	1.13866666666667	[0,1]	1.13866666666667	[0,1]	1.13866666666667	[0,1]	1.13866666666667	[0,1]	1.13866666666667	[0,1]	1.13866666666667
FBtr0070553_440	[0,1]	0.948333333333333	[0,1]	0.948333333333333	[0,1]	0.948333333333333	[0,1]	0.948333333333333	[0,1]	0.948333333333333	[0,1]	0.948333333333333	[0,1]	0.948333333333333	[0,1]	0.948333333333333	[0,1]	0.948333333333333	[0,1]	0.948333333333333	[0,1]	0.948333333333333	[0,1]	0.948333333333333
FBtr0070553_446	[0,1]	-0.104666666666667	[0,1]	-0.104666666666667	[0,1]	-0.104666666666667	[0,1]	-0.104666666666667	[0,1]	-0.104666666666667	[0,1]	-0.104666666666667	[0,1]	-0.104666666666667	[0,1]	-0.104666666666667	[0,1]	-0.104666666666667	[0,1]	-0.104666666666667	[0,1]	-0.104666666666667	[0,1]	-0.104666666666667
FBtr0070553_457	[0,1]	1.01733333333333	[0,1]	1.01733333333333	[0,1]	1.01733333333333	[0,1]	1.01733333333333	[0,1]	1.01733333333333	[0,1]	1.01733333333333	[0,1]	1.01733333333333	[0,1]	1.01733333333333	[0,1]	1.01733333333333	[0,1]	1.01733333333333	[0,1]	1.01733333333333	[0,1]	1.01733333333333
FBtr0070553_479	[0,1]	0.319333333333333	[0,1]	0.319333333333333	[0,1]	0.319333333333333	[0,1]	0.319333333333333	[0,1]	0.319333333333333	[0,1]	0.319333333333333	[0,1]	0.319333333333333	[0,1]	0.319333333333333	[0,1]	0.319333333333333	[0,1]	0.319333333333333	[0,1]	0.319333333333333	[0,1]	0.319333333333333
FBtr0070559_110	[0,1]	0.198	(1,20]	0.198	[0,1]	0.198	[0,1]	0.198	[0,1]	0.198	[0,1]	0.198	[0,1]	0.198	[0,1]	0.198	[0,1]	0.198	[0,1]	0.198	[0,1]	0.198	[0,1]	0.198
FBtr0070559_195	[0,1]	-0.185333333333333	[0,1]	-0.185333333333333	[0,1]	-0.185333333333333	[0,1]	-0.185333333333333	[0,1]	-0.185333333333333	[0,1]	-0.185333333333333	[0,1]	-0.185333333333333	[0,1]	-0.185333333333333	(1,20]	-0.185333333333333	(1,20]	-0.185333333333333	[0,1]	-0.185333333333333	[0,1]	-0.185333333333333
FBtr0070559_217	[0,1]	-0.581	(1,20]	-0.581	(20,Inf]	-0.581	[0,1]	-0.581	[0,1]	-0.581	[0,1]	-0.581	[0,1]	-0.581	[0,1]	-0.581	[0,1]	-0.581	(1,20]	-0.581	[0,1]	-0.581	(1,20]	-0.581
FBtr0070559_223	[0,1]	0.644	(1,20]	0.644	(20,Inf]	0.644	[0,1]	0.644	[0,1]	0.644	[0,1]	0.644	[0,1]	0.644	[0,1]	0.644	[0,1]	0.644	(1,20]	0.644	[0,1]	0.644	(1,20]	0.644
FBtr0070559_245	[0,1]	0.0206666666666667	(1,20]	0.0206666666666667	(20,Inf]	0.0206666666666667	[0,1]	0.0206666666666667	[0,1]	0.0206666666666667	[0,1]	0.0206666666666667	[0,1]	0.0206666666666667	[0,1]	0.0206666666666667	[0,1]	0.0206666666666667	[0,1]	0.0206666666666667	[0,1]	0.0206666666666667	(1,20]	0.0206666666666667
FBtr0070559_260	[0,1]	-0.189333333333333	(1,20]	-0.189333333333333	(1,20]	-0.189333333333333	[0,1]	-0.189333333333333	[0,1]	-0.189333333333333	[0,1]	-0.189333333333333	[0,1]	-0.189333333333333	[0,1]	-0.189333333333333	[0,1]	-0.189333333333333	(1,20]	-0.189333333333333	[0,1]	-0.189333333333333	[0,1]	-0.189333333333333
FBtr0070559_265	[0,1]	0	(1,20]	0	(20,Inf]	0	[0,1]	0	[0,1]	0	[0,1]	0	[0,1]	0	[0,1]	0	[0,1]	0	(1,20]	0	[0,1]	0	[0,1]	0
FBtr0070559_272	[0,1]	0.597666666666667	(20,Inf]	0.597666666666667	(20,Inf]	0.597666666666667	[0,1]	0.597666666666667	[0,1]	0.597666666666667	[0,1]	0.597666666666667	[0,1]	0.597666666666667	[0,1]	0.597666666666667	[0,1]	0.597666666666667	(1,20]	0.597666666666667	[0,1]	0.597666666666667	[0,1]	0.597666666666667
FBtr0070559_404	[0,1]	1.611	[0,1]	1.611	[0,1]	1.611	[0,1]	1.611	[0,1]	1.611	[0,1]	1.611	[0,1]	1.611	[0,1]	1.611	[0,1]	1.611	[0,1]	1.611	[0,1]	1.611	[0,1]	1.611
FBtr0070559_452	[0,1]	3.52733333333333	[0,1]	3.52733333333333	[0,1]	3.52733333333333	[0,1]	3.52733333333333	[0,1]	3.52733333333333	[0,1]	3.52733333333333	[0,1]	3.52733333333333	[0,1]	3.52733333333333	[0,1]	3.52733333333333	[0,1]	3.52733333333333	[0,1]	3.52733333333333	[0,1]	3.52733333333333
FBtr0070559_579	[0,1]	3.94	[0,1]	3.94	[0,1]	3.94	[0,1]	3.94	[0,1]	3.94	[0,1]	3.94	[0,1]	3.94	[0,1]	3.94	[0,1]	3.94	[0,1]	3.94	[0,1]	3.94	[0,1]	3.94
FBtr0070560_121	[0,1]	0.939	[0,1]	0.939	[0,1]	0.939	(1,20]	0.939	(1,20]	0.939	[0,1]	0.939	(1,20]	0.939	[0,1]	0.939	[0,1]	0.939	[0,1]	0.939	[0,1]	0.939	[0,1]	0.939
FBtr0070560_67	[0,1]	0.904666666666667	[0,1]	0.904666666666667	[0,1]	0.904666666666667	[0,1]	0.904666666666667	[0,1]	0.904666666666667	[0,1]	0.904666666666667	(1,20]	0.904666666666667	[0,1]	0.904666666666667	[0,1]	0.904666666666667	[0,1]	0.904666666666667	[0,1]	0.904666666666667	[0,1]	0.904666666666667
FBtr0070568_35	(20,Inf]	1.96233333333333	(1,20]	1.96233333333333	(20,Inf]	1.96233333333333	(1,20]	1.96233333333333	(1,20]	1.96233333333333	(1,20]	1.96233333333333	(1,20]	1.96233333333333	(1,20]	1.96233333333333	(1,20]	1.96233333333333	(1,20]	1.96233333333333	(20,Inf]	1.96233333333333	(20,Inf]	1.96233333333333
FBtr0070575_172	[0,1]	1.247	[0,1]	1.247	[0,1]	1.247	[0,1]	1.247	(1,20]	1.247	[0,1]	1.247	[0,1]	1.247	(1,20]	1.247	(1,20]	1.247	[0,1]	1.247	[0,1]	1.247	[0,1]	1.247
FBtr0070575_18	[0,1]	2.85	[0,1]	2.85	[0,1]	2.85	[0,1]	2.85	[0,1]	2.85	[0,1]	2.85	[0,1]	2.85	(1,20]	2.85	[0,1]	2.85	[0,1]	2.85	[0,1]	2.85	[0,1]	2.85
FBtr0070575_181	[0,1]	0.119	[0,1]	0.119	[0,1]	0.119	[0,1]	0.119	(1,20]	0.119	[0,1]	0.119	[0,1]	0.119	(1,20]	0.119	(1,20]	0.119	[0,1]	0.119	[0,1]	0.119	[0,1]	0.119
FBtr0070575_198	[0,1]	1.669	[0,1]	1.669	[0,1]	1.669	[0,1]	1.669	(1,20]	1.669	[0,1]	1.669	[0,1]	1.669	(1,20]	1.669	(20,Inf]	1.669	[0,1]	1.669	[0,1]	1.669	[0,1]	1.669
FBtr0070575_260	[0,1]	0.896666666666667	[0,1]	0.896666666666667	[0,1]	0.896666666666667	[0,1]	0.896666666666667	[0,1]	0.896666666666667	[0,1]	0.896666666666667	[0,1]	0.896666666666667	(1,20]	0.896666666666667	(1,20]	0.896666666666667	[0,1]	0.896666666666667	[0,1]	0.896666666666667	[0,1]	0.896666666666667
FBtr0070575_402	[0,1]	0.096	[0,1]	0.096	[0,1]	0.096	[0,1]	0.096	[0,1]	0.096	[0,1]	0.096	(1,20]	0.096	(1,20]	0.096	(1,20]	0.096	[0,1]	0.096	[0,1]	0.096	[0,1]	0.096
FBtr0070575_419	[0,1]	0.466333333333333	[0,1]	0.466333333333333	[0,1]	0.466333333333333	(1,20]	0.466333333333333	[0,1]	0.466333333333333	[0,1]	0.466333333333333	[0,1]	0.466333333333333	(1,20]	0.466333333333333	(1,20]	0.466333333333333	[0,1]	0.466333333333333	[0,1]	0.466333333333333	[0,1]	0.466333333333333
FBtr0070575_454	[0,1]	2.05766666666667	[0,1]	2.05766666666667	[0,1]	2.05766666666667	[0,1]	2.05766666666667	(1,20]	2.05766666666667	[0,1]	2.05766666666667	(1,20]	2.05766666666667	(1,20]	2.05766666666667	(1,20]	2.05766666666667	[0,1]	2.05766666666667	[0,1]	2.05766666666667	[0,1]	2.05766666666667
FBtr0070575_486	[0,1]	0.468333333333333	[0,1]	0.468333333333333	(1,20]	0.468333333333333	(1,20]	0.468333333333333	[0,1]	0.468333333333333	[0,1]	0.468333333333333	(1,20]	0.468333333333333	(1,20]	0.468333333333333	(1,20]	0.468333333333333	[0,1]	0.468333333333333	[0,1]	0.468333333333333	[0,1]	0.468333333333333
FBtr0070583_332	(1,20]	1.777	[0,1]	1.777	(1,20]	1.777	(1,20]	1.777	(1,20]	1.777	(1,20]	1.777	(1,20]	1.777	[0,1]	1.777	(1,20]	1.777	[0,1]	1.777	(1,20]	1.777	(20,Inf]	1.777
FBtr0070583_398	(20,Inf]	0.361666666666667	[0,1]	0.361666666666667	(1,20]	0.361666666666667	(1,20]	0.361666666666667	(1,20]	0.361666666666667	(1,20]	0.361666666666667	(20,Inf]	0.361666666666667	(1,20]	0.361666666666667	(1,20]	0.361666666666667	(1,20]	0.361666666666667	(1,20]	0.361666666666667	(1,20]	0.361666666666667
FBtr0070583_409	(20,Inf]	0.756333333333333	(1,20]	0.756333333333333	(20,Inf]	0.756333333333333	(1,20]	0.756333333333333	(1,20]	0.756333333333333	(1,20]	0.756333333333333	(1,20]	0.756333333333333	(1,20]	0.756333333333333	(1,20]	0.756333333333333	(1,20]	0.756333333333333	(1,20]	0.756333333333333	(20,Inf]	0.756333333333333
FBtr0070588_213	[0,1]	0.379	[0,1]	0.379	[0,1]	0.379	[0,1]	0.379	(1,20]	0.379	[0,1]	0.379	(1,20]	0.379	(1,20]	0.379	(1,20]	0.379	[0,1]	0.379	[0,1]	0.379	[0,1]	0.379
FBtr0070591_406	[0,1]	3.40966666666667	[0,1]	3.40966666666667	[0,1]	3.40966666666667	(1,20]	3.40966666666667	(1,20]	3.40966666666667	[0,1]	3.40966666666667	(1,20]	3.40966666666667	(1,20]	3.40966666666667	(20,Inf]	3.40966666666667	[0,1]	3.40966666666667	(1,20]	3.40966666666667	[0,1]	3.40966666666667
FBtr0070591_454	[0,1]	3.75533333333333	[0,1]	3.75533333333333	[0,1]	3.75533333333333	[0,1]	3.75533333333333	(1,20]	3.75533333333333	[0,1]	3.75533333333333	[0,1]	3.75533333333333	(20,Inf]	3.75533333333333	(20,Inf]	3.75533333333333	(1,20]	3.75533333333333	(1,20]	3.75533333333333	[0,1]	3.75533333333333
FBtr0070596_267	(20,Inf]	2.02366666666667	(20,Inf]	2.02366666666667	(20,Inf]	2.02366666666667	(20,Inf]	2.02366666666667	(1,20]	2.02366666666667	(20,Inf]	2.02366666666667	(20,Inf]	2.02366666666667	(1,20]	2.02366666666667	[0,1]	2.02366666666667	(1,20]	2.02366666666667	(1,20]	2.02366666666667	(20,Inf]	2.02366666666667
FBtr0070596_335	[0,1]	1.295	(1,20]	1.295	(20,Inf]	1.295	(1,20]	1.295	[0,1]	1.295	(1,20]	1.295	(1,20]	1.295	[0,1]	1.295	[0,1]	1.295	(1,20]	1.295	[0,1]	1.295	(20,Inf]	1.295
FBtr0070596_343	[0,1]	1.50266666666667	(1,20]	1.50266666666667	(20,Inf]	1.50266666666667	(1,20]	1.50266666666667	(1,20]	1.50266666666667	[0,1]	1.50266666666667	(1,20]	1.50266666666667	[0,1]	1.50266666666667	[0,1]	1.50266666666667	(1,20]	1.50266666666667	[0,1]	1.50266666666667	(20,Inf]	1.50266666666667
FBtr0070596_348	[0,1]	0.22	(1,20]	0.22	(20,Inf]	0.22	(1,20]	0.22	(1,20]	0.22	(1,20]	0.22	(1,20]	0.22	[0,1]	0.22	(1,20]	0.22	(1,20]	0.22	[0,1]	0.22	(20,Inf]	0.22
FBtr0070596_382	[0,1]	2.179	(20,Inf]	2.179	(20,Inf]	2.179	(20,Inf]	2.179	(1,20]	2.179	[0,1]	2.179	(20,Inf]	2.179	(1,20]	2.179	(1,20]	2.179	(1,20]	2.179	[0,1]	2.179	(20,Inf]	2.179
FBtr0070596_440	[0,1]	2.18033333333333	(20,Inf]	2.18033333333333	(20,Inf]	2.18033333333333	(20,Inf]	2.18033333333333	(1,20]	2.18033333333333	(1,20]	2.18033333333333	(20,Inf]	2.18033333333333	(1,20]	2.18033333333333	[0,1]	2.18033333333333	(1,20]	2.18033333333333	(1,20]	2.18033333333333	[0,1]	2.18033333333333
FBtr0070596_461	(20,Inf]	2.672	(20,Inf]	2.672	(20,Inf]	2.672	(1,20]	2.672	(1,20]	2.672	(1,20]	2.672	(20,Inf]	2.672	(1,20]	2.672	(1,20]	2.672	(20,Inf]	2.672	(1,20]	2.672	(20,Inf]	2.672
FBtr0070598_64	(1,20]	0.081	[0,1]	0.081	[0,1]	0.081	[0,1]	0.081	[0,1]	0.081	[0,1]	0.081	[0,1]	0.081	[0,1]	0.081	[0,1]	0.081	[0,1]	0.081	[0,1]	0.081	[0,1]	0.081
FBtr0070598_73	[0,1]	0.0253333333333333	[0,1]	0.0253333333333333	[0,1]	0.0253333333333333	[0,1]	0.0253333333333333	[0,1]	0.0253333333333333	[0,1]	0.0253333333333333	[0,1]	0.0253333333333333	[0,1]	0.0253333333333333	[0,1]	0.0253333333333333	[0,1]	0.0253333333333333	[0,1]	0.0253333333333333	[0,1]	0.0253333333333333
FBtr0070599_189	[0,1]	-0.530333333333333	[0,1]	-0.530333333333333	[0,1]	-0.530333333333333	[0,1]	-0.530333333333333	[0,1]	-0.530333333333333	[0,1]	-0.530333333333333	[0,1]	-0.530333333333333	[0,1]	-0.530333333333333	[0,1]	-0.530333333333333	[0,1]	-0.530333333333333	[0,1]	-0.530333333333333	[0,1]	-0.530333333333333
FBtr0070599_332	[0,1]	0.131666666666667	[0,1]	0.131666666666667	[0,1]	0.131666666666667	[0,1]	0.131666666666667	[0,1]	0.131666666666667	[0,1]	0.131666666666667	[0,1]	0.131666666666667	[0,1]	0.131666666666667	[0,1]	0.131666666666667	[0,1]	0.131666666666667	[0,1]	0.131666666666667	[0,1]	0.131666666666667
FBtr0070599_349	[0,1]	1.63066666666667	[0,1]	1.63066666666667	[0,1]	1.63066666666667	[0,1]	1.63066666666667	[0,1]	1.63066666666667	[0,1]	1.63066666666667	[0,1]	1.63066666666667	[0,1]	1.63066666666667	[0,1]	1.63066666666667	[0,1]	1.63066666666667	[0,1]	1.63066666666667	[0,1]	1.63066666666667
FBtr0070606_144	[0,1]	0.162666666666667	(1,20]	0.162666666666667	(20,Inf]	0.162666666666667	(1,20]	0.162666666666667	(1,20]	0.162666666666667	(20,Inf]	0.162666666666667	(20,Inf]	0.162666666666667	(1,20]	0.162666666666667	[0,1]	0.162666666666667	[0,1]	0.162666666666667	(1,20]	0.162666666666667	[0,1]	0.162666666666667
FBtr0070606_264	[0,1]	-0.218333333333333	[0,1]	-0.218333333333333	(1,20]	-0.218333333333333	(1,20]	-0.218333333333333	(1,20]	-0.218333333333333	[0,1]	-0.218333333333333	(1,20]	-0.218333333333333	[0,1]	-0.218333333333333	[0,1]	-0.218333333333333	[0,1]	-0.218333333333333	[0,1]	-0.218333333333333	[0,1]	-0.218333333333333
FBtr0070606_326	[0,1]	0.681333333333333	(1,20]	0.681333333333333	(20,Inf]	0.681333333333333	(20,Inf]	0.681333333333333	(1,20]	0.681333333333333	(20,Inf]	0.681333333333333	(20,Inf]	0.681333333333333	[0,1]	0.681333333333333	[0,1]	0.681333333333333	[0,1]	0.681333333333333	(1,20]	0.681333333333333	[0,1]	0.681333333333333
FBtr0070606_488	[0,1]	0.876	(1,20]	0.876	(1,20]	0.876	(1,20]	0.876	(1,20]	0.876	(1,20]	0.876	(20,Inf]	0.876	[0,1]	0.876	(1,20]	0.876	(1,20]	0.876	[0,1]	0.876	[0,1]	0.876
FBtr0070606_541	[0,1]	3.55	(1,20]	3.55	(20,Inf]	3.55	(20,Inf]	3.55	(20,Inf]	3.55	(20,Inf]	3.55	(20,Inf]	3.55	[0,1]	3.55	(1,20]	3.55	(1,20]	3.55	[0,1]	3.55	[0,1]	3.55
FBtr0070610_136	(20,Inf]	3.311	(1,20]	3.311	(20,Inf]	3.311	(1,20]	3.311	(20,Inf]	3.311	(20,Inf]	3.311	(20,Inf]	3.311	(1,20]	3.311	(20,Inf]	3.311	(20,Inf]	3.311	(20,Inf]	3.311	(20,Inf]	3.311
FBtr0070610_159	(20,Inf]	3.25266666666667	[0,1]	3.25266666666667	(1,20]	3.25266666666667	(1,20]	3.25266666666667	(20,Inf]	3.25266666666667	(1,20]	3.25266666666667	(20,Inf]	3.25266666666667	(1,20]	3.25266666666667	(1,20]	3.25266666666667	(20,Inf]	3.25266666666667	(20,Inf]	3.25266666666667	(20,Inf]	3.25266666666667
FBtr0070611_44	(20,Inf]	3.95033333333333	(20,Inf]	3.95033333333333	(20,Inf]	3.95033333333333	(1,20]	3.95033333333333	(20,Inf]	3.95033333333333	(20,Inf]	3.95033333333333	(20,Inf]	3.95033333333333	(20,Inf]	3.95033333333333	(20,Inf]	3.95033333333333	(20,Inf]	3.95033333333333	(20,Inf]	3.95033333333333	(20,Inf]	3.95033333333333
FBtr0070616_241	(20,Inf]	1.44366666666667	(20,Inf]	1.44366666666667	(20,Inf]	1.44366666666667	(20,Inf]	1.44366666666667	(1,20]	1.44366666666667	(20,Inf]	1.44366666666667	(20,Inf]	1.44366666666667	(1,20]	1.44366666666667	(1,20]	1.44366666666667	(20,Inf]	1.44366666666667	(20,Inf]	1.44366666666667	(20,Inf]	1.44366666666667
FBtr0070625_303	(1,20]	1.05966666666667	(1,20]	1.05966666666667	[0,1]	1.05966666666667	[0,1]	1.05966666666667	(1,20]	1.05966666666667	(1,20]	1.05966666666667	(1,20]	1.05966666666667	(1,20]	1.05966666666667	(1,20]	1.05966666666667	(1,20]	1.05966666666667	(1,20]	1.05966666666667	(1,20]	1.05966666666667
FBtr0070625_31	(20,Inf]	1.082	(1,20]	1.082	[0,1]	1.082	(1,20]	1.082	(1,20]	1.082	(1,20]	1.082	(1,20]	1.082	(1,20]	1.082	[0,1]	1.082	(1,20]	1.082	(1,20]	1.082	(1,20]	1.082
FBtr0070625_85	(20,Inf]	1.97366666666667	(1,20]	1.97366666666667	[0,1]	1.97366666666667	(1,20]	1.97366666666667	(1,20]	1.97366666666667	(1,20]	1.97366666666667	(1,20]	1.97366666666667	(1,20]	1.97366666666667	(1,20]	1.97366666666667	(1,20]	1.97366666666667	(1,20]	1.97366666666667	(1,20]	1.97366666666667
FBtr0070626_335	(20,Inf]	1.21766666666667	(1,20]	1.21766666666667	(1,20]	1.21766666666667	(1,20]	1.21766666666667	(20,Inf]	1.21766666666667	(1,20]	1.21766666666667	(1,20]	1.21766666666667	(1,20]	1.21766666666667	(20,Inf]	1.21766666666667	(20,Inf]	1.21766666666667	(20,Inf]	1.21766666666667	(20,Inf]	1.21766666666667
FBtr0070626_342	(20,Inf]	1.09366666666667	(1,20]	1.09366666666667	(1,20]	1.09366666666667	(1,20]	1.09366666666667	(1,20]	1.09366666666667	(1,20]	1.09366666666667	(1,20]	1.09366666666667	(1,20]	1.09366666666667	(1,20]	1.09366666666667	(20,Inf]	1.09366666666667	(1,20]	1.09366666666667	(20,Inf]	1.09366666666667
FBtr0070626_353	(20,Inf]	2.37366666666667	(1,20]	2.37366666666667	(1,20]	2.37366666666667	(20,Inf]	2.37366666666667	(20,Inf]	2.37366666666667	(1,20]	2.37366666666667	(20,Inf]	2.37366666666667	(1,20]	2.37366666666667	(20,Inf]	2.37366666666667	(20,Inf]	2.37366666666667	(20,Inf]	2.37366666666667	(20,Inf]	2.37366666666667
FBtr0070626_380	(20,Inf]	2.17366666666667	(1,20]	2.17366666666667	(1,20]	2.17366666666667	(20,Inf]	2.17366666666667	(20,Inf]	2.17366666666667	(1,20]	2.17366666666667	(20,Inf]	2.17366666666667	(20,Inf]	2.17366666666667	(20,Inf]	2.17366666666667	(20,Inf]	2.17366666666667	(20,Inf]	2.17366666666667	(20,Inf]	2.17366666666667
FBtr0070650_568	(20,Inf]	1.34433333333333	(20,Inf]	1.34433333333333	(1,20]	1.34433333333333	(1,20]	1.34433333333333	(1,20]	1.34433333333333	(1,20]	1.34433333333333	(1,20]	1.34433333333333	(20,Inf]	1.34433333333333	(20,Inf]	1.34433333333333	(20,Inf]	1.34433333333333	(20,Inf]	1.34433333333333	(20,Inf]	1.34433333333333
FBtr0070651_217	[0,1]	3.06333333333333	(1,20]	3.06333333333333	(1,20]	3.06333333333333	[0,1]	3.06333333333333	[0,1]	3.06333333333333	(1,20]	3.06333333333333	(1,20]	3.06333333333333	(20,Inf]	3.06333333333333	(20,Inf]	3.06333333333333	(1,20]	3.06333333333333	(1,20]	3.06333333333333	[0,1]	3.06333333333333
FBtr0070651_233	(1,20]	1.713	(1,20]	1.713	(1,20]	1.713	[0,1]	1.713	(1,20]	1.713	(1,20]	1.713	(1,20]	1.713	(20,Inf]	1.713	(20,Inf]	1.713	(1,20]	1.713	(1,20]	1.713	(1,20]	1.713
FBtr0070651_301	(20,Inf]	1.99966666666667	(1,20]	1.99966666666667	(1,20]	1.99966666666667	(1,20]	1.99966666666667	(1,20]	1.99966666666667	[0,1]	1.99966666666667	(1,20]	1.99966666666667	(20,Inf]	1.99966666666667	(20,Inf]	1.99966666666667	(1,20]	1.99966666666667	(1,20]	1.99966666666667	(1,20]	1.99966666666667
FBtr0070651_414	(1,20]	1.617	(1,20]	1.617	(1,20]	1.617	[0,1]	1.617	(1,20]	1.617	(1,20]	1.617	(1,20]	1.617	(20,Inf]	1.617	(20,Inf]	1.617	(1,20]	1.617	(1,20]	1.617	(1,20]	1.617
FBtr0070652_125	(20,Inf]	0.732666666666667	(20,Inf]	0.732666666666667	(1,20]	0.732666666666667	(1,20]	0.732666666666667	(1,20]	0.732666666666667	(20,Inf]	0.732666666666667	(20,Inf]	0.732666666666667	(1,20]	0.732666666666667	(20,Inf]	0.732666666666667	(20,Inf]	0.732666666666667	(20,Inf]	0.732666666666667	(20,Inf]	0.732666666666667
FBtr0070660_75	[0,1]	1.66833333333333	[0,1]	1.66833333333333	[0,1]	1.66833333333333	[0,1]	1.66833333333333	[0,1]	1.66833333333333	(1,20]	1.66833333333333	[0,1]	1.66833333333333	[0,1]	1.66833333333333	[0,1]	1.66833333333333	[0,1]	1.66833333333333	(20,Inf]	1.66833333333333	[0,1]	1.66833333333333
FBtr0070666_128	(20,Inf]	0.333333333333333	(1,20]	0.333333333333333	(1,20]	0.333333333333333	(1,20]	0.333333333333333	(20,Inf]	0.333333333333333	[0,1]	0.333333333333333	(20,Inf]	0.333333333333333	(1,20]	0.333333333333333	(1,20]	0.333333333333333	(1,20]	0.333333333333333	(1,20]	0.333333333333333	[0,1]	0.333333333333333
FBtr0070666_184	(20,Inf]	2.27766666666667	(1,20]	2.27766666666667	(20,Inf]	2.27766666666667	(20,Inf]	2.27766666666667	(20,Inf]	2.27766666666667	(20,Inf]	2.27766666666667	(20,Inf]	2.27766666666667	(1,20]	2.27766666666667	(20,Inf]	2.27766666666667	(20,Inf]	2.27766666666667	(1,20]	2.27766666666667	[0,1]	2.27766666666667
FBtr0070668_152	[0,1]	0.586	(1,20]	0.586	(1,20]	0.586	[0,1]	0.586	[0,1]	0.586	[0,1]	0.586	(1,20]	0.586	[0,1]	0.586	[0,1]	0.586	[0,1]	0.586	[0,1]	0.586	[0,1]	0.586
FBtr0070668_197	[0,1]	-0.117333333333333	(1,20]	-0.117333333333333	[0,1]	-0.117333333333333	[0,1]	-0.117333333333333	[0,1]	-0.117333333333333	[0,1]	-0.117333333333333	[0,1]	-0.117333333333333	[0,1]	-0.117333333333333	[0,1]	-0.117333333333333	[0,1]	-0.117333333333333	[0,1]	-0.117333333333333	(1,20]	-0.117333333333333
FBtr0070668_358	[0,1]	0.635333333333333	(1,20]	0.635333333333333	(1,20]	0.635333333333333	[0,1]	0.635333333333333	[0,1]	0.635333333333333	[0,1]	0.635333333333333	[0,1]	0.635333333333333	[0,1]	0.635333333333333	[0,1]	0.635333333333333	[0,1]	0.635333333333333	[0,1]	0.635333333333333	[0,1]	0.635333333333333
FBtr0070668_410	(1,20]	2.088	(1,20]	2.088	(1,20]	2.088	[0,1]	2.088	[0,1]	2.088	(1,20]	2.088	(1,20]	2.088	[0,1]	2.088	[0,1]	2.088	(1,20]	2.088	(1,20]	2.088	[0,1]	2.088
FBtr0070668_510	(20,Inf]	0.633	(1,20]	0.633	(1,20]	0.633	(1,20]	0.633	[0,1]	0.633	[0,1]	0.633	(1,20]	0.633	[0,1]	0.633	[0,1]	0.633	[0,1]	0.633	[0,1]	0.633	[0,1]	0.633
FBtr0070672_25	[0,1]	1.934	[0,1]	1.934	(1,20]	1.934	(1,20]	1.934	(1,20]	1.934	(1,20]	1.934	(1,20]	1.934	[0,1]	1.934	[0,1]	1.934	[0,1]	1.934	[0,1]	1.934	[0,1]	1.934
FBtr0070674_281	[0,1]	0.648	[0,1]	0.648	[0,1]	0.648	[0,1]	0.648	[0,1]	0.648	(1,20]	0.648	(20,Inf]	0.648	(1,20]	0.648	(20,Inf]	0.648	(1,20]	0.648	[0,1]	0.648	[0,1]	0.648
FBtr0070681_19	[0,1]	0.697	(1,20]	0.697	(1,20]	0.697	(20,Inf]	0.697	(1,20]	0.697	[0,1]	0.697	(1,20]	0.697	[0,1]	0.697	(1,20]	0.697	(1,20]	0.697	[0,1]	0.697	(20,Inf]	0.697
FBtr0070683_27	[0,1]	0.221333333333333	(1,20]	0.221333333333333	(1,20]	0.221333333333333	(1,20]	0.221333333333333	(1,20]	0.221333333333333	[0,1]	0.221333333333333	[0,1]	0.221333333333333	[0,1]	0.221333333333333	[0,1]	0.221333333333333	(1,20]	0.221333333333333	(1,20]	0.221333333333333	(1,20]	0.221333333333333
FBtr0070685_109	(20,Inf]	1.059	(20,Inf]	1.059	(20,Inf]	1.059	(1,20]	1.059	(1,20]	1.059	(20,Inf]	1.059	(1,20]	1.059	(1,20]	1.059	(1,20]	1.059	(20,Inf]	1.059	(20,Inf]	1.059	(20,Inf]	1.059
FBtr0070685_195	(20,Inf]	1.328	(20,Inf]	1.328	(20,Inf]	1.328	(1,20]	1.328	(20,Inf]	1.328	(20,Inf]	1.328	(20,Inf]	1.328	(1,20]	1.328	(1,20]	1.328	(1,20]	1.328	(1,20]	1.328	(20,Inf]	1.328
FBtr0070685_272	(1,20]	-0.257666666666667	(20,Inf]	-0.257666666666667	(20,Inf]	-0.257666666666667	(1,20]	-0.257666666666667	(1,20]	-0.257666666666667	(1,20]	-0.257666666666667	(20,Inf]	-0.257666666666667	(1,20]	-0.257666666666667	(1,20]	-0.257666666666667	(1,20]	-0.257666666666667	(1,20]	-0.257666666666667	(20,Inf]	-0.257666666666667
FBtr0070685_407	(1,20]	1.777	(20,Inf]	1.777	(20,Inf]	1.777	(20,Inf]	1.777	(20,Inf]	1.777	(20,Inf]	1.777	(20,Inf]	1.777	(1,20]	1.777	(1,20]	1.777	(1,20]	1.777	(20,Inf]	1.777	(20,Inf]	1.777
FBtr0070685_619	(20,Inf]	2.96033333333333	(20,Inf]	2.96033333333333	(20,Inf]	2.96033333333333	(20,Inf]	2.96033333333333	(20,Inf]	2.96033333333333	(1,20]	2.96033333333333	(20,Inf]	2.96033333333333	(1,20]	2.96033333333333	(1,20]	2.96033333333333	(1,20]	2.96033333333333	(1,20]	2.96033333333333	(1,20]	2.96033333333333
FBtr0070686_17	(20,Inf]	0.835	(1,20]	0.835	(20,Inf]	0.835	(20,Inf]	0.835	(1,20]	0.835	(1,20]	0.835	(1,20]	0.835	(1,20]	0.835	(1,20]	0.835	(1,20]	0.835	(1,20]	0.835	(20,Inf]	0.835
FBtr0070689_16	[0,1]	0.491666666666667	[0,1]	0.491666666666667	[0,1]	0.491666666666667	[0,1]	0.491666666666667	(1,20]	0.491666666666667	[0,1]	0.491666666666667	[0,1]	0.491666666666667	[0,1]	0.491666666666667	[0,1]	0.491666666666667	[0,1]	0.491666666666667	[0,1]	0.491666666666667	[0,1]	0.491666666666667
FBtr0070689_24	[0,1]	1.362	[0,1]	1.362	[0,1]	1.362	[0,1]	1.362	(1,20]	1.362	[0,1]	1.362	[0,1]	1.362	[0,1]	1.362	[0,1]	1.362	[0,1]	1.362	[0,1]	1.362	[0,1]	1.362
FBtr0070701_359	(20,Inf]	2.14366666666667	[0,1]	2.14366666666667	(1,20]	2.14366666666667	[0,1]	2.14366666666667	[0,1]	2.14366666666667	[0,1]	2.14366666666667	[0,1]	2.14366666666667	[0,1]	2.14366666666667	[0,1]	2.14366666666667	[0,1]	2.14366666666667	(1,20]	2.14366666666667	[0,1]	2.14366666666667
FBtr0070701_88	(20,Inf]	2.54033333333333	(1,20]	2.54033333333333	(20,Inf]	2.54033333333333	(1,20]	2.54033333333333	(1,20]	2.54033333333333	(1,20]	2.54033333333333	(1,20]	2.54033333333333	(20,Inf]	2.54033333333333	(20,Inf]	2.54033333333333	(20,Inf]	2.54033333333333	(1,20]	2.54033333333333	(1,20]	2.54033333333333
FBtr0070702_50	(20,Inf]	1.34866666666667	(20,Inf]	1.34866666666667	(20,Inf]	1.34866666666667	(1,20]	1.34866666666667	(1,20]	1.34866666666667	(20,Inf]	1.34866666666667	(20,Inf]	1.34866666666667	(1,20]	1.34866666666667	(1,20]	1.34866666666667	(20,Inf]	1.34866666666667	(1,20]	1.34866666666667	(20,Inf]	1.34866666666667
FBtr0070704_68	(1,20]	1.93833333333333	[0,1]	1.93833333333333	[0,1]	1.93833333333333	(1,20]	1.93833333333333	(1,20]	1.93833333333333	[0,1]	1.93833333333333	(1,20]	1.93833333333333	[0,1]	1.93833333333333	(1,20]	1.93833333333333	[0,1]	1.93833333333333	[0,1]	1.93833333333333	[0,1]	1.93833333333333
FBtr0070707_161	[0,1]	-0.156333333333333	(1,20]	-0.156333333333333	(1,20]	-0.156333333333333	(1,20]	-0.156333333333333	[0,1]	-0.156333333333333	(1,20]	-0.156333333333333	[0,1]	-0.156333333333333	(1,20]	-0.156333333333333	(1,20]	-0.156333333333333	(1,20]	-0.156333333333333	[0,1]	-0.156333333333333	(1,20]	-0.156333333333333
FBtr0070707_431	(20,Inf]	-0.301333333333333	(1,20]	-0.301333333333333	(20,Inf]	-0.301333333333333	(1,20]	-0.301333333333333	(1,20]	-0.301333333333333	(1,20]	-0.301333333333333	(20,Inf]	-0.301333333333333	(1,20]	-0.301333333333333	(1,20]	-0.301333333333333	(1,20]	-0.301333333333333	(1,20]	-0.301333333333333	(20,Inf]	-0.301333333333333
FBtr0070710_208	(20,Inf]	4.24833333333333	(20,Inf]	4.24833333333333	(20,Inf]	4.24833333333333	(20,Inf]	4.24833333333333	(20,Inf]	4.24833333333333	(20,Inf]	4.24833333333333	(20,Inf]	4.24833333333333	(20,Inf]	4.24833333333333	(20,Inf]	4.24833333333333	(20,Inf]	4.24833333333333	(20,Inf]	4.24833333333333	(20,Inf]	4.24833333333333
FBtr0070710_326	[0,1]	0.128333333333333	[0,1]	0.128333333333333	(1,20]	0.128333333333333	(1,20]	0.128333333333333	(1,20]	0.128333333333333	(1,20]	0.128333333333333	(1,20]	0.128333333333333	(20,Inf]	0.128333333333333	(20,Inf]	0.128333333333333	(1,20]	0.128333333333333	(1,20]	0.128333333333333	(1,20]	0.128333333333333
FBtr0070710_352	[0,1]	0.596333333333333	(1,20]	0.596333333333333	(1,20]	0.596333333333333	(1,20]	0.596333333333333	(20,Inf]	0.596333333333333	(1,20]	0.596333333333333	(1,20]	0.596333333333333	(20,Inf]	0.596333333333333	(20,Inf]	0.596333333333333	(20,Inf]	0.596333333333333	(20,Inf]	0.596333333333333	(20,Inf]	0.596333333333333
FBtr0070710_409	(20,Inf]	0.520333333333333	(20,Inf]	0.520333333333333	(1,20]	0.520333333333333	(20,Inf]	0.520333333333333	(20,Inf]	0.520333333333333	(20,Inf]	0.520333333333333	(20,Inf]	0.520333333333333	(20,Inf]	0.520333333333333	(20,Inf]	0.520333333333333	(20,Inf]	0.520333333333333	(20,Inf]	0.520333333333333	(20,Inf]	0.520333333333333
FBtr0070710_462	(20,Inf]	1.10266666666667	(20,Inf]	1.10266666666667	(20,Inf]	1.10266666666667	(20,Inf]	1.10266666666667	(20,Inf]	1.10266666666667	(20,Inf]	1.10266666666667	(20,Inf]	1.10266666666667	(20,Inf]	1.10266666666667	(20,Inf]	1.10266666666667	(20,Inf]	1.10266666666667	(20,Inf]	1.10266666666667	(20,Inf]	1.10266666666667
FBtr0070710_501	(20,Inf]	3.36166666666667	(20,Inf]	3.36166666666667	(20,Inf]	3.36166666666667	(20,Inf]	3.36166666666667	(20,Inf]	3.36166666666667	(20,Inf]	3.36166666666667	(20,Inf]	3.36166666666667	(20,Inf]	3.36166666666667	(20,Inf]	3.36166666666667	(20,Inf]	3.36166666666667	(20,Inf]	3.36166666666667	(20,Inf]	3.36166666666667
FBtr0070710_537	(20,Inf]	4.24833333333333	(20,Inf]	4.24833333333333	(20,Inf]	4.24833333333333	(20,Inf]	4.24833333333333	(20,Inf]	4.24833333333333	(20,Inf]	4.24833333333333	(20,Inf]	4.24833333333333	(20,Inf]	4.24833333333333	(20,Inf]	4.24833333333333	(20,Inf]	4.24833333333333	(20,Inf]	4.24833333333333	(20,Inf]	4.24833333333333
FBtr0070713_249	[0,1]	0.228	(1,20]	0.228	(1,20]	0.228	[0,1]	0.228	(1,20]	0.228	(1,20]	0.228	(1,20]	0.228	(1,20]	0.228	(1,20]	0.228	(1,20]	0.228	(1,20]	0.228	[0,1]	0.228
FBtr0070715_12	[0,1]	-0.0523333333333333	[0,1]	-0.0523333333333333	[0,1]	-0.0523333333333333	[0,1]	-0.0523333333333333	[0,1]	-0.0523333333333333	[0,1]	-0.0523333333333333	[0,1]	-0.0523333333333333	[0,1]	-0.0523333333333333	[0,1]	-0.0523333333333333	[0,1]	-0.0523333333333333	(1,20]	-0.0523333333333333	[0,1]	-0.0523333333333333
FBtr0070715_66	[0,1]	0.790333333333333	[0,1]	0.790333333333333	[0,1]	0.790333333333333	[0,1]	0.790333333333333	[0,1]	0.790333333333333	[0,1]	0.790333333333333	[0,1]	0.790333333333333	[0,1]	0.790333333333333	[0,1]	0.790333333333333	[0,1]	0.790333333333333	[0,1]	0.790333333333333	[0,1]	0.790333333333333
FBtr0070723_288	(20,Inf]	0.940333333333333	(1,20]	0.940333333333333	(1,20]	0.940333333333333	(1,20]	0.940333333333333	(1,20]	0.940333333333333	(20,Inf]	0.940333333333333	(20,Inf]	0.940333333333333	(20,Inf]	0.940333333333333	(1,20]	0.940333333333333	(20,Inf]	0.940333333333333	(20,Inf]	0.940333333333333	(20,Inf]	0.940333333333333
FBtr0070723_336	(20,Inf]	0.141	(1,20]	0.141	(1,20]	0.141	(1,20]	0.141	(1,20]	0.141	(1,20]	0.141	(1,20]	0.141	(1,20]	0.141	(1,20]	0.141	(1,20]	0.141	(1,20]	0.141	(20,Inf]	0.141
FBtr0070723_376	(20,Inf]	0.786333333333333	(1,20]	0.786333333333333	(1,20]	0.786333333333333	(1,20]	0.786333333333333	(1,20]	0.786333333333333	(20,Inf]	0.786333333333333	(20,Inf]	0.786333333333333	(1,20]	0.786333333333333	(1,20]	0.786333333333333	(20,Inf]	0.786333333333333	(20,Inf]	0.786333333333333	(1,20]	0.786333333333333
FBtr0070723_433	(1,20]	0.245666666666667	(1,20]	0.245666666666667	(1,20]	0.245666666666667	[0,1]	0.245666666666667	(1,20]	0.245666666666667	(1,20]	0.245666666666667	(1,20]	0.245666666666667	(1,20]	0.245666666666667	(1,20]	0.245666666666667	(1,20]	0.245666666666667	(1,20]	0.245666666666667	(20,Inf]	0.245666666666667
FBtr0070725_123	(20,Inf]	0.984666666666667	(20,Inf]	0.984666666666667	(20,Inf]	0.984666666666667	(20,Inf]	0.984666666666667	(20,Inf]	0.984666666666667	(20,Inf]	0.984666666666667	(20,Inf]	0.984666666666667	(20,Inf]	0.984666666666667	(20,Inf]	0.984666666666667	(20,Inf]	0.984666666666667	(20,Inf]	0.984666666666667	(20,Inf]	0.984666666666667
FBtr0070725_144	[0,1]	1.56966666666667	(20,Inf]	1.56966666666667	(20,Inf]	1.56966666666667	(20,Inf]	1.56966666666667	(20,Inf]	1.56966666666667	(20,Inf]	1.56966666666667	(20,Inf]	1.56966666666667	(20,Inf]	1.56966666666667	(20,Inf]	1.56966666666667	(20,Inf]	1.56966666666667	(20,Inf]	1.56966666666667	(1,20]	1.56966666666667
FBtr0070725_150	[0,1]	2.07833333333333	(20,Inf]	2.07833333333333	(20,Inf]	2.07833333333333	(20,Inf]	2.07833333333333	(20,Inf]	2.07833333333333	(20,Inf]	2.07833333333333	(20,Inf]	2.07833333333333	(20,Inf]	2.07833333333333	(20,Inf]	2.07833333333333	(20,Inf]	2.07833333333333	(20,Inf]	2.07833333333333	(1,20]	2.07833333333333
FBtr0070725_168	(1,20]	1.63933333333333	(1,20]	1.63933333333333	(1,20]	1.63933333333333	(1,20]	1.63933333333333	(1,20]	1.63933333333333	(1,20]	1.63933333333333	(1,20]	1.63933333333333	(1,20]	1.63933333333333	(1,20]	1.63933333333333	(1,20]	1.63933333333333	(1,20]	1.63933333333333	(1,20]	1.63933333333333
FBtr0070725_174	(1,20]	0.774666666666667	(1,20]	0.774666666666667	(1,20]	0.774666666666667	(1,20]	0.774666666666667	(1,20]	0.774666666666667	(1,20]	0.774666666666667	(1,20]	0.774666666666667	(1,20]	0.774666666666667	(1,20]	0.774666666666667	(1,20]	0.774666666666667	(1,20]	0.774666666666667	(1,20]	0.774666666666667
FBtr0070725_195	(1,20]	0.171666666666667	(1,20]	0.171666666666667	(1,20]	0.171666666666667	(1,20]	0.171666666666667	(1,20]	0.171666666666667	(1,20]	0.171666666666667	(1,20]	0.171666666666667	(1,20]	0.171666666666667	(1,20]	0.171666666666667	(1,20]	0.171666666666667	(1,20]	0.171666666666667	(1,20]	0.171666666666667
FBtr0070725_41	(20,Inf]	1.11733333333333	(20,Inf]	1.11733333333333	(20,Inf]	1.11733333333333	(1,20]	1.11733333333333	(1,20]	1.11733333333333	(1,20]	1.11733333333333	(20,Inf]	1.11733333333333	(1,20]	1.11733333333333	(1,20]	1.11733333333333	(20,Inf]	1.11733333333333	(1,20]	1.11733333333333	(20,Inf]	1.11733333333333
FBtr0070725_57	(1,20]	-0.156	(1,20]	-0.156	(20,Inf]	-0.156	(1,20]	-0.156	(1,20]	-0.156	(1,20]	-0.156	(1,20]	-0.156	(1,20]	-0.156	(1,20]	-0.156	(1,20]	-0.156	(1,20]	-0.156	(1,20]	-0.156
FBtr0070727_198	[0,1]	1.28	[0,1]	1.28	[0,1]	1.28	[0,1]	1.28	[0,1]	1.28	[0,1]	1.28	(1,20]	1.28	[0,1]	1.28	[0,1]	1.28	[0,1]	1.28	(1,20]	1.28	[0,1]	1.28
FBtr0070727_52	[0,1]	0.729666666666667	[0,1]	0.729666666666667	[0,1]	0.729666666666667	[0,1]	0.729666666666667	[0,1]	0.729666666666667	[0,1]	0.729666666666667	(1,20]	0.729666666666667	[0,1]	0.729666666666667	[0,1]	0.729666666666667	[0,1]	0.729666666666667	(1,20]	0.729666666666667	[0,1]	0.729666666666667
FBtr0070727_67	[0,1]	-0.429666666666667	[0,1]	-0.429666666666667	[0,1]	-0.429666666666667	[0,1]	-0.429666666666667	[0,1]	-0.429666666666667	[0,1]	-0.429666666666667	(1,20]	-0.429666666666667	[0,1]	-0.429666666666667	[0,1]	-0.429666666666667	[0,1]	-0.429666666666667	(1,20]	-0.429666666666667	[0,1]	-0.429666666666667
FBtr0070727_80	[0,1]	0.481	[0,1]	0.481	[0,1]	0.481	[0,1]	0.481	[0,1]	0.481	[0,1]	0.481	[0,1]	0.481	[0,1]	0.481	[0,1]	0.481	[0,1]	0.481	(1,20]	0.481	[0,1]	0.481
FBtr0070727_83	[0,1]	-0.798333333333333	[0,1]	-0.798333333333333	[0,1]	-0.798333333333333	[0,1]	-0.798333333333333	[0,1]	-0.798333333333333	[0,1]	-0.798333333333333	[0,1]	-0.798333333333333	[0,1]	-0.798333333333333	[0,1]	-0.798333333333333	[0,1]	-0.798333333333333	(1,20]	-0.798333333333333	[0,1]	-0.798333333333333
FBtr0070738_28	[0,1]	2.96133333333333	[0,1]	2.96133333333333	(1,20]	2.96133333333333	(1,20]	2.96133333333333	(1,20]	2.96133333333333	(1,20]	2.96133333333333	(1,20]	2.96133333333333	[0,1]	2.96133333333333	[0,1]	2.96133333333333	[0,1]	2.96133333333333	[0,1]	2.96133333333333	[0,1]	2.96133333333333
FBtr0070738_583	[0,1]	2.82133333333333	(1,20]	2.82133333333333	(20,Inf]	2.82133333333333	(20,Inf]	2.82133333333333	(20,Inf]	2.82133333333333	(20,Inf]	2.82133333333333	(20,Inf]	2.82133333333333	[0,1]	2.82133333333333	(1,20]	2.82133333333333	[0,1]	2.82133333333333	(1,20]	2.82133333333333	[0,1]	2.82133333333333
FBtr0070738_622	[0,1]	1.378	[0,1]	1.378	(1,20]	1.378	(1,20]	1.378	(1,20]	1.378	(1,20]	1.378	(20,Inf]	1.378	[0,1]	1.378	[0,1]	1.378	(1,20]	1.378	(1,20]	1.378	[0,1]	1.378
FBtr0070756_74	(20,Inf]	2.22233333333333	(20,Inf]	2.22233333333333	(20,Inf]	2.22233333333333	(1,20]	2.22233333333333	[0,1]	2.22233333333333	(1,20]	2.22233333333333	(1,20]	2.22233333333333	(1,20]	2.22233333333333	(1,20]	2.22233333333333	(1,20]	2.22233333333333	(1,20]	2.22233333333333	(20,Inf]	2.22233333333333
FBtr0070758_113	[0,1]	1.74266666666667	[0,1]	1.74266666666667	[0,1]	1.74266666666667	[0,1]	1.74266666666667	[0,1]	1.74266666666667	[0,1]	1.74266666666667	[0,1]	1.74266666666667	[0,1]	1.74266666666667	[0,1]	1.74266666666667	[0,1]	1.74266666666667	(20,Inf]	1.74266666666667	(20,Inf]	1.74266666666667
FBtr0070763_102	(20,Inf]	-0.0733333333333333	(20,Inf]	-0.0733333333333333	(20,Inf]	-0.0733333333333333	(1,20]	-0.0733333333333333	(1,20]	-0.0733333333333333	(20,Inf]	-0.0733333333333333	(1,20]	-0.0733333333333333	(1,20]	-0.0733333333333333	(1,20]	-0.0733333333333333	(20,Inf]	-0.0733333333333333	(1,20]	-0.0733333333333333	(20,Inf]	-0.0733333333333333
FBtr0070763_112	(20,Inf]	-0.847333333333333	(20,Inf]	-0.847333333333333	(20,Inf]	-0.847333333333333	(1,20]	-0.847333333333333	(1,20]	-0.847333333333333	(1,20]	-0.847333333333333	(1,20]	-0.847333333333333	(1,20]	-0.847333333333333	(1,20]	-0.847333333333333	(1,20]	-0.847333333333333	(1,20]	-0.847333333333333	(20,Inf]	-0.847333333333333
FBtr0070763_213	(20,Inf]	1.26933333333333	(20,Inf]	1.26933333333333	(20,Inf]	1.26933333333333	(1,20]	1.26933333333333	[0,1]	1.26933333333333	(1,20]	1.26933333333333	(20,Inf]	1.26933333333333	(1,20]	1.26933333333333	[0,1]	1.26933333333333	(1,20]	1.26933333333333	(1,20]	1.26933333333333	(1,20]	1.26933333333333
FBtr0070764_84	[0,1]	2.22066666666667	[0,1]	2.22066666666667	(1,20]	2.22066666666667	(1,20]	2.22066666666667	(20,Inf]	2.22066666666667	(20,Inf]	2.22066666666667	(20,Inf]	2.22066666666667	(20,Inf]	2.22066666666667	(20,Inf]	2.22066666666667	(1,20]	2.22066666666667	(20,Inf]	2.22066666666667	[0,1]	2.22066666666667
FBtr0070772_102	(20,Inf]	0.112666666666667	(20,Inf]	0.112666666666667	(20,Inf]	0.112666666666667	(1,20]	0.112666666666667	[0,1]	0.112666666666667	[0,1]	0.112666666666667	(1,20]	0.112666666666667	(1,20]	0.112666666666667	[0,1]	0.112666666666667	(1,20]	0.112666666666667	[0,1]	0.112666666666667	(1,20]	0.112666666666667
FBtr0070772_89	(20,Inf]	0.751	(20,Inf]	0.751	(20,Inf]	0.751	(1,20]	0.751	(1,20]	0.751	(1,20]	0.751	(1,20]	0.751	(1,20]	0.751	[0,1]	0.751	(1,20]	0.751	(1,20]	0.751	(1,20]	0.751
FBtr0070773_113	(20,Inf]	0.124333333333333	(20,Inf]	0.124333333333333	(20,Inf]	0.124333333333333	(1,20]	0.124333333333333	(1,20]	0.124333333333333	(1,20]	0.124333333333333	(1,20]	0.124333333333333	(1,20]	0.124333333333333	(1,20]	0.124333333333333	(20,Inf]	0.124333333333333	(1,20]	0.124333333333333	(20,Inf]	0.124333333333333
FBtr0070775_13	[0,1]	-0.452	[0,1]	-0.452	[0,1]	-0.452	[0,1]	-0.452	[0,1]	-0.452	[0,1]	-0.452	[0,1]	-0.452	[0,1]	-0.452	[0,1]	-0.452	[0,1]	-0.452	[0,1]	-0.452	[0,1]	-0.452
FBtr0070775_39	(20,Inf]	0.725333333333333	(1,20]	0.725333333333333	(1,20]	0.725333333333333	(1,20]	0.725333333333333	(1,20]	0.725333333333333	(1,20]	0.725333333333333	(1,20]	0.725333333333333	(1,20]	0.725333333333333	[0,1]	0.725333333333333	(1,20]	0.725333333333333	(1,20]	0.725333333333333	(1,20]	0.725333333333333
FBtr0070778_149	[0,1]	2.06766666666667	[0,1]	2.06766666666667	[0,1]	2.06766666666667	[0,1]	2.06766666666667	(1,20]	2.06766666666667	[0,1]	2.06766666666667	[0,1]	2.06766666666667	(1,20]	2.06766666666667	[0,1]	2.06766666666667	[0,1]	2.06766666666667	[0,1]	2.06766666666667	[0,1]	2.06766666666667
FBtr0070778_303	[0,1]	2.21066666666667	[0,1]	2.21066666666667	[0,1]	2.21066666666667	(1,20]	2.21066666666667	(1,20]	2.21066666666667	[0,1]	2.21066666666667	[0,1]	2.21066666666667	[0,1]	2.21066666666667	(1,20]	2.21066666666667	[0,1]	2.21066666666667	[0,1]	2.21066666666667	[0,1]	2.21066666666667
FBtr0070778_375	[0,1]	0.697	[0,1]	0.697	(1,20]	0.697	(1,20]	0.697	(1,20]	0.697	[0,1]	0.697	[0,1]	0.697	(1,20]	0.697	(1,20]	0.697	(1,20]	0.697	(1,20]	0.697	[0,1]	0.697
FBtr0070778_379	[0,1]	-0.303333333333333	[0,1]	-0.303333333333333	(1,20]	-0.303333333333333	[0,1]	-0.303333333333333	(1,20]	-0.303333333333333	[0,1]	-0.303333333333333	[0,1]	-0.303333333333333	(1,20]	-0.303333333333333	(1,20]	-0.303333333333333	(1,20]	-0.303333333333333	(1,20]	-0.303333333333333	[0,1]	-0.303333333333333
FBtr0070778_431	[0,1]	0.883333333333333	[0,1]	0.883333333333333	(1,20]	0.883333333333333	(1,20]	0.883333333333333	(1,20]	0.883333333333333	(1,20]	0.883333333333333	[0,1]	0.883333333333333	(1,20]	0.883333333333333	(20,Inf]	0.883333333333333	(20,Inf]	0.883333333333333	(1,20]	0.883333333333333	[0,1]	0.883333333333333
FBtr0070781_163	[0,1]	1.704	[0,1]	1.704	(1,20]	1.704	[0,1]	1.704	(1,20]	1.704	(1,20]	1.704	[0,1]	1.704	[0,1]	1.704	(1,20]	1.704	(1,20]	1.704	[0,1]	1.704	(20,Inf]	1.704
FBtr0070782_42	(20,Inf]	-0.366666666666667	(1,20]	-0.366666666666667	(20,Inf]	-0.366666666666667	(1,20]	-0.366666666666667	(1,20]	-0.366666666666667	(1,20]	-0.366666666666667	(1,20]	-0.366666666666667	[0,1]	-0.366666666666667	[0,1]	-0.366666666666667	(1,20]	-0.366666666666667	(1,20]	-0.366666666666667	(20,Inf]	-0.366666666666667
FBtr0070794_198	(20,Inf]	0.493666666666667	(20,Inf]	0.493666666666667	(20,Inf]	0.493666666666667	(1,20]	0.493666666666667	(1,20]	0.493666666666667	(1,20]	0.493666666666667	(1,20]	0.493666666666667	(1,20]	0.493666666666667	(1,20]	0.493666666666667	(1,20]	0.493666666666667	(1,20]	0.493666666666667	(20,Inf]	0.493666666666667
FBtr0070794_202	(20,Inf]	2.25	(20,Inf]	2.25	(20,Inf]	2.25	(1,20]	2.25	(1,20]	2.25	(1,20]	2.25	(1,20]	2.25	(1,20]	2.25	(1,20]	2.25	(1,20]	2.25	(1,20]	2.25	(20,Inf]	2.25
FBtr0070794_227	(20,Inf]	2.752	(20,Inf]	2.752	(1,20]	2.752	(1,20]	2.752	(1,20]	2.752	(20,Inf]	2.752	(20,Inf]	2.752	(1,20]	2.752	(1,20]	2.752	(1,20]	2.752	(1,20]	2.752	(20,Inf]	2.752
FBtr0070795_7	[0,1]	0.871333333333333	(1,20]	0.871333333333333	[0,1]	0.871333333333333	[0,1]	0.871333333333333	[0,1]	0.871333333333333	[0,1]	0.871333333333333	[0,1]	0.871333333333333	[0,1]	0.871333333333333	[0,1]	0.871333333333333	[0,1]	0.871333333333333	[0,1]	0.871333333333333	[0,1]	0.871333333333333
FBtr0070797_160	[0,1]	1.33066666666667	[0,1]	1.33066666666667	[0,1]	1.33066666666667	[0,1]	1.33066666666667	(1,20]	1.33066666666667	(1,20]	1.33066666666667	(1,20]	1.33066666666667	(1,20]	1.33066666666667	(1,20]	1.33066666666667	(20,Inf]	1.33066666666667	(1,20]	1.33066666666667	[0,1]	1.33066666666667
FBtr0070797_165	[0,1]	2.00533333333333	[0,1]	2.00533333333333	[0,1]	2.00533333333333	[0,1]	2.00533333333333	(1,20]	2.00533333333333	(1,20]	2.00533333333333	(1,20]	2.00533333333333	(1,20]	2.00533333333333	(1,20]	2.00533333333333	(20,Inf]	2.00533333333333	(1,20]	2.00533333333333	[0,1]	2.00533333333333
FBtr0070798_36	(20,Inf]	1.836	(20,Inf]	1.836	(20,Inf]	1.836	(1,20]	1.836	[0,1]	1.836	(1,20]	1.836	(1,20]	1.836	(1,20]	1.836	(1,20]	1.836	(1,20]	1.836	(1,20]	1.836	(1,20]	1.836
FBtr0070813_105	[0,1]	1.49866666666667	[0,1]	1.49866666666667	[0,1]	1.49866666666667	[0,1]	1.49866666666667	[0,1]	1.49866666666667	[0,1]	1.49866666666667	[0,1]	1.49866666666667	[0,1]	1.49866666666667	[0,1]	1.49866666666667	[0,1]	1.49866666666667	[0,1]	1.49866666666667	[0,1]	1.49866666666667
FBtr0070813_6	[0,1]	0.235666666666667	[0,1]	0.235666666666667	[0,1]	0.235666666666667	[0,1]	0.235666666666667	[0,1]	0.235666666666667	[0,1]	0.235666666666667	[0,1]	0.235666666666667	[0,1]	0.235666666666667	[0,1]	0.235666666666667	[0,1]	0.235666666666667	[0,1]	0.235666666666667	[0,1]	0.235666666666667
FBtr0070819_54	[0,1]	1.23666666666667	[0,1]	1.23666666666667	[0,1]	1.23666666666667	[0,1]	1.23666666666667	[0,1]	1.23666666666667	[0,1]	1.23666666666667	[0,1]	1.23666666666667	[0,1]	1.23666666666667	[0,1]	1.23666666666667	[0,1]	1.23666666666667	(20,Inf]	1.23666666666667	[0,1]	1.23666666666667
FBtr0070827_15	(20,Inf]	0.166666666666667	(1,20]	0.166666666666667	(1,20]	0.166666666666667	(1,20]	0.166666666666667	(1,20]	0.166666666666667	(1,20]	0.166666666666667	(1,20]	0.166666666666667	(1,20]	0.166666666666667	(1,20]	0.166666666666667	(20,Inf]	0.166666666666667	(1,20]	0.166666666666667	(20,Inf]	0.166666666666667
FBtr0070827_78	(20,Inf]	1.63133333333333	(20,Inf]	1.63133333333333	(1,20]	1.63133333333333	(1,20]	1.63133333333333	(1,20]	1.63133333333333	(1,20]	1.63133333333333	(1,20]	1.63133333333333	(20,Inf]	1.63133333333333	(1,20]	1.63133333333333	(20,Inf]	1.63133333333333	(1,20]	1.63133333333333	(20,Inf]	1.63133333333333
FBtr0070828_149	[0,1]	1.68266666666667	[0,1]	1.68266666666667	[0,1]	1.68266666666667	[0,1]	1.68266666666667	[0,1]	1.68266666666667	(1,20]	1.68266666666667	[0,1]	1.68266666666667	[0,1]	1.68266666666667	(1,20]	1.68266666666667	[0,1]	1.68266666666667	(1,20]	1.68266666666667	[0,1]	1.68266666666667
FBtr0070828_69	(1,20]	0.288666666666667	[0,1]	0.288666666666667	(1,20]	0.288666666666667	(1,20]	0.288666666666667	[0,1]	0.288666666666667	(1,20]	0.288666666666667	[0,1]	0.288666666666667	(1,20]	0.288666666666667	[0,1]	0.288666666666667	(1,20]	0.288666666666667	(1,20]	0.288666666666667	(1,20]	0.288666666666667
FBtr0070829_3	[0,1]	-0.480333333333333	(1,20]	-0.480333333333333	(1,20]	-0.480333333333333	[0,1]	-0.480333333333333	[0,1]	-0.480333333333333	[0,1]	-0.480333333333333	[0,1]	-0.480333333333333	(1,20]	-0.480333333333333	[0,1]	-0.480333333333333	[0,1]	-0.480333333333333	[0,1]	-0.480333333333333	[0,1]	-0.480333333333333
FBtr0070843_127	(20,Inf]	1.31766666666667	(20,Inf]	1.31766666666667	(20,Inf]	1.31766666666667	(20,Inf]	1.31766666666667	(20,Inf]	1.31766666666667	(20,Inf]	1.31766666666667	(20,Inf]	1.31766666666667	(20,Inf]	1.31766666666667	(20,Inf]	1.31766666666667	(20,Inf]	1.31766666666667	(20,Inf]	1.31766666666667	(20,Inf]	1.31766666666667
FBtr0070843_227	(1,20]	-0.319333333333333	(1,20]	-0.319333333333333	(1,20]	-0.319333333333333	(1,20]	-0.319333333333333	(1,20]	-0.319333333333333	(1,20]	-0.319333333333333	(1,20]	-0.319333333333333	(1,20]	-0.319333333333333	(1,20]	-0.319333333333333	(1,20]	-0.319333333333333	(1,20]	-0.319333333333333	(1,20]	-0.319333333333333
FBtr0070843_64	(20,Inf]	-0.741	(1,20]	-0.741	(20,Inf]	-0.741	(1,20]	-0.741	(1,20]	-0.741	(1,20]	-0.741	(20,Inf]	-0.741	(20,Inf]	-0.741	(20,Inf]	-0.741	(20,Inf]	-0.741	(20,Inf]	-0.741	(20,Inf]	-0.741
FBtr0070845_8	[0,1]	2.17266666666667	[0,1]	2.17266666666667	[0,1]	2.17266666666667	[0,1]	2.17266666666667	[0,1]	2.17266666666667	(1,20]	2.17266666666667	[0,1]	2.17266666666667	[0,1]	2.17266666666667	[0,1]	2.17266666666667	(1,20]	2.17266666666667	[0,1]	2.17266666666667	(1,20]	2.17266666666667
FBtr0070847_52	(20,Inf]	2.25366666666667	(1,20]	2.25366666666667	(20,Inf]	2.25366666666667	(1,20]	2.25366666666667	(1,20]	2.25366666666667	(20,Inf]	2.25366666666667	(20,Inf]	2.25366666666667	(1,20]	2.25366666666667	(1,20]	2.25366666666667	(1,20]	2.25366666666667	(20,Inf]	2.25366666666667	(20,Inf]	2.25366666666667
FBtr0070848_221	(20,Inf]	0.41	(1,20]	0.41	(20,Inf]	0.41	(20,Inf]	0.41	(20,Inf]	0.41	(20,Inf]	0.41	(20,Inf]	0.41	(1,20]	0.41	(1,20]	0.41	(20,Inf]	0.41	(1,20]	0.41	(20,Inf]	0.41
FBtr0070848_235	(20,Inf]	2.06233333333333	(1,20]	2.06233333333333	(20,Inf]	2.06233333333333	(20,Inf]	2.06233333333333	(20,Inf]	2.06233333333333	(20,Inf]	2.06233333333333	(20,Inf]	2.06233333333333	(1,20]	2.06233333333333	(1,20]	2.06233333333333	(20,Inf]	2.06233333333333	(1,20]	2.06233333333333	(20,Inf]	2.06233333333333
FBtr0070851_212	(1,20]	2.008	[0,1]	2.008	[0,1]	2.008	[0,1]	2.008	(1,20]	2.008	(1,20]	2.008	[0,1]	2.008	(1,20]	2.008	(1,20]	2.008	(1,20]	2.008	(1,20]	2.008	(1,20]	2.008
FBtr0070851_296	[0,1]	0.979666666666667	[0,1]	0.979666666666667	(1,20]	0.979666666666667	(1,20]	0.979666666666667	[0,1]	0.979666666666667	[0,1]	0.979666666666667	(1,20]	0.979666666666667	[0,1]	0.979666666666667	(1,20]	0.979666666666667	[0,1]	0.979666666666667	[0,1]	0.979666666666667	[0,1]	0.979666666666667
FBtr0070851_302	[0,1]	-0.166	[0,1]	-0.166	(1,20]	-0.166	(1,20]	-0.166	[0,1]	-0.166	[0,1]	-0.166	(1,20]	-0.166	[0,1]	-0.166	(1,20]	-0.166	[0,1]	-0.166	[0,1]	-0.166	[0,1]	-0.166
FBtr0070851_73	(1,20]	3.31333333333333	[0,1]	3.31333333333333	(1,20]	3.31333333333333	(1,20]	3.31333333333333	(1,20]	3.31333333333333	(1,20]	3.31333333333333	(1,20]	3.31333333333333	(1,20]	3.31333333333333	(1,20]	3.31333333333333	(1,20]	3.31333333333333	(20,Inf]	3.31333333333333	(1,20]	3.31333333333333
FBtr0070858_168	(20,Inf]	-0.112	(1,20]	-0.112	(20,Inf]	-0.112	(1,20]	-0.112	(1,20]	-0.112	(20,Inf]	-0.112	(1,20]	-0.112	(1,20]	-0.112	(1,20]	-0.112	(1,20]	-0.112	(1,20]	-0.112	(20,Inf]	-0.112
FBtr0070858_265	(20,Inf]	0.828666666666667	(1,20]	0.828666666666667	(20,Inf]	0.828666666666667	[0,1]	0.828666666666667	(1,20]	0.828666666666667	(1,20]	0.828666666666667	[0,1]	0.828666666666667	(1,20]	0.828666666666667	(1,20]	0.828666666666667	(1,20]	0.828666666666667	(1,20]	0.828666666666667	(20,Inf]	0.828666666666667
FBtr0070858_288	(20,Inf]	0.607666666666667	(20,Inf]	0.607666666666667	(20,Inf]	0.607666666666667	(1,20]	0.607666666666667	(1,20]	0.607666666666667	(20,Inf]	0.607666666666667	(20,Inf]	0.607666666666667	(1,20]	0.607666666666667	(1,20]	0.607666666666667	(20,Inf]	0.607666666666667	(20,Inf]	0.607666666666667	(20,Inf]	0.607666666666667
FBtr0070858_299	(20,Inf]	1.13	(20,Inf]	1.13	(20,Inf]	1.13	(1,20]	1.13	(1,20]	1.13	(20,Inf]	1.13	(20,Inf]	1.13	(1,20]	1.13	(1,20]	1.13	(20,Inf]	1.13	(20,Inf]	1.13	(20,Inf]	1.13
FBtr0070858_318	(20,Inf]	2.10733333333333	(1,20]	2.10733333333333	(20,Inf]	2.10733333333333	[0,1]	2.10733333333333	(1,20]	2.10733333333333	(1,20]	2.10733333333333	(20,Inf]	2.10733333333333	(1,20]	2.10733333333333	(1,20]	2.10733333333333	(20,Inf]	2.10733333333333	(1,20]	2.10733333333333	(1,20]	2.10733333333333
FBtr0070858_322	(20,Inf]	3.076	(1,20]	3.076	(1,20]	3.076	[0,1]	3.076	(1,20]	3.076	(1,20]	3.076	(1,20]	3.076	[0,1]	3.076	(1,20]	3.076	(1,20]	3.076	(1,20]	3.076	(1,20]	3.076
FBtr0070858_326	(1,20]	1.932	(1,20]	1.932	(1,20]	1.932	[0,1]	1.932	(1,20]	1.932	(1,20]	1.932	(1,20]	1.932	(1,20]	1.932	(1,20]	1.932	(1,20]	1.932	(1,20]	1.932	(1,20]	1.932
FBtr0070858_87	(20,Inf]	0.207333333333333	(1,20]	0.207333333333333	(20,Inf]	0.207333333333333	(1,20]	0.207333333333333	(1,20]	0.207333333333333	(20,Inf]	0.207333333333333	(20,Inf]	0.207333333333333	(1,20]	0.207333333333333	(1,20]	0.207333333333333	(20,Inf]	0.207333333333333	(20,Inf]	0.207333333333333	(20,Inf]	0.207333333333333
FBtr0070862_11	[0,1]	-0.604666666666667	[0,1]	-0.604666666666667	[0,1]	-0.604666666666667	[0,1]	-0.604666666666667	[0,1]	-0.604666666666667	[0,1]	-0.604666666666667	[0,1]	-0.604666666666667	[0,1]	-0.604666666666667	[0,1]	-0.604666666666667	[0,1]	-0.604666666666667	[0,1]	-0.604666666666667	[0,1]	-0.604666666666667
FBtr0070865_201	[0,1]	2.056	[0,1]	2.056	(1,20]	2.056	(1,20]	2.056	(20,Inf]	2.056	(20,Inf]	2.056	(20,Inf]	2.056	[0,1]	2.056	[0,1]	2.056	(1,20]	2.056	(1,20]	2.056	[0,1]	2.056
FBtr0070865_215	[0,1]	1.99266666666667	(1,20]	1.99266666666667	(1,20]	1.99266666666667	(1,20]	1.99266666666667	(20,Inf]	1.99266666666667	[0,1]	1.99266666666667	(20,Inf]	1.99266666666667	(1,20]	1.99266666666667	[0,1]	1.99266666666667	(1,20]	1.99266666666667	(1,20]	1.99266666666667	[0,1]	1.99266666666667
FBtr0070872_212	[0,1]	2.7	[0,1]	2.7	[0,1]	2.7	[0,1]	2.7	(1,20]	2.7	(1,20]	2.7	(1,20]	2.7	(1,20]	2.7	(1,20]	2.7	(1,20]	2.7	[0,1]	2.7	[0,1]	2.7
FBtr0070872_240	(1,20]	2.13666666666667	[0,1]	2.13666666666667	[0,1]	2.13666666666667	[0,1]	2.13666666666667	(1,20]	2.13666666666667	(1,20]	2.13666666666667	(1,20]	2.13666666666667	(1,20]	2.13666666666667	(1,20]	2.13666666666667	[0,1]	2.13666666666667	[0,1]	2.13666666666667	[0,1]	2.13666666666667
FBtr0070872_276	(1,20]	1.93366666666667	[0,1]	1.93366666666667	[0,1]	1.93366666666667	[0,1]	1.93366666666667	(1,20]	1.93366666666667	(1,20]	1.93366666666667	[0,1]	1.93366666666667	(1,20]	1.93366666666667	(1,20]	1.93366666666667	[0,1]	1.93366666666667	[0,1]	1.93366666666667	[0,1]	1.93366666666667
FBtr0070873_289	(1,20]	1.80166666666667	[0,1]	1.80166666666667	[0,1]	1.80166666666667	[0,1]	1.80166666666667	(1,20]	1.80166666666667	(1,20]	1.80166666666667	(1,20]	1.80166666666667	(1,20]	1.80166666666667	(20,Inf]	1.80166666666667	(1,20]	1.80166666666667	(1,20]	1.80166666666667	[0,1]	1.80166666666667
FBtr0070874_120	(20,Inf]	1.75733333333333	(1,20]	1.75733333333333	(1,20]	1.75733333333333	(1,20]	1.75733333333333	(20,Inf]	1.75733333333333	(20,Inf]	1.75733333333333	(1,20]	1.75733333333333	(20,Inf]	1.75733333333333	(20,Inf]	1.75733333333333	(20,Inf]	1.75733333333333	(20,Inf]	1.75733333333333	(20,Inf]	1.75733333333333
FBtr0070874_251	(20,Inf]	0.022	[0,1]	0.022	[0,1]	0.022	[0,1]	0.022	(1,20]	0.022	(1,20]	0.022	[0,1]	0.022	[0,1]	0.022	[0,1]	0.022	(1,20]	0.022	[0,1]	0.022	(1,20]	0.022
FBtr0070874_268	(20,Inf]	0.0893333333333333	(1,20]	0.0893333333333333	[0,1]	0.0893333333333333	(1,20]	0.0893333333333333	(1,20]	0.0893333333333333	(1,20]	0.0893333333333333	[0,1]	0.0893333333333333	(1,20]	0.0893333333333333	(1,20]	0.0893333333333333	(1,20]	0.0893333333333333	(1,20]	0.0893333333333333	(1,20]	0.0893333333333333
FBtr0070874_290	(20,Inf]	0.234	(1,20]	0.234	(1,20]	0.234	(1,20]	0.234	(1,20]	0.234	(1,20]	0.234	[0,1]	0.234	(1,20]	0.234	(1,20]	0.234	(1,20]	0.234	(1,20]	0.234	(1,20]	0.234
FBtr0070877_18	(1,20]	-0.323333333333333	(1,20]	-0.323333333333333	(1,20]	-0.323333333333333	(1,20]	-0.323333333333333	(1,20]	-0.323333333333333	(1,20]	-0.323333333333333	(1,20]	-0.323333333333333	(1,20]	-0.323333333333333	(1,20]	-0.323333333333333	(1,20]	-0.323333333333333	(1,20]	-0.323333333333333	(20,Inf]	-0.323333333333333
FBtr0070889_154	[0,1]	0.860666666666667	(1,20]	0.860666666666667	(20,Inf]	0.860666666666667	(1,20]	0.860666666666667	(1,20]	0.860666666666667	(20,Inf]	0.860666666666667	(20,Inf]	0.860666666666667	(1,20]	0.860666666666667	(20,Inf]	0.860666666666667	(20,Inf]	0.860666666666667	(20,Inf]	0.860666666666667	(1,20]	0.860666666666667
FBtr0070889_57	[0,1]	-0.609	[0,1]	-0.609	(1,20]	-0.609	(1,20]	-0.609	(1,20]	-0.609	[0,1]	-0.609	(1,20]	-0.609	(1,20]	-0.609	(1,20]	-0.609	(1,20]	-0.609	(1,20]	-0.609	(1,20]	-0.609
FBtr0070890_13	[0,1]	2.787	[0,1]	2.787	[0,1]	2.787	[0,1]	2.787	[0,1]	2.787	[0,1]	2.787	(1,20]	2.787	[0,1]	2.787	[0,1]	2.787	(1,20]	2.787	[0,1]	2.787	(20,Inf]	2.787
FBtr0070890_264	[0,1]	1.94266666666667	(1,20]	1.94266666666667	(1,20]	1.94266666666667	(20,Inf]	1.94266666666667	(20,Inf]	1.94266666666667	(20,Inf]	1.94266666666667	(20,Inf]	1.94266666666667	(1,20]	1.94266666666667	(1,20]	1.94266666666667	(1,20]	1.94266666666667	(1,20]	1.94266666666667	(20,Inf]	1.94266666666667
FBtr0070890_282	[0,1]	0.754	(1,20]	0.754	(1,20]	0.754	(20,Inf]	0.754	(20,Inf]	0.754	(20,Inf]	0.754	(20,Inf]	0.754	[0,1]	0.754	(1,20]	0.754	(1,20]	0.754	(1,20]	0.754	(20,Inf]	0.754
FBtr0070890_76	[0,1]	0.653666666666667	[0,1]	0.653666666666667	[0,1]	0.653666666666667	(1,20]	0.653666666666667	(1,20]	0.653666666666667	(1,20]	0.653666666666667	(1,20]	0.653666666666667	[0,1]	0.653666666666667	[0,1]	0.653666666666667	[0,1]	0.653666666666667	(1,20]	0.653666666666667	(20,Inf]	0.653666666666667
FBtr0070891_275	[0,1]	0.774666666666667	[0,1]	0.774666666666667	[0,1]	0.774666666666667	[0,1]	0.774666666666667	[0,1]	0.774666666666667	(1,20]	0.774666666666667	(1,20]	0.774666666666667	[0,1]	0.774666666666667	(1,20]	0.774666666666667	[0,1]	0.774666666666667	[0,1]	0.774666666666667	(20,Inf]	0.774666666666667
FBtr0070891_30	[0,1]	-0.373666666666667	[0,1]	-0.373666666666667	[0,1]	-0.373666666666667	[0,1]	-0.373666666666667	[0,1]	-0.373666666666667	[0,1]	-0.373666666666667	(1,20]	-0.373666666666667	[0,1]	-0.373666666666667	[0,1]	-0.373666666666667	[0,1]	-0.373666666666667	[0,1]	-0.373666666666667	(1,20]	-0.373666666666667
FBtr0070891_6	[0,1]	2.72433333333333	[0,1]	2.72433333333333	[0,1]	2.72433333333333	[0,1]	2.72433333333333	[0,1]	2.72433333333333	[0,1]	2.72433333333333	(1,20]	2.72433333333333	[0,1]	2.72433333333333	[0,1]	2.72433333333333	[0,1]	2.72433333333333	[0,1]	2.72433333333333	(1,20]	2.72433333333333
FBtr0070894_35	(20,Inf]	1.01033333333333	(1,20]	1.01033333333333	(20,Inf]	1.01033333333333	(1,20]	1.01033333333333	(1,20]	1.01033333333333	(1,20]	1.01033333333333	(20,Inf]	1.01033333333333	(1,20]	1.01033333333333	[0,1]	1.01033333333333	(20,Inf]	1.01033333333333	(1,20]	1.01033333333333	(20,Inf]	1.01033333333333
FBtr0070899_16	(1,20]	1.503	[0,1]	1.503	[0,1]	1.503	[0,1]	1.503	[0,1]	1.503	(1,20]	1.503	[0,1]	1.503	[0,1]	1.503	[0,1]	1.503	[0,1]	1.503	[0,1]	1.503	[0,1]	1.503
FBtr0070910_122	(20,Inf]	2.42466666666667	(1,20]	2.42466666666667	(1,20]	2.42466666666667	(1,20]	2.42466666666667	(20,Inf]	2.42466666666667	(20,Inf]	2.42466666666667	(1,20]	2.42466666666667	(20,Inf]	2.42466666666667	(20,Inf]	2.42466666666667	(20,Inf]	2.42466666666667	(20,Inf]	2.42466666666667	(20,Inf]	2.42466666666667
FBtr0070910_261	(20,Inf]	2.79266666666667	(20,Inf]	2.79266666666667	(20,Inf]	2.79266666666667	(20,Inf]	2.79266666666667	(20,Inf]	2.79266666666667	(20,Inf]	2.79266666666667	(20,Inf]	2.79266666666667	(20,Inf]	2.79266666666667	(20,Inf]	2.79266666666667	(20,Inf]	2.79266666666667	(20,Inf]	2.79266666666667	(20,Inf]	2.79266666666667
FBtr0070910_289	(20,Inf]	2.27466666666667	(20,Inf]	2.27466666666667	(20,Inf]	2.27466666666667	(20,Inf]	2.27466666666667	(20,Inf]	2.27466666666667	(20,Inf]	2.27466666666667	(20,Inf]	2.27466666666667	(20,Inf]	2.27466666666667	(20,Inf]	2.27466666666667	(20,Inf]	2.27466666666667	(20,Inf]	2.27466666666667	(20,Inf]	2.27466666666667
FBtr0070910_45	(20,Inf]	1.81566666666667	(20,Inf]	1.81566666666667	(20,Inf]	1.81566666666667	(20,Inf]	1.81566666666667	(20,Inf]	1.81566666666667	(20,Inf]	1.81566666666667	(20,Inf]	1.81566666666667	(20,Inf]	1.81566666666667	(20,Inf]	1.81566666666667	(20,Inf]	1.81566666666667	(20,Inf]	1.81566666666667	(20,Inf]	1.81566666666667
FBtr0070912_113	(20,Inf]	1.619	(20,Inf]	1.619	(20,Inf]	1.619	(20,Inf]	1.619	(1,20]	1.619	(1,20]	1.619	(20,Inf]	1.619	(1,20]	1.619	(1,20]	1.619	(20,Inf]	1.619	(1,20]	1.619	(20,Inf]	1.619
FBtr0070914_168	(20,Inf]	1.53933333333333	(1,20]	1.53933333333333	(20,Inf]	1.53933333333333	(20,Inf]	1.53933333333333	(1,20]	1.53933333333333	(20,Inf]	1.53933333333333	(20,Inf]	1.53933333333333	(1,20]	1.53933333333333	(1,20]	1.53933333333333	(20,Inf]	1.53933333333333	(1,20]	1.53933333333333	(20,Inf]	1.53933333333333
FBtr0070914_353	(20,Inf]	0.0573333333333333	(20,Inf]	0.0573333333333333	(1,20]	0.0573333333333333	(20,Inf]	0.0573333333333333	(1,20]	0.0573333333333333	(1,20]	0.0573333333333333	(20,Inf]	0.0573333333333333	(1,20]	0.0573333333333333	(1,20]	0.0573333333333333	(1,20]	0.0573333333333333	(1,20]	0.0573333333333333	(1,20]	0.0573333333333333
FBtr0070914_359	(1,20]	2.397	(20,Inf]	2.397	(1,20]	2.397	(20,Inf]	2.397	(1,20]	2.397	(1,20]	2.397	(20,Inf]	2.397	(1,20]	2.397	(1,20]	2.397	(1,20]	2.397	(1,20]	2.397	(1,20]	2.397
FBtr0070914_365	[0,1]	0.661	(20,Inf]	0.661	(1,20]	0.661	(20,Inf]	0.661	(1,20]	0.661	(1,20]	0.661	(20,Inf]	0.661	(1,20]	0.661	(1,20]	0.661	(1,20]	0.661	(1,20]	0.661	(1,20]	0.661
FBtr0070914_371	[0,1]	0.564	(20,Inf]	0.564	(20,Inf]	0.564	(20,Inf]	0.564	(1,20]	0.564	(20,Inf]	0.564	(20,Inf]	0.564	(1,20]	0.564	(1,20]	0.564	(1,20]	0.564	(1,20]	0.564	(1,20]	0.564
FBtr0070914_377	[0,1]	1.44566666666667	(20,Inf]	1.44566666666667	(20,Inf]	1.44566666666667	(20,Inf]	1.44566666666667	(1,20]	1.44566666666667	(20,Inf]	1.44566666666667	(20,Inf]	1.44566666666667	(1,20]	1.44566666666667	(1,20]	1.44566666666667	(20,Inf]	1.44566666666667	(1,20]	1.44566666666667	(1,20]	1.44566666666667
FBtr0070914_71	(20,Inf]	1.952	(1,20]	1.952	(1,20]	1.952	(1,20]	1.952	(1,20]	1.952	(20,Inf]	1.952	(20,Inf]	1.952	(1,20]	1.952	(1,20]	1.952	(1,20]	1.952	(1,20]	1.952	(20,Inf]	1.952
FBtr0070916_36	(20,Inf]	1.50833333333333	(20,Inf]	1.50833333333333	(20,Inf]	1.50833333333333	(20,Inf]	1.50833333333333	(20,Inf]	1.50833333333333	(20,Inf]	1.50833333333333	(20,Inf]	1.50833333333333	(1,20]	1.50833333333333	(20,Inf]	1.50833333333333	(20,Inf]	1.50833333333333	(20,Inf]	1.50833333333333	(20,Inf]	1.50833333333333
FBtr0070918_47	(20,Inf]	2.06033333333333	(20,Inf]	2.06033333333333	(20,Inf]	2.06033333333333	(1,20]	2.06033333333333	(1,20]	2.06033333333333	(1,20]	2.06033333333333	(1,20]	2.06033333333333	(1,20]	2.06033333333333	(1,20]	2.06033333333333	(1,20]	2.06033333333333	(1,20]	2.06033333333333	(20,Inf]	2.06033333333333
FBtr0070918_66	(20,Inf]	1.08033333333333	(20,Inf]	1.08033333333333	(20,Inf]	1.08033333333333	(1,20]	1.08033333333333	(1,20]	1.08033333333333	(1,20]	1.08033333333333	(20,Inf]	1.08033333333333	(20,Inf]	1.08033333333333	(1,20]	1.08033333333333	(1,20]	1.08033333333333	(1,20]	1.08033333333333	(20,Inf]	1.08033333333333
FBtr0070921_24	(20,Inf]	0.399333333333333	(1,20]	0.399333333333333	(20,Inf]	0.399333333333333	(1,20]	0.399333333333333	(1,20]	0.399333333333333	(1,20]	0.399333333333333	(1,20]	0.399333333333333	(1,20]	0.399333333333333	(1,20]	0.399333333333333	(1,20]	0.399333333333333	(1,20]	0.399333333333333	(20,Inf]	0.399333333333333
FBtr0070922_9	(20,Inf]	0.758	[0,1]	0.758	[0,1]	0.758	[0,1]	0.758	[0,1]	0.758	[0,1]	0.758	[0,1]	0.758	[0,1]	0.758	[0,1]	0.758	[0,1]	0.758	[0,1]	0.758	[0,1]	0.758
FBtr0070925_44	(20,Inf]	2.05033333333333	(1,20]	2.05033333333333	(20,Inf]	2.05033333333333	[0,1]	2.05033333333333	(1,20]	2.05033333333333	(1,20]	2.05033333333333	(20,Inf]	2.05033333333333	(1,20]	2.05033333333333	(1,20]	2.05033333333333	(1,20]	2.05033333333333	(1,20]	2.05033333333333	(20,Inf]	2.05033333333333
FBtr0070930_113	(20,Inf]	-0.158	(1,20]	-0.158	(1,20]	-0.158	(1,20]	-0.158	(1,20]	-0.158	(1,20]	-0.158	(1,20]	-0.158	[0,1]	-0.158	(1,20]	-0.158	(1,20]	-0.158	(1,20]	-0.158	(20,Inf]	-0.158
FBtr0070930_169	(20,Inf]	1.14233333333333	(1,20]	1.14233333333333	(20,Inf]	1.14233333333333	(1,20]	1.14233333333333	(1,20]	1.14233333333333	(1,20]	1.14233333333333	(1,20]	1.14233333333333	[0,1]	1.14233333333333	[0,1]	1.14233333333333	(1,20]	1.14233333333333	[0,1]	1.14233333333333	(1,20]	1.14233333333333
FBtr0070930_23	[0,1]	1.07566666666667	(1,20]	1.07566666666667	(1,20]	1.07566666666667	(1,20]	1.07566666666667	(1,20]	1.07566666666667	(1,20]	1.07566666666667	[0,1]	1.07566666666667	(1,20]	1.07566666666667	(1,20]	1.07566666666667	(1,20]	1.07566666666667	(1,20]	1.07566666666667	(20,Inf]	1.07566666666667
FBtr0070930_61	(20,Inf]	0.405333333333333	(1,20]	0.405333333333333	(20,Inf]	0.405333333333333	(1,20]	0.405333333333333	(1,20]	0.405333333333333	(1,20]	0.405333333333333	(1,20]	0.405333333333333	(1,20]	0.405333333333333	[0,1]	0.405333333333333	(1,20]	0.405333333333333	(1,20]	0.405333333333333	(20,Inf]	0.405333333333333
FBtr0070938_532	(20,Inf]	1.633	(20,Inf]	1.633	(20,Inf]	1.633	(20,Inf]	1.633	(20,Inf]	1.633	(20,Inf]	1.633	(20,Inf]	1.633	(20,Inf]	1.633	(20,Inf]	1.633	(20,Inf]	1.633	(20,Inf]	1.633	(20,Inf]	1.633
FBtr0070944_17	[0,1]	1.45066666666667	[0,1]	1.45066666666667	[0,1]	1.45066666666667	[0,1]	1.45066666666667	[0,1]	1.45066666666667	[0,1]	1.45066666666667	[0,1]	1.45066666666667	[0,1]	1.45066666666667	[0,1]	1.45066666666667	[0,1]	1.45066666666667	(1,20]	1.45066666666667	[0,1]	1.45066666666667
FBtr0070944_24	[0,1]	3.305	[0,1]	3.305	[0,1]	3.305	[0,1]	3.305	[0,1]	3.305	[0,1]	3.305	[0,1]	3.305	[0,1]	3.305	[0,1]	3.305	[0,1]	3.305	(1,20]	3.305	[0,1]	3.305
FBtr0070947_169	(20,Inf]	0.617	(20,Inf]	0.617	(1,20]	0.617	[0,1]	0.617	[0,1]	0.617	(1,20]	0.617	[0,1]	0.617	[0,1]	0.617	(1,20]	0.617	(20,Inf]	0.617	(1,20]	0.617	[0,1]	0.617
FBtr0070950_106	(20,Inf]	0.538666666666667	(1,20]	0.538666666666667	[0,1]	0.538666666666667	[0,1]	0.538666666666667	(1,20]	0.538666666666667	(1,20]	0.538666666666667	(1,20]	0.538666666666667	(1,20]	0.538666666666667	[0,1]	0.538666666666667	(1,20]	0.538666666666667	(1,20]	0.538666666666667	(20,Inf]	0.538666666666667
FBtr0070955_31	[0,1]	0.201333333333333	[0,1]	0.201333333333333	[0,1]	0.201333333333333	[0,1]	0.201333333333333	(1,20]	0.201333333333333	(1,20]	0.201333333333333	[0,1]	0.201333333333333	[0,1]	0.201333333333333	[0,1]	0.201333333333333	(1,20]	0.201333333333333	(20,Inf]	0.201333333333333	(1,20]	0.201333333333333
FBtr0070959_1093	(1,20]	1.60966666666667	(1,20]	1.60966666666667	(1,20]	1.60966666666667	(1,20]	1.60966666666667	(1,20]	1.60966666666667	(1,20]	1.60966666666667	(1,20]	1.60966666666667	(1,20]	1.60966666666667	(1,20]	1.60966666666667	(1,20]	1.60966666666667	(1,20]	1.60966666666667	(1,20]	1.60966666666667
FBtr0070959_1102	[0,1]	1.51533333333333	(1,20]	1.51533333333333	(1,20]	1.51533333333333	(1,20]	1.51533333333333	(1,20]	1.51533333333333	[0,1]	1.51533333333333	(1,20]	1.51533333333333	(1,20]	1.51533333333333	(1,20]	1.51533333333333	(1,20]	1.51533333333333	(1,20]	1.51533333333333	(1,20]	1.51533333333333
FBtr0070959_396	(1,20]	2.35166666666667	[0,1]	2.35166666666667	(1,20]	2.35166666666667	(1,20]	2.35166666666667	(1,20]	2.35166666666667	(1,20]	2.35166666666667	(1,20]	2.35166666666667	[0,1]	2.35166666666667	(1,20]	2.35166666666667	(1,20]	2.35166666666667	(1,20]	2.35166666666667	(1,20]	2.35166666666667
FBtr0070959_417	(1,20]	1.231	[0,1]	1.231	(1,20]	1.231	(1,20]	1.231	(1,20]	1.231	(1,20]	1.231	(20,Inf]	1.231	[0,1]	1.231	(1,20]	1.231	(1,20]	1.231	(1,20]	1.231	(1,20]	1.231
FBtr0070959_453	[0,1]	0.068	[0,1]	0.068	(1,20]	0.068	(20,Inf]	0.068	(1,20]	0.068	[0,1]	0.068	(20,Inf]	0.068	[0,1]	0.068	(1,20]	0.068	(1,20]	0.068	(1,20]	0.068	[0,1]	0.068
FBtr0070959_47	(1,20]	1.73133333333333	(1,20]	1.73133333333333	(1,20]	1.73133333333333	(1,20]	1.73133333333333	(1,20]	1.73133333333333	[0,1]	1.73133333333333	(1,20]	1.73133333333333	(1,20]	1.73133333333333	(1,20]	1.73133333333333	(1,20]	1.73133333333333	[0,1]	1.73133333333333	(1,20]	1.73133333333333
FBtr0070959_644	[0,1]	2.452	(1,20]	2.452	(1,20]	2.452	(1,20]	2.452	[0,1]	2.452	(20,Inf]	2.452	(20,Inf]	2.452	(1,20]	2.452	[0,1]	2.452	(1,20]	2.452	(1,20]	2.452	(20,Inf]	2.452
FBtr0070962_134	(20,Inf]	0.734666666666667	(20,Inf]	0.734666666666667	(20,Inf]	0.734666666666667	(1,20]	0.734666666666667	[0,1]	0.734666666666667	[0,1]	0.734666666666667	[0,1]	0.734666666666667	[0,1]	0.734666666666667	[0,1]	0.734666666666667	[0,1]	0.734666666666667	[0,1]	0.734666666666667	(1,20]	0.734666666666667
FBtr0070962_62	(20,Inf]	-0.285666666666667	(20,Inf]	-0.285666666666667	(20,Inf]	-0.285666666666667	(20,Inf]	-0.285666666666667	(1,20]	-0.285666666666667	(1,20]	-0.285666666666667	(1,20]	-0.285666666666667	(1,20]	-0.285666666666667	(1,20]	-0.285666666666667	(1,20]	-0.285666666666667	[0,1]	-0.285666666666667	(20,Inf]	-0.285666666666667
FBtr0070967_64	(1,20]	0.298666666666667	(1,20]	0.298666666666667	(1,20]	0.298666666666667	[0,1]	0.298666666666667	[0,1]	0.298666666666667	(1,20]	0.298666666666667	(1,20]	0.298666666666667	[0,1]	0.298666666666667	[0,1]	0.298666666666667	(1,20]	0.298666666666667	(1,20]	0.298666666666667	(1,20]	0.298666666666667
FBtr0070970_32	(20,Inf]	0.174	(1,20]	0.174	(1,20]	0.174	(1,20]	0.174	(1,20]	0.174	(20,Inf]	0.174	(20,Inf]	0.174	(20,Inf]	0.174	(20,Inf]	0.174	(20,Inf]	0.174	(1,20]	0.174	(20,Inf]	0.174
FBtr0070974_50	(20,Inf]	1.462	(1,20]	1.462	(20,Inf]	1.462	(1,20]	1.462	(1,20]	1.462	(1,20]	1.462	(1,20]	1.462	(1,20]	1.462	(1,20]	1.462	(1,20]	1.462	(1,20]	1.462	(20,Inf]	1.462
FBtr0070974_54	(20,Inf]	1.114	(1,20]	1.114	(20,Inf]	1.114	(1,20]	1.114	(1,20]	1.114	(1,20]	1.114	(1,20]	1.114	(1,20]	1.114	(1,20]	1.114	(1,20]	1.114	(1,20]	1.114	(20,Inf]	1.114
FBtr0070981_52	(20,Inf]	1.61133333333333	(1,20]	1.61133333333333	(20,Inf]	1.61133333333333	(1,20]	1.61133333333333	(1,20]	1.61133333333333	(1,20]	1.61133333333333	(1,20]	1.61133333333333	[0,1]	1.61133333333333	[0,1]	1.61133333333333	(1,20]	1.61133333333333	(1,20]	1.61133333333333	(20,Inf]	1.61133333333333
FBtr0070982_151	(1,20]	0.24	(1,20]	0.24	(1,20]	0.24	(1,20]	0.24	(1,20]	0.24	(1,20]	0.24	(1,20]	0.24	(1,20]	0.24	(1,20]	0.24	(1,20]	0.24	(1,20]	0.24	(1,20]	0.24
FBtr0070982_213	(20,Inf]	1.227	[0,1]	1.227	(1,20]	1.227	(1,20]	1.227	(1,20]	1.227	[0,1]	1.227	(1,20]	1.227	(1,20]	1.227	(1,20]	1.227	(1,20]	1.227	[0,1]	1.227	[0,1]	1.227
FBtr0070984_103	[0,1]	0.350333333333333	[0,1]	0.350333333333333	[0,1]	0.350333333333333	[0,1]	0.350333333333333	(1,20]	0.350333333333333	(1,20]	0.350333333333333	(1,20]	0.350333333333333	(20,Inf]	0.350333333333333	(20,Inf]	0.350333333333333	[0,1]	0.350333333333333	(1,20]	0.350333333333333	[0,1]	0.350333333333333
FBtr0070984_221	[0,1]	1.106	[0,1]	1.106	[0,1]	1.106	[0,1]	1.106	(1,20]	1.106	[0,1]	1.106	(1,20]	1.106	(1,20]	1.106	(1,20]	1.106	(1,20]	1.106	(1,20]	1.106	[0,1]	1.106
FBtr0070984_286	[0,1]	1.38566666666667	[0,1]	1.38566666666667	[0,1]	1.38566666666667	[0,1]	1.38566666666667	(1,20]	1.38566666666667	(1,20]	1.38566666666667	(1,20]	1.38566666666667	(1,20]	1.38566666666667	(1,20]	1.38566666666667	(1,20]	1.38566666666667	(1,20]	1.38566666666667	[0,1]	1.38566666666667
FBtr0070990_112	[0,1]	0.871	[0,1]	0.871	[0,1]	0.871	[0,1]	0.871	[0,1]	0.871	[0,1]	0.871	[0,1]	0.871	[0,1]	0.871	[0,1]	0.871	[0,1]	0.871	(1,20]	0.871	[0,1]	0.871
FBtr0070990_137	[0,1]	0.525666666666667	[0,1]	0.525666666666667	[0,1]	0.525666666666667	[0,1]	0.525666666666667	[0,1]	0.525666666666667	[0,1]	0.525666666666667	(1,20]	0.525666666666667	[0,1]	0.525666666666667	(1,20]	0.525666666666667	(1,20]	0.525666666666667	(1,20]	0.525666666666667	[0,1]	0.525666666666667
FBtr0070990_179	(1,20]	1.92966666666667	[0,1]	1.92966666666667	[0,1]	1.92966666666667	[0,1]	1.92966666666667	[0,1]	1.92966666666667	(1,20]	1.92966666666667	[0,1]	1.92966666666667	[0,1]	1.92966666666667	[0,1]	1.92966666666667	[0,1]	1.92966666666667	[0,1]	1.92966666666667	[0,1]	1.92966666666667
FBtr0070990_306	(1,20]	0.922333333333333	[0,1]	0.922333333333333	(1,20]	0.922333333333333	[0,1]	0.922333333333333	[0,1]	0.922333333333333	[0,1]	0.922333333333333	(1,20]	0.922333333333333	[0,1]	0.922333333333333	(1,20]	0.922333333333333	(1,20]	0.922333333333333	[0,1]	0.922333333333333	(1,20]	0.922333333333333
FBtr0070990_412	(20,Inf]	0.429333333333333	(1,20]	0.429333333333333	(1,20]	0.429333333333333	[0,1]	0.429333333333333	[0,1]	0.429333333333333	(1,20]	0.429333333333333	(20,Inf]	0.429333333333333	(1,20]	0.429333333333333	(1,20]	0.429333333333333	(1,20]	0.429333333333333	(1,20]	0.429333333333333	(1,20]	0.429333333333333
FBtr0070990_519	(20,Inf]	0.612333333333333	(1,20]	0.612333333333333	(1,20]	0.612333333333333	[0,1]	0.612333333333333	[0,1]	0.612333333333333	[0,1]	0.612333333333333	[0,1]	0.612333333333333	[0,1]	0.612333333333333	[0,1]	0.612333333333333	[0,1]	0.612333333333333	[0,1]	0.612333333333333	[0,1]	0.612333333333333
FBtr0070990_55	[0,1]	-0.489	[0,1]	-0.489	[0,1]	-0.489	[0,1]	-0.489	[0,1]	-0.489	[0,1]	-0.489	[0,1]	-0.489	[0,1]	-0.489	[0,1]	-0.489	[0,1]	-0.489	[0,1]	-0.489	[0,1]	-0.489
FBtr0070990_577	(20,Inf]	0.414333333333333	(1,20]	0.414333333333333	(20,Inf]	0.414333333333333	(1,20]	0.414333333333333	(1,20]	0.414333333333333	(1,20]	0.414333333333333	(1,20]	0.414333333333333	[0,1]	0.414333333333333	(1,20]	0.414333333333333	(1,20]	0.414333333333333	(20,Inf]	0.414333333333333	[0,1]	0.414333333333333
FBtr0070992_52	(20,Inf]	1.145	(1,20]	1.145	(20,Inf]	1.145	(1,20]	1.145	(20,Inf]	1.145	(20,Inf]	1.145	(20,Inf]	1.145	(1,20]	1.145	(1,20]	1.145	(20,Inf]	1.145	(1,20]	1.145	(20,Inf]	1.145
FBtr0070994_109	(20,Inf]	1.49766666666667	(1,20]	1.49766666666667	(1,20]	1.49766666666667	(1,20]	1.49766666666667	(1,20]	1.49766666666667	(1,20]	1.49766666666667	(1,20]	1.49766666666667	(1,20]	1.49766666666667	(1,20]	1.49766666666667	(1,20]	1.49766666666667	(1,20]	1.49766666666667	(20,Inf]	1.49766666666667
FBtr0071005_243	(20,Inf]	0.0676666666666667	(20,Inf]	0.0676666666666667	(20,Inf]	0.0676666666666667	(20,Inf]	0.0676666666666667	(20,Inf]	0.0676666666666667	(20,Inf]	0.0676666666666667	(20,Inf]	0.0676666666666667	(1,20]	0.0676666666666667	(20,Inf]	0.0676666666666667	(20,Inf]	0.0676666666666667	(20,Inf]	0.0676666666666667	(20,Inf]	0.0676666666666667
FBtr0071005_300	(20,Inf]	2.36666666666667	(20,Inf]	2.36666666666667	(20,Inf]	2.36666666666667	(20,Inf]	2.36666666666667	(20,Inf]	2.36666666666667	(20,Inf]	2.36666666666667	(20,Inf]	2.36666666666667	(20,Inf]	2.36666666666667	(20,Inf]	2.36666666666667	(20,Inf]	2.36666666666667	(20,Inf]	2.36666666666667	[0,1]	2.36666666666667
FBtr0071008_34	[0,1]	-0.029	(1,20]	-0.029	(1,20]	-0.029	(1,20]	-0.029	(1,20]	-0.029	[0,1]	-0.029	(1,20]	-0.029	(1,20]	-0.029	(1,20]	-0.029	(1,20]	-0.029	(20,Inf]	-0.029	(20,Inf]	-0.029
FBtr0071008_66	(20,Inf]	1.093	(20,Inf]	1.093	(20,Inf]	1.093	(20,Inf]	1.093	(20,Inf]	1.093	(20,Inf]	1.093	(20,Inf]	1.093	(20,Inf]	1.093	(20,Inf]	1.093	(20,Inf]	1.093	(20,Inf]	1.093	(20,Inf]	1.093
FBtr0071013_103	[0,1]	1.15266666666667	[0,1]	1.15266666666667	[0,1]	1.15266666666667	[0,1]	1.15266666666667	(1,20]	1.15266666666667	(20,Inf]	1.15266666666667	(1,20]	1.15266666666667	(1,20]	1.15266666666667	(20,Inf]	1.15266666666667	(1,20]	1.15266666666667	(20,Inf]	1.15266666666667	[0,1]	1.15266666666667
FBtr0071013_223	[0,1]	3.337	[0,1]	3.337	[0,1]	3.337	[0,1]	3.337	(1,20]	3.337	(1,20]	3.337	(1,20]	3.337	(20,Inf]	3.337	(20,Inf]	3.337	(20,Inf]	3.337	(20,Inf]	3.337	[0,1]	3.337
FBtr0071015_160	(20,Inf]	1.31533333333333	(1,20]	1.31533333333333	(1,20]	1.31533333333333	(1,20]	1.31533333333333	(1,20]	1.31533333333333	(1,20]	1.31533333333333	(1,20]	1.31533333333333	(1,20]	1.31533333333333	(1,20]	1.31533333333333	(1,20]	1.31533333333333	(1,20]	1.31533333333333	(20,Inf]	1.31533333333333
FBtr0071015_43	(1,20]	1.71033333333333	(20,Inf]	1.71033333333333	(1,20]	1.71033333333333	(1,20]	1.71033333333333	(1,20]	1.71033333333333	(1,20]	1.71033333333333	(1,20]	1.71033333333333	(1,20]	1.71033333333333	(1,20]	1.71033333333333	(20,Inf]	1.71033333333333	(1,20]	1.71033333333333	(20,Inf]	1.71033333333333
FBtr0071018_184	(20,Inf]	0.240666666666667	(1,20]	0.240666666666667	(1,20]	0.240666666666667	(1,20]	0.240666666666667	(1,20]	0.240666666666667	(20,Inf]	0.240666666666667	(20,Inf]	0.240666666666667	(1,20]	0.240666666666667	(1,20]	0.240666666666667	(1,20]	0.240666666666667	(1,20]	0.240666666666667	(1,20]	0.240666666666667
FBtr0071018_200	(20,Inf]	0.349666666666667	(1,20]	0.349666666666667	(1,20]	0.349666666666667	(1,20]	0.349666666666667	(1,20]	0.349666666666667	(20,Inf]	0.349666666666667	(20,Inf]	0.349666666666667	(1,20]	0.349666666666667	(1,20]	0.349666666666667	(1,20]	0.349666666666667	(1,20]	0.349666666666667	(1,20]	0.349666666666667
FBtr0071018_83	(20,Inf]	-0.239666666666667	(1,20]	-0.239666666666667	(1,20]	-0.239666666666667	(1,20]	-0.239666666666667	(1,20]	-0.239666666666667	(20,Inf]	-0.239666666666667	(1,20]	-0.239666666666667	(1,20]	-0.239666666666667	(1,20]	-0.239666666666667	(20,Inf]	-0.239666666666667	(1,20]	-0.239666666666667	(20,Inf]	-0.239666666666667
FBtr0071020_66	(20,Inf]	1.246	(1,20]	1.246	(20,Inf]	1.246	(1,20]	1.246	(1,20]	1.246	(1,20]	1.246	(1,20]	1.246	(1,20]	1.246	(1,20]	1.246	(1,20]	1.246	(1,20]	1.246	[0,1]	1.246
FBtr0071039_4	[0,1]	1.02966666666667	(1,20]	1.02966666666667	[0,1]	1.02966666666667	[0,1]	1.02966666666667	(1,20]	1.02966666666667	[0,1]	1.02966666666667	[0,1]	1.02966666666667	[0,1]	1.02966666666667	[0,1]	1.02966666666667	(1,20]	1.02966666666667	[0,1]	1.02966666666667	(1,20]	1.02966666666667
FBtr0071041_19	(1,20]	0.585	[0,1]	0.585	(1,20]	0.585	(1,20]	0.585	(1,20]	0.585	(1,20]	0.585	(1,20]	0.585	[0,1]	0.585	(1,20]	0.585	[0,1]	0.585	[0,1]	0.585	[0,1]	0.585
FBtr0071048_270	(20,Inf]	0.634333333333333	(1,20]	0.634333333333333	[0,1]	0.634333333333333	(1,20]	0.634333333333333	(1,20]	0.634333333333333	(20,Inf]	0.634333333333333	(1,20]	0.634333333333333	[0,1]	0.634333333333333	(1,20]	0.634333333333333	(1,20]	0.634333333333333	(1,20]	0.634333333333333	(20,Inf]	0.634333333333333
FBtr0071048_331	(1,20]	3.98133333333333	(1,20]	3.98133333333333	(20,Inf]	3.98133333333333	(1,20]	3.98133333333333	(1,20]	3.98133333333333	(1,20]	3.98133333333333	(1,20]	3.98133333333333	(1,20]	3.98133333333333	(1,20]	3.98133333333333	(1,20]	3.98133333333333	(1,20]	3.98133333333333	(20,Inf]	3.98133333333333
FBtr0071048_49	(20,Inf]	1.858	(1,20]	1.858	(1,20]	1.858	(1,20]	1.858	[0,1]	1.858	(1,20]	1.858	(1,20]	1.858	[0,1]	1.858	[0,1]	1.858	(1,20]	1.858	(1,20]	1.858	(20,Inf]	1.858
FBtr0071049_126	(20,Inf]	0.097	(20,Inf]	0.097	(1,20]	0.097	(1,20]	0.097	(1,20]	0.097	[0,1]	0.097	(20,Inf]	0.097	(1,20]	0.097	[0,1]	0.097	(1,20]	0.097	(1,20]	0.097	(20,Inf]	0.097
FBtr0071049_129	(20,Inf]	1.87233333333333	(20,Inf]	1.87233333333333	(1,20]	1.87233333333333	(1,20]	1.87233333333333	(1,20]	1.87233333333333	[0,1]	1.87233333333333	(20,Inf]	1.87233333333333	(1,20]	1.87233333333333	[0,1]	1.87233333333333	(1,20]	1.87233333333333	(1,20]	1.87233333333333	(20,Inf]	1.87233333333333
FBtr0071049_134	(20,Inf]	1.159	(20,Inf]	1.159	(20,Inf]	1.159	(1,20]	1.159	[0,1]	1.159	(20,Inf]	1.159	(20,Inf]	1.159	[0,1]	1.159	[0,1]	1.159	(1,20]	1.159	(1,20]	1.159	(20,Inf]	1.159
FBtr0071049_143	(20,Inf]	3.11733333333333	(20,Inf]	3.11733333333333	(20,Inf]	3.11733333333333	(1,20]	3.11733333333333	[0,1]	3.11733333333333	(20,Inf]	3.11733333333333	(20,Inf]	3.11733333333333	[0,1]	3.11733333333333	[0,1]	3.11733333333333	(1,20]	3.11733333333333	[0,1]	3.11733333333333	(20,Inf]	3.11733333333333
FBtr0071049_160	(1,20]	-0.212666666666667	(1,20]	-0.212666666666667	(20,Inf]	-0.212666666666667	(1,20]	-0.212666666666667	(1,20]	-0.212666666666667	(1,20]	-0.212666666666667	(20,Inf]	-0.212666666666667	(1,20]	-0.212666666666667	[0,1]	-0.212666666666667	(1,20]	-0.212666666666667	(1,20]	-0.212666666666667	(1,20]	-0.212666666666667
FBtr0071049_198	(20,Inf]	1.00733333333333	(20,Inf]	1.00733333333333	(20,Inf]	1.00733333333333	[0,1]	1.00733333333333	(1,20]	1.00733333333333	(20,Inf]	1.00733333333333	(20,Inf]	1.00733333333333	(1,20]	1.00733333333333	[0,1]	1.00733333333333	(1,20]	1.00733333333333	(1,20]	1.00733333333333	(1,20]	1.00733333333333
FBtr0071052_201	(20,Inf]	2.98433333333333	(20,Inf]	2.98433333333333	(20,Inf]	2.98433333333333	(20,Inf]	2.98433333333333	(20,Inf]	2.98433333333333	(20,Inf]	2.98433333333333	(20,Inf]	2.98433333333333	(1,20]	2.98433333333333	(1,20]	2.98433333333333	(20,Inf]	2.98433333333333	(1,20]	2.98433333333333	[0,1]	2.98433333333333
FBtr0071053_105	(20,Inf]	0.253	(20,Inf]	0.253	(20,Inf]	0.253	(20,Inf]	0.253	(20,Inf]	0.253	(20,Inf]	0.253	(20,Inf]	0.253	(1,20]	0.253	[0,1]	0.253	(20,Inf]	0.253	[0,1]	0.253	[0,1]	0.253
FBtr0071053_11	(20,Inf]	4.15533333333333	(20,Inf]	4.15533333333333	(20,Inf]	4.15533333333333	(20,Inf]	4.15533333333333	(20,Inf]	4.15533333333333	(20,Inf]	4.15533333333333	(20,Inf]	4.15533333333333	(1,20]	4.15533333333333	(1,20]	4.15533333333333	(20,Inf]	4.15533333333333	(1,20]	4.15533333333333	[0,1]	4.15533333333333
FBtr0071053_324	[0,1]	0.345	[0,1]	0.345	[0,1]	0.345	[0,1]	0.345	[0,1]	0.345	[0,1]	0.345	[0,1]	0.345	[0,1]	0.345	[0,1]	0.345	[0,1]	0.345	[0,1]	0.345	[0,1]	0.345
FBtr0071053_350	[0,1]	0.606666666666667	[0,1]	0.606666666666667	[0,1]	0.606666666666667	[0,1]	0.606666666666667	[0,1]	0.606666666666667	[0,1]	0.606666666666667	[0,1]	0.606666666666667	[0,1]	0.606666666666667	[0,1]	0.606666666666667	[0,1]	0.606666666666667	[0,1]	0.606666666666667	[0,1]	0.606666666666667
FBtr0071053_473	[0,1]	1.23133333333333	[0,1]	1.23133333333333	[0,1]	1.23133333333333	[0,1]	1.23133333333333	[0,1]	1.23133333333333	[0,1]	1.23133333333333	[0,1]	1.23133333333333	[0,1]	1.23133333333333	[0,1]	1.23133333333333	[0,1]	1.23133333333333	[0,1]	1.23133333333333	[0,1]	1.23133333333333
FBtr0071053_492	[0,1]	1.02733333333333	[0,1]	1.02733333333333	[0,1]	1.02733333333333	[0,1]	1.02733333333333	[0,1]	1.02733333333333	[0,1]	1.02733333333333	[0,1]	1.02733333333333	[0,1]	1.02733333333333	[0,1]	1.02733333333333	[0,1]	1.02733333333333	[0,1]	1.02733333333333	[0,1]	1.02733333333333
FBtr0071053_577	(20,Inf]	1.66033333333333	(20,Inf]	1.66033333333333	(20,Inf]	1.66033333333333	(20,Inf]	1.66033333333333	(20,Inf]	1.66033333333333	(20,Inf]	1.66033333333333	(20,Inf]	1.66033333333333	(1,20]	1.66033333333333	(1,20]	1.66033333333333	(20,Inf]	1.66033333333333	(1,20]	1.66033333333333	(1,20]	1.66033333333333
FBtr0071053_74	(20,Inf]	4.15533333333333	(20,Inf]	4.15533333333333	(20,Inf]	4.15533333333333	(20,Inf]	4.15533333333333	(20,Inf]	4.15533333333333	(1,20]	4.15533333333333	(20,Inf]	4.15533333333333	(1,20]	4.15533333333333	[0,1]	4.15533333333333	(20,Inf]	4.15533333333333	[0,1]	4.15533333333333	[0,1]	4.15533333333333
FBtr0071054_115	[0,1]	0.185	[0,1]	0.185	[0,1]	0.185	[0,1]	0.185	[0,1]	0.185	[0,1]	0.185	[0,1]	0.185	[0,1]	0.185	[0,1]	0.185	[0,1]	0.185	(20,Inf]	0.185	[0,1]	0.185
FBtr0071055_10	[0,1]	2.485	[0,1]	2.485	[0,1]	2.485	[0,1]	2.485	[0,1]	2.485	[0,1]	2.485	[0,1]	2.485	(1,20]	2.485	(1,20]	2.485	[0,1]	2.485	[0,1]	2.485	[0,1]	2.485
FBtr0071066_185	(20,Inf]	0.0596666666666667	(20,Inf]	0.0596666666666667	(20,Inf]	0.0596666666666667	(1,20]	0.0596666666666667	(1,20]	0.0596666666666667	(1,20]	0.0596666666666667	(20,Inf]	0.0596666666666667	(1,20]	0.0596666666666667	(1,20]	0.0596666666666667	(1,20]	0.0596666666666667	(1,20]	0.0596666666666667	(20,Inf]	0.0596666666666667
FBtr0071066_442	(1,20]	0.39	(20,Inf]	0.39	(20,Inf]	0.39	(1,20]	0.39	(1,20]	0.39	(1,20]	0.39	(20,Inf]	0.39	(1,20]	0.39	(1,20]	0.39	(1,20]	0.39	(1,20]	0.39	(20,Inf]	0.39
FBtr0071066_475	(20,Inf]	2.982	(20,Inf]	2.982	(20,Inf]	2.982	(1,20]	2.982	(1,20]	2.982	(1,20]	2.982	(1,20]	2.982	(1,20]	2.982	(1,20]	2.982	(1,20]	2.982	(1,20]	2.982	(1,20]	2.982
FBtr0071066_480	(20,Inf]	1.52733333333333	(20,Inf]	1.52733333333333	(20,Inf]	1.52733333333333	(1,20]	1.52733333333333	(1,20]	1.52733333333333	(1,20]	1.52733333333333	(1,20]	1.52733333333333	(20,Inf]	1.52733333333333	(1,20]	1.52733333333333	(1,20]	1.52733333333333	(1,20]	1.52733333333333	(1,20]	1.52733333333333
FBtr0071066_58	(20,Inf]	0.97	(20,Inf]	0.97	(20,Inf]	0.97	(1,20]	0.97	(1,20]	0.97	(1,20]	0.97	(20,Inf]	0.97	(1,20]	0.97	(1,20]	0.97	(1,20]	0.97	(1,20]	0.97	(20,Inf]	0.97
FBtr0071066_590	[0,1]	2.33866666666667	(1,20]	2.33866666666667	(20,Inf]	2.33866666666667	(1,20]	2.33866666666667	(1,20]	2.33866666666667	[0,1]	2.33866666666667	(1,20]	2.33866666666667	[0,1]	2.33866666666667	[0,1]	2.33866666666667	(1,20]	2.33866666666667	(1,20]	2.33866666666667	(1,20]	2.33866666666667
FBtr0071071_278	(1,20]	0.962	(1,20]	0.962	(1,20]	0.962	(1,20]	0.962	[0,1]	0.962	(1,20]	0.962	(1,20]	0.962	(1,20]	0.962	(1,20]	0.962	[0,1]	0.962	(1,20]	0.962	(20,Inf]	0.962
FBtr0071071_351	(20,Inf]	2.19433333333333	(20,Inf]	2.19433333333333	(20,Inf]	2.19433333333333	(20,Inf]	2.19433333333333	(20,Inf]	2.19433333333333	(1,20]	2.19433333333333	(20,Inf]	2.19433333333333	(1,20]	2.19433333333333	(20,Inf]	2.19433333333333	(20,Inf]	2.19433333333333	(20,Inf]	2.19433333333333	(20,Inf]	2.19433333333333
FBtr0071074_95	[0,1]	-0.841	[0,1]	-0.841	[0,1]	-0.841	[0,1]	-0.841	[0,1]	-0.841	[0,1]	-0.841	(1,20]	-0.841	[0,1]	-0.841	[0,1]	-0.841	[0,1]	-0.841	(1,20]	-0.841	[0,1]	-0.841
FBtr0071076_75	(20,Inf]	2.654	(1,20]	2.654	(20,Inf]	2.654	(1,20]	2.654	(1,20]	2.654	(1,20]	2.654	(1,20]	2.654	(1,20]	2.654	(1,20]	2.654	(20,Inf]	2.654	(1,20]	2.654	(1,20]	2.654
FBtr0071079_134	(1,20]	0.054	(1,20]	0.054	(1,20]	0.054	(1,20]	0.054	(1,20]	0.054	(1,20]	0.054	(1,20]	0.054	(1,20]	0.054	(1,20]	0.054	(20,Inf]	0.054	(20,Inf]	0.054	(20,Inf]	0.054
FBtr0071079_223	(20,Inf]	1.54033333333333	(20,Inf]	1.54033333333333	(1,20]	1.54033333333333	(1,20]	1.54033333333333	(20,Inf]	1.54033333333333	(20,Inf]	1.54033333333333	(20,Inf]	1.54033333333333	(20,Inf]	1.54033333333333	(20,Inf]	1.54033333333333	(20,Inf]	1.54033333333333	(20,Inf]	1.54033333333333	(20,Inf]	1.54033333333333
FBtr0071079_87	(20,Inf]	0.019	(1,20]	0.019	(1,20]	0.019	(1,20]	0.019	(1,20]	0.019	(1,20]	0.019	(20,Inf]	0.019	(1,20]	0.019	(1,20]	0.019	(20,Inf]	0.019	(20,Inf]	0.019	(20,Inf]	0.019
FBtr0071081_1	[0,1]	0.503666666666667	[0,1]	0.503666666666667	[0,1]	0.503666666666667	[0,1]	0.503666666666667	[0,1]	0.503666666666667	[0,1]	0.503666666666667	[0,1]	0.503666666666667	[0,1]	0.503666666666667	[0,1]	0.503666666666667	[0,1]	0.503666666666667	(1,20]	0.503666666666667	[0,1]	0.503666666666667
FBtr0071083_123	[0,1]	-0.303333333333333	[0,1]	-0.303333333333333	[0,1]	-0.303333333333333	[0,1]	-0.303333333333333	[0,1]	-0.303333333333333	[0,1]	-0.303333333333333	[0,1]	-0.303333333333333	[0,1]	-0.303333333333333	[0,1]	-0.303333333333333	[0,1]	-0.303333333333333	(1,20]	-0.303333333333333	[0,1]	-0.303333333333333
FBtr0071083_149	[0,1]	-0.101666666666667	[0,1]	-0.101666666666667	[0,1]	-0.101666666666667	[0,1]	-0.101666666666667	[0,1]	-0.101666666666667	[0,1]	-0.101666666666667	[0,1]	-0.101666666666667	[0,1]	-0.101666666666667	[0,1]	-0.101666666666667	[0,1]	-0.101666666666667	(1,20]	-0.101666666666667	[0,1]	-0.101666666666667
FBtr0071083_217	[0,1]	-0.272333333333333	[0,1]	-0.272333333333333	(1,20]	-0.272333333333333	[0,1]	-0.272333333333333	[0,1]	-0.272333333333333	[0,1]	-0.272333333333333	[0,1]	-0.272333333333333	[0,1]	-0.272333333333333	[0,1]	-0.272333333333333	[0,1]	-0.272333333333333	(1,20]	-0.272333333333333	[0,1]	-0.272333333333333
FBtr0071092_100	(1,20]	0.537666666666667	(1,20]	0.537666666666667	(1,20]	0.537666666666667	(1,20]	0.537666666666667	(1,20]	0.537666666666667	(1,20]	0.537666666666667	(1,20]	0.537666666666667	(1,20]	0.537666666666667	(1,20]	0.537666666666667	(1,20]	0.537666666666667	(1,20]	0.537666666666667	(1,20]	0.537666666666667
FBtr0071092_113	[0,1]	0.302333333333333	[0,1]	0.302333333333333	[0,1]	0.302333333333333	[0,1]	0.302333333333333	[0,1]	0.302333333333333	(1,20]	0.302333333333333	(1,20]	0.302333333333333	[0,1]	0.302333333333333	[0,1]	0.302333333333333	(1,20]	0.302333333333333	[0,1]	0.302333333333333	(1,20]	0.302333333333333
FBtr0071092_300	(1,20]	0.130666666666667	[0,1]	0.130666666666667	(1,20]	0.130666666666667	(1,20]	0.130666666666667	(1,20]	0.130666666666667	(1,20]	0.130666666666667	(1,20]	0.130666666666667	(1,20]	0.130666666666667	(1,20]	0.130666666666667	(1,20]	0.130666666666667	(1,20]	0.130666666666667	(1,20]	0.130666666666667
FBtr0071092_668	(1,20]	1.679	[0,1]	1.679	(1,20]	1.679	(1,20]	1.679	(1,20]	1.679	(20,Inf]	1.679	(1,20]	1.679	(1,20]	1.679	(1,20]	1.679	(1,20]	1.679	(1,20]	1.679	(1,20]	1.679
FBtr0071092_686	(20,Inf]	3.20233333333333	[0,1]	3.20233333333333	(1,20]	3.20233333333333	(1,20]	3.20233333333333	(1,20]	3.20233333333333	(20,Inf]	3.20233333333333	(1,20]	3.20233333333333	(1,20]	3.20233333333333	(1,20]	3.20233333333333	(1,20]	3.20233333333333	(1,20]	3.20233333333333	(1,20]	3.20233333333333
FBtr0071092_95	(20,Inf]	0.43	[0,1]	0.43	(1,20]	0.43	(1,20]	0.43	(1,20]	0.43	[0,1]	0.43	[0,1]	0.43	(1,20]	0.43	(1,20]	0.43	[0,1]	0.43	(1,20]	0.43	(1,20]	0.43
FBtr0071093_109	(20,Inf]	1.92	(20,Inf]	1.92	(20,Inf]	1.92	(20,Inf]	1.92	(20,Inf]	1.92	(1,20]	1.92	(20,Inf]	1.92	(1,20]	1.92	(20,Inf]	1.92	(20,Inf]	1.92	(20,Inf]	1.92	(20,Inf]	1.92
FBtr0071095_104	(1,20]	1.31666666666667	(1,20]	1.31666666666667	(20,Inf]	1.31666666666667	(20,Inf]	1.31666666666667	(1,20]	1.31666666666667	(1,20]	1.31666666666667	(1,20]	1.31666666666667	(1,20]	1.31666666666667	[0,1]	1.31666666666667	(1,20]	1.31666666666667	(1,20]	1.31666666666667	(1,20]	1.31666666666667
FBtr0071095_143	(1,20]	0.26	(1,20]	0.26	(20,Inf]	0.26	(20,Inf]	0.26	(1,20]	0.26	[0,1]	0.26	(1,20]	0.26	(1,20]	0.26	[0,1]	0.26	(1,20]	0.26	[0,1]	0.26	(1,20]	0.26
FBtr0071095_239	(20,Inf]	1.364	(1,20]	1.364	(20,Inf]	1.364	(1,20]	1.364	(20,Inf]	1.364	(20,Inf]	1.364	(20,Inf]	1.364	(1,20]	1.364	(1,20]	1.364	(1,20]	1.364	(1,20]	1.364	(20,Inf]	1.364
FBtr0071102_85	(20,Inf]	3.116	(20,Inf]	3.116	(20,Inf]	3.116	(20,Inf]	3.116	(1,20]	3.116	(20,Inf]	3.116	(20,Inf]	3.116	(1,20]	3.116	(20,Inf]	3.116	(20,Inf]	3.116	(1,20]	3.116	(1,20]	3.116
FBtr0071106_164	[0,1]	0.195333333333333	[0,1]	0.195333333333333	(1,20]	0.195333333333333	[0,1]	0.195333333333333	[0,1]	0.195333333333333	[0,1]	0.195333333333333	[0,1]	0.195333333333333	[0,1]	0.195333333333333	[0,1]	0.195333333333333	[0,1]	0.195333333333333	(1,20]	0.195333333333333	[0,1]	0.195333333333333
FBtr0071109_135	[0,1]	-0.992666666666667	(20,Inf]	-0.992666666666667	(1,20]	-0.992666666666667	(1,20]	-0.992666666666667	(1,20]	-0.992666666666667	(1,20]	-0.992666666666667	(20,Inf]	-0.992666666666667	[0,1]	-0.992666666666667	(1,20]	-0.992666666666667	(1,20]	-0.992666666666667	(1,20]	-0.992666666666667	(1,20]	-0.992666666666667
FBtr0071109_289	(1,20]	0.630666666666667	(1,20]	0.630666666666667	(1,20]	0.630666666666667	(1,20]	0.630666666666667	[0,1]	0.630666666666667	(1,20]	0.630666666666667	(1,20]	0.630666666666667	[0,1]	0.630666666666667	[0,1]	0.630666666666667	(1,20]	0.630666666666667	(1,20]	0.630666666666667	[0,1]	0.630666666666667
FBtr0071110_106	(1,20]	2.21466666666667	[0,1]	2.21466666666667	[0,1]	2.21466666666667	[0,1]	2.21466666666667	(1,20]	2.21466666666667	[0,1]	2.21466666666667	[0,1]	2.21466666666667	[0,1]	2.21466666666667	(1,20]	2.21466666666667	[0,1]	2.21466666666667	[0,1]	2.21466666666667	[0,1]	2.21466666666667
FBtr0071111_106	(20,Inf]	0.851666666666667	(20,Inf]	0.851666666666667	(20,Inf]	0.851666666666667	(1,20]	0.851666666666667	(1,20]	0.851666666666667	(1,20]	0.851666666666667	(1,20]	0.851666666666667	(1,20]	0.851666666666667	(1,20]	0.851666666666667	(1,20]	0.851666666666667	(1,20]	0.851666666666667	(1,20]	0.851666666666667
FBtr0071111_257	(20,Inf]	-0.757333333333333	(20,Inf]	-0.757333333333333	(1,20]	-0.757333333333333	(1,20]	-0.757333333333333	[0,1]	-0.757333333333333	(1,20]	-0.757333333333333	(1,20]	-0.757333333333333	[0,1]	-0.757333333333333	(1,20]	-0.757333333333333	(1,20]	-0.757333333333333	(1,20]	-0.757333333333333	(1,20]	-0.757333333333333
FBtr0071112_117	(20,Inf]	1.628	(20,Inf]	1.628	(20,Inf]	1.628	(20,Inf]	1.628	(20,Inf]	1.628	(20,Inf]	1.628	(20,Inf]	1.628	(20,Inf]	1.628	(20,Inf]	1.628	(20,Inf]	1.628	(20,Inf]	1.628	(20,Inf]	1.628
FBtr0071112_148	(20,Inf]	2.79933333333333	(20,Inf]	2.79933333333333	(20,Inf]	2.79933333333333	(20,Inf]	2.79933333333333	(20,Inf]	2.79933333333333	(20,Inf]	2.79933333333333	(20,Inf]	2.79933333333333	(20,Inf]	2.79933333333333	(20,Inf]	2.79933333333333	(20,Inf]	2.79933333333333	(20,Inf]	2.79933333333333	(20,Inf]	2.79933333333333
FBtr0071112_8	(20,Inf]	0.473333333333333	(20,Inf]	0.473333333333333	(20,Inf]	0.473333333333333	[0,1]	0.473333333333333	(1,20]	0.473333333333333	(20,Inf]	0.473333333333333	(1,20]	0.473333333333333	(1,20]	0.473333333333333	(1,20]	0.473333333333333	(1,20]	0.473333333333333	(1,20]	0.473333333333333	(20,Inf]	0.473333333333333
FBtr0071113_234	(20,Inf]	2.43366666666667	(20,Inf]	2.43366666666667	(20,Inf]	2.43366666666667	(1,20]	2.43366666666667	(20,Inf]	2.43366666666667	(1,20]	2.43366666666667	(1,20]	2.43366666666667	(1,20]	2.43366666666667	(1,20]	2.43366666666667	(20,Inf]	2.43366666666667	(20,Inf]	2.43366666666667	(20,Inf]	2.43366666666667
FBtr0071113_292	[0,1]	0.636	(20,Inf]	0.636	(20,Inf]	0.636	(20,Inf]	0.636	(20,Inf]	0.636	(20,Inf]	0.636	(20,Inf]	0.636	(20,Inf]	0.636	(20,Inf]	0.636	(20,Inf]	0.636	(20,Inf]	0.636	(20,Inf]	0.636
FBtr0071113_67	(20,Inf]	0.633	(20,Inf]	0.633	(20,Inf]	0.633	(20,Inf]	0.633	(20,Inf]	0.633	(20,Inf]	0.633	(20,Inf]	0.633	(20,Inf]	0.633	(20,Inf]	0.633	(20,Inf]	0.633	(20,Inf]	0.633	(20,Inf]	0.633
FBtr0071113_81	(20,Inf]	0.527666666666667	(20,Inf]	0.527666666666667	(20,Inf]	0.527666666666667	(1,20]	0.527666666666667	(20,Inf]	0.527666666666667	(1,20]	0.527666666666667	(20,Inf]	0.527666666666667	(1,20]	0.527666666666667	(1,20]	0.527666666666667	(1,20]	0.527666666666667	(1,20]	0.527666666666667	(1,20]	0.527666666666667
FBtr0071117_165	(20,Inf]	0.0763333333333333	(1,20]	0.0763333333333333	(20,Inf]	0.0763333333333333	(1,20]	0.0763333333333333	(1,20]	0.0763333333333333	(20,Inf]	0.0763333333333333	(20,Inf]	0.0763333333333333	(20,Inf]	0.0763333333333333	(20,Inf]	0.0763333333333333	(20,Inf]	0.0763333333333333	(1,20]	0.0763333333333333	(20,Inf]	0.0763333333333333
FBtr0071117_29	[0,1]	0.668	(1,20]	0.668	(20,Inf]	0.668	(1,20]	0.668	(1,20]	0.668	(1,20]	0.668	(1,20]	0.668	(1,20]	0.668	(1,20]	0.668	(20,Inf]	0.668	(1,20]	0.668	(1,20]	0.668
FBtr0071117_68	(20,Inf]	0.346666666666667	(20,Inf]	0.346666666666667	(20,Inf]	0.346666666666667	(1,20]	0.346666666666667	(1,20]	0.346666666666667	(20,Inf]	0.346666666666667	(20,Inf]	0.346666666666667	(1,20]	0.346666666666667	(1,20]	0.346666666666667	(20,Inf]	0.346666666666667	(20,Inf]	0.346666666666667	(20,Inf]	0.346666666666667
FBtr0071118_159	(20,Inf]	0.216333333333333	(20,Inf]	0.216333333333333	(20,Inf]	0.216333333333333	(1,20]	0.216333333333333	(1,20]	0.216333333333333	(20,Inf]	0.216333333333333	(20,Inf]	0.216333333333333	(1,20]	0.216333333333333	(1,20]	0.216333333333333	(20,Inf]	0.216333333333333	(1,20]	0.216333333333333	(20,Inf]	0.216333333333333
FBtr0071118_20	(20,Inf]	0.568666666666667	(1,20]	0.568666666666667	(1,20]	0.568666666666667	(1,20]	0.568666666666667	(1,20]	0.568666666666667	(1,20]	0.568666666666667	(1,20]	0.568666666666667	[0,1]	0.568666666666667	(1,20]	0.568666666666667	(1,20]	0.568666666666667	(1,20]	0.568666666666667	(20,Inf]	0.568666666666667
FBtr0071118_60	[0,1]	0.63	(1,20]	0.63	[0,1]	0.63	(1,20]	0.63	(1,20]	0.63	(20,Inf]	0.63	(20,Inf]	0.63	[0,1]	0.63	(1,20]	0.63	(20,Inf]	0.63	(1,20]	0.63	(20,Inf]	0.63
FBtr0071118_99	(20,Inf]	0.942333333333333	(20,Inf]	0.942333333333333	(20,Inf]	0.942333333333333	(1,20]	0.942333333333333	(1,20]	0.942333333333333	(1,20]	0.942333333333333	(20,Inf]	0.942333333333333	(1,20]	0.942333333333333	[0,1]	0.942333333333333	(1,20]	0.942333333333333	(1,20]	0.942333333333333	(20,Inf]	0.942333333333333
FBtr0071119_132	[0,1]	1.08533333333333	(20,Inf]	1.08533333333333	(20,Inf]	1.08533333333333	(20,Inf]	1.08533333333333	(1,20]	1.08533333333333	(1,20]	1.08533333333333	(1,20]	1.08533333333333	(1,20]	1.08533333333333	(1,20]	1.08533333333333	(1,20]	1.08533333333333	(1,20]	1.08533333333333	(1,20]	1.08533333333333
FBtr0071119_191	(20,Inf]	3.75433333333333	(20,Inf]	3.75433333333333	(20,Inf]	3.75433333333333	(20,Inf]	3.75433333333333	(20,Inf]	3.75433333333333	(20,Inf]	3.75433333333333	(20,Inf]	3.75433333333333	(1,20]	3.75433333333333	(20,Inf]	3.75433333333333	(20,Inf]	3.75433333333333	(1,20]	3.75433333333333	(20,Inf]	3.75433333333333
FBtr0071119_64	(20,Inf]	2.43766666666667	(20,Inf]	2.43766666666667	(20,Inf]	2.43766666666667	(20,Inf]	2.43766666666667	(20,Inf]	2.43766666666667	(20,Inf]	2.43766666666667	(20,Inf]	2.43766666666667	(20,Inf]	2.43766666666667	(20,Inf]	2.43766666666667	(20,Inf]	2.43766666666667	(20,Inf]	2.43766666666667	(20,Inf]	2.43766666666667
FBtr0071121_12	(20,Inf]	2.088	(1,20]	2.088	(1,20]	2.088	(1,20]	2.088	(1,20]	2.088	(1,20]	2.088	(1,20]	2.088	[0,1]	2.088	[0,1]	2.088	(1,20]	2.088	[0,1]	2.088	(20,Inf]	2.088
FBtr0071121_131	(20,Inf]	1.89833333333333	(20,Inf]	1.89833333333333	(20,Inf]	1.89833333333333	(1,20]	1.89833333333333	(1,20]	1.89833333333333	(20,Inf]	1.89833333333333	(20,Inf]	1.89833333333333	(1,20]	1.89833333333333	(1,20]	1.89833333333333	(20,Inf]	1.89833333333333	(1,20]	1.89833333333333	(20,Inf]	1.89833333333333
FBtr0071121_140	(20,Inf]	2.98066666666667	(20,Inf]	2.98066666666667	(20,Inf]	2.98066666666667	(1,20]	2.98066666666667	(1,20]	2.98066666666667	(20,Inf]	2.98066666666667	(20,Inf]	2.98066666666667	(1,20]	2.98066666666667	(1,20]	2.98066666666667	(20,Inf]	2.98066666666667	(1,20]	2.98066666666667	(20,Inf]	2.98066666666667
FBtr0071124_73	[0,1]	0.616666666666667	[0,1]	0.616666666666667	[0,1]	0.616666666666667	[0,1]	0.616666666666667	[0,1]	0.616666666666667	[0,1]	0.616666666666667	(20,Inf]	0.616666666666667	[0,1]	0.616666666666667	[0,1]	0.616666666666667	[0,1]	0.616666666666667	(1,20]	0.616666666666667	[0,1]	0.616666666666667
FBtr0071126_175	[0,1]	0.550666666666667	(1,20]	0.550666666666667	(1,20]	0.550666666666667	(1,20]	0.550666666666667	[0,1]	0.550666666666667	[0,1]	0.550666666666667	(1,20]	0.550666666666667	[0,1]	0.550666666666667	[0,1]	0.550666666666667	(1,20]	0.550666666666667	[0,1]	0.550666666666667	(1,20]	0.550666666666667
FBtr0071126_35	[0,1]	1.646	(1,20]	1.646	(1,20]	1.646	(1,20]	1.646	[0,1]	1.646	[0,1]	1.646	[0,1]	1.646	[0,1]	1.646	[0,1]	1.646	(20,Inf]	1.646	[0,1]	1.646	[0,1]	1.646
FBtr0071134_237	[0,1]	1.559	[0,1]	1.559	[0,1]	1.559	[0,1]	1.559	(1,20]	1.559	[0,1]	1.559	(1,20]	1.559	(1,20]	1.559	(1,20]	1.559	[0,1]	1.559	[0,1]	1.559	[0,1]	1.559
FBtr0071134_310	[0,1]	1.97766666666667	[0,1]	1.97766666666667	[0,1]	1.97766666666667	[0,1]	1.97766666666667	(1,20]	1.97766666666667	(1,20]	1.97766666666667	(1,20]	1.97766666666667	(1,20]	1.97766666666667	(20,Inf]	1.97766666666667	(1,20]	1.97766666666667	(1,20]	1.97766666666667	[0,1]	1.97766666666667
FBtr0071134_326	[0,1]	2.473	[0,1]	2.473	[0,1]	2.473	[0,1]	2.473	(1,20]	2.473	(1,20]	2.473	(1,20]	2.473	(1,20]	2.473	(1,20]	2.473	(1,20]	2.473	(1,20]	2.473	[0,1]	2.473
FBtr0071134_378	[0,1]	1.34033333333333	[0,1]	1.34033333333333	[0,1]	1.34033333333333	[0,1]	1.34033333333333	(1,20]	1.34033333333333	[0,1]	1.34033333333333	[0,1]	1.34033333333333	(1,20]	1.34033333333333	(1,20]	1.34033333333333	[0,1]	1.34033333333333	[0,1]	1.34033333333333	[0,1]	1.34033333333333
FBtr0071134_411	[0,1]	0.580666666666667	[0,1]	0.580666666666667	[0,1]	0.580666666666667	[0,1]	0.580666666666667	(1,20]	0.580666666666667	[0,1]	0.580666666666667	[0,1]	0.580666666666667	(1,20]	0.580666666666667	(1,20]	0.580666666666667	[0,1]	0.580666666666667	[0,1]	0.580666666666667	[0,1]	0.580666666666667
FBtr0071134_455	[0,1]	0.948666666666667	[0,1]	0.948666666666667	[0,1]	0.948666666666667	[0,1]	0.948666666666667	(1,20]	0.948666666666667	(1,20]	0.948666666666667	(1,20]	0.948666666666667	(1,20]	0.948666666666667	(1,20]	0.948666666666667	[0,1]	0.948666666666667	[0,1]	0.948666666666667	[0,1]	0.948666666666667
FBtr0071136_152	[0,1]	0.953666666666667	[0,1]	0.953666666666667	[0,1]	0.953666666666667	[0,1]	0.953666666666667	[0,1]	0.953666666666667	[0,1]	0.953666666666667	[0,1]	0.953666666666667	[0,1]	0.953666666666667	[0,1]	0.953666666666667	[0,1]	0.953666666666667	[0,1]	0.953666666666667	[0,1]	0.953666666666667
FBtr0071136_202	[0,1]	1.37633333333333	[0,1]	1.37633333333333	[0,1]	1.37633333333333	[0,1]	1.37633333333333	[0,1]	1.37633333333333	[0,1]	1.37633333333333	[0,1]	1.37633333333333	[0,1]	1.37633333333333	[0,1]	1.37633333333333	[0,1]	1.37633333333333	[0,1]	1.37633333333333	[0,1]	1.37633333333333
FBtr0071136_231	(20,Inf]	2.45433333333333	(20,Inf]	2.45433333333333	(20,Inf]	2.45433333333333	(20,Inf]	2.45433333333333	(20,Inf]	2.45433333333333	(20,Inf]	2.45433333333333	(20,Inf]	2.45433333333333	(20,Inf]	2.45433333333333	(20,Inf]	2.45433333333333	(20,Inf]	2.45433333333333	(20,Inf]	2.45433333333333	(20,Inf]	2.45433333333333
FBtr0071136_273	(20,Inf]	1.21333333333333	(20,Inf]	1.21333333333333	(20,Inf]	1.21333333333333	(20,Inf]	1.21333333333333	(20,Inf]	1.21333333333333	(20,Inf]	1.21333333333333	(20,Inf]	1.21333333333333	(20,Inf]	1.21333333333333	(20,Inf]	1.21333333333333	(20,Inf]	1.21333333333333	(20,Inf]	1.21333333333333	(20,Inf]	1.21333333333333
FBtr0071136_277	[0,1]	0.798666666666667	(1,20]	0.798666666666667	[0,1]	0.798666666666667	(1,20]	0.798666666666667	(1,20]	0.798666666666667	[0,1]	0.798666666666667	[0,1]	0.798666666666667	[0,1]	0.798666666666667	[0,1]	0.798666666666667	(1,20]	0.798666666666667	[0,1]	0.798666666666667	[0,1]	0.798666666666667
FBtr0071136_283	[0,1]	1.794	(1,20]	1.794	[0,1]	1.794	(1,20]	1.794	(1,20]	1.794	[0,1]	1.794	[0,1]	1.794	[0,1]	1.794	[0,1]	1.794	(1,20]	1.794	[0,1]	1.794	[0,1]	1.794
FBtr0071136_351	(20,Inf]	2.699	(20,Inf]	2.699	(20,Inf]	2.699	(20,Inf]	2.699	(20,Inf]	2.699	(20,Inf]	2.699	(20,Inf]	2.699	(20,Inf]	2.699	(20,Inf]	2.699	(20,Inf]	2.699	(20,Inf]	2.699	(20,Inf]	2.699
FBtr0071136_84	(20,Inf]	4.675	(20,Inf]	4.675	(20,Inf]	4.675	(20,Inf]	4.675	(20,Inf]	4.675	(20,Inf]	4.675	(20,Inf]	4.675	(20,Inf]	4.675	(20,Inf]	4.675	(20,Inf]	4.675	(20,Inf]	4.675	(20,Inf]	4.675
FBtr0071142_14	(20,Inf]	1.87166666666667	[0,1]	1.87166666666667	(1,20]	1.87166666666667	[0,1]	1.87166666666667	[0,1]	1.87166666666667	[0,1]	1.87166666666667	[0,1]	1.87166666666667	[0,1]	1.87166666666667	[0,1]	1.87166666666667	(1,20]	1.87166666666667	[0,1]	1.87166666666667	[0,1]	1.87166666666667
FBtr0071151_55	(20,Inf]	1.37333333333333	(1,20]	1.37333333333333	(1,20]	1.37333333333333	[0,1]	1.37333333333333	(1,20]	1.37333333333333	(1,20]	1.37333333333333	(1,20]	1.37333333333333	[0,1]	1.37333333333333	(1,20]	1.37333333333333	(1,20]	1.37333333333333	[0,1]	1.37333333333333	(20,Inf]	1.37333333333333
FBtr0071152_97	(20,Inf]	0.522	(20,Inf]	0.522	(20,Inf]	0.522	(20,Inf]	0.522	(20,Inf]	0.522	(20,Inf]	0.522	(20,Inf]	0.522	(20,Inf]	0.522	(20,Inf]	0.522	(1,20]	0.522	(20,Inf]	0.522	(20,Inf]	0.522
FBtr0071153_69	[0,1]	-1.38433333333333	[0,1]	-1.38433333333333	(1,20]	-1.38433333333333	(1,20]	-1.38433333333333	(1,20]	-1.38433333333333	(1,20]	-1.38433333333333	(1,20]	-1.38433333333333	(1,20]	-1.38433333333333	(1,20]	-1.38433333333333	(1,20]	-1.38433333333333	(1,20]	-1.38433333333333	(1,20]	-1.38433333333333
FBtr0071153_76	[0,1]	0.950333333333333	[0,1]	0.950333333333333	(1,20]	0.950333333333333	(1,20]	0.950333333333333	(1,20]	0.950333333333333	(1,20]	0.950333333333333	(1,20]	0.950333333333333	(1,20]	0.950333333333333	(1,20]	0.950333333333333	(1,20]	0.950333333333333	(1,20]	0.950333333333333	(1,20]	0.950333333333333
FBtr0071169_124	(20,Inf]	0.0186666666666667	(1,20]	0.0186666666666667	[0,1]	0.0186666666666667	[0,1]	0.0186666666666667	[0,1]	0.0186666666666667	[0,1]	0.0186666666666667	(1,20]	0.0186666666666667	[0,1]	0.0186666666666667	[0,1]	0.0186666666666667	(1,20]	0.0186666666666667	[0,1]	0.0186666666666667	[0,1]	0.0186666666666667
FBtr0071170_159	[0,1]	0.627333333333333	[0,1]	0.627333333333333	[0,1]	0.627333333333333	(1,20]	0.627333333333333	(1,20]	0.627333333333333	[0,1]	0.627333333333333	(1,20]	0.627333333333333	[0,1]	0.627333333333333	(1,20]	0.627333333333333	[0,1]	0.627333333333333	[0,1]	0.627333333333333	[0,1]	0.627333333333333
FBtr0071170_267	[0,1]	0.184	[0,1]	0.184	(1,20]	0.184	(1,20]	0.184	(1,20]	0.184	(1,20]	0.184	(20,Inf]	0.184	(1,20]	0.184	(1,20]	0.184	[0,1]	0.184	[0,1]	0.184	[0,1]	0.184
FBtr0071170_317	[0,1]	0.985666666666667	[0,1]	0.985666666666667	(1,20]	0.985666666666667	(1,20]	0.985666666666667	(1,20]	0.985666666666667	[0,1]	0.985666666666667	(20,Inf]	0.985666666666667	(1,20]	0.985666666666667	[0,1]	0.985666666666667	[0,1]	0.985666666666667	[0,1]	0.985666666666667	[0,1]	0.985666666666667
FBtr0071170_329	[0,1]	3.42666666666667	[0,1]	3.42666666666667	(1,20]	3.42666666666667	(1,20]	3.42666666666667	(20,Inf]	3.42666666666667	[0,1]	3.42666666666667	(20,Inf]	3.42666666666667	(1,20]	3.42666666666667	[0,1]	3.42666666666667	(1,20]	3.42666666666667	[0,1]	3.42666666666667	[0,1]	3.42666666666667
FBtr0071173_114	[0,1]	2.067	[0,1]	2.067	[0,1]	2.067	[0,1]	2.067	[0,1]	2.067	[0,1]	2.067	[0,1]	2.067	[0,1]	2.067	[0,1]	2.067	[0,1]	2.067	(1,20]	2.067	[0,1]	2.067
FBtr0071175_155	(20,Inf]	-0.342666666666667	(20,Inf]	-0.342666666666667	(20,Inf]	-0.342666666666667	(20,Inf]	-0.342666666666667	(1,20]	-0.342666666666667	(20,Inf]	-0.342666666666667	(20,Inf]	-0.342666666666667	(20,Inf]	-0.342666666666667	(20,Inf]	-0.342666666666667	(20,Inf]	-0.342666666666667	(20,Inf]	-0.342666666666667	(20,Inf]	-0.342666666666667
FBtr0071175_285	(20,Inf]	0.023	(1,20]	0.023	(20,Inf]	0.023	(1,20]	0.023	(1,20]	0.023	(1,20]	0.023	(20,Inf]	0.023	(1,20]	0.023	(1,20]	0.023	(20,Inf]	0.023	(1,20]	0.023	(20,Inf]	0.023
FBtr0071176_13	(20,Inf]	0.279666666666667	(1,20]	0.279666666666667	(1,20]	0.279666666666667	(1,20]	0.279666666666667	[0,1]	0.279666666666667	[0,1]	0.279666666666667	(1,20]	0.279666666666667	[0,1]	0.279666666666667	[0,1]	0.279666666666667	(1,20]	0.279666666666667	[0,1]	0.279666666666667	(1,20]	0.279666666666667
FBtr0071176_130	(20,Inf]	1.15333333333333	(20,Inf]	1.15333333333333	(20,Inf]	1.15333333333333	(1,20]	1.15333333333333	(1,20]	1.15333333333333	(1,20]	1.15333333333333	(1,20]	1.15333333333333	(1,20]	1.15333333333333	(1,20]	1.15333333333333	(1,20]	1.15333333333333	(1,20]	1.15333333333333	(1,20]	1.15333333333333
FBtr0071176_146	(20,Inf]	1.744	(20,Inf]	1.744	(20,Inf]	1.744	(1,20]	1.744	(1,20]	1.744	(1,20]	1.744	(1,20]	1.744	(1,20]	1.744	(1,20]	1.744	(20,Inf]	1.744	[0,1]	1.744	(20,Inf]	1.744
FBtr0071176_24	[0,1]	0.290666666666667	(1,20]	0.290666666666667	(1,20]	0.290666666666667	(1,20]	0.290666666666667	[0,1]	0.290666666666667	[0,1]	0.290666666666667	(1,20]	0.290666666666667	[0,1]	0.290666666666667	[0,1]	0.290666666666667	(1,20]	0.290666666666667	[0,1]	0.290666666666667	[0,1]	0.290666666666667
FBtr0071176_273	[0,1]	0.293333333333333	[0,1]	0.293333333333333	(1,20]	0.293333333333333	(1,20]	0.293333333333333	[0,1]	0.293333333333333	[0,1]	0.293333333333333	[0,1]	0.293333333333333	[0,1]	0.293333333333333	[0,1]	0.293333333333333	[0,1]	0.293333333333333	[0,1]	0.293333333333333	(1,20]	0.293333333333333
FBtr0071176_304	(1,20]	0.651	(1,20]	0.651	(20,Inf]	0.651	[0,1]	0.651	[0,1]	0.651	[0,1]	0.651	(1,20]	0.651	[0,1]	0.651	[0,1]	0.651	[0,1]	0.651	[0,1]	0.651	(1,20]	0.651
FBtr0071176_357	[0,1]	-0.256333333333333	(1,20]	-0.256333333333333	(20,Inf]	-0.256333333333333	(1,20]	-0.256333333333333	(1,20]	-0.256333333333333	(1,20]	-0.256333333333333	[0,1]	-0.256333333333333	[0,1]	-0.256333333333333	[0,1]	-0.256333333333333	[0,1]	-0.256333333333333	[0,1]	-0.256333333333333	[0,1]	-0.256333333333333
FBtr0071176_61	(20,Inf]	0.46	(1,20]	0.46	(20,Inf]	0.46	(1,20]	0.46	[0,1]	0.46	[0,1]	0.46	(1,20]	0.46	[0,1]	0.46	(1,20]	0.46	(1,20]	0.46	[0,1]	0.46	[0,1]	0.46
FBtr0071176_82	(20,Inf]	0.828333333333333	(20,Inf]	0.828333333333333	(20,Inf]	0.828333333333333	(1,20]	0.828333333333333	(1,20]	0.828333333333333	(1,20]	0.828333333333333	(1,20]	0.828333333333333	(1,20]	0.828333333333333	(1,20]	0.828333333333333	(1,20]	0.828333333333333	(1,20]	0.828333333333333	(1,20]	0.828333333333333
FBtr0071183_31	(20,Inf]	1.87533333333333	(1,20]	1.87533333333333	(1,20]	1.87533333333333	[0,1]	1.87533333333333	[0,1]	1.87533333333333	(1,20]	1.87533333333333	(1,20]	1.87533333333333	(1,20]	1.87533333333333	[0,1]	1.87533333333333	(1,20]	1.87533333333333	(1,20]	1.87533333333333	(1,20]	1.87533333333333
FBtr0071183_4	(20,Inf]	0.755666666666667	[0,1]	0.755666666666667	(1,20]	0.755666666666667	[0,1]	0.755666666666667	[0,1]	0.755666666666667	(1,20]	0.755666666666667	(1,20]	0.755666666666667	[0,1]	0.755666666666667	[0,1]	0.755666666666667	(1,20]	0.755666666666667	(1,20]	0.755666666666667	(1,20]	0.755666666666667
FBtr0071188_48	(20,Inf]	1.99466666666667	(20,Inf]	1.99466666666667	(20,Inf]	1.99466666666667	(1,20]	1.99466666666667	(1,20]	1.99466666666667	(1,20]	1.99466666666667	(1,20]	1.99466666666667	(1,20]	1.99466666666667	(1,20]	1.99466666666667	(1,20]	1.99466666666667	(1,20]	1.99466666666667	(1,20]	1.99466666666667
FBtr0071192_481	(20,Inf]	2.15133333333333	(1,20]	2.15133333333333	(1,20]	2.15133333333333	(1,20]	2.15133333333333	(1,20]	2.15133333333333	(1,20]	2.15133333333333	(1,20]	2.15133333333333	(1,20]	2.15133333333333	(1,20]	2.15133333333333	(1,20]	2.15133333333333	(1,20]	2.15133333333333	(20,Inf]	2.15133333333333
FBtr0071193_314	[0,1]	0.802666666666667	[0,1]	0.802666666666667	[0,1]	0.802666666666667	[0,1]	0.802666666666667	(1,20]	0.802666666666667	[0,1]	0.802666666666667	(1,20]	0.802666666666667	[0,1]	0.802666666666667	[0,1]	0.802666666666667	[0,1]	0.802666666666667	[0,1]	0.802666666666667	[0,1]	0.802666666666667
FBtr0071212_261	(20,Inf]	1.964	(20,Inf]	1.964	(20,Inf]	1.964	(1,20]	1.964	(1,20]	1.964	(1,20]	1.964	(1,20]	1.964	(1,20]	1.964	(1,20]	1.964	(1,20]	1.964	(1,20]	1.964	(1,20]	1.964
FBtr0071213_112	[0,1]	0.537333333333333	[0,1]	0.537333333333333	[0,1]	0.537333333333333	[0,1]	0.537333333333333	[0,1]	0.537333333333333	[0,1]	0.537333333333333	[0,1]	0.537333333333333	[0,1]	0.537333333333333	[0,1]	0.537333333333333	[0,1]	0.537333333333333	[0,1]	0.537333333333333	[0,1]	0.537333333333333
FBtr0071213_157	[0,1]	-0.283666666666667	[0,1]	-0.283666666666667	[0,1]	-0.283666666666667	[0,1]	-0.283666666666667	[0,1]	-0.283666666666667	[0,1]	-0.283666666666667	[0,1]	-0.283666666666667	[0,1]	-0.283666666666667	[0,1]	-0.283666666666667	[0,1]	-0.283666666666667	[0,1]	-0.283666666666667	[0,1]	-0.283666666666667
FBtr0071213_200	(20,Inf]	0.706	(1,20]	0.706	(20,Inf]	0.706	(1,20]	0.706	(1,20]	0.706	(1,20]	0.706	(1,20]	0.706	(1,20]	0.706	(1,20]	0.706	(1,20]	0.706	(1,20]	0.706	(20,Inf]	0.706
FBtr0071213_32	[0,1]	-0.671666666666667	[0,1]	-0.671666666666667	[0,1]	-0.671666666666667	[0,1]	-0.671666666666667	[0,1]	-0.671666666666667	[0,1]	-0.671666666666667	[0,1]	-0.671666666666667	[0,1]	-0.671666666666667	[0,1]	-0.671666666666667	[0,1]	-0.671666666666667	[0,1]	-0.671666666666667	[0,1]	-0.671666666666667
FBtr0071213_57	[0,1]	-0.119666666666667	[0,1]	-0.119666666666667	[0,1]	-0.119666666666667	[0,1]	-0.119666666666667	[0,1]	-0.119666666666667	[0,1]	-0.119666666666667	[0,1]	-0.119666666666667	[0,1]	-0.119666666666667	[0,1]	-0.119666666666667	[0,1]	-0.119666666666667	[0,1]	-0.119666666666667	[0,1]	-0.119666666666667
FBtr0071213_90	[0,1]	0.483333333333333	[0,1]	0.483333333333333	[0,1]	0.483333333333333	[0,1]	0.483333333333333	[0,1]	0.483333333333333	[0,1]	0.483333333333333	[0,1]	0.483333333333333	[0,1]	0.483333333333333	[0,1]	0.483333333333333	[0,1]	0.483333333333333	[0,1]	0.483333333333333	[0,1]	0.483333333333333
FBtr0071221_98	(1,20]	1.61933333333333	[0,1]	1.61933333333333	[0,1]	1.61933333333333	[0,1]	1.61933333333333	[0,1]	1.61933333333333	[0,1]	1.61933333333333	[0,1]	1.61933333333333	[0,1]	1.61933333333333	[0,1]	1.61933333333333	(1,20]	1.61933333333333	[0,1]	1.61933333333333	[0,1]	1.61933333333333
FBtr0071223_10	[0,1]	0.648333333333333	[0,1]	0.648333333333333	(1,20]	0.648333333333333	(1,20]	0.648333333333333	[0,1]	0.648333333333333	[0,1]	0.648333333333333	[0,1]	0.648333333333333	(1,20]	0.648333333333333	(20,Inf]	0.648333333333333	(1,20]	0.648333333333333	(1,20]	0.648333333333333	(20,Inf]	0.648333333333333
FBtr0071223_126	(1,20]	0.197333333333333	(1,20]	0.197333333333333	(20,Inf]	0.197333333333333	(1,20]	0.197333333333333	(1,20]	0.197333333333333	(1,20]	0.197333333333333	(1,20]	0.197333333333333	(1,20]	0.197333333333333	(1,20]	0.197333333333333	(20,Inf]	0.197333333333333	(1,20]	0.197333333333333	(20,Inf]	0.197333333333333
FBtr0071223_83	(20,Inf]	-0.25	(1,20]	-0.25	(20,Inf]	-0.25	(1,20]	-0.25	(1,20]	-0.25	(1,20]	-0.25	(1,20]	-0.25	(1,20]	-0.25	[0,1]	-0.25	[0,1]	-0.25	[0,1]	-0.25	(20,Inf]	-0.25
FBtr0071231_52	[0,1]	0.648	[0,1]	0.648	[0,1]	0.648	[0,1]	0.648	(1,20]	0.648	(1,20]	0.648	(1,20]	0.648	[0,1]	0.648	[0,1]	0.648	[0,1]	0.648	(1,20]	0.648	[0,1]	0.648
FBtr0071233_156	(20,Inf]	-0.352	(20,Inf]	-0.352	(20,Inf]	-0.352	[0,1]	-0.352	(1,20]	-0.352	(20,Inf]	-0.352	(20,Inf]	-0.352	[0,1]	-0.352	(1,20]	-0.352	(20,Inf]	-0.352	(1,20]	-0.352	(20,Inf]	-0.352
FBtr0071233_57	(20,Inf]	0.331666666666667	(20,Inf]	0.331666666666667	(20,Inf]	0.331666666666667	(1,20]	0.331666666666667	(1,20]	0.331666666666667	(1,20]	0.331666666666667	(20,Inf]	0.331666666666667	(1,20]	0.331666666666667	(1,20]	0.331666666666667	(1,20]	0.331666666666667	(1,20]	0.331666666666667	(20,Inf]	0.331666666666667
FBtr0071233_60	(20,Inf]	1.02766666666667	(20,Inf]	1.02766666666667	(20,Inf]	1.02766666666667	(1,20]	1.02766666666667	(1,20]	1.02766666666667	(1,20]	1.02766666666667	(20,Inf]	1.02766666666667	(1,20]	1.02766666666667	[0,1]	1.02766666666667	(1,20]	1.02766666666667	(1,20]	1.02766666666667	(20,Inf]	1.02766666666667
FBtr0071235_34	[0,1]	3.31233333333333	[0,1]	3.31233333333333	[0,1]	3.31233333333333	[0,1]	3.31233333333333	[0,1]	3.31233333333333	[0,1]	3.31233333333333	(1,20]	3.31233333333333	(20,Inf]	3.31233333333333	(20,Inf]	3.31233333333333	[0,1]	3.31233333333333	(1,20]	3.31233333333333	[0,1]	3.31233333333333
FBtr0071235_58	[0,1]	0.643666666666667	[0,1]	0.643666666666667	[0,1]	0.643666666666667	[0,1]	0.643666666666667	[0,1]	0.643666666666667	[0,1]	0.643666666666667	(1,20]	0.643666666666667	(20,Inf]	0.643666666666667	(20,Inf]	0.643666666666667	[0,1]	0.643666666666667	(1,20]	0.643666666666667	[0,1]	0.643666666666667
FBtr0071236_74	(20,Inf]	0.814333333333333	[0,1]	0.814333333333333	[0,1]	0.814333333333333	[0,1]	0.814333333333333	[0,1]	0.814333333333333	[0,1]	0.814333333333333	[0,1]	0.814333333333333	[0,1]	0.814333333333333	[0,1]	0.814333333333333	(1,20]	0.814333333333333	[0,1]	0.814333333333333	[0,1]	0.814333333333333
FBtr0071240_78	[0,1]	1.02033333333333	[0,1]	1.02033333333333	[0,1]	1.02033333333333	[0,1]	1.02033333333333	(1,20]	1.02033333333333	(20,Inf]	1.02033333333333	(20,Inf]	1.02033333333333	(20,Inf]	1.02033333333333	(20,Inf]	1.02033333333333	(20,Inf]	1.02033333333333	(20,Inf]	1.02033333333333	[0,1]	1.02033333333333
FBtr0071244_370	[0,1]	1.186	[0,1]	1.186	[0,1]	1.186	[0,1]	1.186	[0,1]	1.186	[0,1]	1.186	[0,1]	1.186	[0,1]	1.186	[0,1]	1.186	[0,1]	1.186	(1,20]	1.186	[0,1]	1.186
FBtr0071244_459	[0,1]	0.567	[0,1]	0.567	(1,20]	0.567	(1,20]	0.567	(1,20]	0.567	(1,20]	0.567	(1,20]	0.567	[0,1]	0.567	[0,1]	0.567	(1,20]	0.567	(1,20]	0.567	[0,1]	0.567
FBtr0071244_468	[0,1]	2.98833333333333	(1,20]	2.98833333333333	[0,1]	2.98833333333333	(1,20]	2.98833333333333	(1,20]	2.98833333333333	(1,20]	2.98833333333333	[0,1]	2.98833333333333	[0,1]	2.98833333333333	[0,1]	2.98833333333333	(1,20]	2.98833333333333	(1,20]	2.98833333333333	[0,1]	2.98833333333333
FBtr0071245_5	(1,20]	-0.479333333333333	[0,1]	-0.479333333333333	[0,1]	-0.479333333333333	[0,1]	-0.479333333333333	[0,1]	-0.479333333333333	[0,1]	-0.479333333333333	[0,1]	-0.479333333333333	[0,1]	-0.479333333333333	[0,1]	-0.479333333333333	(1,20]	-0.479333333333333	[0,1]	-0.479333333333333	(1,20]	-0.479333333333333
FBtr0071253_160	(1,20]	1.33933333333333	[0,1]	1.33933333333333	(1,20]	1.33933333333333	(1,20]	1.33933333333333	(20,Inf]	1.33933333333333	(20,Inf]	1.33933333333333	(20,Inf]	1.33933333333333	(1,20]	1.33933333333333	(1,20]	1.33933333333333	(1,20]	1.33933333333333	(1,20]	1.33933333333333	[0,1]	1.33933333333333
FBtr0071269_97	(20,Inf]	0.577333333333333	(1,20]	0.577333333333333	(1,20]	0.577333333333333	(1,20]	0.577333333333333	(20,Inf]	0.577333333333333	(20,Inf]	0.577333333333333	(20,Inf]	0.577333333333333	(1,20]	0.577333333333333	(1,20]	0.577333333333333	(20,Inf]	0.577333333333333	(1,20]	0.577333333333333	(20,Inf]	0.577333333333333
FBtr0071272_143	[0,1]	0.0473333333333333	(20,Inf]	0.0473333333333333	(1,20]	0.0473333333333333	(20,Inf]	0.0473333333333333	(20,Inf]	0.0473333333333333	(20,Inf]	0.0473333333333333	(20,Inf]	0.0473333333333333	(20,Inf]	0.0473333333333333	(1,20]	0.0473333333333333	(1,20]	0.0473333333333333	(1,20]	0.0473333333333333	(20,Inf]	0.0473333333333333
FBtr0071272_24	[0,1]	0.571333333333333	[0,1]	0.571333333333333	[0,1]	0.571333333333333	[0,1]	0.571333333333333	[0,1]	0.571333333333333	[0,1]	0.571333333333333	[0,1]	0.571333333333333	[0,1]	0.571333333333333	[0,1]	0.571333333333333	[0,1]	0.571333333333333	[0,1]	0.571333333333333	[0,1]	0.571333333333333
FBtr0071272_32	[0,1]	0.709	[0,1]	0.709	[0,1]	0.709	[0,1]	0.709	[0,1]	0.709	[0,1]	0.709	[0,1]	0.709	[0,1]	0.709	[0,1]	0.709	[0,1]	0.709	[0,1]	0.709	[0,1]	0.709
FBtr0071272_8	[0,1]	0.624333333333333	[0,1]	0.624333333333333	[0,1]	0.624333333333333	[0,1]	0.624333333333333	[0,1]	0.624333333333333	[0,1]	0.624333333333333	[0,1]	0.624333333333333	[0,1]	0.624333333333333	[0,1]	0.624333333333333	[0,1]	0.624333333333333	[0,1]	0.624333333333333	[0,1]	0.624333333333333
FBtr0071273_109	(20,Inf]	0.253333333333333	[0,1]	0.253333333333333	[0,1]	0.253333333333333	(1,20]	0.253333333333333	(1,20]	0.253333333333333	(1,20]	0.253333333333333	(1,20]	0.253333333333333	[0,1]	0.253333333333333	(1,20]	0.253333333333333	(1,20]	0.253333333333333	[0,1]	0.253333333333333	(1,20]	0.253333333333333
FBtr0071273_53	(20,Inf]	0.0486666666666667	[0,1]	0.0486666666666667	[0,1]	0.0486666666666667	(1,20]	0.0486666666666667	[0,1]	0.0486666666666667	[0,1]	0.0486666666666667	[0,1]	0.0486666666666667	[0,1]	0.0486666666666667	[0,1]	0.0486666666666667	(1,20]	0.0486666666666667	[0,1]	0.0486666666666667	[0,1]	0.0486666666666667
FBtr0071274_155	(20,Inf]	1.36166666666667	(20,Inf]	1.36166666666667	(20,Inf]	1.36166666666667	(1,20]	1.36166666666667	(20,Inf]	1.36166666666667	(20,Inf]	1.36166666666667	(20,Inf]	1.36166666666667	(1,20]	1.36166666666667	(1,20]	1.36166666666667	(20,Inf]	1.36166666666667	(20,Inf]	1.36166666666667	(20,Inf]	1.36166666666667
FBtr0071279_449	[0,1]	2.18033333333333	[0,1]	2.18033333333333	(1,20]	2.18033333333333	[0,1]	2.18033333333333	(1,20]	2.18033333333333	(1,20]	2.18033333333333	(1,20]	2.18033333333333	(1,20]	2.18033333333333	(1,20]	2.18033333333333	[0,1]	2.18033333333333	(1,20]	2.18033333333333	[0,1]	2.18033333333333
FBtr0071284_10	[0,1]	0.469333333333333	[0,1]	0.469333333333333	[0,1]	0.469333333333333	(1,20]	0.469333333333333	[0,1]	0.469333333333333	[0,1]	0.469333333333333	[0,1]	0.469333333333333	[0,1]	0.469333333333333	[0,1]	0.469333333333333	[0,1]	0.469333333333333	[0,1]	0.469333333333333	[0,1]	0.469333333333333
FBtr0071284_41	[0,1]	-0.933666666666667	(1,20]	-0.933666666666667	(1,20]	-0.933666666666667	(1,20]	-0.933666666666667	[0,1]	-0.933666666666667	[0,1]	-0.933666666666667	[0,1]	-0.933666666666667	[0,1]	-0.933666666666667	[0,1]	-0.933666666666667	[0,1]	-0.933666666666667	[0,1]	-0.933666666666667	(1,20]	-0.933666666666667
FBtr0071284_75	[0,1]	1.582	(1,20]	1.582	(1,20]	1.582	(1,20]	1.582	[0,1]	1.582	(1,20]	1.582	(1,20]	1.582	[0,1]	1.582	[0,1]	1.582	(1,20]	1.582	[0,1]	1.582	(1,20]	1.582
FBtr0071284_86	[0,1]	-0.0826666666666667	(1,20]	-0.0826666666666667	(1,20]	-0.0826666666666667	(1,20]	-0.0826666666666667	[0,1]	-0.0826666666666667	[0,1]	-0.0826666666666667	[0,1]	-0.0826666666666667	[0,1]	-0.0826666666666667	[0,1]	-0.0826666666666667	[0,1]	-0.0826666666666667	[0,1]	-0.0826666666666667	(1,20]	-0.0826666666666667
FBtr0071285_82	(20,Inf]	2.08533333333333	(1,20]	2.08533333333333	(1,20]	2.08533333333333	[0,1]	2.08533333333333	[0,1]	2.08533333333333	(1,20]	2.08533333333333	(1,20]	2.08533333333333	[0,1]	2.08533333333333	(1,20]	2.08533333333333	(1,20]	2.08533333333333	(1,20]	2.08533333333333	(1,20]	2.08533333333333
FBtr0071287_68	[0,1]	0.836	[0,1]	0.836	[0,1]	0.836	[0,1]	0.836	[0,1]	0.836	[0,1]	0.836	[0,1]	0.836	[0,1]	0.836	[0,1]	0.836	[0,1]	0.836	[0,1]	0.836	[0,1]	0.836
FBtr0071288_57	[0,1]	0.945666666666667	[0,1]	0.945666666666667	[0,1]	0.945666666666667	[0,1]	0.945666666666667	[0,1]	0.945666666666667	[0,1]	0.945666666666667	[0,1]	0.945666666666667	[0,1]	0.945666666666667	[0,1]	0.945666666666667	[0,1]	0.945666666666667	[0,1]	0.945666666666667	[0,1]	0.945666666666667
FBtr0071294_141	[0,1]	2.79866666666667	(1,20]	2.79866666666667	[0,1]	2.79866666666667	(20,Inf]	2.79866666666667	(20,Inf]	2.79866666666667	(20,Inf]	2.79866666666667	[0,1]	2.79866666666667	[0,1]	2.79866666666667	[0,1]	2.79866666666667	(20,Inf]	2.79866666666667	(20,Inf]	2.79866666666667	[0,1]	2.79866666666667
FBtr0071294_39	[0,1]	1.874	[0,1]	1.874	(1,20]	1.874	(1,20]	1.874	(1,20]	1.874	[0,1]	1.874	[0,1]	1.874	[0,1]	1.874	[0,1]	1.874	(1,20]	1.874	(1,20]	1.874	[0,1]	1.874
FBtr0071295_134	(20,Inf]	2.55166666666667	(1,20]	2.55166666666667	(1,20]	2.55166666666667	[0,1]	2.55166666666667	(1,20]	2.55166666666667	(1,20]	2.55166666666667	(20,Inf]	2.55166666666667	(1,20]	2.55166666666667	(1,20]	2.55166666666667	(20,Inf]	2.55166666666667	(1,20]	2.55166666666667	(20,Inf]	2.55166666666667
FBtr0071295_150	(20,Inf]	0.415666666666667	(1,20]	0.415666666666667	(1,20]	0.415666666666667	[0,1]	0.415666666666667	(1,20]	0.415666666666667	[0,1]	0.415666666666667	(1,20]	0.415666666666667	[0,1]	0.415666666666667	[0,1]	0.415666666666667	(1,20]	0.415666666666667	(1,20]	0.415666666666667	(20,Inf]	0.415666666666667
FBtr0071299_199	(20,Inf]	0.180666666666667	(1,20]	0.180666666666667	(20,Inf]	0.180666666666667	(1,20]	0.180666666666667	(1,20]	0.180666666666667	(1,20]	0.180666666666667	(1,20]	0.180666666666667	(1,20]	0.180666666666667	(1,20]	0.180666666666667	(1,20]	0.180666666666667	(1,20]	0.180666666666667	(20,Inf]	0.180666666666667
FBtr0071299_93	(20,Inf]	-1.51166666666667	(20,Inf]	-1.51166666666667	(20,Inf]	-1.51166666666667	(1,20]	-1.51166666666667	(1,20]	-1.51166666666667	(1,20]	-1.51166666666667	(1,20]	-1.51166666666667	(1,20]	-1.51166666666667	(1,20]	-1.51166666666667	(20,Inf]	-1.51166666666667	(20,Inf]	-1.51166666666667	(20,Inf]	-1.51166666666667
FBtr0071300_44	(20,Inf]	3.241	(20,Inf]	3.241	(20,Inf]	3.241	(20,Inf]	3.241	(1,20]	3.241	(20,Inf]	3.241	(20,Inf]	3.241	(1,20]	3.241	(1,20]	3.241	(20,Inf]	3.241	(20,Inf]	3.241	(20,Inf]	3.241
FBtr0071307_4	[0,1]	0.213666666666667	[0,1]	0.213666666666667	[0,1]	0.213666666666667	[0,1]	0.213666666666667	[0,1]	0.213666666666667	[0,1]	0.213666666666667	[0,1]	0.213666666666667	(20,Inf]	0.213666666666667	(20,Inf]	0.213666666666667	(1,20]	0.213666666666667	(1,20]	0.213666666666667	[0,1]	0.213666666666667
FBtr0071308_21	[0,1]	0.963666666666667	[0,1]	0.963666666666667	[0,1]	0.963666666666667	[0,1]	0.963666666666667	[0,1]	0.963666666666667	[0,1]	0.963666666666667	[0,1]	0.963666666666667	[0,1]	0.963666666666667	[0,1]	0.963666666666667	[0,1]	0.963666666666667	(1,20]	0.963666666666667	[0,1]	0.963666666666667
FBtr0071308_38	[0,1]	1.50566666666667	[0,1]	1.50566666666667	[0,1]	1.50566666666667	[0,1]	1.50566666666667	[0,1]	1.50566666666667	(1,20]	1.50566666666667	[0,1]	1.50566666666667	[0,1]	1.50566666666667	[0,1]	1.50566666666667	[0,1]	1.50566666666667	(1,20]	1.50566666666667	[0,1]	1.50566666666667
FBtr0071314_236	(20,Inf]	2.726	(1,20]	2.726	(1,20]	2.726	(20,Inf]	2.726	(20,Inf]	2.726	(20,Inf]	2.726	(20,Inf]	2.726	(1,20]	2.726	(1,20]	2.726	(20,Inf]	2.726	(20,Inf]	2.726	(20,Inf]	2.726
FBtr0071319_83	(20,Inf]	0.980666666666667	(20,Inf]	0.980666666666667	(20,Inf]	0.980666666666667	(20,Inf]	0.980666666666667	(1,20]	0.980666666666667	(20,Inf]	0.980666666666667	(20,Inf]	0.980666666666667	(1,20]	0.980666666666667	(1,20]	0.980666666666667	(20,Inf]	0.980666666666667	(20,Inf]	0.980666666666667	(20,Inf]	0.980666666666667
FBtr0071332_230	(20,Inf]	0.286333333333333	(20,Inf]	0.286333333333333	(20,Inf]	0.286333333333333	(1,20]	0.286333333333333	(1,20]	0.286333333333333	(1,20]	0.286333333333333	[0,1]	0.286333333333333	(1,20]	0.286333333333333	(1,20]	0.286333333333333	(1,20]	0.286333333333333	(1,20]	0.286333333333333	(1,20]	0.286333333333333
FBtr0071332_70	(20,Inf]	0.782666666666667	(20,Inf]	0.782666666666667	(20,Inf]	0.782666666666667	(1,20]	0.782666666666667	(1,20]	0.782666666666667	(1,20]	0.782666666666667	(1,20]	0.782666666666667	[0,1]	0.782666666666667	(1,20]	0.782666666666667	(1,20]	0.782666666666667	(1,20]	0.782666666666667	(20,Inf]	0.782666666666667
FBtr0071340_226	[0,1]	1.69333333333333	(20,Inf]	1.69333333333333	(1,20]	1.69333333333333	(1,20]	1.69333333333333	(20,Inf]	1.69333333333333	(20,Inf]	1.69333333333333	(20,Inf]	1.69333333333333	(20,Inf]	1.69333333333333	(20,Inf]	1.69333333333333	(20,Inf]	1.69333333333333	(20,Inf]	1.69333333333333	(1,20]	1.69333333333333
FBtr0071347_131	(20,Inf]	1.397	(1,20]	1.397	(20,Inf]	1.397	(1,20]	1.397	(1,20]	1.397	(1,20]	1.397	[0,1]	1.397	(1,20]	1.397	(1,20]	1.397	(1,20]	1.397	(1,20]	1.397	(1,20]	1.397
FBtr0071347_154	(20,Inf]	1.533	(1,20]	1.533	(20,Inf]	1.533	(1,20]	1.533	(1,20]	1.533	(20,Inf]	1.533	(20,Inf]	1.533	(1,20]	1.533	(1,20]	1.533	(1,20]	1.533	(1,20]	1.533	(20,Inf]	1.533
FBtr0071357_179	(1,20]	0.0403333333333333	[0,1]	0.0403333333333333	[0,1]	0.0403333333333333	[0,1]	0.0403333333333333	(1,20]	0.0403333333333333	[0,1]	0.0403333333333333	(1,20]	0.0403333333333333	[0,1]	0.0403333333333333	[0,1]	0.0403333333333333	[0,1]	0.0403333333333333	[0,1]	0.0403333333333333	[0,1]	0.0403333333333333
FBtr0071357_337	(20,Inf]	2.33133333333333	[0,1]	2.33133333333333	(1,20]	2.33133333333333	(1,20]	2.33133333333333	(1,20]	2.33133333333333	(1,20]	2.33133333333333	(1,20]	2.33133333333333	[0,1]	2.33133333333333	[0,1]	2.33133333333333	(1,20]	2.33133333333333	(1,20]	2.33133333333333	(1,20]	2.33133333333333
FBtr0071357_56	(1,20]	1.38366666666667	[0,1]	1.38366666666667	[0,1]	1.38366666666667	[0,1]	1.38366666666667	(1,20]	1.38366666666667	(1,20]	1.38366666666667	(1,20]	1.38366666666667	[0,1]	1.38366666666667	[0,1]	1.38366666666667	(1,20]	1.38366666666667	[0,1]	1.38366666666667	[0,1]	1.38366666666667
FBtr0071363_45	(20,Inf]	2.10933333333333	(20,Inf]	2.10933333333333	(20,Inf]	2.10933333333333	(1,20]	2.10933333333333	(1,20]	2.10933333333333	(20,Inf]	2.10933333333333	(20,Inf]	2.10933333333333	(1,20]	2.10933333333333	(20,Inf]	2.10933333333333	(20,Inf]	2.10933333333333	(1,20]	2.10933333333333	(20,Inf]	2.10933333333333
FBtr0071363_52	(20,Inf]	1.403	(20,Inf]	1.403	(20,Inf]	1.403	(1,20]	1.403	(1,20]	1.403	(20,Inf]	1.403	(20,Inf]	1.403	(1,20]	1.403	(20,Inf]	1.403	(20,Inf]	1.403	(1,20]	1.403	(20,Inf]	1.403
FBtr0071366_1	(20,Inf]	-1.68866666666667	(1,20]	-1.68866666666667	(1,20]	-1.68866666666667	(1,20]	-1.68866666666667	(1,20]	-1.68866666666667	(1,20]	-1.68866666666667	(1,20]	-1.68866666666667	[0,1]	-1.68866666666667	[0,1]	-1.68866666666667	(1,20]	-1.68866666666667	(1,20]	-1.68866666666667	(20,Inf]	-1.68866666666667
FBtr0071367_240	(20,Inf]	-0.260333333333333	(1,20]	-0.260333333333333	(1,20]	-0.260333333333333	(1,20]	-0.260333333333333	(1,20]	-0.260333333333333	(1,20]	-0.260333333333333	(1,20]	-0.260333333333333	[0,1]	-0.260333333333333	[0,1]	-0.260333333333333	(1,20]	-0.260333333333333	(1,20]	-0.260333333333333	(20,Inf]	-0.260333333333333
FBtr0071367_247	(20,Inf]	-0.358	(1,20]	-0.358	(1,20]	-0.358	(1,20]	-0.358	(1,20]	-0.358	(1,20]	-0.358	(1,20]	-0.358	[0,1]	-0.358	[0,1]	-0.358	(1,20]	-0.358	(1,20]	-0.358	(20,Inf]	-0.358
FBtr0071367_265	(20,Inf]	2.03666666666667	(1,20]	2.03666666666667	(1,20]	2.03666666666667	(1,20]	2.03666666666667	(1,20]	2.03666666666667	(1,20]	2.03666666666667	(1,20]	2.03666666666667	[0,1]	2.03666666666667	[0,1]	2.03666666666667	(1,20]	2.03666666666667	(1,20]	2.03666666666667	(20,Inf]	2.03666666666667
FBtr0071367_92	(20,Inf]	3.21966666666667	(20,Inf]	3.21966666666667	(1,20]	3.21966666666667	(20,Inf]	3.21966666666667	(20,Inf]	3.21966666666667	(1,20]	3.21966666666667	(20,Inf]	3.21966666666667	(1,20]	3.21966666666667	(20,Inf]	3.21966666666667	(20,Inf]	3.21966666666667	(1,20]	3.21966666666667	(20,Inf]	3.21966666666667
FBtr0071368_37	(20,Inf]	2.06633333333333	(1,20]	2.06633333333333	(20,Inf]	2.06633333333333	(1,20]	2.06633333333333	(1,20]	2.06633333333333	(20,Inf]	2.06633333333333	(20,Inf]	2.06633333333333	(1,20]	2.06633333333333	(1,20]	2.06633333333333	(20,Inf]	2.06633333333333	(1,20]	2.06633333333333	(20,Inf]	2.06633333333333
FBtr0071371_8	(20,Inf]	0.109333333333333	(1,20]	0.109333333333333	(1,20]	0.109333333333333	[0,1]	0.109333333333333	(1,20]	0.109333333333333	(1,20]	0.109333333333333	(1,20]	0.109333333333333	(1,20]	0.109333333333333	(1,20]	0.109333333333333	(1,20]	0.109333333333333	(1,20]	0.109333333333333	(20,Inf]	0.109333333333333
FBtr0071379_153	[0,1]	0.345666666666667	(1,20]	0.345666666666667	(1,20]	0.345666666666667	[0,1]	0.345666666666667	[0,1]	0.345666666666667	(1,20]	0.345666666666667	[0,1]	0.345666666666667	[0,1]	0.345666666666667	[0,1]	0.345666666666667	[0,1]	0.345666666666667	[0,1]	0.345666666666667	[0,1]	0.345666666666667
FBtr0071379_370	[0,1]	3.35666666666667	(1,20]	3.35666666666667	(20,Inf]	3.35666666666667	(1,20]	3.35666666666667	(1,20]	3.35666666666667	[0,1]	3.35666666666667	(1,20]	3.35666666666667	[0,1]	3.35666666666667	[0,1]	3.35666666666667	(1,20]	3.35666666666667	[0,1]	3.35666666666667	[0,1]	3.35666666666667
FBtr0071381_1005	[0,1]	-0.26	[0,1]	-0.26	[0,1]	-0.26	[0,1]	-0.26	[0,1]	-0.26	[0,1]	-0.26	[0,1]	-0.26	[0,1]	-0.26	[0,1]	-0.26	[0,1]	-0.26	[0,1]	-0.26	[0,1]	-0.26
FBtr0071381_488	[0,1]	4.94833333333333	[0,1]	4.94833333333333	(1,20]	4.94833333333333	(1,20]	4.94833333333333	(1,20]	4.94833333333333	(1,20]	4.94833333333333	(1,20]	4.94833333333333	(1,20]	4.94833333333333	(1,20]	4.94833333333333	(1,20]	4.94833333333333	(1,20]	4.94833333333333	[0,1]	4.94833333333333
FBtr0071381_500	[0,1]	4.94833333333333	[0,1]	4.94833333333333	(1,20]	4.94833333333333	(1,20]	4.94833333333333	(1,20]	4.94833333333333	(1,20]	4.94833333333333	(1,20]	4.94833333333333	(1,20]	4.94833333333333	(1,20]	4.94833333333333	(1,20]	4.94833333333333	(1,20]	4.94833333333333	[0,1]	4.94833333333333
FBtr0071381_545	[0,1]	4.94833333333333	[0,1]	4.94833333333333	(1,20]	4.94833333333333	(1,20]	4.94833333333333	(1,20]	4.94833333333333	(1,20]	4.94833333333333	(1,20]	4.94833333333333	(1,20]	4.94833333333333	[0,1]	4.94833333333333	(1,20]	4.94833333333333	(1,20]	4.94833333333333	[0,1]	4.94833333333333
FBtr0071381_551	[0,1]	4.94833333333333	[0,1]	4.94833333333333	(1,20]	4.94833333333333	(1,20]	4.94833333333333	(1,20]	4.94833333333333	(1,20]	4.94833333333333	(1,20]	4.94833333333333	(1,20]	4.94833333333333	[0,1]	4.94833333333333	(1,20]	4.94833333333333	(1,20]	4.94833333333333	[0,1]	4.94833333333333
FBtr0071381_635	[0,1]	5.943	[0,1]	5.943	[0,1]	5.943	(1,20]	5.943	(1,20]	5.943	(1,20]	5.943	(1,20]	5.943	[0,1]	5.943	[0,1]	5.943	(1,20]	5.943	(1,20]	5.943	[0,1]	5.943
FBtr0071381_902	[0,1]	3.39966666666667	[0,1]	3.39966666666667	[0,1]	3.39966666666667	(1,20]	3.39966666666667	(1,20]	3.39966666666667	(1,20]	3.39966666666667	(1,20]	3.39966666666667	[0,1]	3.39966666666667	(1,20]	3.39966666666667	(1,20]	3.39966666666667	(1,20]	3.39966666666667	[0,1]	3.39966666666667
FBtr0071381_982	[0,1]	0.343	[0,1]	0.343	[0,1]	0.343	[0,1]	0.343	[0,1]	0.343	[0,1]	0.343	[0,1]	0.343	[0,1]	0.343	[0,1]	0.343	[0,1]	0.343	[0,1]	0.343	[0,1]	0.343
FBtr0071393_27	(20,Inf]	2.014	(20,Inf]	2.014	(20,Inf]	2.014	(20,Inf]	2.014	(20,Inf]	2.014	(20,Inf]	2.014	(20,Inf]	2.014	(20,Inf]	2.014	(20,Inf]	2.014	(20,Inf]	2.014	(20,Inf]	2.014	[0,1]	2.014
FBtr0071397_311	[0,1]	0.76	[0,1]	0.76	[0,1]	0.76	[0,1]	0.76	(1,20]	0.76	(1,20]	0.76	[0,1]	0.76	(1,20]	0.76	(1,20]	0.76	(1,20]	0.76	(1,20]	0.76	[0,1]	0.76
FBtr0071397_471	[0,1]	-1.01666666666667	[0,1]	-1.01666666666667	[0,1]	-1.01666666666667	[0,1]	-1.01666666666667	(1,20]	-1.01666666666667	(1,20]	-1.01666666666667	(1,20]	-1.01666666666667	(1,20]	-1.01666666666667	(1,20]	-1.01666666666667	(1,20]	-1.01666666666667	(1,20]	-1.01666666666667	[0,1]	-1.01666666666667
FBtr0071397_700	(1,20]	1.22733333333333	[0,1]	1.22733333333333	[0,1]	1.22733333333333	[0,1]	1.22733333333333	(1,20]	1.22733333333333	(1,20]	1.22733333333333	(1,20]	1.22733333333333	[0,1]	1.22733333333333	(1,20]	1.22733333333333	(1,20]	1.22733333333333	(1,20]	1.22733333333333	[0,1]	1.22733333333333
FBtr0071397_850	[0,1]	2.05633333333333	[0,1]	2.05633333333333	[0,1]	2.05633333333333	[0,1]	2.05633333333333	(1,20]	2.05633333333333	[0,1]	2.05633333333333	[0,1]	2.05633333333333	(1,20]	2.05633333333333	(1,20]	2.05633333333333	[0,1]	2.05633333333333	(1,20]	2.05633333333333	[0,1]	2.05633333333333
FBtr0071402_150	(20,Inf]	3.389	(20,Inf]	3.389	(20,Inf]	3.389	(1,20]	3.389	(20,Inf]	3.389	(20,Inf]	3.389	(20,Inf]	3.389	(20,Inf]	3.389	(20,Inf]	3.389	(20,Inf]	3.389	(20,Inf]	3.389	(20,Inf]	3.389
FBtr0071402_163	(20,Inf]	1.55166666666667	(20,Inf]	1.55166666666667	(20,Inf]	1.55166666666667	(1,20]	1.55166666666667	(1,20]	1.55166666666667	(1,20]	1.55166666666667	(1,20]	1.55166666666667	(1,20]	1.55166666666667	(1,20]	1.55166666666667	(1,20]	1.55166666666667	(1,20]	1.55166666666667	(20,Inf]	1.55166666666667
FBtr0071405_169	[0,1]	1.85033333333333	(20,Inf]	1.85033333333333	(20,Inf]	1.85033333333333	[0,1]	1.85033333333333	[0,1]	1.85033333333333	[0,1]	1.85033333333333	(20,Inf]	1.85033333333333	[0,1]	1.85033333333333	[0,1]	1.85033333333333	[0,1]	1.85033333333333	[0,1]	1.85033333333333	[0,1]	1.85033333333333
FBtr0071405_76	[0,1]	1.256	(20,Inf]	1.256	(20,Inf]	1.256	(1,20]	1.256	(1,20]	1.256	(1,20]	1.256	(20,Inf]	1.256	[0,1]	1.256	[0,1]	1.256	[0,1]	1.256	(1,20]	1.256	(1,20]	1.256
FBtr0071406_135	[0,1]	1.71033333333333	[0,1]	1.71033333333333	[0,1]	1.71033333333333	(1,20]	1.71033333333333	(1,20]	1.71033333333333	(20,Inf]	1.71033333333333	(20,Inf]	1.71033333333333	(1,20]	1.71033333333333	(1,20]	1.71033333333333	(1,20]	1.71033333333333	(1,20]	1.71033333333333	[0,1]	1.71033333333333
FBtr0071407_106	(20,Inf]	1.918	[0,1]	1.918	(1,20]	1.918	(1,20]	1.918	(20,Inf]	1.918	(1,20]	1.918	(1,20]	1.918	(1,20]	1.918	(20,Inf]	1.918	(1,20]	1.918	(20,Inf]	1.918	(1,20]	1.918
FBtr0071407_129	[0,1]	2.555	[0,1]	2.555	(1,20]	2.555	(1,20]	2.555	(20,Inf]	2.555	(20,Inf]	2.555	[0,1]	2.555	(20,Inf]	2.555	(1,20]	2.555	(1,20]	2.555	(20,Inf]	2.555	[0,1]	2.555
FBtr0071407_195	(20,Inf]	2.54833333333333	[0,1]	2.54833333333333	[0,1]	2.54833333333333	[0,1]	2.54833333333333	(1,20]	2.54833333333333	(1,20]	2.54833333333333	[0,1]	2.54833333333333	(1,20]	2.54833333333333	(1,20]	2.54833333333333	(20,Inf]	2.54833333333333	(1,20]	2.54833333333333	[0,1]	2.54833333333333
FBtr0071407_571	(20,Inf]	5.83533333333333	(20,Inf]	5.83533333333333	(20,Inf]	5.83533333333333	(20,Inf]	5.83533333333333	(20,Inf]	5.83533333333333	(20,Inf]	5.83533333333333	(20,Inf]	5.83533333333333	(20,Inf]	5.83533333333333	(20,Inf]	5.83533333333333	(20,Inf]	5.83533333333333	(20,Inf]	5.83533333333333	(20,Inf]	5.83533333333333
FBtr0071423_35	(20,Inf]	1.836	(1,20]	1.836	(1,20]	1.836	[0,1]	1.836	[0,1]	1.836	[0,1]	1.836	(1,20]	1.836	[0,1]	1.836	(1,20]	1.836	(1,20]	1.836	(1,20]	1.836	[0,1]	1.836
FBtr0071424_3	(20,Inf]	2.718	[0,1]	2.718	[0,1]	2.718	[0,1]	2.718	[0,1]	2.718	[0,1]	2.718	[0,1]	2.718	(20,Inf]	2.718	[0,1]	2.718	(20,Inf]	2.718	(20,Inf]	2.718	[0,1]	2.718
FBtr0071430_74	(20,Inf]	3.15266666666667	(20,Inf]	3.15266666666667	(20,Inf]	3.15266666666667	(20,Inf]	3.15266666666667	(20,Inf]	3.15266666666667	(20,Inf]	3.15266666666667	(20,Inf]	3.15266666666667	(1,20]	3.15266666666667	(1,20]	3.15266666666667	(20,Inf]	3.15266666666667	(20,Inf]	3.15266666666667	(1,20]	3.15266666666667
FBtr0071441_13	(1,20]	-0.232333333333333	(1,20]	-0.232333333333333	(1,20]	-0.232333333333333	(1,20]	-0.232333333333333	(1,20]	-0.232333333333333	(1,20]	-0.232333333333333	(1,20]	-0.232333333333333	(1,20]	-0.232333333333333	(1,20]	-0.232333333333333	(1,20]	-0.232333333333333	(1,20]	-0.232333333333333	(1,20]	-0.232333333333333
FBtr0071444_117	(20,Inf]	2.14866666666667	(20,Inf]	2.14866666666667	(20,Inf]	2.14866666666667	(1,20]	2.14866666666667	(20,Inf]	2.14866666666667	(1,20]	2.14866666666667	(20,Inf]	2.14866666666667	(20,Inf]	2.14866666666667	(20,Inf]	2.14866666666667	(20,Inf]	2.14866666666667	(20,Inf]	2.14866666666667	(20,Inf]	2.14866666666667
FBtr0071444_57	(20,Inf]	-0.058	(1,20]	-0.058	(1,20]	-0.058	(1,20]	-0.058	(20,Inf]	-0.058	(1,20]	-0.058	(1,20]	-0.058	(20,Inf]	-0.058	(20,Inf]	-0.058	(20,Inf]	-0.058	(20,Inf]	-0.058	(20,Inf]	-0.058
FBtr0071445_38	[0,1]	1.61233333333333	[0,1]	1.61233333333333	[0,1]	1.61233333333333	[0,1]	1.61233333333333	[0,1]	1.61233333333333	[0,1]	1.61233333333333	[0,1]	1.61233333333333	[0,1]	1.61233333333333	[0,1]	1.61233333333333	[0,1]	1.61233333333333	[0,1]	1.61233333333333	[0,1]	1.61233333333333
FBtr0071445_44	[0,1]	0.843666666666667	[0,1]	0.843666666666667	[0,1]	0.843666666666667	[0,1]	0.843666666666667	[0,1]	0.843666666666667	[0,1]	0.843666666666667	[0,1]	0.843666666666667	[0,1]	0.843666666666667	[0,1]	0.843666666666667	[0,1]	0.843666666666667	[0,1]	0.843666666666667	[0,1]	0.843666666666667
FBtr0071450_250	(1,20]	-0.409	(1,20]	-0.409	(1,20]	-0.409	(1,20]	-0.409	(1,20]	-0.409	(1,20]	-0.409	(1,20]	-0.409	[0,1]	-0.409	(1,20]	-0.409	[0,1]	-0.409	(1,20]	-0.409	(1,20]	-0.409
FBtr0071450_305	(20,Inf]	2.22133333333333	(1,20]	2.22133333333333	(1,20]	2.22133333333333	(1,20]	2.22133333333333	(1,20]	2.22133333333333	(20,Inf]	2.22133333333333	(1,20]	2.22133333333333	(1,20]	2.22133333333333	(1,20]	2.22133333333333	(1,20]	2.22133333333333	(1,20]	2.22133333333333	(20,Inf]	2.22133333333333
FBtr0071450_95	(1,20]	1.10366666666667	[0,1]	1.10366666666667	[0,1]	1.10366666666667	[0,1]	1.10366666666667	[0,1]	1.10366666666667	[0,1]	1.10366666666667	(1,20]	1.10366666666667	[0,1]	1.10366666666667	[0,1]	1.10366666666667	[0,1]	1.10366666666667	(1,20]	1.10366666666667	(1,20]	1.10366666666667
FBtr0071452_94	(20,Inf]	-0.0933333333333333	(1,20]	-0.0933333333333333	(20,Inf]	-0.0933333333333333	(1,20]	-0.0933333333333333	(1,20]	-0.0933333333333333	(1,20]	-0.0933333333333333	(1,20]	-0.0933333333333333	(1,20]	-0.0933333333333333	(1,20]	-0.0933333333333333	(1,20]	-0.0933333333333333	[0,1]	-0.0933333333333333	(1,20]	-0.0933333333333333
FBtr0071460_312	(20,Inf]	0.406333333333333	(1,20]	0.406333333333333	(20,Inf]	0.406333333333333	(20,Inf]	0.406333333333333	(1,20]	0.406333333333333	(20,Inf]	0.406333333333333	(20,Inf]	0.406333333333333	(1,20]	0.406333333333333	[0,1]	0.406333333333333	(20,Inf]	0.406333333333333	(1,20]	0.406333333333333	(20,Inf]	0.406333333333333
FBtr0071461_30	(20,Inf]	2.93133333333333	(20,Inf]	2.93133333333333	(20,Inf]	2.93133333333333	(1,20]	2.93133333333333	(1,20]	2.93133333333333	(20,Inf]	2.93133333333333	(20,Inf]	2.93133333333333	(1,20]	2.93133333333333	(1,20]	2.93133333333333	(20,Inf]	2.93133333333333	(1,20]	2.93133333333333	(20,Inf]	2.93133333333333
FBtr0071461_64	(20,Inf]	3.04366666666667	(20,Inf]	3.04366666666667	(20,Inf]	3.04366666666667	(1,20]	3.04366666666667	(1,20]	3.04366666666667	(20,Inf]	3.04366666666667	(20,Inf]	3.04366666666667	(1,20]	3.04366666666667	(1,20]	3.04366666666667	(20,Inf]	3.04366666666667	(20,Inf]	3.04366666666667	(20,Inf]	3.04366666666667
FBtr0071461_779	(20,Inf]	4.573	(20,Inf]	4.573	(20,Inf]	4.573	(20,Inf]	4.573	(20,Inf]	4.573	(20,Inf]	4.573	(20,Inf]	4.573	(20,Inf]	4.573	(20,Inf]	4.573	(20,Inf]	4.573	(20,Inf]	4.573	(20,Inf]	4.573
FBtr0071465_3	[0,1]	0.346666666666667	(1,20]	0.346666666666667	(1,20]	0.346666666666667	(1,20]	0.346666666666667	[0,1]	0.346666666666667	[0,1]	0.346666666666667	(1,20]	0.346666666666667	[0,1]	0.346666666666667	[0,1]	0.346666666666667	(1,20]	0.346666666666667	(1,20]	0.346666666666667	(1,20]	0.346666666666667
FBtr0071467_1023	[0,1]	-0.324333333333333	[0,1]	-0.324333333333333	[0,1]	-0.324333333333333	[0,1]	-0.324333333333333	[0,1]	-0.324333333333333	[0,1]	-0.324333333333333	[0,1]	-0.324333333333333	[0,1]	-0.324333333333333	[0,1]	-0.324333333333333	[0,1]	-0.324333333333333	(1,20]	-0.324333333333333	[0,1]	-0.324333333333333
FBtr0071467_1038	[0,1]	-0.757333333333333	[0,1]	-0.757333333333333	[0,1]	-0.757333333333333	[0,1]	-0.757333333333333	[0,1]	-0.757333333333333	[0,1]	-0.757333333333333	[0,1]	-0.757333333333333	[0,1]	-0.757333333333333	[0,1]	-0.757333333333333	[0,1]	-0.757333333333333	(1,20]	-0.757333333333333	[0,1]	-0.757333333333333
FBtr0071467_144	[0,1]	2.598	[0,1]	2.598	[0,1]	2.598	[0,1]	2.598	[0,1]	2.598	[0,1]	2.598	[0,1]	2.598	[0,1]	2.598	[0,1]	2.598	[0,1]	2.598	(1,20]	2.598	[0,1]	2.598
FBtr0071467_156	[0,1]	1.946	[0,1]	1.946	[0,1]	1.946	[0,1]	1.946	[0,1]	1.946	[0,1]	1.946	[0,1]	1.946	[0,1]	1.946	[0,1]	1.946	[0,1]	1.946	(1,20]	1.946	[0,1]	1.946
FBtr0071467_322	[0,1]	-0.847	[0,1]	-0.847	[0,1]	-0.847	[0,1]	-0.847	[0,1]	-0.847	[0,1]	-0.847	[0,1]	-0.847	[0,1]	-0.847	[0,1]	-0.847	[0,1]	-0.847	(20,Inf]	-0.847	[0,1]	-0.847
FBtr0071467_409	[0,1]	-0.305333333333333	[0,1]	-0.305333333333333	[0,1]	-0.305333333333333	[0,1]	-0.305333333333333	[0,1]	-0.305333333333333	[0,1]	-0.305333333333333	[0,1]	-0.305333333333333	[0,1]	-0.305333333333333	[0,1]	-0.305333333333333	[0,1]	-0.305333333333333	(20,Inf]	-0.305333333333333	[0,1]	-0.305333333333333
FBtr0071467_552	[0,1]	-0.0673333333333333	[0,1]	-0.0673333333333333	[0,1]	-0.0673333333333333	[0,1]	-0.0673333333333333	[0,1]	-0.0673333333333333	[0,1]	-0.0673333333333333	[0,1]	-0.0673333333333333	[0,1]	-0.0673333333333333	[0,1]	-0.0673333333333333	[0,1]	-0.0673333333333333	(1,20]	-0.0673333333333333	[0,1]	-0.0673333333333333
FBtr0071467_651	[0,1]	2.813	[0,1]	2.813	[0,1]	2.813	[0,1]	2.813	[0,1]	2.813	[0,1]	2.813	[0,1]	2.813	[0,1]	2.813	[0,1]	2.813	[0,1]	2.813	(1,20]	2.813	[0,1]	2.813
FBtr0071467_807	[0,1]	0.145333333333333	[0,1]	0.145333333333333	[0,1]	0.145333333333333	[0,1]	0.145333333333333	[0,1]	0.145333333333333	[0,1]	0.145333333333333	[0,1]	0.145333333333333	[0,1]	0.145333333333333	[0,1]	0.145333333333333	[0,1]	0.145333333333333	(20,Inf]	0.145333333333333	[0,1]	0.145333333333333
FBtr0071467_891	[0,1]	2.12033333333333	[0,1]	2.12033333333333	[0,1]	2.12033333333333	[0,1]	2.12033333333333	[0,1]	2.12033333333333	[0,1]	2.12033333333333	[0,1]	2.12033333333333	[0,1]	2.12033333333333	[0,1]	2.12033333333333	[0,1]	2.12033333333333	(20,Inf]	2.12033333333333	[0,1]	2.12033333333333
FBtr0071467_9	[0,1]	2.615	[0,1]	2.615	[0,1]	2.615	[0,1]	2.615	[0,1]	2.615	[0,1]	2.615	[0,1]	2.615	[0,1]	2.615	[0,1]	2.615	[0,1]	2.615	(1,20]	2.615	[0,1]	2.615
FBtr0071467_909	[0,1]	0.639333333333333	[0,1]	0.639333333333333	[0,1]	0.639333333333333	[0,1]	0.639333333333333	[0,1]	0.639333333333333	[0,1]	0.639333333333333	[0,1]	0.639333333333333	[0,1]	0.639333333333333	[0,1]	0.639333333333333	[0,1]	0.639333333333333	(20,Inf]	0.639333333333333	[0,1]	0.639333333333333
FBtr0071467_930	[0,1]	0.98	[0,1]	0.98	[0,1]	0.98	[0,1]	0.98	[0,1]	0.98	[0,1]	0.98	[0,1]	0.98	[0,1]	0.98	[0,1]	0.98	[0,1]	0.98	(20,Inf]	0.98	[0,1]	0.98
FBtr0071469_1	[0,1]	0.908333333333333	[0,1]	0.908333333333333	(1,20]	0.908333333333333	[0,1]	0.908333333333333	[0,1]	0.908333333333333	[0,1]	0.908333333333333	(20,Inf]	0.908333333333333	[0,1]	0.908333333333333	[0,1]	0.908333333333333	[0,1]	0.908333333333333	[0,1]	0.908333333333333	[0,1]	0.908333333333333
FBtr0071487_363	(20,Inf]	2.39066666666667	[0,1]	2.39066666666667	(1,20]	2.39066666666667	(1,20]	2.39066666666667	(1,20]	2.39066666666667	(20,Inf]	2.39066666666667	(20,Inf]	2.39066666666667	(1,20]	2.39066666666667	(1,20]	2.39066666666667	(1,20]	2.39066666666667	(1,20]	2.39066666666667	(1,20]	2.39066666666667
FBtr0071491_55	[0,1]	1.05433333333333	(1,20]	1.05433333333333	(1,20]	1.05433333333333	[0,1]	1.05433333333333	(1,20]	1.05433333333333	[0,1]	1.05433333333333	[0,1]	1.05433333333333	(1,20]	1.05433333333333	[0,1]	1.05433333333333	(1,20]	1.05433333333333	(1,20]	1.05433333333333	[0,1]	1.05433333333333
FBtr0071493_51	[0,1]	1.693	[0,1]	1.693	[0,1]	1.693	[0,1]	1.693	(1,20]	1.693	[0,1]	1.693	[0,1]	1.693	[0,1]	1.693	[0,1]	1.693	[0,1]	1.693	[0,1]	1.693	[0,1]	1.693
FBtr0071497_78	(20,Inf]	0.493666666666667	(1,20]	0.493666666666667	(1,20]	0.493666666666667	[0,1]	0.493666666666667	(1,20]	0.493666666666667	[0,1]	0.493666666666667	[0,1]	0.493666666666667	(1,20]	0.493666666666667	(1,20]	0.493666666666667	[0,1]	0.493666666666667	(1,20]	0.493666666666667	[0,1]	0.493666666666667
FBtr0071511_127	(20,Inf]	-0.452	(20,Inf]	-0.452	(20,Inf]	-0.452	(1,20]	-0.452	(1,20]	-0.452	(1,20]	-0.452	(1,20]	-0.452	(1,20]	-0.452	[0,1]	-0.452	(1,20]	-0.452	(1,20]	-0.452	(20,Inf]	-0.452
FBtr0071515_182	(20,Inf]	1.66033333333333	(1,20]	1.66033333333333	(1,20]	1.66033333333333	(1,20]	1.66033333333333	[0,1]	1.66033333333333	(1,20]	1.66033333333333	[0,1]	1.66033333333333	[0,1]	1.66033333333333	[0,1]	1.66033333333333	(1,20]	1.66033333333333	[0,1]	1.66033333333333	(1,20]	1.66033333333333
FBtr0071515_192	(20,Inf]	2.472	(20,Inf]	2.472	(20,Inf]	2.472	(1,20]	2.472	(1,20]	2.472	(1,20]	2.472	[0,1]	2.472	(1,20]	2.472	[0,1]	2.472	(1,20]	2.472	(1,20]	2.472	(20,Inf]	2.472
FBtr0071521_15	[0,1]	1.74533333333333	[0,1]	1.74533333333333	[0,1]	1.74533333333333	[0,1]	1.74533333333333	[0,1]	1.74533333333333	[0,1]	1.74533333333333	[0,1]	1.74533333333333	[0,1]	1.74533333333333	[0,1]	1.74533333333333	[0,1]	1.74533333333333	[0,1]	1.74533333333333	[0,1]	1.74533333333333
FBtr0071522_31	(20,Inf]	3.587	(20,Inf]	3.587	(20,Inf]	3.587	(1,20]	3.587	(1,20]	3.587	(20,Inf]	3.587	(20,Inf]	3.587	(1,20]	3.587	(1,20]	3.587	(20,Inf]	3.587	(20,Inf]	3.587	(20,Inf]	3.587
FBtr0071526_55	(20,Inf]	1.49533333333333	(20,Inf]	1.49533333333333	(20,Inf]	1.49533333333333	(1,20]	1.49533333333333	(1,20]	1.49533333333333	(1,20]	1.49533333333333	(1,20]	1.49533333333333	(1,20]	1.49533333333333	(1,20]	1.49533333333333	(1,20]	1.49533333333333	(1,20]	1.49533333333333	(20,Inf]	1.49533333333333
FBtr0071535_75	(20,Inf]	1.73633333333333	(1,20]	1.73633333333333	(1,20]	1.73633333333333	(1,20]	1.73633333333333	(1,20]	1.73633333333333	(1,20]	1.73633333333333	(1,20]	1.73633333333333	(1,20]	1.73633333333333	(1,20]	1.73633333333333	(20,Inf]	1.73633333333333	(1,20]	1.73633333333333	(1,20]	1.73633333333333
FBtr0071536_161	[0,1]	1.07733333333333	(20,Inf]	1.07733333333333	(20,Inf]	1.07733333333333	[0,1]	1.07733333333333	(1,20]	1.07733333333333	[0,1]	1.07733333333333	(1,20]	1.07733333333333	(1,20]	1.07733333333333	(20,Inf]	1.07733333333333	(20,Inf]	1.07733333333333	(20,Inf]	1.07733333333333	(1,20]	1.07733333333333
FBtr0071536_69	(1,20]	0.514	(1,20]	0.514	(1,20]	0.514	[0,1]	0.514	(1,20]	0.514	[0,1]	0.514	(1,20]	0.514	(1,20]	0.514	(1,20]	0.514	(1,20]	0.514	(1,20]	0.514	(1,20]	0.514
FBtr0071537_103	(20,Inf]	1.866	(1,20]	1.866	(1,20]	1.866	(1,20]	1.866	(1,20]	1.866	(1,20]	1.866	(1,20]	1.866	(1,20]	1.866	(20,Inf]	1.866	(20,Inf]	1.866	(20,Inf]	1.866	(20,Inf]	1.866
FBtr0071538_51	(20,Inf]	0.293666666666667	[0,1]	0.293666666666667	[0,1]	0.293666666666667	[0,1]	0.293666666666667	(1,20]	0.293666666666667	(1,20]	0.293666666666667	(1,20]	0.293666666666667	(1,20]	0.293666666666667	(1,20]	0.293666666666667	(20,Inf]	0.293666666666667	(20,Inf]	0.293666666666667	(1,20]	0.293666666666667
FBtr0071539_214	[0,1]	1.51233333333333	[0,1]	1.51233333333333	[0,1]	1.51233333333333	[0,1]	1.51233333333333	(1,20]	1.51233333333333	(20,Inf]	1.51233333333333	(1,20]	1.51233333333333	(1,20]	1.51233333333333	(1,20]	1.51233333333333	(20,Inf]	1.51233333333333	(20,Inf]	1.51233333333333	[0,1]	1.51233333333333
FBtr0071544_9	[0,1]	0.542	[0,1]	0.542	[0,1]	0.542	[0,1]	0.542	[0,1]	0.542	[0,1]	0.542	(1,20]	0.542	[0,1]	0.542	[0,1]	0.542	[0,1]	0.542	(1,20]	0.542	[0,1]	0.542
FBtr0071546_266	(20,Inf]	0.868333333333333	(20,Inf]	0.868333333333333	(20,Inf]	0.868333333333333	(20,Inf]	0.868333333333333	(1,20]	0.868333333333333	(1,20]	0.868333333333333	(20,Inf]	0.868333333333333	(1,20]	0.868333333333333	(1,20]	0.868333333333333	(1,20]	0.868333333333333	(1,20]	0.868333333333333	(1,20]	0.868333333333333
FBtr0071546_504	(20,Inf]	3.59733333333333	(20,Inf]	3.59733333333333	(20,Inf]	3.59733333333333	(20,Inf]	3.59733333333333	(20,Inf]	3.59733333333333	(20,Inf]	3.59733333333333	(20,Inf]	3.59733333333333	(1,20]	3.59733333333333	(20,Inf]	3.59733333333333	(20,Inf]	3.59733333333333	(20,Inf]	3.59733333333333	[0,1]	3.59733333333333
FBtr0071546_510	(20,Inf]	3.59733333333333	(20,Inf]	3.59733333333333	(20,Inf]	3.59733333333333	(20,Inf]	3.59733333333333	(20,Inf]	3.59733333333333	(20,Inf]	3.59733333333333	(20,Inf]	3.59733333333333	(20,Inf]	3.59733333333333	(20,Inf]	3.59733333333333	(20,Inf]	3.59733333333333	(20,Inf]	3.59733333333333	[0,1]	3.59733333333333
FBtr0071546_702	(20,Inf]	2.04833333333333	(20,Inf]	2.04833333333333	(20,Inf]	2.04833333333333	(20,Inf]	2.04833333333333	(20,Inf]	2.04833333333333	(20,Inf]	2.04833333333333	(20,Inf]	2.04833333333333	(1,20]	2.04833333333333	(20,Inf]	2.04833333333333	(20,Inf]	2.04833333333333	(1,20]	2.04833333333333	[0,1]	2.04833333333333
FBtr0071548_31	(20,Inf]	1.15666666666667	(20,Inf]	1.15666666666667	(20,Inf]	1.15666666666667	(20,Inf]	1.15666666666667	(20,Inf]	1.15666666666667	(1,20]	1.15666666666667	(20,Inf]	1.15666666666667	(1,20]	1.15666666666667	(1,20]	1.15666666666667	(20,Inf]	1.15666666666667	(1,20]	1.15666666666667	(20,Inf]	1.15666666666667
FBtr0071548_37	(20,Inf]	1.46566666666667	(1,20]	1.46566666666667	(20,Inf]	1.46566666666667	(1,20]	1.46566666666667	(1,20]	1.46566666666667	(1,20]	1.46566666666667	(1,20]	1.46566666666667	(1,20]	1.46566666666667	[0,1]	1.46566666666667	(1,20]	1.46566666666667	(1,20]	1.46566666666667	(20,Inf]	1.46566666666667
FBtr0071548_70	(20,Inf]	3.27166666666667	(1,20]	3.27166666666667	(1,20]	3.27166666666667	[0,1]	3.27166666666667	[0,1]	3.27166666666667	(20,Inf]	3.27166666666667	[0,1]	3.27166666666667	[0,1]	3.27166666666667	(1,20]	3.27166666666667	(1,20]	3.27166666666667	(1,20]	3.27166666666667	(1,20]	3.27166666666667
FBtr0071553_120	[0,1]	1.65933333333333	[0,1]	1.65933333333333	[0,1]	1.65933333333333	(1,20]	1.65933333333333	(1,20]	1.65933333333333	[0,1]	1.65933333333333	(1,20]	1.65933333333333	(1,20]	1.65933333333333	(20,Inf]	1.65933333333333	(1,20]	1.65933333333333	(1,20]	1.65933333333333	[0,1]	1.65933333333333
FBtr0071553_155	[0,1]	1.124	[0,1]	1.124	[0,1]	1.124	[0,1]	1.124	(20,Inf]	1.124	[0,1]	1.124	(1,20]	1.124	(1,20]	1.124	(20,Inf]	1.124	[0,1]	1.124	(1,20]	1.124	[0,1]	1.124
FBtr0071553_180	[0,1]	1.30166666666667	[0,1]	1.30166666666667	[0,1]	1.30166666666667	(1,20]	1.30166666666667	(1,20]	1.30166666666667	[0,1]	1.30166666666667	(1,20]	1.30166666666667	(1,20]	1.30166666666667	(1,20]	1.30166666666667	(1,20]	1.30166666666667	(1,20]	1.30166666666667	[0,1]	1.30166666666667
FBtr0071553_188	[0,1]	0.00833333333333333	[0,1]	0.00833333333333333	[0,1]	0.00833333333333333	(1,20]	0.00833333333333333	(20,Inf]	0.00833333333333333	[0,1]	0.00833333333333333	(1,20]	0.00833333333333333	(1,20]	0.00833333333333333	(20,Inf]	0.00833333333333333	[0,1]	0.00833333333333333	(1,20]	0.00833333333333333	[0,1]	0.00833333333333333
FBtr0071553_203	[0,1]	2.89466666666667	[0,1]	2.89466666666667	[0,1]	2.89466666666667	[0,1]	2.89466666666667	(20,Inf]	2.89466666666667	[0,1]	2.89466666666667	(1,20]	2.89466666666667	(20,Inf]	2.89466666666667	(20,Inf]	2.89466666666667	[0,1]	2.89466666666667	(1,20]	2.89466666666667	[0,1]	2.89466666666667
FBtr0071560_10	[0,1]	2.21733333333333	[0,1]	2.21733333333333	[0,1]	2.21733333333333	[0,1]	2.21733333333333	(1,20]	2.21733333333333	[0,1]	2.21733333333333	[0,1]	2.21733333333333	[0,1]	2.21733333333333	[0,1]	2.21733333333333	[0,1]	2.21733333333333	(1,20]	2.21733333333333	[0,1]	2.21733333333333
FBtr0071563_183	(20,Inf]	0.928	(1,20]	0.928	(20,Inf]	0.928	(1,20]	0.928	(1,20]	0.928	(1,20]	0.928	(20,Inf]	0.928	(1,20]	0.928	(1,20]	0.928	(20,Inf]	0.928	(1,20]	0.928	(20,Inf]	0.928
FBtr0071563_190	(20,Inf]	3.04066666666667	(1,20]	3.04066666666667	(20,Inf]	3.04066666666667	(20,Inf]	3.04066666666667	(20,Inf]	3.04066666666667	(20,Inf]	3.04066666666667	(20,Inf]	3.04066666666667	(1,20]	3.04066666666667	(20,Inf]	3.04066666666667	(1,20]	3.04066666666667	(1,20]	3.04066666666667	(20,Inf]	3.04066666666667
FBtr0071563_203	(20,Inf]	0.776333333333333	(1,20]	0.776333333333333	(20,Inf]	0.776333333333333	(1,20]	0.776333333333333	(1,20]	0.776333333333333	(1,20]	0.776333333333333	(20,Inf]	0.776333333333333	(1,20]	0.776333333333333	(1,20]	0.776333333333333	(1,20]	0.776333333333333	(1,20]	0.776333333333333	(20,Inf]	0.776333333333333
FBtr0071563_329	(20,Inf]	3.94266666666667	(1,20]	3.94266666666667	(20,Inf]	3.94266666666667	(1,20]	3.94266666666667	(1,20]	3.94266666666667	(1,20]	3.94266666666667	(1,20]	3.94266666666667	(1,20]	3.94266666666667	(1,20]	3.94266666666667	(1,20]	3.94266666666667	(1,20]	3.94266666666667	(20,Inf]	3.94266666666667
FBtr0071567_95	(20,Inf]	1.86466666666667	[0,1]	1.86466666666667	[0,1]	1.86466666666667	(1,20]	1.86466666666667	(1,20]	1.86466666666667	(1,20]	1.86466666666667	[0,1]	1.86466666666667	(20,Inf]	1.86466666666667	(20,Inf]	1.86466666666667	(20,Inf]	1.86466666666667	(20,Inf]	1.86466666666667	[0,1]	1.86466666666667
FBtr0071573_71	(20,Inf]	0.535333333333333	(20,Inf]	0.535333333333333	(20,Inf]	0.535333333333333	(1,20]	0.535333333333333	(20,Inf]	0.535333333333333	(20,Inf]	0.535333333333333	(20,Inf]	0.535333333333333	(1,20]	0.535333333333333	(1,20]	0.535333333333333	(20,Inf]	0.535333333333333	(20,Inf]	0.535333333333333	(20,Inf]	0.535333333333333
FBtr0071575_12	(1,20]	0.331	(1,20]	0.331	(20,Inf]	0.331	(1,20]	0.331	[0,1]	0.331	(1,20]	0.331	(1,20]	0.331	[0,1]	0.331	[0,1]	0.331	(1,20]	0.331	(1,20]	0.331	(1,20]	0.331
FBtr0071583_197	[0,1]	0.356666666666667	(1,20]	0.356666666666667	(20,Inf]	0.356666666666667	(1,20]	0.356666666666667	(20,Inf]	0.356666666666667	(20,Inf]	0.356666666666667	(20,Inf]	0.356666666666667	(20,Inf]	0.356666666666667	(20,Inf]	0.356666666666667	(20,Inf]	0.356666666666667	(20,Inf]	0.356666666666667	[0,1]	0.356666666666667
FBtr0071583_261	(20,Inf]	3.55	(1,20]	3.55	(20,Inf]	3.55	(1,20]	3.55	(20,Inf]	3.55	(20,Inf]	3.55	(1,20]	3.55	(20,Inf]	3.55	(1,20]	3.55	(20,Inf]	3.55	(20,Inf]	3.55	[0,1]	3.55
FBtr0071589_61	(20,Inf]	2.33366666666667	(1,20]	2.33366666666667	(20,Inf]	2.33366666666667	(20,Inf]	2.33366666666667	(20,Inf]	2.33366666666667	(20,Inf]	2.33366666666667	(20,Inf]	2.33366666666667	(20,Inf]	2.33366666666667	(1,20]	2.33366666666667	(20,Inf]	2.33366666666667	(20,Inf]	2.33366666666667	(20,Inf]	2.33366666666667
FBtr0071591_124	(1,20]	-0.368666666666667	(1,20]	-0.368666666666667	(1,20]	-0.368666666666667	(1,20]	-0.368666666666667	(1,20]	-0.368666666666667	(1,20]	-0.368666666666667	[0,1]	-0.368666666666667	[0,1]	-0.368666666666667	[0,1]	-0.368666666666667	(1,20]	-0.368666666666667	(1,20]	-0.368666666666667	(1,20]	-0.368666666666667
FBtr0071591_144	(1,20]	0.991666666666667	(1,20]	0.991666666666667	(1,20]	0.991666666666667	[0,1]	0.991666666666667	(1,20]	0.991666666666667	(1,20]	0.991666666666667	(1,20]	0.991666666666667	[0,1]	0.991666666666667	[0,1]	0.991666666666667	[0,1]	0.991666666666667	(1,20]	0.991666666666667	(1,20]	0.991666666666667
FBtr0071591_180	(1,20]	0.523666666666667	[0,1]	0.523666666666667	(20,Inf]	0.523666666666667	[0,1]	0.523666666666667	[0,1]	0.523666666666667	(1,20]	0.523666666666667	(1,20]	0.523666666666667	[0,1]	0.523666666666667	(1,20]	0.523666666666667	(1,20]	0.523666666666667	(1,20]	0.523666666666667	(1,20]	0.523666666666667
FBtr0071591_209	(20,Inf]	0.113333333333333	[0,1]	0.113333333333333	(1,20]	0.113333333333333	(1,20]	0.113333333333333	(1,20]	0.113333333333333	(1,20]	0.113333333333333	(1,20]	0.113333333333333	[0,1]	0.113333333333333	[0,1]	0.113333333333333	(1,20]	0.113333333333333	(1,20]	0.113333333333333	(1,20]	0.113333333333333
FBtr0071591_23	(1,20]	1.50566666666667	(1,20]	1.50566666666667	(20,Inf]	1.50566666666667	(1,20]	1.50566666666667	(1,20]	1.50566666666667	(1,20]	1.50566666666667	(1,20]	1.50566666666667	(1,20]	1.50566666666667	(1,20]	1.50566666666667	(1,20]	1.50566666666667	(1,20]	1.50566666666667	(1,20]	1.50566666666667
FBtr0071591_430	[0,1]	1.59933333333333	[0,1]	1.59933333333333	(1,20]	1.59933333333333	(1,20]	1.59933333333333	(1,20]	1.59933333333333	(1,20]	1.59933333333333	(1,20]	1.59933333333333	(1,20]	1.59933333333333	(1,20]	1.59933333333333	(1,20]	1.59933333333333	(1,20]	1.59933333333333	[0,1]	1.59933333333333
FBtr0071600_39	(1,20]	2.471	[0,1]	2.471	(1,20]	2.471	[0,1]	2.471	(1,20]	2.471	(1,20]	2.471	(1,20]	2.471	(1,20]	2.471	[0,1]	2.471	(1,20]	2.471	(1,20]	2.471	(1,20]	2.471
FBtr0071601_2	(1,20]	2.769	[0,1]	2.769	(1,20]	2.769	[0,1]	2.769	[0,1]	2.769	[0,1]	2.769	(1,20]	2.769	(1,20]	2.769	(1,20]	2.769	(1,20]	2.769	(1,20]	2.769	[0,1]	2.769
FBtr0071602_143	(20,Inf]	4.09366666666667	(20,Inf]	4.09366666666667	(20,Inf]	4.09366666666667	(20,Inf]	4.09366666666667	(20,Inf]	4.09366666666667	(20,Inf]	4.09366666666667	(20,Inf]	4.09366666666667	(20,Inf]	4.09366666666667	(20,Inf]	4.09366666666667	(20,Inf]	4.09366666666667	(20,Inf]	4.09366666666667	(20,Inf]	4.09366666666667
FBtr0071602_156	(20,Inf]	4.09366666666667	(20,Inf]	4.09366666666667	(20,Inf]	4.09366666666667	(20,Inf]	4.09366666666667	(20,Inf]	4.09366666666667	(20,Inf]	4.09366666666667	(20,Inf]	4.09366666666667	(20,Inf]	4.09366666666667	(20,Inf]	4.09366666666667	(20,Inf]	4.09366666666667	(20,Inf]	4.09366666666667	(20,Inf]	4.09366666666667
FBtr0071602_194	(20,Inf]	4.929	(20,Inf]	4.929	(20,Inf]	4.929	(20,Inf]	4.929	(1,20]	4.929	(20,Inf]	4.929	(20,Inf]	4.929	(20,Inf]	4.929	(20,Inf]	4.929	(20,Inf]	4.929	(20,Inf]	4.929	(20,Inf]	4.929
FBtr0071602_73	(20,Inf]	2.81333333333333	(20,Inf]	2.81333333333333	(20,Inf]	2.81333333333333	(20,Inf]	2.81333333333333	(20,Inf]	2.81333333333333	(20,Inf]	2.81333333333333	(20,Inf]	2.81333333333333	(20,Inf]	2.81333333333333	(20,Inf]	2.81333333333333	(20,Inf]	2.81333333333333	(20,Inf]	2.81333333333333	(20,Inf]	2.81333333333333
FBtr0071606_134	(20,Inf]	1.041	(1,20]	1.041	[0,1]	1.041	(1,20]	1.041	(1,20]	1.041	(1,20]	1.041	(1,20]	1.041	(1,20]	1.041	(20,Inf]	1.041	(1,20]	1.041	(1,20]	1.041	(20,Inf]	1.041
FBtr0071606_165	(1,20]	0.400666666666667	[0,1]	0.400666666666667	(1,20]	0.400666666666667	(1,20]	0.400666666666667	(1,20]	0.400666666666667	(20,Inf]	0.400666666666667	[0,1]	0.400666666666667	(1,20]	0.400666666666667	(1,20]	0.400666666666667	(1,20]	0.400666666666667	(1,20]	0.400666666666667	(20,Inf]	0.400666666666667
FBtr0071606_290	(20,Inf]	1.29733333333333	(1,20]	1.29733333333333	(1,20]	1.29733333333333	(1,20]	1.29733333333333	(1,20]	1.29733333333333	(1,20]	1.29733333333333	(1,20]	1.29733333333333	(1,20]	1.29733333333333	(1,20]	1.29733333333333	(1,20]	1.29733333333333	(20,Inf]	1.29733333333333	(20,Inf]	1.29733333333333
FBtr0071609_55	[0,1]	1.67666666666667	(1,20]	1.67666666666667	(1,20]	1.67666666666667	(1,20]	1.67666666666667	[0,1]	1.67666666666667	(1,20]	1.67666666666667	(1,20]	1.67666666666667	(1,20]	1.67666666666667	(1,20]	1.67666666666667	(1,20]	1.67666666666667	(1,20]	1.67666666666667	(20,Inf]	1.67666666666667
FBtr0071609_61	[0,1]	2.56133333333333	(1,20]	2.56133333333333	(1,20]	2.56133333333333	(1,20]	2.56133333333333	[0,1]	2.56133333333333	(1,20]	2.56133333333333	(1,20]	2.56133333333333	(1,20]	2.56133333333333	(1,20]	2.56133333333333	(1,20]	2.56133333333333	(1,20]	2.56133333333333	(20,Inf]	2.56133333333333
FBtr0071610_264	[0,1]	1.331	[0,1]	1.331	(20,Inf]	1.331	(1,20]	1.331	(1,20]	1.331	(1,20]	1.331	(1,20]	1.331	[0,1]	1.331	[0,1]	1.331	(1,20]	1.331	(1,20]	1.331	(1,20]	1.331
FBtr0071610_339	[0,1]	1.17333333333333	[0,1]	1.17333333333333	(1,20]	1.17333333333333	[0,1]	1.17333333333333	[0,1]	1.17333333333333	(1,20]	1.17333333333333	(1,20]	1.17333333333333	[0,1]	1.17333333333333	(1,20]	1.17333333333333	(1,20]	1.17333333333333	[0,1]	1.17333333333333	(1,20]	1.17333333333333
FBtr0071610_429	[0,1]	2.529	[0,1]	2.529	(1,20]	2.529	(1,20]	2.529	(1,20]	2.529	[0,1]	2.529	(1,20]	2.529	[0,1]	2.529	(1,20]	2.529	(1,20]	2.529	(1,20]	2.529	(1,20]	2.529
FBtr0071610_508	[0,1]	2.42833333333333	[0,1]	2.42833333333333	(20,Inf]	2.42833333333333	(1,20]	2.42833333333333	(1,20]	2.42833333333333	(1,20]	2.42833333333333	(1,20]	2.42833333333333	[0,1]	2.42833333333333	(1,20]	2.42833333333333	(1,20]	2.42833333333333	(1,20]	2.42833333333333	(1,20]	2.42833333333333
FBtr0071610_562	[0,1]	0.235	(1,20]	0.235	(1,20]	0.235	(1,20]	0.235	(1,20]	0.235	[0,1]	0.235	(1,20]	0.235	[0,1]	0.235	(1,20]	0.235	(1,20]	0.235	(1,20]	0.235	[0,1]	0.235
FBtr0071610_568	[0,1]	-0.162	(1,20]	-0.162	(20,Inf]	-0.162	(1,20]	-0.162	(1,20]	-0.162	[0,1]	-0.162	[0,1]	-0.162	[0,1]	-0.162	(1,20]	-0.162	(1,20]	-0.162	(1,20]	-0.162	[0,1]	-0.162
FBtr0071610_580	[0,1]	1.51933333333333	[0,1]	1.51933333333333	(20,Inf]	1.51933333333333	(1,20]	1.51933333333333	(1,20]	1.51933333333333	(1,20]	1.51933333333333	(1,20]	1.51933333333333	(1,20]	1.51933333333333	(1,20]	1.51933333333333	(1,20]	1.51933333333333	(1,20]	1.51933333333333	[0,1]	1.51933333333333
FBtr0071610_586	[0,1]	1.51533333333333	[0,1]	1.51533333333333	(20,Inf]	1.51533333333333	(1,20]	1.51533333333333	(1,20]	1.51533333333333	(1,20]	1.51533333333333	(1,20]	1.51533333333333	(1,20]	1.51533333333333	(1,20]	1.51533333333333	(1,20]	1.51533333333333	(1,20]	1.51533333333333	[0,1]	1.51533333333333
FBtr0071610_598	[0,1]	2.397	[0,1]	2.397	(20,Inf]	2.397	(20,Inf]	2.397	(1,20]	2.397	(1,20]	2.397	(1,20]	2.397	(1,20]	2.397	(1,20]	2.397	(1,20]	2.397	(1,20]	2.397	[0,1]	2.397
FBtr0071610_628	[0,1]	1.99866666666667	[0,1]	1.99866666666667	[0,1]	1.99866666666667	[0,1]	1.99866666666667	(1,20]	1.99866666666667	[0,1]	1.99866666666667	(1,20]	1.99866666666667	(1,20]	1.99866666666667	[0,1]	1.99866666666667	[0,1]	1.99866666666667	[0,1]	1.99866666666667	[0,1]	1.99866666666667
FBtr0071610_758	[0,1]	2.76966666666667	[0,1]	2.76966666666667	(20,Inf]	2.76966666666667	(1,20]	2.76966666666667	(1,20]	2.76966666666667	(1,20]	2.76966666666667	(1,20]	2.76966666666667	(1,20]	2.76966666666667	(1,20]	2.76966666666667	(1,20]	2.76966666666667	(1,20]	2.76966666666667	[0,1]	2.76966666666667
FBtr0071610_841	[0,1]	1.80066666666667	[0,1]	1.80066666666667	(1,20]	1.80066666666667	(1,20]	1.80066666666667	(1,20]	1.80066666666667	(1,20]	1.80066666666667	(1,20]	1.80066666666667	(1,20]	1.80066666666667	(1,20]	1.80066666666667	(1,20]	1.80066666666667	(1,20]	1.80066666666667	(1,20]	1.80066666666667
FBtr0071610_856	[0,1]	3.71133333333333	[0,1]	3.71133333333333	(1,20]	3.71133333333333	(1,20]	3.71133333333333	(1,20]	3.71133333333333	(1,20]	3.71133333333333	(1,20]	3.71133333333333	(1,20]	3.71133333333333	(1,20]	3.71133333333333	(1,20]	3.71133333333333	(1,20]	3.71133333333333	(1,20]	3.71133333333333
FBtr0071613_125	(1,20]	2.73966666666667	(1,20]	2.73966666666667	(20,Inf]	2.73966666666667	(1,20]	2.73966666666667	(1,20]	2.73966666666667	(1,20]	2.73966666666667	(1,20]	2.73966666666667	(1,20]	2.73966666666667	(1,20]	2.73966666666667	(1,20]	2.73966666666667	(1,20]	2.73966666666667	(1,20]	2.73966666666667
FBtr0071613_26	[0,1]	3.023	(20,Inf]	3.023	(20,Inf]	3.023	(1,20]	3.023	(1,20]	3.023	(1,20]	3.023	(1,20]	3.023	(1,20]	3.023	(1,20]	3.023	(1,20]	3.023	(1,20]	3.023	(20,Inf]	3.023
FBtr0071613_76	(20,Inf]	3.56133333333333	(1,20]	3.56133333333333	(1,20]	3.56133333333333	(1,20]	3.56133333333333	(1,20]	3.56133333333333	(1,20]	3.56133333333333	(1,20]	3.56133333333333	(1,20]	3.56133333333333	(1,20]	3.56133333333333	(1,20]	3.56133333333333	(1,20]	3.56133333333333	(20,Inf]	3.56133333333333
FBtr0071614_154	(20,Inf]	3.096	(20,Inf]	3.096	(20,Inf]	3.096	(20,Inf]	3.096	(20,Inf]	3.096	(20,Inf]	3.096	(20,Inf]	3.096	(20,Inf]	3.096	(1,20]	3.096	(20,Inf]	3.096	(20,Inf]	3.096	[0,1]	3.096
FBtr0071615_132	(20,Inf]	0.397	(20,Inf]	0.397	(20,Inf]	0.397	(1,20]	0.397	(1,20]	0.397	(1,20]	0.397	(20,Inf]	0.397	(1,20]	0.397	(1,20]	0.397	(1,20]	0.397	(1,20]	0.397	(1,20]	0.397
FBtr0071615_88	(20,Inf]	0.326333333333333	(1,20]	0.326333333333333	(20,Inf]	0.326333333333333	(1,20]	0.326333333333333	[0,1]	0.326333333333333	(1,20]	0.326333333333333	(1,20]	0.326333333333333	[0,1]	0.326333333333333	(1,20]	0.326333333333333	(1,20]	0.326333333333333	(1,20]	0.326333333333333	(20,Inf]	0.326333333333333
FBtr0071617_1	[0,1]	0.074	[0,1]	0.074	(1,20]	0.074	(1,20]	0.074	[0,1]	0.074	[0,1]	0.074	[0,1]	0.074	[0,1]	0.074	[0,1]	0.074	[0,1]	0.074	[0,1]	0.074	(20,Inf]	0.074
FBtr0071619_8	[0,1]	0.627666666666667	[0,1]	0.627666666666667	[0,1]	0.627666666666667	[0,1]	0.627666666666667	[0,1]	0.627666666666667	[0,1]	0.627666666666667	[0,1]	0.627666666666667	[0,1]	0.627666666666667	[0,1]	0.627666666666667	[0,1]	0.627666666666667	[0,1]	0.627666666666667	[0,1]	0.627666666666667
FBtr0071621_33	[0,1]	-0.431333333333333	[0,1]	-0.431333333333333	[0,1]	-0.431333333333333	[0,1]	-0.431333333333333	[0,1]	-0.431333333333333	[0,1]	-0.431333333333333	[0,1]	-0.431333333333333	[0,1]	-0.431333333333333	[0,1]	-0.431333333333333	[0,1]	-0.431333333333333	[0,1]	-0.431333333333333	[0,1]	-0.431333333333333
FBtr0071622_191	[0,1]	1.65033333333333	(1,20]	1.65033333333333	(20,Inf]	1.65033333333333	(20,Inf]	1.65033333333333	(20,Inf]	1.65033333333333	(20,Inf]	1.65033333333333	(20,Inf]	1.65033333333333	(1,20]	1.65033333333333	(1,20]	1.65033333333333	(1,20]	1.65033333333333	(1,20]	1.65033333333333	[0,1]	1.65033333333333
FBtr0071622_202	(20,Inf]	3.53533333333333	(1,20]	3.53533333333333	(20,Inf]	3.53533333333333	(1,20]	3.53533333333333	(1,20]	3.53533333333333	(20,Inf]	3.53533333333333	(20,Inf]	3.53533333333333	(1,20]	3.53533333333333	(1,20]	3.53533333333333	(1,20]	3.53533333333333	(1,20]	3.53533333333333	[0,1]	3.53533333333333
FBtr0071622_226	(20,Inf]	3.29066666666667	(1,20]	3.29066666666667	(20,Inf]	3.29066666666667	(1,20]	3.29066666666667	(1,20]	3.29066666666667	(1,20]	3.29066666666667	(20,Inf]	3.29066666666667	(1,20]	3.29066666666667	(1,20]	3.29066666666667	(1,20]	3.29066666666667	(1,20]	3.29066666666667	[0,1]	3.29066666666667
FBtr0071622_291	[0,1]	2.53566666666667	[0,1]	2.53566666666667	(20,Inf]	2.53566666666667	[0,1]	2.53566666666667	(1,20]	2.53566666666667	(1,20]	2.53566666666667	(1,20]	2.53566666666667	(1,20]	2.53566666666667	[0,1]	2.53566666666667	(1,20]	2.53566666666667	(1,20]	2.53566666666667	[0,1]	2.53566666666667
FBtr0071622_423	(20,Inf]	2.98833333333333	(1,20]	2.98833333333333	(20,Inf]	2.98833333333333	(20,Inf]	2.98833333333333	(1,20]	2.98833333333333	[0,1]	2.98833333333333	(1,20]	2.98833333333333	(1,20]	2.98833333333333	[0,1]	2.98833333333333	(1,20]	2.98833333333333	(1,20]	2.98833333333333	[0,1]	2.98833333333333
FBtr0071622_439	(1,20]	3.71133333333333	(1,20]	3.71133333333333	(20,Inf]	3.71133333333333	(20,Inf]	3.71133333333333	(1,20]	3.71133333333333	(20,Inf]	3.71133333333333	(20,Inf]	3.71133333333333	(1,20]	3.71133333333333	(1,20]	3.71133333333333	(20,Inf]	3.71133333333333	(1,20]	3.71133333333333	[0,1]	3.71133333333333
FBtr0071632_100	(20,Inf]	1.40866666666667	(1,20]	1.40866666666667	(20,Inf]	1.40866666666667	(1,20]	1.40866666666667	(1,20]	1.40866666666667	(20,Inf]	1.40866666666667	(20,Inf]	1.40866666666667	(1,20]	1.40866666666667	(1,20]	1.40866666666667	(20,Inf]	1.40866666666667	(20,Inf]	1.40866666666667	(20,Inf]	1.40866666666667
FBtr0071632_179	[0,1]	2.78066666666667	(1,20]	2.78066666666667	(1,20]	2.78066666666667	[0,1]	2.78066666666667	[0,1]	2.78066666666667	[0,1]	2.78066666666667	(20,Inf]	2.78066666666667	[0,1]	2.78066666666667	(1,20]	2.78066666666667	(1,20]	2.78066666666667	[0,1]	2.78066666666667	[0,1]	2.78066666666667
FBtr0071632_185	(1,20]	2.36133333333333	(1,20]	2.36133333333333	(1,20]	2.36133333333333	(1,20]	2.36133333333333	(1,20]	2.36133333333333	(1,20]	2.36133333333333	(1,20]	2.36133333333333	(1,20]	2.36133333333333	(1,20]	2.36133333333333	(1,20]	2.36133333333333	(1,20]	2.36133333333333	(1,20]	2.36133333333333
FBtr0071632_190	(1,20]	3.42366666666667	(1,20]	3.42366666666667	(1,20]	3.42366666666667	(1,20]	3.42366666666667	(1,20]	3.42366666666667	(1,20]	3.42366666666667	(1,20]	3.42366666666667	(1,20]	3.42366666666667	(1,20]	3.42366666666667	(1,20]	3.42366666666667	(1,20]	3.42366666666667	(1,20]	3.42366666666667
FBtr0071633_59	[0,1]	0.712666666666667	[0,1]	0.712666666666667	(1,20]	0.712666666666667	[0,1]	0.712666666666667	(1,20]	0.712666666666667	[0,1]	0.712666666666667	(1,20]	0.712666666666667	[0,1]	0.712666666666667	[0,1]	0.712666666666667	(1,20]	0.712666666666667	[0,1]	0.712666666666667	[0,1]	0.712666666666667
FBtr0071636_144	(20,Inf]	-0.479333333333333	(20,Inf]	-0.479333333333333	(20,Inf]	-0.479333333333333	(1,20]	-0.479333333333333	(1,20]	-0.479333333333333	(1,20]	-0.479333333333333	(20,Inf]	-0.479333333333333	(1,20]	-0.479333333333333	[0,1]	-0.479333333333333	(1,20]	-0.479333333333333	(1,20]	-0.479333333333333	(1,20]	-0.479333333333333
FBtr0071636_359	(20,Inf]	2.664	(20,Inf]	2.664	(20,Inf]	2.664	(1,20]	2.664	[0,1]	2.664	(1,20]	2.664	(20,Inf]	2.664	[0,1]	2.664	[0,1]	2.664	(1,20]	2.664	(1,20]	2.664	(20,Inf]	2.664
FBtr0071636_371	[0,1]	1.12166666666667	(1,20]	1.12166666666667	(20,Inf]	1.12166666666667	(1,20]	1.12166666666667	(1,20]	1.12166666666667	(1,20]	1.12166666666667	(1,20]	1.12166666666667	[0,1]	1.12166666666667	(1,20]	1.12166666666667	[0,1]	1.12166666666667	(1,20]	1.12166666666667	(1,20]	1.12166666666667
FBtr0071636_538	(20,Inf]	0.882333333333333	(20,Inf]	0.882333333333333	(20,Inf]	0.882333333333333	(1,20]	0.882333333333333	(1,20]	0.882333333333333	(1,20]	0.882333333333333	(20,Inf]	0.882333333333333	(1,20]	0.882333333333333	(1,20]	0.882333333333333	(1,20]	0.882333333333333	(1,20]	0.882333333333333	(20,Inf]	0.882333333333333
FBtr0071636_544	(20,Inf]	0.791333333333333	(20,Inf]	0.791333333333333	(20,Inf]	0.791333333333333	(1,20]	0.791333333333333	(1,20]	0.791333333333333	(1,20]	0.791333333333333	(20,Inf]	0.791333333333333	(1,20]	0.791333333333333	(1,20]	0.791333333333333	(1,20]	0.791333333333333	(1,20]	0.791333333333333	(20,Inf]	0.791333333333333
FBtr0071636_607	(20,Inf]	3.94266666666667	(20,Inf]	3.94266666666667	(20,Inf]	3.94266666666667	(20,Inf]	3.94266666666667	(1,20]	3.94266666666667	(1,20]	3.94266666666667	(20,Inf]	3.94266666666667	(1,20]	3.94266666666667	(1,20]	3.94266666666667	(1,20]	3.94266666666667	(1,20]	3.94266666666667	(20,Inf]	3.94266666666667
FBtr0071636_629	[0,1]	0.366	(20,Inf]	0.366	(20,Inf]	0.366	(1,20]	0.366	(1,20]	0.366	(1,20]	0.366	(20,Inf]	0.366	(1,20]	0.366	(1,20]	0.366	(1,20]	0.366	(1,20]	0.366	(20,Inf]	0.366
FBtr0071636_738	(20,Inf]	2.16333333333333	(20,Inf]	2.16333333333333	(20,Inf]	2.16333333333333	(20,Inf]	2.16333333333333	(1,20]	2.16333333333333	(20,Inf]	2.16333333333333	(20,Inf]	2.16333333333333	(1,20]	2.16333333333333	(1,20]	2.16333333333333	(20,Inf]	2.16333333333333	(1,20]	2.16333333333333	(20,Inf]	2.16333333333333
FBtr0071636_749	[0,1]	1.59333333333333	(20,Inf]	1.59333333333333	(1,20]	1.59333333333333	(1,20]	1.59333333333333	(1,20]	1.59333333333333	[0,1]	1.59333333333333	(20,Inf]	1.59333333333333	(1,20]	1.59333333333333	(1,20]	1.59333333333333	(1,20]	1.59333333333333	(1,20]	1.59333333333333	(1,20]	1.59333333333333
FBtr0071636_777	(20,Inf]	0.807666666666667	(20,Inf]	0.807666666666667	(20,Inf]	0.807666666666667	(1,20]	0.807666666666667	(1,20]	0.807666666666667	(1,20]	0.807666666666667	(20,Inf]	0.807666666666667	(1,20]	0.807666666666667	[0,1]	0.807666666666667	(1,20]	0.807666666666667	(1,20]	0.807666666666667	(20,Inf]	0.807666666666667
FBtr0071636_877	[0,1]	2.21166666666667	(20,Inf]	2.21166666666667	(20,Inf]	2.21166666666667	(20,Inf]	2.21166666666667	(1,20]	2.21166666666667	(1,20]	2.21166666666667	(20,Inf]	2.21166666666667	(1,20]	2.21166666666667	(1,20]	2.21166666666667	(1,20]	2.21166666666667	(1,20]	2.21166666666667	(20,Inf]	2.21166666666667
FBtr0071636_882	[0,1]	3.301	(20,Inf]	3.301	(20,Inf]	3.301	(20,Inf]	3.301	(1,20]	3.301	(20,Inf]	3.301	(20,Inf]	3.301	(1,20]	3.301	(1,20]	3.301	(1,20]	3.301	(1,20]	3.301	(20,Inf]	3.301
FBtr0071637_152	[0,1]	1.56766666666667	[0,1]	1.56766666666667	(1,20]	1.56766666666667	[0,1]	1.56766666666667	[0,1]	1.56766666666667	[0,1]	1.56766666666667	(1,20]	1.56766666666667	[0,1]	1.56766666666667	[0,1]	1.56766666666667	[0,1]	1.56766666666667	[0,1]	1.56766666666667	[0,1]	1.56766666666667
FBtr0071637_191	[0,1]	3.719	(1,20]	3.719	(20,Inf]	3.719	(1,20]	3.719	(20,Inf]	3.719	(1,20]	3.719	(20,Inf]	3.719	(1,20]	3.719	(1,20]	3.719	(1,20]	3.719	(1,20]	3.719	(20,Inf]	3.719
FBtr0071637_70	(20,Inf]	4.35866666666667	(1,20]	4.35866666666667	(20,Inf]	4.35866666666667	(1,20]	4.35866666666667	(1,20]	4.35866666666667	(20,Inf]	4.35866666666667	(20,Inf]	4.35866666666667	(1,20]	4.35866666666667	[0,1]	4.35866666666667	(20,Inf]	4.35866666666667	[0,1]	4.35866666666667	(20,Inf]	4.35866666666667
FBtr0071637_87	(20,Inf]	0.500333333333333	(1,20]	0.500333333333333	(20,Inf]	0.500333333333333	(1,20]	0.500333333333333	(1,20]	0.500333333333333	(20,Inf]	0.500333333333333	(1,20]	0.500333333333333	(1,20]	0.500333333333333	(1,20]	0.500333333333333	(1,20]	0.500333333333333	(1,20]	0.500333333333333	(20,Inf]	0.500333333333333
FBtr0071637_92	(20,Inf]	3.084	(20,Inf]	3.084	(20,Inf]	3.084	(1,20]	3.084	(1,20]	3.084	(20,Inf]	3.084	(20,Inf]	3.084	(1,20]	3.084	(1,20]	3.084	(1,20]	3.084	(1,20]	3.084	(20,Inf]	3.084
FBtr0071640_11	[0,1]	0.908333333333333	(1,20]	0.908333333333333	[0,1]	0.908333333333333	[0,1]	0.908333333333333	[0,1]	0.908333333333333	(1,20]	0.908333333333333	(1,20]	0.908333333333333	[0,1]	0.908333333333333	[0,1]	0.908333333333333	(1,20]	0.908333333333333	(1,20]	0.908333333333333	(20,Inf]	0.908333333333333
FBtr0071640_35	(20,Inf]	1.39666666666667	(1,20]	1.39666666666667	(1,20]	1.39666666666667	(1,20]	1.39666666666667	(1,20]	1.39666666666667	(20,Inf]	1.39666666666667	(1,20]	1.39666666666667	(1,20]	1.39666666666667	(20,Inf]	1.39666666666667	(20,Inf]	1.39666666666667	(1,20]	1.39666666666667	(20,Inf]	1.39666666666667
FBtr0071640_5	[0,1]	-0.266333333333333	(1,20]	-0.266333333333333	[0,1]	-0.266333333333333	[0,1]	-0.266333333333333	[0,1]	-0.266333333333333	(1,20]	-0.266333333333333	(1,20]	-0.266333333333333	[0,1]	-0.266333333333333	[0,1]	-0.266333333333333	(1,20]	-0.266333333333333	(1,20]	-0.266333333333333	(20,Inf]	-0.266333333333333
FBtr0071641_141	(20,Inf]	0.54	(20,Inf]	0.54	(20,Inf]	0.54	(20,Inf]	0.54	(20,Inf]	0.54	(20,Inf]	0.54	(20,Inf]	0.54	(20,Inf]	0.54	(20,Inf]	0.54	(20,Inf]	0.54	(20,Inf]	0.54	(20,Inf]	0.54
FBtr0071653_153	(1,20]	-0.0213333333333334	(1,20]	-0.0213333333333334	(20,Inf]	-0.0213333333333334	(1,20]	-0.0213333333333334	(1,20]	-0.0213333333333334	(20,Inf]	-0.0213333333333334	(20,Inf]	-0.0213333333333334	(1,20]	-0.0213333333333334	(1,20]	-0.0213333333333334	(20,Inf]	-0.0213333333333334	(20,Inf]	-0.0213333333333334	[0,1]	-0.0213333333333334
FBtr0071653_506	(20,Inf]	3.20933333333333	(1,20]	3.20933333333333	(1,20]	3.20933333333333	(1,20]	3.20933333333333	(1,20]	3.20933333333333	(1,20]	3.20933333333333	(1,20]	3.20933333333333	(1,20]	3.20933333333333	(20,Inf]	3.20933333333333	(1,20]	3.20933333333333	(1,20]	3.20933333333333	[0,1]	3.20933333333333
FBtr0071654_284	[0,1]	0.723333333333333	(1,20]	0.723333333333333	(1,20]	0.723333333333333	(1,20]	0.723333333333333	(1,20]	0.723333333333333	(1,20]	0.723333333333333	(1,20]	0.723333333333333	(1,20]	0.723333333333333	(1,20]	0.723333333333333	(1,20]	0.723333333333333	(1,20]	0.723333333333333	[0,1]	0.723333333333333
FBtr0071654_287	[0,1]	2.60866666666667	(1,20]	2.60866666666667	(1,20]	2.60866666666667	(1,20]	2.60866666666667	(1,20]	2.60866666666667	(1,20]	2.60866666666667	(1,20]	2.60866666666667	(1,20]	2.60866666666667	(1,20]	2.60866666666667	(1,20]	2.60866666666667	(1,20]	2.60866666666667	[0,1]	2.60866666666667
FBtr0071654_507	[0,1]	-0.219	[0,1]	-0.219	(20,Inf]	-0.219	(1,20]	-0.219	(1,20]	-0.219	(1,20]	-0.219	(1,20]	-0.219	[0,1]	-0.219	[0,1]	-0.219	(1,20]	-0.219	(1,20]	-0.219	[0,1]	-0.219
FBtr0071654_540	[0,1]	1.75466666666667	[0,1]	1.75466666666667	(1,20]	1.75466666666667	(1,20]	1.75466666666667	(1,20]	1.75466666666667	(20,Inf]	1.75466666666667	(1,20]	1.75466666666667	(1,20]	1.75466666666667	[0,1]	1.75466666666667	(1,20]	1.75466666666667	[0,1]	1.75466666666667	[0,1]	1.75466666666667
FBtr0071654_642	(20,Inf]	1.79533333333333	(1,20]	1.79533333333333	(20,Inf]	1.79533333333333	(20,Inf]	1.79533333333333	(20,Inf]	1.79533333333333	[0,1]	1.79533333333333	(20,Inf]	1.79533333333333	(1,20]	1.79533333333333	(1,20]	1.79533333333333	[0,1]	1.79533333333333	(1,20]	1.79533333333333	[0,1]	1.79533333333333
FBtr0071654_753	[0,1]	1.95666666666667	(1,20]	1.95666666666667	(20,Inf]	1.95666666666667	(1,20]	1.95666666666667	(1,20]	1.95666666666667	(1,20]	1.95666666666667	(20,Inf]	1.95666666666667	[0,1]	1.95666666666667	(1,20]	1.95666666666667	[0,1]	1.95666666666667	(1,20]	1.95666666666667	[0,1]	1.95666666666667
FBtr0071654_850	[0,1]	2.12666666666667	(1,20]	2.12666666666667	(20,Inf]	2.12666666666667	(1,20]	2.12666666666667	(1,20]	2.12666666666667	(20,Inf]	2.12666666666667	(20,Inf]	2.12666666666667	(1,20]	2.12666666666667	(1,20]	2.12666666666667	(1,20]	2.12666666666667	(1,20]	2.12666666666667	[0,1]	2.12666666666667
FBtr0071659_143	[0,1]	3.11333333333333	[0,1]	3.11333333333333	[0,1]	3.11333333333333	[0,1]	3.11333333333333	(1,20]	3.11333333333333	[0,1]	3.11333333333333	[0,1]	3.11333333333333	[0,1]	3.11333333333333	[0,1]	3.11333333333333	(1,20]	3.11333333333333	[0,1]	3.11333333333333	[0,1]	3.11333333333333
FBtr0071659_274	[0,1]	2.60433333333333	[0,1]	2.60433333333333	(1,20]	2.60433333333333	[0,1]	2.60433333333333	(20,Inf]	2.60433333333333	[0,1]	2.60433333333333	[0,1]	2.60433333333333	[0,1]	2.60433333333333	[0,1]	2.60433333333333	(20,Inf]	2.60433333333333	(20,Inf]	2.60433333333333	(1,20]	2.60433333333333
FBtr0071659_94	[0,1]	3.84533333333333	[0,1]	3.84533333333333	[0,1]	3.84533333333333	[0,1]	3.84533333333333	(1,20]	3.84533333333333	[0,1]	3.84533333333333	[0,1]	3.84533333333333	[0,1]	3.84533333333333	[0,1]	3.84533333333333	(1,20]	3.84533333333333	[0,1]	3.84533333333333	[0,1]	3.84533333333333
FBtr0071660_204	[0,1]	1.15933333333333	(20,Inf]	1.15933333333333	(20,Inf]	1.15933333333333	(20,Inf]	1.15933333333333	(20,Inf]	1.15933333333333	(20,Inf]	1.15933333333333	(20,Inf]	1.15933333333333	(20,Inf]	1.15933333333333	(20,Inf]	1.15933333333333	(20,Inf]	1.15933333333333	(20,Inf]	1.15933333333333	(20,Inf]	1.15933333333333
FBtr0071660_217	[0,1]	0.520666666666667	[0,1]	0.520666666666667	(1,20]	0.520666666666667	(1,20]	0.520666666666667	[0,1]	0.520666666666667	[0,1]	0.520666666666667	[0,1]	0.520666666666667	[0,1]	0.520666666666667	[0,1]	0.520666666666667	(1,20]	0.520666666666667	(1,20]	0.520666666666667	(1,20]	0.520666666666667
FBtr0071660_264	(1,20]	1.781	(1,20]	1.781	(1,20]	1.781	[0,1]	1.781	[0,1]	1.781	[0,1]	1.781	(1,20]	1.781	[0,1]	1.781	(1,20]	1.781	(1,20]	1.781	(1,20]	1.781	(20,Inf]	1.781
FBtr0071660_59	(20,Inf]	1.20766666666667	(20,Inf]	1.20766666666667	(20,Inf]	1.20766666666667	(1,20]	1.20766666666667	(20,Inf]	1.20766666666667	(20,Inf]	1.20766666666667	(1,20]	1.20766666666667	(1,20]	1.20766666666667	(1,20]	1.20766666666667	(20,Inf]	1.20766666666667	(1,20]	1.20766666666667	(20,Inf]	1.20766666666667
FBtr0071661_169	(20,Inf]	1.14633333333333	(1,20]	1.14633333333333	(1,20]	1.14633333333333	(1,20]	1.14633333333333	(20,Inf]	1.14633333333333	(1,20]	1.14633333333333	(20,Inf]	1.14633333333333	(1,20]	1.14633333333333	(1,20]	1.14633333333333	(20,Inf]	1.14633333333333	(20,Inf]	1.14633333333333	(20,Inf]	1.14633333333333
FBtr0071661_221	(20,Inf]	1.45733333333333	(1,20]	1.45733333333333	(20,Inf]	1.45733333333333	(1,20]	1.45733333333333	(20,Inf]	1.45733333333333	(20,Inf]	1.45733333333333	(20,Inf]	1.45733333333333	(1,20]	1.45733333333333	(1,20]	1.45733333333333	(1,20]	1.45733333333333	(20,Inf]	1.45733333333333	(20,Inf]	1.45733333333333
FBtr0071661_232	(20,Inf]	2.78633333333333	(20,Inf]	2.78633333333333	(20,Inf]	2.78633333333333	(1,20]	2.78633333333333	(20,Inf]	2.78633333333333	(20,Inf]	2.78633333333333	(20,Inf]	2.78633333333333	(1,20]	2.78633333333333	(1,20]	2.78633333333333	(20,Inf]	2.78633333333333	(20,Inf]	2.78633333333333	(1,20]	2.78633333333333
FBtr0071661_99	(20,Inf]	2.757	(20,Inf]	2.757	(20,Inf]	2.757	(20,Inf]	2.757	(20,Inf]	2.757	(20,Inf]	2.757	(20,Inf]	2.757	(20,Inf]	2.757	(20,Inf]	2.757	(20,Inf]	2.757	(20,Inf]	2.757	(20,Inf]	2.757
FBtr0071662_171	(1,20]	-0.0693333333333333	[0,1]	-0.0693333333333333	(1,20]	-0.0693333333333333	[0,1]	-0.0693333333333333	[0,1]	-0.0693333333333333	[0,1]	-0.0693333333333333	[0,1]	-0.0693333333333333	[0,1]	-0.0693333333333333	(1,20]	-0.0693333333333333	[0,1]	-0.0693333333333333	[0,1]	-0.0693333333333333	(1,20]	-0.0693333333333333
FBtr0071662_184	[0,1]	0.793333333333333	[0,1]	0.793333333333333	(1,20]	0.793333333333333	[0,1]	0.793333333333333	[0,1]	0.793333333333333	[0,1]	0.793333333333333	[0,1]	0.793333333333333	[0,1]	0.793333333333333	(1,20]	0.793333333333333	[0,1]	0.793333333333333	[0,1]	0.793333333333333	(1,20]	0.793333333333333
FBtr0071662_218	[0,1]	2.15633333333333	[0,1]	2.15633333333333	[0,1]	2.15633333333333	[0,1]	2.15633333333333	[0,1]	2.15633333333333	[0,1]	2.15633333333333	[0,1]	2.15633333333333	[0,1]	2.15633333333333	[0,1]	2.15633333333333	[0,1]	2.15633333333333	[0,1]	2.15633333333333	(1,20]	2.15633333333333
FBtr0071662_247	[0,1]	3.61	[0,1]	3.61	[0,1]	3.61	[0,1]	3.61	[0,1]	3.61	[0,1]	3.61	[0,1]	3.61	(1,20]	3.61	(1,20]	3.61	[0,1]	3.61	[0,1]	3.61	(1,20]	3.61
FBtr0071662_402	[0,1]	3.56233333333333	[0,1]	3.56233333333333	[0,1]	3.56233333333333	[0,1]	3.56233333333333	(1,20]	3.56233333333333	[0,1]	3.56233333333333	(1,20]	3.56233333333333	[0,1]	3.56233333333333	[0,1]	3.56233333333333	[0,1]	3.56233333333333	[0,1]	3.56233333333333	[0,1]	3.56233333333333
FBtr0071663_23	(1,20]	0.432666666666667	(1,20]	0.432666666666667	(1,20]	0.432666666666667	(1,20]	0.432666666666667	(1,20]	0.432666666666667	(1,20]	0.432666666666667	(1,20]	0.432666666666667	(1,20]	0.432666666666667	(1,20]	0.432666666666667	(1,20]	0.432666666666667	(20,Inf]	0.432666666666667	(1,20]	0.432666666666667
FBtr0071663_7	[0,1]	1.03466666666667	[0,1]	1.03466666666667	(1,20]	1.03466666666667	[0,1]	1.03466666666667	(1,20]	1.03466666666667	(1,20]	1.03466666666667	(1,20]	1.03466666666667	[0,1]	1.03466666666667	[0,1]	1.03466666666667	(1,20]	1.03466666666667	(1,20]	1.03466666666667	[0,1]	1.03466666666667
FBtr0071671_86	[0,1]	0.572666666666667	[0,1]	0.572666666666667	(1,20]	0.572666666666667	[0,1]	0.572666666666667	(1,20]	0.572666666666667	[0,1]	0.572666666666667	(1,20]	0.572666666666667	(1,20]	0.572666666666667	(1,20]	0.572666666666667	(1,20]	0.572666666666667	(1,20]	0.572666666666667	[0,1]	0.572666666666667
FBtr0071677_115	(20,Inf]	0.751	(1,20]	0.751	(20,Inf]	0.751	(1,20]	0.751	(1,20]	0.751	(1,20]	0.751	(1,20]	0.751	(1,20]	0.751	(1,20]	0.751	(1,20]	0.751	(1,20]	0.751	(20,Inf]	0.751
FBtr0071677_216	(20,Inf]	3.448	(20,Inf]	3.448	(20,Inf]	3.448	(20,Inf]	3.448	(20,Inf]	3.448	(1,20]	3.448	(20,Inf]	3.448	(20,Inf]	3.448	(20,Inf]	3.448	(20,Inf]	3.448	(20,Inf]	3.448	(20,Inf]	3.448
FBtr0071677_234	(20,Inf]	4.486	(20,Inf]	4.486	(20,Inf]	4.486	(20,Inf]	4.486	(20,Inf]	4.486	(1,20]	4.486	(20,Inf]	4.486	(20,Inf]	4.486	(20,Inf]	4.486	(20,Inf]	4.486	(20,Inf]	4.486	(20,Inf]	4.486
FBtr0071677_31	(20,Inf]	3.88233333333333	(1,20]	3.88233333333333	(20,Inf]	3.88233333333333	(1,20]	3.88233333333333	(20,Inf]	3.88233333333333	(1,20]	3.88233333333333	(1,20]	3.88233333333333	(1,20]	3.88233333333333	(1,20]	3.88233333333333	(20,Inf]	3.88233333333333	(20,Inf]	3.88233333333333	(20,Inf]	3.88233333333333
FBtr0071679_100	(20,Inf]	1.601	(20,Inf]	1.601	(20,Inf]	1.601	(1,20]	1.601	(1,20]	1.601	(1,20]	1.601	(20,Inf]	1.601	(1,20]	1.601	[0,1]	1.601	(20,Inf]	1.601	(1,20]	1.601	(20,Inf]	1.601
FBtr0071681_653	(20,Inf]	4.62433333333333	(20,Inf]	4.62433333333333	(20,Inf]	4.62433333333333	(20,Inf]	4.62433333333333	(20,Inf]	4.62433333333333	(1,20]	4.62433333333333	(1,20]	4.62433333333333	(1,20]	4.62433333333333	(20,Inf]	4.62433333333333	(20,Inf]	4.62433333333333	(20,Inf]	4.62433333333333	(20,Inf]	4.62433333333333
FBtr0071681_735	(20,Inf]	3.38766666666667	(20,Inf]	3.38766666666667	(20,Inf]	3.38766666666667	(20,Inf]	3.38766666666667	(20,Inf]	3.38766666666667	(1,20]	3.38766666666667	(1,20]	3.38766666666667	(20,Inf]	3.38766666666667	(20,Inf]	3.38766666666667	(20,Inf]	3.38766666666667	(20,Inf]	3.38766666666667	(20,Inf]	3.38766666666667
FBtr0071681_833	[0,1]	2.63033333333333	(20,Inf]	2.63033333333333	(20,Inf]	2.63033333333333	(20,Inf]	2.63033333333333	(20,Inf]	2.63033333333333	(1,20]	2.63033333333333	(20,Inf]	2.63033333333333	(20,Inf]	2.63033333333333	(20,Inf]	2.63033333333333	(20,Inf]	2.63033333333333	(20,Inf]	2.63033333333333	(1,20]	2.63033333333333
FBtr0071683_14	(20,Inf]	-0.919666666666667	(1,20]	-0.919666666666667	(20,Inf]	-0.919666666666667	(1,20]	-0.919666666666667	(1,20]	-0.919666666666667	(1,20]	-0.919666666666667	(1,20]	-0.919666666666667	(1,20]	-0.919666666666667	[0,1]	-0.919666666666667	(1,20]	-0.919666666666667	[0,1]	-0.919666666666667	(20,Inf]	-0.919666666666667
FBtr0071684_23	[0,1]	0.701333333333333	[0,1]	0.701333333333333	[0,1]	0.701333333333333	[0,1]	0.701333333333333	[0,1]	0.701333333333333	[0,1]	0.701333333333333	[0,1]	0.701333333333333	[0,1]	0.701333333333333	[0,1]	0.701333333333333	[0,1]	0.701333333333333	(1,20]	0.701333333333333	[0,1]	0.701333333333333
FBtr0071684_38	[0,1]	0.736	[0,1]	0.736	[0,1]	0.736	[0,1]	0.736	[0,1]	0.736	[0,1]	0.736	[0,1]	0.736	[0,1]	0.736	[0,1]	0.736	[0,1]	0.736	(1,20]	0.736	[0,1]	0.736
FBtr0071684_53	[0,1]	1.56066666666667	[0,1]	1.56066666666667	[0,1]	1.56066666666667	[0,1]	1.56066666666667	[0,1]	1.56066666666667	(1,20]	1.56066666666667	[0,1]	1.56066666666667	[0,1]	1.56066666666667	[0,1]	1.56066666666667	[0,1]	1.56066666666667	(1,20]	1.56066666666667	[0,1]	1.56066666666667
FBtr0071686_125	(20,Inf]	1.43266666666667	(20,Inf]	1.43266666666667	(20,Inf]	1.43266666666667	(20,Inf]	1.43266666666667	(20,Inf]	1.43266666666667	(20,Inf]	1.43266666666667	(20,Inf]	1.43266666666667	(20,Inf]	1.43266666666667	(20,Inf]	1.43266666666667	(20,Inf]	1.43266666666667	(20,Inf]	1.43266666666667	(20,Inf]	1.43266666666667
FBtr0071686_27	(20,Inf]	0.217333333333333	(1,20]	0.217333333333333	[0,1]	0.217333333333333	[0,1]	0.217333333333333	(1,20]	0.217333333333333	[0,1]	0.217333333333333	(1,20]	0.217333333333333	[0,1]	0.217333333333333	(1,20]	0.217333333333333	[0,1]	0.217333333333333	[0,1]	0.217333333333333	(1,20]	0.217333333333333
FBtr0071686_44	(20,Inf]	0.754333333333333	(20,Inf]	0.754333333333333	(1,20]	0.754333333333333	(1,20]	0.754333333333333	(1,20]	0.754333333333333	[0,1]	0.754333333333333	(20,Inf]	0.754333333333333	(1,20]	0.754333333333333	(20,Inf]	0.754333333333333	(1,20]	0.754333333333333	(1,20]	0.754333333333333	(20,Inf]	0.754333333333333
FBtr0071686_74	(20,Inf]	1.43266666666667	(20,Inf]	1.43266666666667	(20,Inf]	1.43266666666667	(1,20]	1.43266666666667	(1,20]	1.43266666666667	(1,20]	1.43266666666667	(1,20]	1.43266666666667	(20,Inf]	1.43266666666667	(20,Inf]	1.43266666666667	(1,20]	1.43266666666667	(1,20]	1.43266666666667	(20,Inf]	1.43266666666667
FBtr0071688_52	[0,1]	0.928333333333333	[0,1]	0.928333333333333	[0,1]	0.928333333333333	(1,20]	0.928333333333333	(1,20]	0.928333333333333	(1,20]	0.928333333333333	(1,20]	0.928333333333333	(1,20]	0.928333333333333	(1,20]	0.928333333333333	[0,1]	0.928333333333333	(1,20]	0.928333333333333	(20,Inf]	0.928333333333333
FBtr0071688_7	[0,1]	1.40833333333333	[0,1]	1.40833333333333	[0,1]	1.40833333333333	[0,1]	1.40833333333333	[0,1]	1.40833333333333	[0,1]	1.40833333333333	[0,1]	1.40833333333333	[0,1]	1.40833333333333	[0,1]	1.40833333333333	[0,1]	1.40833333333333	[0,1]	1.40833333333333	(1,20]	1.40833333333333
FBtr0071688_88	(20,Inf]	1.333	(1,20]	1.333	(1,20]	1.333	(1,20]	1.333	(1,20]	1.333	(1,20]	1.333	(1,20]	1.333	(1,20]	1.333	(20,Inf]	1.333	(20,Inf]	1.333	[0,1]	1.333	(20,Inf]	1.333
FBtr0071692_28	[0,1]	4.15966666666667	[0,1]	4.15966666666667	[0,1]	4.15966666666667	(1,20]	4.15966666666667	(1,20]	4.15966666666667	(20,Inf]	4.15966666666667	(20,Inf]	4.15966666666667	(1,20]	4.15966666666667	(1,20]	4.15966666666667	[0,1]	4.15966666666667	(1,20]	4.15966666666667	[0,1]	4.15966666666667
FBtr0071692_415	[0,1]	4.15966666666667	[0,1]	4.15966666666667	[0,1]	4.15966666666667	(1,20]	4.15966666666667	(1,20]	4.15966666666667	(20,Inf]	4.15966666666667	(20,Inf]	4.15966666666667	(1,20]	4.15966666666667	(1,20]	4.15966666666667	[0,1]	4.15966666666667	[0,1]	4.15966666666667	[0,1]	4.15966666666667
FBtr0071695_6	[0,1]	1.742	[0,1]	1.742	[0,1]	1.742	[0,1]	1.742	[0,1]	1.742	(1,20]	1.742	(1,20]	1.742	[0,1]	1.742	[0,1]	1.742	[0,1]	1.742	(1,20]	1.742	[0,1]	1.742
FBtr0071699_102	(20,Inf]	2.49933333333333	(1,20]	2.49933333333333	(1,20]	2.49933333333333	(1,20]	2.49933333333333	(1,20]	2.49933333333333	(1,20]	2.49933333333333	(1,20]	2.49933333333333	(1,20]	2.49933333333333	(1,20]	2.49933333333333	(1,20]	2.49933333333333	(1,20]	2.49933333333333	(1,20]	2.49933333333333
FBtr0071699_124	(20,Inf]	1.38633333333333	(1,20]	1.38633333333333	(1,20]	1.38633333333333	(1,20]	1.38633333333333	(1,20]	1.38633333333333	(1,20]	1.38633333333333	(1,20]	1.38633333333333	(1,20]	1.38633333333333	(1,20]	1.38633333333333	(1,20]	1.38633333333333	(1,20]	1.38633333333333	(1,20]	1.38633333333333
FBtr0071699_133	(20,Inf]	1.26366666666667	(1,20]	1.26366666666667	(1,20]	1.26366666666667	(1,20]	1.26366666666667	(1,20]	1.26366666666667	(1,20]	1.26366666666667	(1,20]	1.26366666666667	(1,20]	1.26366666666667	(1,20]	1.26366666666667	(1,20]	1.26366666666667	(1,20]	1.26366666666667	(1,20]	1.26366666666667
FBtr0071699_174	(1,20]	1.22033333333333	(1,20]	1.22033333333333	(1,20]	1.22033333333333	(1,20]	1.22033333333333	(1,20]	1.22033333333333	(1,20]	1.22033333333333	(1,20]	1.22033333333333	(1,20]	1.22033333333333	(1,20]	1.22033333333333	(1,20]	1.22033333333333	(1,20]	1.22033333333333	(20,Inf]	1.22033333333333
FBtr0071699_191	(1,20]	-0.0443333333333333	(1,20]	-0.0443333333333333	(1,20]	-0.0443333333333333	(1,20]	-0.0443333333333333	(1,20]	-0.0443333333333333	(1,20]	-0.0443333333333333	(1,20]	-0.0443333333333333	(1,20]	-0.0443333333333333	(1,20]	-0.0443333333333333	(1,20]	-0.0443333333333333	(1,20]	-0.0443333333333333	(1,20]	-0.0443333333333333
FBtr0071699_326	[0,1]	1.713	(1,20]	1.713	(1,20]	1.713	(1,20]	1.713	(1,20]	1.713	(1,20]	1.713	[0,1]	1.713	[0,1]	1.713	[0,1]	1.713	(1,20]	1.713	(1,20]	1.713	(20,Inf]	1.713
FBtr0071700_33	(20,Inf]	0.719666666666667	[0,1]	0.719666666666667	(1,20]	0.719666666666667	(1,20]	0.719666666666667	(1,20]	0.719666666666667	[0,1]	0.719666666666667	[0,1]	0.719666666666667	(1,20]	0.719666666666667	(1,20]	0.719666666666667	(20,Inf]	0.719666666666667	(1,20]	0.719666666666667	(20,Inf]	0.719666666666667
FBtr0071707_168	(20,Inf]	1.40866666666667	(1,20]	1.40866666666667	(20,Inf]	1.40866666666667	(1,20]	1.40866666666667	(1,20]	1.40866666666667	(20,Inf]	1.40866666666667	(20,Inf]	1.40866666666667	(1,20]	1.40866666666667	(1,20]	1.40866666666667	(1,20]	1.40866666666667	(1,20]	1.40866666666667	(20,Inf]	1.40866666666667
FBtr0071712_59	(20,Inf]	0.108333333333333	(20,Inf]	0.108333333333333	(20,Inf]	0.108333333333333	(1,20]	0.108333333333333	(1,20]	0.108333333333333	(20,Inf]	0.108333333333333	(20,Inf]	0.108333333333333	[0,1]	0.108333333333333	(1,20]	0.108333333333333	(20,Inf]	0.108333333333333	[0,1]	0.108333333333333	(20,Inf]	0.108333333333333
FBtr0071713_10	[0,1]	0.957	[0,1]	0.957	(1,20]	0.957	[0,1]	0.957	[0,1]	0.957	[0,1]	0.957	(1,20]	0.957	[0,1]	0.957	[0,1]	0.957	[0,1]	0.957	[0,1]	0.957	(1,20]	0.957
FBtr0071734_52	[0,1]	-0.197333333333333	[0,1]	-0.197333333333333	[0,1]	-0.197333333333333	[0,1]	-0.197333333333333	[0,1]	-0.197333333333333	(1,20]	-0.197333333333333	(1,20]	-0.197333333333333	[0,1]	-0.197333333333333	[0,1]	-0.197333333333333	[0,1]	-0.197333333333333	(1,20]	-0.197333333333333	[0,1]	-0.197333333333333
FBtr0071745_8	[0,1]	0.845333333333333	[0,1]	0.845333333333333	[0,1]	0.845333333333333	[0,1]	0.845333333333333	[0,1]	0.845333333333333	[0,1]	0.845333333333333	[0,1]	0.845333333333333	(1,20]	0.845333333333333	(1,20]	0.845333333333333	[0,1]	0.845333333333333	[0,1]	0.845333333333333	[0,1]	0.845333333333333
FBtr0071747_55	[0,1]	3.725	(1,20]	3.725	(20,Inf]	3.725	(1,20]	3.725	[0,1]	3.725	[0,1]	3.725	[0,1]	3.725	(1,20]	3.725	[0,1]	3.725	(1,20]	3.725	(1,20]	3.725	(1,20]	3.725
FBtr0071747_91	[0,1]	2.012	[0,1]	2.012	(1,20]	2.012	[0,1]	2.012	[0,1]	2.012	[0,1]	2.012	[0,1]	2.012	[0,1]	2.012	[0,1]	2.012	[0,1]	2.012	(1,20]	2.012	(1,20]	2.012
FBtr0071749_23	[0,1]	0.19	[0,1]	0.19	[0,1]	0.19	[0,1]	0.19	[0,1]	0.19	[0,1]	0.19	[0,1]	0.19	[0,1]	0.19	[0,1]	0.19	[0,1]	0.19	[0,1]	0.19	[0,1]	0.19
FBtr0071749_37	[0,1]	-0.051	[0,1]	-0.051	[0,1]	-0.051	[0,1]	-0.051	[0,1]	-0.051	[0,1]	-0.051	[0,1]	-0.051	[0,1]	-0.051	[0,1]	-0.051	[0,1]	-0.051	[0,1]	-0.051	[0,1]	-0.051
FBtr0071755_183	(20,Inf]	2.91266666666667	[0,1]	2.91266666666667	[0,1]	2.91266666666667	[0,1]	2.91266666666667	(1,20]	2.91266666666667	(1,20]	2.91266666666667	(1,20]	2.91266666666667	(1,20]	2.91266666666667	(1,20]	2.91266666666667	[0,1]	2.91266666666667	[0,1]	2.91266666666667	[0,1]	2.91266666666667
FBtr0071755_73	(20,Inf]	3.18066666666667	(1,20]	3.18066666666667	(1,20]	3.18066666666667	(1,20]	3.18066666666667	(1,20]	3.18066666666667	(1,20]	3.18066666666667	(1,20]	3.18066666666667	(1,20]	3.18066666666667	(1,20]	3.18066666666667	(1,20]	3.18066666666667	(1,20]	3.18066666666667	(20,Inf]	3.18066666666667
FBtr0071757_19	(20,Inf]	1.703	[0,1]	1.703	(1,20]	1.703	[0,1]	1.703	(1,20]	1.703	(1,20]	1.703	(1,20]	1.703	(1,20]	1.703	(20,Inf]	1.703	(1,20]	1.703	(1,20]	1.703	(1,20]	1.703
FBtr0071757_97	(20,Inf]	3.494	(1,20]	3.494	(1,20]	3.494	(1,20]	3.494	(20,Inf]	3.494	(1,20]	3.494	(20,Inf]	3.494	(20,Inf]	3.494	(20,Inf]	3.494	(20,Inf]	3.494	(20,Inf]	3.494	(20,Inf]	3.494
FBtr0071758_18	(20,Inf]	-0.365333333333333	[0,1]	-0.365333333333333	[0,1]	-0.365333333333333	(1,20]	-0.365333333333333	(1,20]	-0.365333333333333	(1,20]	-0.365333333333333	(1,20]	-0.365333333333333	(1,20]	-0.365333333333333	(1,20]	-0.365333333333333	(1,20]	-0.365333333333333	(1,20]	-0.365333333333333	(20,Inf]	-0.365333333333333
FBtr0071758_6	(1,20]	0.264666666666667	[0,1]	0.264666666666667	[0,1]	0.264666666666667	(1,20]	0.264666666666667	(1,20]	0.264666666666667	(1,20]	0.264666666666667	(1,20]	0.264666666666667	(1,20]	0.264666666666667	(1,20]	0.264666666666667	(1,20]	0.264666666666667	(1,20]	0.264666666666667	(20,Inf]	0.264666666666667
FBtr0071761_169	(20,Inf]	0.494333333333333	(20,Inf]	0.494333333333333	(20,Inf]	0.494333333333333	(1,20]	0.494333333333333	(1,20]	0.494333333333333	(20,Inf]	0.494333333333333	(1,20]	0.494333333333333	[0,1]	0.494333333333333	[0,1]	0.494333333333333	(1,20]	0.494333333333333	(1,20]	0.494333333333333	(1,20]	0.494333333333333
FBtr0071761_47	[0,1]	0.590666666666667	[0,1]	0.590666666666667	[0,1]	0.590666666666667	[0,1]	0.590666666666667	[0,1]	0.590666666666667	(1,20]	0.590666666666667	[0,1]	0.590666666666667	[0,1]	0.590666666666667	[0,1]	0.590666666666667	[0,1]	0.590666666666667	[0,1]	0.590666666666667	[0,1]	0.590666666666667
FBtr0071761_52	(20,Inf]	0.502666666666667	(1,20]	0.502666666666667	(1,20]	0.502666666666667	[0,1]	0.502666666666667	[0,1]	0.502666666666667	(1,20]	0.502666666666667	(1,20]	0.502666666666667	[0,1]	0.502666666666667	[0,1]	0.502666666666667	(1,20]	0.502666666666667	(1,20]	0.502666666666667	(1,20]	0.502666666666667
FBtr0071763_160	(1,20]	1.38766666666667	(1,20]	1.38766666666667	(1,20]	1.38766666666667	(1,20]	1.38766666666667	(1,20]	1.38766666666667	(1,20]	1.38766666666667	(1,20]	1.38766666666667	(1,20]	1.38766666666667	(1,20]	1.38766666666667	[0,1]	1.38766666666667	[0,1]	1.38766666666667	[0,1]	1.38766666666667
FBtr0071763_165	(1,20]	0.733	(1,20]	0.733	(1,20]	0.733	(1,20]	0.733	(1,20]	0.733	(1,20]	0.733	(1,20]	0.733	[0,1]	0.733	(1,20]	0.733	(1,20]	0.733	[0,1]	0.733	[0,1]	0.733
FBtr0071763_220	(1,20]	-0.372666666666667	(1,20]	-0.372666666666667	(1,20]	-0.372666666666667	[0,1]	-0.372666666666667	(1,20]	-0.372666666666667	(1,20]	-0.372666666666667	(20,Inf]	-0.372666666666667	[0,1]	-0.372666666666667	(1,20]	-0.372666666666667	(1,20]	-0.372666666666667	[0,1]	-0.372666666666667	[0,1]	-0.372666666666667
FBtr0071771_121	(20,Inf]	3.00833333333333	(20,Inf]	3.00833333333333	(1,20]	3.00833333333333	(1,20]	3.00833333333333	(1,20]	3.00833333333333	(1,20]	3.00833333333333	(20,Inf]	3.00833333333333	(1,20]	3.00833333333333	(1,20]	3.00833333333333	(20,Inf]	3.00833333333333	(20,Inf]	3.00833333333333	(20,Inf]	3.00833333333333
FBtr0071774_147	(20,Inf]	1.76066666666667	(20,Inf]	1.76066666666667	(20,Inf]	1.76066666666667	(20,Inf]	1.76066666666667	(1,20]	1.76066666666667	(20,Inf]	1.76066666666667	(20,Inf]	1.76066666666667	(1,20]	1.76066666666667	(1,20]	1.76066666666667	(1,20]	1.76066666666667	(1,20]	1.76066666666667	(20,Inf]	1.76066666666667
FBtr0071774_255	(20,Inf]	2.39633333333333	(20,Inf]	2.39633333333333	(20,Inf]	2.39633333333333	(1,20]	2.39633333333333	(1,20]	2.39633333333333	(20,Inf]	2.39633333333333	(1,20]	2.39633333333333	(1,20]	2.39633333333333	(1,20]	2.39633333333333	(1,20]	2.39633333333333	(1,20]	2.39633333333333	(1,20]	2.39633333333333
FBtr0071774_259	(1,20]	3.06333333333333	(1,20]	3.06333333333333	(1,20]	3.06333333333333	(1,20]	3.06333333333333	(1,20]	3.06333333333333	(1,20]	3.06333333333333	(1,20]	3.06333333333333	(1,20]	3.06333333333333	(1,20]	3.06333333333333	(1,20]	3.06333333333333	(1,20]	3.06333333333333	(1,20]	3.06333333333333
FBtr0071774_48	(20,Inf]	1.79566666666667	(20,Inf]	1.79566666666667	(20,Inf]	1.79566666666667	(20,Inf]	1.79566666666667	(20,Inf]	1.79566666666667	(20,Inf]	1.79566666666667	(20,Inf]	1.79566666666667	(1,20]	1.79566666666667	(1,20]	1.79566666666667	(20,Inf]	1.79566666666667	(1,20]	1.79566666666667	(20,Inf]	1.79566666666667
FBtr0071775_285	[0,1]	2.93066666666667	[0,1]	2.93066666666667	(1,20]	2.93066666666667	(1,20]	2.93066666666667	(1,20]	2.93066666666667	(1,20]	2.93066666666667	(1,20]	2.93066666666667	(1,20]	2.93066666666667	(1,20]	2.93066666666667	(1,20]	2.93066666666667	(1,20]	2.93066666666667	[0,1]	2.93066666666667
FBtr0071775_294	[0,1]	3.67533333333333	[0,1]	3.67533333333333	(1,20]	3.67533333333333	(1,20]	3.67533333333333	(1,20]	3.67533333333333	(1,20]	3.67533333333333	(1,20]	3.67533333333333	(1,20]	3.67533333333333	(1,20]	3.67533333333333	(1,20]	3.67533333333333	(1,20]	3.67533333333333	[0,1]	3.67533333333333
FBtr0071775_297	[0,1]	3.67533333333333	[0,1]	3.67533333333333	(1,20]	3.67533333333333	(1,20]	3.67533333333333	(1,20]	3.67533333333333	(1,20]	3.67533333333333	(1,20]	3.67533333333333	(1,20]	3.67533333333333	(1,20]	3.67533333333333	(1,20]	3.67533333333333	(1,20]	3.67533333333333	[0,1]	3.67533333333333
FBtr0071775_31	[0,1]	2.858	[0,1]	2.858	[0,1]	2.858	(1,20]	2.858	(20,Inf]	2.858	[0,1]	2.858	(1,20]	2.858	(1,20]	2.858	(20,Inf]	2.858	(20,Inf]	2.858	(1,20]	2.858	[0,1]	2.858
FBtr0071775_639	[0,1]	2.17	[0,1]	2.17	(1,20]	2.17	[0,1]	2.17	(1,20]	2.17	(1,20]	2.17	(1,20]	2.17	[0,1]	2.17	(1,20]	2.17	(1,20]	2.17	[0,1]	2.17	[0,1]	2.17
FBtr0071777_142	[0,1]	2.42366666666667	(1,20]	2.42366666666667	(1,20]	2.42366666666667	(20,Inf]	2.42366666666667	(1,20]	2.42366666666667	[0,1]	2.42366666666667	[0,1]	2.42366666666667	(20,Inf]	2.42366666666667	(20,Inf]	2.42366666666667	(1,20]	2.42366666666667	(20,Inf]	2.42366666666667	[0,1]	2.42366666666667
FBtr0071784_64	(20,Inf]	-0.285666666666667	[0,1]	-0.285666666666667	[0,1]	-0.285666666666667	[0,1]	-0.285666666666667	(1,20]	-0.285666666666667	(1,20]	-0.285666666666667	(20,Inf]	-0.285666666666667	(1,20]	-0.285666666666667	(1,20]	-0.285666666666667	(1,20]	-0.285666666666667	(1,20]	-0.285666666666667	[0,1]	-0.285666666666667
FBtr0071787_28	(20,Inf]	1.372	(1,20]	1.372	(1,20]	1.372	[0,1]	1.372	[0,1]	1.372	[0,1]	1.372	(1,20]	1.372	[0,1]	1.372	[0,1]	1.372	(1,20]	1.372	[0,1]	1.372	(20,Inf]	1.372
FBtr0071797_339	[0,1]	3.66166666666667	[0,1]	3.66166666666667	(1,20]	3.66166666666667	[0,1]	3.66166666666667	(1,20]	3.66166666666667	(20,Inf]	3.66166666666667	(1,20]	3.66166666666667	(1,20]	3.66166666666667	(20,Inf]	3.66166666666667	(20,Inf]	3.66166666666667	(1,20]	3.66166666666667	[0,1]	3.66166666666667
FBtr0071800_58	(20,Inf]	2.728	(20,Inf]	2.728	(20,Inf]	2.728	(20,Inf]	2.728	(20,Inf]	2.728	(20,Inf]	2.728	(20,Inf]	2.728	(20,Inf]	2.728	(20,Inf]	2.728	(20,Inf]	2.728	(20,Inf]	2.728	(20,Inf]	2.728
FBtr0071811_120	[0,1]	1.67966666666667	[0,1]	1.67966666666667	[0,1]	1.67966666666667	(1,20]	1.67966666666667	(20,Inf]	1.67966666666667	(20,Inf]	1.67966666666667	(1,20]	1.67966666666667	(1,20]	1.67966666666667	(1,20]	1.67966666666667	(20,Inf]	1.67966666666667	(20,Inf]	1.67966666666667	[0,1]	1.67966666666667
FBtr0071812_431	[0,1]	2.054	[0,1]	2.054	[0,1]	2.054	[0,1]	2.054	(1,20]	2.054	(1,20]	2.054	(1,20]	2.054	(1,20]	2.054	[0,1]	2.054	(1,20]	2.054	(1,20]	2.054	[0,1]	2.054
FBtr0071812_437	[0,1]	1.50366666666667	[0,1]	1.50366666666667	[0,1]	1.50366666666667	(1,20]	1.50366666666667	(1,20]	1.50366666666667	(1,20]	1.50366666666667	(1,20]	1.50366666666667	[0,1]	1.50366666666667	[0,1]	1.50366666666667	(1,20]	1.50366666666667	[0,1]	1.50366666666667	[0,1]	1.50366666666667
FBtr0071812_441	[0,1]	1.319	[0,1]	1.319	[0,1]	1.319	(1,20]	1.319	(1,20]	1.319	(1,20]	1.319	(1,20]	1.319	[0,1]	1.319	[0,1]	1.319	(1,20]	1.319	[0,1]	1.319	[0,1]	1.319
FBtr0071819_21	[0,1]	-0.944	[0,1]	-0.944	[0,1]	-0.944	[0,1]	-0.944	[0,1]	-0.944	[0,1]	-0.944	[0,1]	-0.944	[0,1]	-0.944	[0,1]	-0.944	[0,1]	-0.944	(1,20]	-0.944	[0,1]	-0.944
FBtr0071832_16	(1,20]	0.443666666666667	[0,1]	0.443666666666667	(1,20]	0.443666666666667	[0,1]	0.443666666666667	(1,20]	0.443666666666667	(1,20]	0.443666666666667	(1,20]	0.443666666666667	(1,20]	0.443666666666667	(1,20]	0.443666666666667	(20,Inf]	0.443666666666667	(1,20]	0.443666666666667	[0,1]	0.443666666666667
FBtr0071833_25	(1,20]	2.05833333333333	(1,20]	2.05833333333333	(1,20]	2.05833333333333	(1,20]	2.05833333333333	(1,20]	2.05833333333333	[0,1]	2.05833333333333	(1,20]	2.05833333333333	(1,20]	2.05833333333333	(1,20]	2.05833333333333	(20,Inf]	2.05833333333333	(1,20]	2.05833333333333	(20,Inf]	2.05833333333333
FBtr0071838_203	(20,Inf]	0.0583333333333333	(1,20]	0.0583333333333333	(20,Inf]	0.0583333333333333	(1,20]	0.0583333333333333	(1,20]	0.0583333333333333	(20,Inf]	0.0583333333333333	(20,Inf]	0.0583333333333333	(1,20]	0.0583333333333333	(1,20]	0.0583333333333333	(20,Inf]	0.0583333333333333	(1,20]	0.0583333333333333	(20,Inf]	0.0583333333333333
FBtr0071838_232	(20,Inf]	0.446	(1,20]	0.446	(1,20]	0.446	(1,20]	0.446	(1,20]	0.446	(20,Inf]	0.446	(20,Inf]	0.446	(1,20]	0.446	(1,20]	0.446	(1,20]	0.446	(1,20]	0.446	(1,20]	0.446
FBtr0071838_248	(1,20]	1.31433333333333	(1,20]	1.31433333333333	(1,20]	1.31433333333333	(1,20]	1.31433333333333	(1,20]	1.31433333333333	(1,20]	1.31433333333333	(1,20]	1.31433333333333	[0,1]	1.31433333333333	[0,1]	1.31433333333333	(1,20]	1.31433333333333	(1,20]	1.31433333333333	(1,20]	1.31433333333333
FBtr0071838_389	(20,Inf]	2.43466666666667	(1,20]	2.43466666666667	(1,20]	2.43466666666667	(1,20]	2.43466666666667	(1,20]	2.43466666666667	(20,Inf]	2.43466666666667	(1,20]	2.43466666666667	(1,20]	2.43466666666667	(1,20]	2.43466666666667	(20,Inf]	2.43466666666667	(1,20]	2.43466666666667	(20,Inf]	2.43466666666667
FBtr0071838_491	(1,20]	2.51433333333333	(1,20]	2.51433333333333	(20,Inf]	2.51433333333333	(1,20]	2.51433333333333	(1,20]	2.51433333333333	(20,Inf]	2.51433333333333	(20,Inf]	2.51433333333333	(1,20]	2.51433333333333	(1,20]	2.51433333333333	(1,20]	2.51433333333333	(1,20]	2.51433333333333	(1,20]	2.51433333333333
FBtr0071846_385	[0,1]	1.54033333333333	(1,20]	1.54033333333333	(1,20]	1.54033333333333	[0,1]	1.54033333333333	(20,Inf]	1.54033333333333	(1,20]	1.54033333333333	(1,20]	1.54033333333333	(1,20]	1.54033333333333	(20,Inf]	1.54033333333333	[0,1]	1.54033333333333	(20,Inf]	1.54033333333333	[0,1]	1.54033333333333
FBtr0071847_287	[0,1]	0.0843333333333333	[0,1]	0.0843333333333333	[0,1]	0.0843333333333333	[0,1]	0.0843333333333333	(1,20]	0.0843333333333333	[0,1]	0.0843333333333333	[0,1]	0.0843333333333333	(1,20]	0.0843333333333333	(1,20]	0.0843333333333333	[0,1]	0.0843333333333333	[0,1]	0.0843333333333333	[0,1]	0.0843333333333333
FBtr0071851_167	[0,1]	0.500666666666667	[0,1]	0.500666666666667	[0,1]	0.500666666666667	[0,1]	0.500666666666667	[0,1]	0.500666666666667	(20,Inf]	0.500666666666667	(1,20]	0.500666666666667	(1,20]	0.500666666666667	(1,20]	0.500666666666667	(20,Inf]	0.500666666666667	(20,Inf]	0.500666666666667	(20,Inf]	0.500666666666667
FBtr0071852_53	(20,Inf]	1.87	[0,1]	1.87	(1,20]	1.87	[0,1]	1.87	(20,Inf]	1.87	(1,20]	1.87	(20,Inf]	1.87	(20,Inf]	1.87	(20,Inf]	1.87	(20,Inf]	1.87	(20,Inf]	1.87	(20,Inf]	1.87
FBtr0071852_57	(20,Inf]	3.026	[0,1]	3.026	(1,20]	3.026	[0,1]	3.026	(20,Inf]	3.026	(1,20]	3.026	(20,Inf]	3.026	(20,Inf]	3.026	(20,Inf]	3.026	(20,Inf]	3.026	(20,Inf]	3.026	(20,Inf]	3.026
FBtr0071858_1002	[0,1]	2.626	[0,1]	2.626	(1,20]	2.626	[0,1]	2.626	(20,Inf]	2.626	(20,Inf]	2.626	(1,20]	2.626	(20,Inf]	2.626	(1,20]	2.626	(1,20]	2.626	(1,20]	2.626	[0,1]	2.626
FBtr0071858_1156	[0,1]	1.569	[0,1]	1.569	[0,1]	1.569	[0,1]	1.569	(1,20]	1.569	[0,1]	1.569	[0,1]	1.569	(1,20]	1.569	(1,20]	1.569	(1,20]	1.569	[0,1]	1.569	[0,1]	1.569
FBtr0071858_1186	[0,1]	2.61966666666667	[0,1]	2.61966666666667	[0,1]	2.61966666666667	[0,1]	2.61966666666667	(1,20]	2.61966666666667	(1,20]	2.61966666666667	[0,1]	2.61966666666667	(1,20]	2.61966666666667	(1,20]	2.61966666666667	[0,1]	2.61966666666667	[0,1]	2.61966666666667	[0,1]	2.61966666666667
FBtr0071858_1242	[0,1]	2.099	[0,1]	2.099	[0,1]	2.099	[0,1]	2.099	[0,1]	2.099	(1,20]	2.099	(1,20]	2.099	[0,1]	2.099	(1,20]	2.099	[0,1]	2.099	[0,1]	2.099	[0,1]	2.099
FBtr0071858_1319	[0,1]	1.85266666666667	[0,1]	1.85266666666667	[0,1]	1.85266666666667	[0,1]	1.85266666666667	(1,20]	1.85266666666667	(1,20]	1.85266666666667	(1,20]	1.85266666666667	(1,20]	1.85266666666667	(1,20]	1.85266666666667	[0,1]	1.85266666666667	[0,1]	1.85266666666667	[0,1]	1.85266666666667
FBtr0071858_1325	[0,1]	2.72166666666667	[0,1]	2.72166666666667	[0,1]	2.72166666666667	[0,1]	2.72166666666667	(1,20]	2.72166666666667	[0,1]	2.72166666666667	(1,20]	2.72166666666667	(1,20]	2.72166666666667	(1,20]	2.72166666666667	[0,1]	2.72166666666667	[0,1]	2.72166666666667	[0,1]	2.72166666666667
FBtr0071858_181	(1,20]	2.389	[0,1]	2.389	[0,1]	2.389	[0,1]	2.389	(1,20]	2.389	(1,20]	2.389	(1,20]	2.389	(1,20]	2.389	(1,20]	2.389	[0,1]	2.389	[0,1]	2.389	[0,1]	2.389
FBtr0071858_523	[0,1]	2.704	[0,1]	2.704	(1,20]	2.704	[0,1]	2.704	(1,20]	2.704	(1,20]	2.704	(1,20]	2.704	(1,20]	2.704	(1,20]	2.704	(1,20]	2.704	(1,20]	2.704	[0,1]	2.704
FBtr0071858_548	[0,1]	2.262	[0,1]	2.262	[0,1]	2.262	[0,1]	2.262	(1,20]	2.262	(1,20]	2.262	(1,20]	2.262	(1,20]	2.262	(1,20]	2.262	[0,1]	2.262	[0,1]	2.262	[0,1]	2.262
FBtr0071858_919	[0,1]	1.93366666666667	[0,1]	1.93366666666667	[0,1]	1.93366666666667	[0,1]	1.93366666666667	(1,20]	1.93366666666667	(1,20]	1.93366666666667	(1,20]	1.93366666666667	(1,20]	1.93366666666667	(20,Inf]	1.93366666666667	[0,1]	1.93366666666667	(1,20]	1.93366666666667	[0,1]	1.93366666666667
FBtr0071891_21	[0,1]	0.684666666666667	[0,1]	0.684666666666667	[0,1]	0.684666666666667	[0,1]	0.684666666666667	[0,1]	0.684666666666667	[0,1]	0.684666666666667	[0,1]	0.684666666666667	[0,1]	0.684666666666667	[0,1]	0.684666666666667	[0,1]	0.684666666666667	[0,1]	0.684666666666667	[0,1]	0.684666666666667
FBtr0071898_201	[0,1]	0.4	[0,1]	0.4	[0,1]	0.4	[0,1]	0.4	(1,20]	0.4	[0,1]	0.4	(1,20]	0.4	(1,20]	0.4	(1,20]	0.4	[0,1]	0.4	[0,1]	0.4	[0,1]	0.4
FBtr0071898_207	[0,1]	1.323	[0,1]	1.323	[0,1]	1.323	[0,1]	1.323	(1,20]	1.323	[0,1]	1.323	(1,20]	1.323	(1,20]	1.323	(1,20]	1.323	[0,1]	1.323	[0,1]	1.323	[0,1]	1.323
FBtr0071898_91	[0,1]	1.54633333333333	[0,1]	1.54633333333333	[0,1]	1.54633333333333	[0,1]	1.54633333333333	(1,20]	1.54633333333333	[0,1]	1.54633333333333	[0,1]	1.54633333333333	(1,20]	1.54633333333333	[0,1]	1.54633333333333	[0,1]	1.54633333333333	[0,1]	1.54633333333333	[0,1]	1.54633333333333
FBtr0071899_144	[0,1]	0.623666666666667	[0,1]	0.623666666666667	(1,20]	0.623666666666667	[0,1]	0.623666666666667	(1,20]	0.623666666666667	(1,20]	0.623666666666667	(1,20]	0.623666666666667	(1,20]	0.623666666666667	(1,20]	0.623666666666667	[0,1]	0.623666666666667	[0,1]	0.623666666666667	[0,1]	0.623666666666667
FBtr0071899_154	[0,1]	0.270333333333333	[0,1]	0.270333333333333	[0,1]	0.270333333333333	[0,1]	0.270333333333333	(1,20]	0.270333333333333	[0,1]	0.270333333333333	(1,20]	0.270333333333333	(1,20]	0.270333333333333	(1,20]	0.270333333333333	[0,1]	0.270333333333333	[0,1]	0.270333333333333	[0,1]	0.270333333333333
FBtr0071899_222	[0,1]	3.33933333333333	[0,1]	3.33933333333333	[0,1]	3.33933333333333	[0,1]	3.33933333333333	(1,20]	3.33933333333333	[0,1]	3.33933333333333	(1,20]	3.33933333333333	(1,20]	3.33933333333333	(1,20]	3.33933333333333	[0,1]	3.33933333333333	[0,1]	3.33933333333333	[0,1]	3.33933333333333
FBtr0071899_273	[0,1]	2.522	[0,1]	2.522	[0,1]	2.522	[0,1]	2.522	(1,20]	2.522	[0,1]	2.522	(1,20]	2.522	(1,20]	2.522	(1,20]	2.522	[0,1]	2.522	[0,1]	2.522	[0,1]	2.522
FBtr0071899_391	[0,1]	1.887	[0,1]	1.887	[0,1]	1.887	[0,1]	1.887	(1,20]	1.887	[0,1]	1.887	(1,20]	1.887	(1,20]	1.887	(1,20]	1.887	[0,1]	1.887	[0,1]	1.887	[0,1]	1.887
FBtr0071899_406	[0,1]	1.978	[0,1]	1.978	[0,1]	1.978	[0,1]	1.978	(1,20]	1.978	[0,1]	1.978	(1,20]	1.978	(1,20]	1.978	(1,20]	1.978	[0,1]	1.978	[0,1]	1.978	[0,1]	1.978
FBtr0071899_428	[0,1]	1.698	[0,1]	1.698	[0,1]	1.698	[0,1]	1.698	(1,20]	1.698	[0,1]	1.698	(1,20]	1.698	(1,20]	1.698	(1,20]	1.698	[0,1]	1.698	[0,1]	1.698	[0,1]	1.698
FBtr0071902_136	(1,20]	-0.199	[0,1]	-0.199	(1,20]	-0.199	(1,20]	-0.199	(1,20]	-0.199	(1,20]	-0.199	(1,20]	-0.199	[0,1]	-0.199	[0,1]	-0.199	(1,20]	-0.199	(1,20]	-0.199	(1,20]	-0.199
FBtr0071902_16	(1,20]	-0.460333333333333	[0,1]	-0.460333333333333	(1,20]	-0.460333333333333	[0,1]	-0.460333333333333	[0,1]	-0.460333333333333	(1,20]	-0.460333333333333	(1,20]	-0.460333333333333	[0,1]	-0.460333333333333	[0,1]	-0.460333333333333	(1,20]	-0.460333333333333	(1,20]	-0.460333333333333	(1,20]	-0.460333333333333
FBtr0071903_49	(20,Inf]	3.294	(1,20]	3.294	(20,Inf]	3.294	(1,20]	3.294	(1,20]	3.294	(1,20]	3.294	(1,20]	3.294	(1,20]	3.294	[0,1]	3.294	(1,20]	3.294	[0,1]	3.294	(20,Inf]	3.294
FBtr0071903_63	(20,Inf]	3.48	(1,20]	3.48	(1,20]	3.48	(1,20]	3.48	(1,20]	3.48	[0,1]	3.48	(1,20]	3.48	(1,20]	3.48	[0,1]	3.48	(1,20]	3.48	[0,1]	3.48	(20,Inf]	3.48
FBtr0071903_81	(20,Inf]	3.21533333333333	(20,Inf]	3.21533333333333	(20,Inf]	3.21533333333333	(1,20]	3.21533333333333	(1,20]	3.21533333333333	[0,1]	3.21533333333333	(20,Inf]	3.21533333333333	(1,20]	3.21533333333333	[0,1]	3.21533333333333	(1,20]	3.21533333333333	(1,20]	3.21533333333333	[0,1]	3.21533333333333
FBtr0071906_9	(20,Inf]	2.991	(1,20]	2.991	(1,20]	2.991	(1,20]	2.991	(1,20]	2.991	(1,20]	2.991	(1,20]	2.991	(1,20]	2.991	(1,20]	2.991	(1,20]	2.991	(20,Inf]	2.991	(20,Inf]	2.991
FBtr0071907_47	(20,Inf]	2.943	(20,Inf]	2.943	(20,Inf]	2.943	(20,Inf]	2.943	(20,Inf]	2.943	(20,Inf]	2.943	(20,Inf]	2.943	(1,20]	2.943	(1,20]	2.943	(20,Inf]	2.943	(20,Inf]	2.943	(20,Inf]	2.943
FBtr0071909_131	[0,1]	2.217	[0,1]	2.217	[0,1]	2.217	[0,1]	2.217	[0,1]	2.217	[0,1]	2.217	[0,1]	2.217	(20,Inf]	2.217	(20,Inf]	2.217	[0,1]	2.217	(1,20]	2.217	[0,1]	2.217
FBtr0071909_20	[0,1]	3.25566666666667	[0,1]	3.25566666666667	[0,1]	3.25566666666667	[0,1]	3.25566666666667	[0,1]	3.25566666666667	[0,1]	3.25566666666667	[0,1]	3.25566666666667	(20,Inf]	3.25566666666667	(20,Inf]	3.25566666666667	[0,1]	3.25566666666667	(1,20]	3.25566666666667	[0,1]	3.25566666666667
FBtr0071913_1	[0,1]	0.330666666666667	[0,1]	0.330666666666667	[0,1]	0.330666666666667	[0,1]	0.330666666666667	[0,1]	0.330666666666667	[0,1]	0.330666666666667	[0,1]	0.330666666666667	[0,1]	0.330666666666667	[0,1]	0.330666666666667	[0,1]	0.330666666666667	[0,1]	0.330666666666667	[0,1]	0.330666666666667
FBtr0071914_121	(20,Inf]	0.0676666666666667	(20,Inf]	0.0676666666666667	(20,Inf]	0.0676666666666667	(1,20]	0.0676666666666667	[0,1]	0.0676666666666667	[0,1]	0.0676666666666667	[0,1]	0.0676666666666667	[0,1]	0.0676666666666667	[0,1]	0.0676666666666667	(1,20]	0.0676666666666667	[0,1]	0.0676666666666667	[0,1]	0.0676666666666667
FBtr0071914_13	(20,Inf]	2.588	(20,Inf]	2.588	(20,Inf]	2.588	(1,20]	2.588	[0,1]	2.588	[0,1]	2.588	(1,20]	2.588	[0,1]	2.588	[0,1]	2.588	(1,20]	2.588	[0,1]	2.588	(1,20]	2.588
FBtr0071914_151	(20,Inf]	-0.0903333333333333	(20,Inf]	-0.0903333333333333	(20,Inf]	-0.0903333333333333	(1,20]	-0.0903333333333333	[0,1]	-0.0903333333333333	(1,20]	-0.0903333333333333	[0,1]	-0.0903333333333333	[0,1]	-0.0903333333333333	[0,1]	-0.0903333333333333	(1,20]	-0.0903333333333333	[0,1]	-0.0903333333333333	[0,1]	-0.0903333333333333
FBtr0071914_40	(20,Inf]	0.454	(20,Inf]	0.454	(20,Inf]	0.454	(1,20]	0.454	[0,1]	0.454	[0,1]	0.454	[0,1]	0.454	[0,1]	0.454	[0,1]	0.454	[0,1]	0.454	[0,1]	0.454	(1,20]	0.454
FBtr0071914_57	(20,Inf]	-0.355333333333333	(20,Inf]	-0.355333333333333	(20,Inf]	-0.355333333333333	(1,20]	-0.355333333333333	[0,1]	-0.355333333333333	[0,1]	-0.355333333333333	[0,1]	-0.355333333333333	[0,1]	-0.355333333333333	[0,1]	-0.355333333333333	(1,20]	-0.355333333333333	[0,1]	-0.355333333333333	(1,20]	-0.355333333333333
FBtr0071922_114	[0,1]	3.30866666666667	(1,20]	3.30866666666667	(1,20]	3.30866666666667	(20,Inf]	3.30866666666667	(20,Inf]	3.30866666666667	(1,20]	3.30866666666667	(20,Inf]	3.30866666666667	(1,20]	3.30866666666667	(1,20]	3.30866666666667	(1,20]	3.30866666666667	(1,20]	3.30866666666667	(20,Inf]	3.30866666666667
FBtr0071936_100	(20,Inf]	2.39166666666667	(20,Inf]	2.39166666666667	(20,Inf]	2.39166666666667	(20,Inf]	2.39166666666667	(20,Inf]	2.39166666666667	(20,Inf]	2.39166666666667	(20,Inf]	2.39166666666667	(1,20]	2.39166666666667	(20,Inf]	2.39166666666667	(20,Inf]	2.39166666666667	(1,20]	2.39166666666667	(20,Inf]	2.39166666666667
FBtr0071940_11	[0,1]	3.07133333333333	[0,1]	3.07133333333333	[0,1]	3.07133333333333	[0,1]	3.07133333333333	[0,1]	3.07133333333333	[0,1]	3.07133333333333	[0,1]	3.07133333333333	[0,1]	3.07133333333333	[0,1]	3.07133333333333	[0,1]	3.07133333333333	(1,20]	3.07133333333333	[0,1]	3.07133333333333
FBtr0071940_2	[0,1]	0.810666666666667	[0,1]	0.810666666666667	[0,1]	0.810666666666667	[0,1]	0.810666666666667	[0,1]	0.810666666666667	[0,1]	0.810666666666667	[0,1]	0.810666666666667	[0,1]	0.810666666666667	[0,1]	0.810666666666667	[0,1]	0.810666666666667	[0,1]	0.810666666666667	[0,1]	0.810666666666667
FBtr0071940_6	[0,1]	3.06666666666667	[0,1]	3.06666666666667	[0,1]	3.06666666666667	[0,1]	3.06666666666667	[0,1]	3.06666666666667	[0,1]	3.06666666666667	[0,1]	3.06666666666667	[0,1]	3.06666666666667	[0,1]	3.06666666666667	[0,1]	3.06666666666667	[0,1]	3.06666666666667	[0,1]	3.06666666666667
FBtr0071953_111	[0,1]	0.444333333333333	[0,1]	0.444333333333333	[0,1]	0.444333333333333	[0,1]	0.444333333333333	[0,1]	0.444333333333333	[0,1]	0.444333333333333	[0,1]	0.444333333333333	[0,1]	0.444333333333333	[0,1]	0.444333333333333	[0,1]	0.444333333333333	[0,1]	0.444333333333333	[0,1]	0.444333333333333
FBtr0071953_160	[0,1]	3.84533333333333	[0,1]	3.84533333333333	(1,20]	3.84533333333333	[0,1]	3.84533333333333	[0,1]	3.84533333333333	[0,1]	3.84533333333333	[0,1]	3.84533333333333	[0,1]	3.84533333333333	[0,1]	3.84533333333333	[0,1]	3.84533333333333	[0,1]	3.84533333333333	[0,1]	3.84533333333333
FBtr0071953_182	[0,1]	2.83833333333333	[0,1]	2.83833333333333	[0,1]	2.83833333333333	[0,1]	2.83833333333333	[0,1]	2.83833333333333	[0,1]	2.83833333333333	[0,1]	2.83833333333333	[0,1]	2.83833333333333	[0,1]	2.83833333333333	[0,1]	2.83833333333333	[0,1]	2.83833333333333	[0,1]	2.83833333333333
FBtr0071953_197	[0,1]	3.84533333333333	(1,20]	3.84533333333333	(20,Inf]	3.84533333333333	[0,1]	3.84533333333333	[0,1]	3.84533333333333	[0,1]	3.84533333333333	(1,20]	3.84533333333333	[0,1]	3.84533333333333	[0,1]	3.84533333333333	[0,1]	3.84533333333333	[0,1]	3.84533333333333	[0,1]	3.84533333333333
FBtr0071953_78	[0,1]	0.0293333333333333	[0,1]	0.0293333333333333	[0,1]	0.0293333333333333	[0,1]	0.0293333333333333	[0,1]	0.0293333333333333	[0,1]	0.0293333333333333	[0,1]	0.0293333333333333	[0,1]	0.0293333333333333	[0,1]	0.0293333333333333	[0,1]	0.0293333333333333	[0,1]	0.0293333333333333	[0,1]	0.0293333333333333
FBtr0071959_253	(20,Inf]	0.413	(1,20]	0.413	(20,Inf]	0.413	(1,20]	0.413	(1,20]	0.413	(1,20]	0.413	(20,Inf]	0.413	(1,20]	0.413	(1,20]	0.413	(20,Inf]	0.413	(1,20]	0.413	(20,Inf]	0.413
FBtr0071960_86	(1,20]	0.972	(1,20]	0.972	(1,20]	0.972	(1,20]	0.972	(1,20]	0.972	(1,20]	0.972	(1,20]	0.972	(1,20]	0.972	(1,20]	0.972	(1,20]	0.972	(1,20]	0.972	(1,20]	0.972
FBtr0071961_116	[0,1]	1.757	[0,1]	1.757	[0,1]	1.757	[0,1]	1.757	[0,1]	1.757	[0,1]	1.757	[0,1]	1.757	(1,20]	1.757	(1,20]	1.757	[0,1]	1.757	[0,1]	1.757	[0,1]	1.757
FBtr0071961_126	[0,1]	0.543	[0,1]	0.543	[0,1]	0.543	[0,1]	0.543	[0,1]	0.543	[0,1]	0.543	[0,1]	0.543	(1,20]	0.543	(1,20]	0.543	[0,1]	0.543	(1,20]	0.543	[0,1]	0.543
FBtr0071961_30	[0,1]	1.39866666666667	[0,1]	1.39866666666667	[0,1]	1.39866666666667	[0,1]	1.39866666666667	[0,1]	1.39866666666667	[0,1]	1.39866666666667	[0,1]	1.39866666666667	[0,1]	1.39866666666667	[0,1]	1.39866666666667	[0,1]	1.39866666666667	[0,1]	1.39866666666667	[0,1]	1.39866666666667
FBtr0071961_41	[0,1]	0.960333333333333	[0,1]	0.960333333333333	[0,1]	0.960333333333333	[0,1]	0.960333333333333	[0,1]	0.960333333333333	[0,1]	0.960333333333333	[0,1]	0.960333333333333	[0,1]	0.960333333333333	(1,20]	0.960333333333333	[0,1]	0.960333333333333	[0,1]	0.960333333333333	[0,1]	0.960333333333333
FBtr0071961_54	[0,1]	0.98	[0,1]	0.98	[0,1]	0.98	[0,1]	0.98	[0,1]	0.98	[0,1]	0.98	[0,1]	0.98	[0,1]	0.98	[0,1]	0.98	[0,1]	0.98	[0,1]	0.98	[0,1]	0.98
FBtr0071963_16	(20,Inf]	1.60066666666667	(1,20]	1.60066666666667	(1,20]	1.60066666666667	(1,20]	1.60066666666667	[0,1]	1.60066666666667	[0,1]	1.60066666666667	[0,1]	1.60066666666667	[0,1]	1.60066666666667	[0,1]	1.60066666666667	[0,1]	1.60066666666667	[0,1]	1.60066666666667	[0,1]	1.60066666666667
FBtr0071963_77	(20,Inf]	2.14033333333333	(1,20]	2.14033333333333	(1,20]	2.14033333333333	[0,1]	2.14033333333333	[0,1]	2.14033333333333	[0,1]	2.14033333333333	(1,20]	2.14033333333333	[0,1]	2.14033333333333	[0,1]	2.14033333333333	[0,1]	2.14033333333333	(1,20]	2.14033333333333	[0,1]	2.14033333333333
FBtr0071973_18	[0,1]	0.645333333333333	[0,1]	0.645333333333333	[0,1]	0.645333333333333	[0,1]	0.645333333333333	[0,1]	0.645333333333333	[0,1]	0.645333333333333	[0,1]	0.645333333333333	[0,1]	0.645333333333333	[0,1]	0.645333333333333	[0,1]	0.645333333333333	(1,20]	0.645333333333333	[0,1]	0.645333333333333
FBtr0071975_52	[0,1]	1.10366666666667	[0,1]	1.10366666666667	[0,1]	1.10366666666667	[0,1]	1.10366666666667	[0,1]	1.10366666666667	[0,1]	1.10366666666667	(1,20]	1.10366666666667	[0,1]	1.10366666666667	[0,1]	1.10366666666667	[0,1]	1.10366666666667	(20,Inf]	1.10366666666667	[0,1]	1.10366666666667
FBtr0071979_105	[0,1]	3.264	[0,1]	3.264	[0,1]	3.264	(1,20]	3.264	(1,20]	3.264	[0,1]	3.264	[0,1]	3.264	[0,1]	3.264	(1,20]	3.264	[0,1]	3.264	[0,1]	3.264	[0,1]	3.264
FBtr0071979_66	[0,1]	3.60966666666667	[0,1]	3.60966666666667	[0,1]	3.60966666666667	(1,20]	3.60966666666667	(1,20]	3.60966666666667	[0,1]	3.60966666666667	[0,1]	3.60966666666667	[0,1]	3.60966666666667	(1,20]	3.60966666666667	[0,1]	3.60966666666667	[0,1]	3.60966666666667	[0,1]	3.60966666666667
FBtr0071993_105	(20,Inf]	2.53066666666667	[0,1]	2.53066666666667	[0,1]	2.53066666666667	[0,1]	2.53066666666667	(1,20]	2.53066666666667	(1,20]	2.53066666666667	(1,20]	2.53066666666667	(1,20]	2.53066666666667	(1,20]	2.53066666666667	(1,20]	2.53066666666667	(1,20]	2.53066666666667	[0,1]	2.53066666666667
FBtr0071993_122	(1,20]	0.671666666666667	[0,1]	0.671666666666667	[0,1]	0.671666666666667	[0,1]	0.671666666666667	[0,1]	0.671666666666667	(1,20]	0.671666666666667	(1,20]	0.671666666666667	[0,1]	0.671666666666667	[0,1]	0.671666666666667	(1,20]	0.671666666666667	[0,1]	0.671666666666667	[0,1]	0.671666666666667
FBtr0071994_136	(20,Inf]	0.294666666666667	(1,20]	0.294666666666667	(20,Inf]	0.294666666666667	(1,20]	0.294666666666667	(20,Inf]	0.294666666666667	[0,1]	0.294666666666667	(1,20]	0.294666666666667	(1,20]	0.294666666666667	(1,20]	0.294666666666667	(1,20]	0.294666666666667	(1,20]	0.294666666666667	[0,1]	0.294666666666667
FBtr0071994_142	[0,1]	1.28866666666667	(1,20]	1.28866666666667	(20,Inf]	1.28866666666667	(20,Inf]	1.28866666666667	(20,Inf]	1.28866666666667	[0,1]	1.28866666666667	[0,1]	1.28866666666667	(1,20]	1.28866666666667	(1,20]	1.28866666666667	(1,20]	1.28866666666667	(1,20]	1.28866666666667	[0,1]	1.28866666666667
FBtr0071994_249	(1,20]	2.83466666666667	[0,1]	2.83466666666667	(1,20]	2.83466666666667	(1,20]	2.83466666666667	(1,20]	2.83466666666667	(1,20]	2.83466666666667	(1,20]	2.83466666666667	(1,20]	2.83466666666667	(1,20]	2.83466666666667	(1,20]	2.83466666666667	(1,20]	2.83466666666667	[0,1]	2.83466666666667
FBtr0071994_71	[0,1]	1.79333333333333	[0,1]	1.79333333333333	(1,20]	1.79333333333333	(1,20]	1.79333333333333	(1,20]	1.79333333333333	(1,20]	1.79333333333333	[0,1]	1.79333333333333	[0,1]	1.79333333333333	[0,1]	1.79333333333333	(1,20]	1.79333333333333	(1,20]	1.79333333333333	[0,1]	1.79333333333333
FBtr0071994_89	(1,20]	-0.614	(1,20]	-0.614	(20,Inf]	-0.614	(1,20]	-0.614	(1,20]	-0.614	[0,1]	-0.614	(1,20]	-0.614	(1,20]	-0.614	(1,20]	-0.614	(1,20]	-0.614	(1,20]	-0.614	(1,20]	-0.614
FBtr0071999_139	[0,1]	2.76733333333333	[0,1]	2.76733333333333	[0,1]	2.76733333333333	[0,1]	2.76733333333333	[0,1]	2.76733333333333	[0,1]	2.76733333333333	[0,1]	2.76733333333333	[0,1]	2.76733333333333	[0,1]	2.76733333333333	[0,1]	2.76733333333333	(20,Inf]	2.76733333333333	[0,1]	2.76733333333333
FBtr0072002_26	[0,1]	0.123666666666667	[0,1]	0.123666666666667	[0,1]	0.123666666666667	[0,1]	0.123666666666667	[0,1]	0.123666666666667	[0,1]	0.123666666666667	[0,1]	0.123666666666667	[0,1]	0.123666666666667	[0,1]	0.123666666666667	[0,1]	0.123666666666667	(1,20]	0.123666666666667	[0,1]	0.123666666666667
FBtr0072004_223	[0,1]	1.38933333333333	[0,1]	1.38933333333333	(1,20]	1.38933333333333	[0,1]	1.38933333333333	[0,1]	1.38933333333333	[0,1]	1.38933333333333	[0,1]	1.38933333333333	[0,1]	1.38933333333333	[0,1]	1.38933333333333	[0,1]	1.38933333333333	[0,1]	1.38933333333333	[0,1]	1.38933333333333
FBtr0072004_254	[0,1]	0.614333333333333	[0,1]	0.614333333333333	[0,1]	0.614333333333333	[0,1]	0.614333333333333	[0,1]	0.614333333333333	[0,1]	0.614333333333333	[0,1]	0.614333333333333	[0,1]	0.614333333333333	[0,1]	0.614333333333333	[0,1]	0.614333333333333	[0,1]	0.614333333333333	[0,1]	0.614333333333333
FBtr0072004_33	[0,1]	0.273	[0,1]	0.273	[0,1]	0.273	[0,1]	0.273	[0,1]	0.273	[0,1]	0.273	[0,1]	0.273	[0,1]	0.273	[0,1]	0.273	[0,1]	0.273	[0,1]	0.273	[0,1]	0.273
FBtr0072010_145	(20,Inf]	1.97866666666667	(1,20]	1.97866666666667	(20,Inf]	1.97866666666667	(1,20]	1.97866666666667	(1,20]	1.97866666666667	(1,20]	1.97866666666667	[0,1]	1.97866666666667	[0,1]	1.97866666666667	[0,1]	1.97866666666667	(1,20]	1.97866666666667	(1,20]	1.97866666666667	(20,Inf]	1.97866666666667
FBtr0072010_18	(1,20]	1.83733333333333	[0,1]	1.83733333333333	(1,20]	1.83733333333333	[0,1]	1.83733333333333	[0,1]	1.83733333333333	[0,1]	1.83733333333333	(1,20]	1.83733333333333	[0,1]	1.83733333333333	[0,1]	1.83733333333333	[0,1]	1.83733333333333	[0,1]	1.83733333333333	(20,Inf]	1.83733333333333
FBtr0072010_92	(20,Inf]	0.198333333333333	(1,20]	0.198333333333333	(20,Inf]	0.198333333333333	(1,20]	0.198333333333333	(1,20]	0.198333333333333	(1,20]	0.198333333333333	(1,20]	0.198333333333333	(1,20]	0.198333333333333	(1,20]	0.198333333333333	(1,20]	0.198333333333333	(1,20]	0.198333333333333	(1,20]	0.198333333333333
FBtr0072012_1	[0,1]	1.36233333333333	[0,1]	1.36233333333333	[0,1]	1.36233333333333	[0,1]	1.36233333333333	(1,20]	1.36233333333333	(1,20]	1.36233333333333	(1,20]	1.36233333333333	[0,1]	1.36233333333333	[0,1]	1.36233333333333	[0,1]	1.36233333333333	[0,1]	1.36233333333333	[0,1]	1.36233333333333
FBtr0072016_122	[0,1]	3.08	[0,1]	3.08	[0,1]	3.08	[0,1]	3.08	(20,Inf]	3.08	[0,1]	3.08	[0,1]	3.08	[0,1]	3.08	(1,20]	3.08	(1,20]	3.08	(1,20]	3.08	[0,1]	3.08
FBtr0072020_18	[0,1]	0.812666666666667	[0,1]	0.812666666666667	[0,1]	0.812666666666667	[0,1]	0.812666666666667	[0,1]	0.812666666666667	[0,1]	0.812666666666667	[0,1]	0.812666666666667	[0,1]	0.812666666666667	[0,1]	0.812666666666667	[0,1]	0.812666666666667	[0,1]	0.812666666666667	[0,1]	0.812666666666667
FBtr0072020_36	[0,1]	3.05766666666667	[0,1]	3.05766666666667	[0,1]	3.05766666666667	[0,1]	3.05766666666667	[0,1]	3.05766666666667	[0,1]	3.05766666666667	[0,1]	3.05766666666667	[0,1]	3.05766666666667	[0,1]	3.05766666666667	[0,1]	3.05766666666667	[0,1]	3.05766666666667	[0,1]	3.05766666666667
FBtr0072020_51	[0,1]	2.62166666666667	[0,1]	2.62166666666667	[0,1]	2.62166666666667	[0,1]	2.62166666666667	[0,1]	2.62166666666667	[0,1]	2.62166666666667	[0,1]	2.62166666666667	[0,1]	2.62166666666667	[0,1]	2.62166666666667	[0,1]	2.62166666666667	[0,1]	2.62166666666667	[0,1]	2.62166666666667
FBtr0072021_10	[0,1]	0.287	[0,1]	0.287	[0,1]	0.287	[0,1]	0.287	[0,1]	0.287	[0,1]	0.287	[0,1]	0.287	[0,1]	0.287	[0,1]	0.287	[0,1]	0.287	[0,1]	0.287	[0,1]	0.287
FBtr0072024_60	[0,1]	2.641	[0,1]	2.641	[0,1]	2.641	[0,1]	2.641	[0,1]	2.641	[0,1]	2.641	[0,1]	2.641	[0,1]	2.641	[0,1]	2.641	[0,1]	2.641	[0,1]	2.641	[0,1]	2.641
FBtr0072027_150	(20,Inf]	1.27066666666667	(1,20]	1.27066666666667	(20,Inf]	1.27066666666667	(1,20]	1.27066666666667	[0,1]	1.27066666666667	[0,1]	1.27066666666667	[0,1]	1.27066666666667	(1,20]	1.27066666666667	[0,1]	1.27066666666667	(1,20]	1.27066666666667	(1,20]	1.27066666666667	(20,Inf]	1.27066666666667
FBtr0072027_155	(20,Inf]	2.57066666666667	(1,20]	2.57066666666667	(1,20]	2.57066666666667	(1,20]	2.57066666666667	[0,1]	2.57066666666667	[0,1]	2.57066666666667	(1,20]	2.57066666666667	(1,20]	2.57066666666667	[0,1]	2.57066666666667	(1,20]	2.57066666666667	(1,20]	2.57066666666667	(20,Inf]	2.57066666666667
FBtr0072031_74	(20,Inf]	2.02666666666667	[0,1]	2.02666666666667	(1,20]	2.02666666666667	(1,20]	2.02666666666667	(1,20]	2.02666666666667	(1,20]	2.02666666666667	(1,20]	2.02666666666667	[0,1]	2.02666666666667	(1,20]	2.02666666666667	(1,20]	2.02666666666667	(1,20]	2.02666666666667	(20,Inf]	2.02666666666667
FBtr0072034_59	(20,Inf]	1.264	(20,Inf]	1.264	(20,Inf]	1.264	(1,20]	1.264	(20,Inf]	1.264	(20,Inf]	1.264	(20,Inf]	1.264	(1,20]	1.264	(1,20]	1.264	(20,Inf]	1.264	(20,Inf]	1.264	(1,20]	1.264
FBtr0072034_68	(20,Inf]	1.00933333333333	(1,20]	1.00933333333333	(20,Inf]	1.00933333333333	[0,1]	1.00933333333333	(1,20]	1.00933333333333	(20,Inf]	1.00933333333333	(1,20]	1.00933333333333	(1,20]	1.00933333333333	[0,1]	1.00933333333333	(1,20]	1.00933333333333	(1,20]	1.00933333333333	(20,Inf]	1.00933333333333
FBtr0072036_53	(20,Inf]	2.935	(1,20]	2.935	(1,20]	2.935	(1,20]	2.935	(1,20]	2.935	(20,Inf]	2.935	(20,Inf]	2.935	(1,20]	2.935	(1,20]	2.935	(20,Inf]	2.935	(1,20]	2.935	(20,Inf]	2.935
FBtr0072038_169	[0,1]	-0.875333333333333	[0,1]	-0.875333333333333	(1,20]	-0.875333333333333	[0,1]	-0.875333333333333	[0,1]	-0.875333333333333	(1,20]	-0.875333333333333	(1,20]	-0.875333333333333	[0,1]	-0.875333333333333	(1,20]	-0.875333333333333	(1,20]	-0.875333333333333	(1,20]	-0.875333333333333	(1,20]	-0.875333333333333
FBtr0072043_77	[0,1]	3.505	[0,1]	3.505	[0,1]	3.505	[0,1]	3.505	[0,1]	3.505	[0,1]	3.505	[0,1]	3.505	[0,1]	3.505	[0,1]	3.505	[0,1]	3.505	(20,Inf]	3.505	[0,1]	3.505
FBtr0072047_1023	[0,1]	1.93733333333333	[0,1]	1.93733333333333	[0,1]	1.93733333333333	[0,1]	1.93733333333333	[0,1]	1.93733333333333	[0,1]	1.93733333333333	[0,1]	1.93733333333333	[0,1]	1.93733333333333	[0,1]	1.93733333333333	[0,1]	1.93733333333333	[0,1]	1.93733333333333	[0,1]	1.93733333333333
FBtr0072047_1307	[0,1]	3.339	[0,1]	3.339	[0,1]	3.339	[0,1]	3.339	[0,1]	3.339	[0,1]	3.339	[0,1]	3.339	[0,1]	3.339	[0,1]	3.339	[0,1]	3.339	[0,1]	3.339	[0,1]	3.339
FBtr0072047_1339	[0,1]	3.60666666666667	[0,1]	3.60666666666667	[0,1]	3.60666666666667	[0,1]	3.60666666666667	[0,1]	3.60666666666667	[0,1]	3.60666666666667	[0,1]	3.60666666666667	[0,1]	3.60666666666667	[0,1]	3.60666666666667	[0,1]	3.60666666666667	[0,1]	3.60666666666667	[0,1]	3.60666666666667
FBtr0072047_1375	[0,1]	3.33466666666667	[0,1]	3.33466666666667	[0,1]	3.33466666666667	[0,1]	3.33466666666667	[0,1]	3.33466666666667	[0,1]	3.33466666666667	[0,1]	3.33466666666667	[0,1]	3.33466666666667	[0,1]	3.33466666666667	[0,1]	3.33466666666667	[0,1]	3.33466666666667	[0,1]	3.33466666666667
FBtr0072047_1389	[0,1]	0.864333333333333	[0,1]	0.864333333333333	[0,1]	0.864333333333333	[0,1]	0.864333333333333	[0,1]	0.864333333333333	[0,1]	0.864333333333333	[0,1]	0.864333333333333	[0,1]	0.864333333333333	[0,1]	0.864333333333333	[0,1]	0.864333333333333	[0,1]	0.864333333333333	[0,1]	0.864333333333333
FBtr0072047_1402	[0,1]	2.55533333333333	[0,1]	2.55533333333333	[0,1]	2.55533333333333	[0,1]	2.55533333333333	[0,1]	2.55533333333333	[0,1]	2.55533333333333	[0,1]	2.55533333333333	[0,1]	2.55533333333333	[0,1]	2.55533333333333	[0,1]	2.55533333333333	[0,1]	2.55533333333333	[0,1]	2.55533333333333
FBtr0072047_1429	[0,1]	1.09633333333333	[0,1]	1.09633333333333	[0,1]	1.09633333333333	[0,1]	1.09633333333333	[0,1]	1.09633333333333	[0,1]	1.09633333333333	[0,1]	1.09633333333333	[0,1]	1.09633333333333	[0,1]	1.09633333333333	[0,1]	1.09633333333333	[0,1]	1.09633333333333	[0,1]	1.09633333333333
FBtr0072047_1459	[0,1]	1.12166666666667	[0,1]	1.12166666666667	[0,1]	1.12166666666667	[0,1]	1.12166666666667	[0,1]	1.12166666666667	[0,1]	1.12166666666667	[0,1]	1.12166666666667	[0,1]	1.12166666666667	[0,1]	1.12166666666667	[0,1]	1.12166666666667	[0,1]	1.12166666666667	[0,1]	1.12166666666667
FBtr0072047_1463	[0,1]	0.278	[0,1]	0.278	[0,1]	0.278	[0,1]	0.278	[0,1]	0.278	[0,1]	0.278	[0,1]	0.278	[0,1]	0.278	[0,1]	0.278	[0,1]	0.278	(1,20]	0.278	[0,1]	0.278
FBtr0072047_1500	[0,1]	1.20733333333333	[0,1]	1.20733333333333	[0,1]	1.20733333333333	[0,1]	1.20733333333333	[0,1]	1.20733333333333	[0,1]	1.20733333333333	[0,1]	1.20733333333333	[0,1]	1.20733333333333	[0,1]	1.20733333333333	[0,1]	1.20733333333333	[0,1]	1.20733333333333	[0,1]	1.20733333333333
FBtr0072047_1506	[0,1]	1.12133333333333	[0,1]	1.12133333333333	[0,1]	1.12133333333333	[0,1]	1.12133333333333	[0,1]	1.12133333333333	[0,1]	1.12133333333333	[0,1]	1.12133333333333	[0,1]	1.12133333333333	[0,1]	1.12133333333333	[0,1]	1.12133333333333	[0,1]	1.12133333333333	[0,1]	1.12133333333333
FBtr0072047_237	[0,1]	1.96133333333333	[0,1]	1.96133333333333	[0,1]	1.96133333333333	[0,1]	1.96133333333333	[0,1]	1.96133333333333	[0,1]	1.96133333333333	[0,1]	1.96133333333333	[0,1]	1.96133333333333	[0,1]	1.96133333333333	[0,1]	1.96133333333333	(1,20]	1.96133333333333	[0,1]	1.96133333333333
FBtr0072047_35	[0,1]	0.671666666666667	[0,1]	0.671666666666667	[0,1]	0.671666666666667	[0,1]	0.671666666666667	[0,1]	0.671666666666667	[0,1]	0.671666666666667	[0,1]	0.671666666666667	[0,1]	0.671666666666667	[0,1]	0.671666666666667	[0,1]	0.671666666666667	[0,1]	0.671666666666667	[0,1]	0.671666666666667
FBtr0072047_4	[0,1]	-0.394666666666667	[0,1]	-0.394666666666667	[0,1]	-0.394666666666667	[0,1]	-0.394666666666667	[0,1]	-0.394666666666667	[0,1]	-0.394666666666667	[0,1]	-0.394666666666667	[0,1]	-0.394666666666667	[0,1]	-0.394666666666667	[0,1]	-0.394666666666667	[0,1]	-0.394666666666667	[0,1]	-0.394666666666667
FBtr0072047_555	[0,1]	1.368	[0,1]	1.368	[0,1]	1.368	[0,1]	1.368	[0,1]	1.368	[0,1]	1.368	[0,1]	1.368	[0,1]	1.368	[0,1]	1.368	[0,1]	1.368	(1,20]	1.368	[0,1]	1.368
FBtr0072047_568	[0,1]	1.89266666666667	[0,1]	1.89266666666667	[0,1]	1.89266666666667	[0,1]	1.89266666666667	[0,1]	1.89266666666667	[0,1]	1.89266666666667	[0,1]	1.89266666666667	[0,1]	1.89266666666667	[0,1]	1.89266666666667	[0,1]	1.89266666666667	[0,1]	1.89266666666667	[0,1]	1.89266666666667
FBtr0072047_608	[0,1]	3.855	[0,1]	3.855	[0,1]	3.855	[0,1]	3.855	[0,1]	3.855	[0,1]	3.855	[0,1]	3.855	[0,1]	3.855	[0,1]	3.855	[0,1]	3.855	[0,1]	3.855	[0,1]	3.855
FBtr0072047_717	[0,1]	0.414666666666667	[0,1]	0.414666666666667	[0,1]	0.414666666666667	[0,1]	0.414666666666667	[0,1]	0.414666666666667	[0,1]	0.414666666666667	(1,20]	0.414666666666667	[0,1]	0.414666666666667	[0,1]	0.414666666666667	[0,1]	0.414666666666667	[0,1]	0.414666666666667	[0,1]	0.414666666666667
FBtr0072047_729	[0,1]	0.806333333333333	[0,1]	0.806333333333333	[0,1]	0.806333333333333	[0,1]	0.806333333333333	[0,1]	0.806333333333333	[0,1]	0.806333333333333	(1,20]	0.806333333333333	[0,1]	0.806333333333333	[0,1]	0.806333333333333	[0,1]	0.806333333333333	[0,1]	0.806333333333333	[0,1]	0.806333333333333
FBtr0072047_785	[0,1]	1.33333333333333	[0,1]	1.33333333333333	[0,1]	1.33333333333333	[0,1]	1.33333333333333	[0,1]	1.33333333333333	[0,1]	1.33333333333333	[0,1]	1.33333333333333	[0,1]	1.33333333333333	[0,1]	1.33333333333333	[0,1]	1.33333333333333	[0,1]	1.33333333333333	[0,1]	1.33333333333333
FBtr0072047_951	[0,1]	0.563	[0,1]	0.563	[0,1]	0.563	[0,1]	0.563	[0,1]	0.563	[0,1]	0.563	[0,1]	0.563	[0,1]	0.563	[0,1]	0.563	[0,1]	0.563	[0,1]	0.563	[0,1]	0.563
FBtr0072047_959	[0,1]	1.97366666666667	[0,1]	1.97366666666667	[0,1]	1.97366666666667	[0,1]	1.97366666666667	[0,1]	1.97366666666667	[0,1]	1.97366666666667	[0,1]	1.97366666666667	[0,1]	1.97366666666667	[0,1]	1.97366666666667	[0,1]	1.97366666666667	[0,1]	1.97366666666667	[0,1]	1.97366666666667
FBtr0072047_978	[0,1]	1.72466666666667	[0,1]	1.72466666666667	[0,1]	1.72466666666667	[0,1]	1.72466666666667	[0,1]	1.72466666666667	[0,1]	1.72466666666667	[0,1]	1.72466666666667	[0,1]	1.72466666666667	[0,1]	1.72466666666667	[0,1]	1.72466666666667	[0,1]	1.72466666666667	[0,1]	1.72466666666667
FBtr0072048_90	[0,1]	0.510333333333333	[0,1]	0.510333333333333	[0,1]	0.510333333333333	[0,1]	0.510333333333333	[0,1]	0.510333333333333	(1,20]	0.510333333333333	[0,1]	0.510333333333333	[0,1]	0.510333333333333	[0,1]	0.510333333333333	[0,1]	0.510333333333333	(1,20]	0.510333333333333	[0,1]	0.510333333333333
FBtr0072050_376	[0,1]	1.876	[0,1]	1.876	[0,1]	1.876	[0,1]	1.876	[0,1]	1.876	[0,1]	1.876	(1,20]	1.876	[0,1]	1.876	[0,1]	1.876	[0,1]	1.876	[0,1]	1.876	[0,1]	1.876
FBtr0072057_142	[0,1]	0.176	[0,1]	0.176	(1,20]	0.176	(1,20]	0.176	(1,20]	0.176	[0,1]	0.176	(1,20]	0.176	(1,20]	0.176	(1,20]	0.176	(1,20]	0.176	(20,Inf]	0.176	[0,1]	0.176
FBtr0072057_188	[0,1]	-0.443	[0,1]	-0.443	[0,1]	-0.443	[0,1]	-0.443	(1,20]	-0.443	(1,20]	-0.443	(1,20]	-0.443	[0,1]	-0.443	[0,1]	-0.443	[0,1]	-0.443	(1,20]	-0.443	[0,1]	-0.443
FBtr0072057_192	[0,1]	-0.602333333333333	[0,1]	-0.602333333333333	[0,1]	-0.602333333333333	[0,1]	-0.602333333333333	(1,20]	-0.602333333333333	(1,20]	-0.602333333333333	[0,1]	-0.602333333333333	[0,1]	-0.602333333333333	[0,1]	-0.602333333333333	[0,1]	-0.602333333333333	(1,20]	-0.602333333333333	[0,1]	-0.602333333333333
FBtr0072057_94	[0,1]	-0.083	[0,1]	-0.083	(1,20]	-0.083	(1,20]	-0.083	(1,20]	-0.083	(1,20]	-0.083	(1,20]	-0.083	(1,20]	-0.083	(1,20]	-0.083	(1,20]	-0.083	(20,Inf]	-0.083	[0,1]	-0.083
FBtr0072058_115	(20,Inf]	2.511	(20,Inf]	2.511	(20,Inf]	2.511	(1,20]	2.511	(1,20]	2.511	[0,1]	2.511	[0,1]	2.511	(1,20]	2.511	(1,20]	2.511	(20,Inf]	2.511	[0,1]	2.511	(1,20]	2.511
FBtr0072058_193	(20,Inf]	3.19966666666667	(20,Inf]	3.19966666666667	(20,Inf]	3.19966666666667	(1,20]	3.19966666666667	(1,20]	3.19966666666667	(1,20]	3.19966666666667	(1,20]	3.19966666666667	(1,20]	3.19966666666667	(1,20]	3.19966666666667	(1,20]	3.19966666666667	(1,20]	3.19966666666667	(1,20]	3.19966666666667
FBtr0072058_322	(20,Inf]	2.286	(20,Inf]	2.286	(20,Inf]	2.286	(20,Inf]	2.286	(1,20]	2.286	[0,1]	2.286	(1,20]	2.286	(1,20]	2.286	(1,20]	2.286	(1,20]	2.286	(1,20]	2.286	(1,20]	2.286
FBtr0072058_36	(20,Inf]	3.726	(20,Inf]	3.726	(20,Inf]	3.726	(1,20]	3.726	(1,20]	3.726	(1,20]	3.726	(1,20]	3.726	[0,1]	3.726	(1,20]	3.726	(20,Inf]	3.726	(1,20]	3.726	(20,Inf]	3.726
FBtr0072063_134	[0,1]	1.159	[0,1]	1.159	[0,1]	1.159	[0,1]	1.159	[0,1]	1.159	[0,1]	1.159	[0,1]	1.159	[0,1]	1.159	[0,1]	1.159	[0,1]	1.159	[0,1]	1.159	[0,1]	1.159
FBtr0072063_85	[0,1]	1.402	[0,1]	1.402	(1,20]	1.402	[0,1]	1.402	[0,1]	1.402	(1,20]	1.402	[0,1]	1.402	[0,1]	1.402	[0,1]	1.402	[0,1]	1.402	[0,1]	1.402	(1,20]	1.402
FBtr0072065_45	[0,1]	1.00733333333333	[0,1]	1.00733333333333	[0,1]	1.00733333333333	[0,1]	1.00733333333333	[0,1]	1.00733333333333	[0,1]	1.00733333333333	[0,1]	1.00733333333333	[0,1]	1.00733333333333	[0,1]	1.00733333333333	[0,1]	1.00733333333333	[0,1]	1.00733333333333	[0,1]	1.00733333333333
FBtr0072067_140	(20,Inf]	0.646333333333333	(20,Inf]	0.646333333333333	(20,Inf]	0.646333333333333	(1,20]	0.646333333333333	(1,20]	0.646333333333333	[0,1]	0.646333333333333	(1,20]	0.646333333333333	[0,1]	0.646333333333333	[0,1]	0.646333333333333	(1,20]	0.646333333333333	[0,1]	0.646333333333333	(1,20]	0.646333333333333
FBtr0072067_146	(20,Inf]	3.788	(20,Inf]	3.788	(20,Inf]	3.788	(1,20]	3.788	(1,20]	3.788	[0,1]	3.788	(1,20]	3.788	[0,1]	3.788	[0,1]	3.788	(1,20]	3.788	[0,1]	3.788	(1,20]	3.788
FBtr0072068_231	[0,1]	3.053	[0,1]	3.053	[0,1]	3.053	[0,1]	3.053	[0,1]	3.053	[0,1]	3.053	[0,1]	3.053	[0,1]	3.053	[0,1]	3.053	[0,1]	3.053	[0,1]	3.053	[0,1]	3.053
FBtr0072068_283	[0,1]	0.793	(1,20]	0.793	[0,1]	0.793	[0,1]	0.793	[0,1]	0.793	[0,1]	0.793	[0,1]	0.793	[0,1]	0.793	[0,1]	0.793	[0,1]	0.793	[0,1]	0.793	[0,1]	0.793
FBtr0072068_306	(20,Inf]	2.12166666666667	(20,Inf]	2.12166666666667	(20,Inf]	2.12166666666667	(20,Inf]	2.12166666666667	(20,Inf]	2.12166666666667	(1,20]	2.12166666666667	(1,20]	2.12166666666667	(1,20]	2.12166666666667	(1,20]	2.12166666666667	(1,20]	2.12166666666667	(1,20]	2.12166666666667	(1,20]	2.12166666666667
FBtr0072068_326	(20,Inf]	1.387	(20,Inf]	1.387	(20,Inf]	1.387	(20,Inf]	1.387	(20,Inf]	1.387	(1,20]	1.387	(1,20]	1.387	(1,20]	1.387	(1,20]	1.387	(20,Inf]	1.387	(1,20]	1.387	(1,20]	1.387
FBtr0072069_171	[0,1]	0.859666666666667	[0,1]	0.859666666666667	[0,1]	0.859666666666667	[0,1]	0.859666666666667	[0,1]	0.859666666666667	[0,1]	0.859666666666667	[0,1]	0.859666666666667	[0,1]	0.859666666666667	[0,1]	0.859666666666667	(1,20]	0.859666666666667	[0,1]	0.859666666666667	[0,1]	0.859666666666667
FBtr0072069_202	(20,Inf]	1.633	(1,20]	1.633	(1,20]	1.633	[0,1]	1.633	(1,20]	1.633	[0,1]	1.633	(1,20]	1.633	[0,1]	1.633	[0,1]	1.633	(20,Inf]	1.633	(1,20]	1.633	[0,1]	1.633
FBtr0072069_223	(20,Inf]	1.24166666666667	[0,1]	1.24166666666667	(1,20]	1.24166666666667	[0,1]	1.24166666666667	[0,1]	1.24166666666667	[0,1]	1.24166666666667	(1,20]	1.24166666666667	[0,1]	1.24166666666667	[0,1]	1.24166666666667	(1,20]	1.24166666666667	(1,20]	1.24166666666667	[0,1]	1.24166666666667
FBtr0072069_281	(1,20]	0.149	[0,1]	0.149	[0,1]	0.149	[0,1]	0.149	[0,1]	0.149	(1,20]	0.149	[0,1]	0.149	[0,1]	0.149	[0,1]	0.149	(1,20]	0.149	[0,1]	0.149	[0,1]	0.149
FBtr0072069_287	(1,20]	1.05433333333333	[0,1]	1.05433333333333	[0,1]	1.05433333333333	[0,1]	1.05433333333333	[0,1]	1.05433333333333	(1,20]	1.05433333333333	[0,1]	1.05433333333333	[0,1]	1.05433333333333	[0,1]	1.05433333333333	(1,20]	1.05433333333333	[0,1]	1.05433333333333	[0,1]	1.05433333333333
FBtr0072069_90	(1,20]	-0.147666666666667	(1,20]	-0.147666666666667	[0,1]	-0.147666666666667	[0,1]	-0.147666666666667	[0,1]	-0.147666666666667	[0,1]	-0.147666666666667	[0,1]	-0.147666666666667	[0,1]	-0.147666666666667	[0,1]	-0.147666666666667	(1,20]	-0.147666666666667	[0,1]	-0.147666666666667	(1,20]	-0.147666666666667
FBtr0072070_116	(1,20]	0.611333333333333	(1,20]	0.611333333333333	(20,Inf]	0.611333333333333	(20,Inf]	0.611333333333333	(20,Inf]	0.611333333333333	(1,20]	0.611333333333333	(1,20]	0.611333333333333	[0,1]	0.611333333333333	(1,20]	0.611333333333333	(1,20]	0.611333333333333	(1,20]	0.611333333333333	(1,20]	0.611333333333333
FBtr0072070_206	[0,1]	1.05333333333333	(1,20]	1.05333333333333	(20,Inf]	1.05333333333333	(20,Inf]	1.05333333333333	(20,Inf]	1.05333333333333	(1,20]	1.05333333333333	(1,20]	1.05333333333333	(1,20]	1.05333333333333	[0,1]	1.05333333333333	(20,Inf]	1.05333333333333	(1,20]	1.05333333333333	(1,20]	1.05333333333333
FBtr0072070_214	[0,1]	1.04766666666667	(1,20]	1.04766666666667	(20,Inf]	1.04766666666667	(20,Inf]	1.04766666666667	(1,20]	1.04766666666667	[0,1]	1.04766666666667	(1,20]	1.04766666666667	(1,20]	1.04766666666667	[0,1]	1.04766666666667	(1,20]	1.04766666666667	(1,20]	1.04766666666667	[0,1]	1.04766666666667
FBtr0072072_249	(1,20]	0.402	(20,Inf]	0.402	(20,Inf]	0.402	(1,20]	0.402	(1,20]	0.402	[0,1]	0.402	(1,20]	0.402	(1,20]	0.402	(1,20]	0.402	(1,20]	0.402	(1,20]	0.402	[0,1]	0.402
FBtr0072072_370	[0,1]	1.063	(20,Inf]	1.063	(20,Inf]	1.063	(1,20]	1.063	(1,20]	1.063	[0,1]	1.063	[0,1]	1.063	(1,20]	1.063	(1,20]	1.063	(1,20]	1.063	(1,20]	1.063	[0,1]	1.063
FBtr0072072_387	[0,1]	0.837333333333333	(20,Inf]	0.837333333333333	(20,Inf]	0.837333333333333	(1,20]	0.837333333333333	(1,20]	0.837333333333333	[0,1]	0.837333333333333	(1,20]	0.837333333333333	[0,1]	0.837333333333333	(1,20]	0.837333333333333	(1,20]	0.837333333333333	(1,20]	0.837333333333333	[0,1]	0.837333333333333
FBtr0072072_66	(20,Inf]	2.19	(20,Inf]	2.19	(20,Inf]	2.19	(1,20]	2.19	(1,20]	2.19	[0,1]	2.19	(20,Inf]	2.19	(1,20]	2.19	(20,Inf]	2.19	(20,Inf]	2.19	(20,Inf]	2.19	[0,1]	2.19
FBtr0072072_99	(1,20]	0.545	(20,Inf]	0.545	(20,Inf]	0.545	(1,20]	0.545	(1,20]	0.545	(1,20]	0.545	(1,20]	0.545	(1,20]	0.545	(1,20]	0.545	(1,20]	0.545	(1,20]	0.545	[0,1]	0.545
FBtr0072083_94	(1,20]	2.275	[0,1]	2.275	[0,1]	2.275	[0,1]	2.275	[0,1]	2.275	[0,1]	2.275	[0,1]	2.275	[0,1]	2.275	(1,20]	2.275	(1,20]	2.275	(1,20]	2.275	(1,20]	2.275
FBtr0072084_45	(20,Inf]	0.782333333333333	(1,20]	0.782333333333333	(20,Inf]	0.782333333333333	(1,20]	0.782333333333333	(20,Inf]	0.782333333333333	(20,Inf]	0.782333333333333	(20,Inf]	0.782333333333333	(1,20]	0.782333333333333	(1,20]	0.782333333333333	(20,Inf]	0.782333333333333	(1,20]	0.782333333333333	(20,Inf]	0.782333333333333
FBtr0072085_67	(20,Inf]	1.40366666666667	(20,Inf]	1.40366666666667	(20,Inf]	1.40366666666667	(1,20]	1.40366666666667	(1,20]	1.40366666666667	(1,20]	1.40366666666667	(1,20]	1.40366666666667	[0,1]	1.40366666666667	(1,20]	1.40366666666667	(1,20]	1.40366666666667	[0,1]	1.40366666666667	(20,Inf]	1.40366666666667
FBtr0072094_3	[0,1]	0.520666666666667	[0,1]	0.520666666666667	[0,1]	0.520666666666667	[0,1]	0.520666666666667	[0,1]	0.520666666666667	[0,1]	0.520666666666667	[0,1]	0.520666666666667	[0,1]	0.520666666666667	[0,1]	0.520666666666667	[0,1]	0.520666666666667	[0,1]	0.520666666666667	[0,1]	0.520666666666667
FBtr0072097_145	(1,20]	2.31933333333333	(1,20]	2.31933333333333	(1,20]	2.31933333333333	[0,1]	2.31933333333333	(1,20]	2.31933333333333	(1,20]	2.31933333333333	(1,20]	2.31933333333333	(1,20]	2.31933333333333	(1,20]	2.31933333333333	(1,20]	2.31933333333333	[0,1]	2.31933333333333	(20,Inf]	2.31933333333333
FBtr0072097_85	(20,Inf]	1.69933333333333	(20,Inf]	1.69933333333333	(20,Inf]	1.69933333333333	(1,20]	1.69933333333333	(1,20]	1.69933333333333	(20,Inf]	1.69933333333333	(20,Inf]	1.69933333333333	(1,20]	1.69933333333333	(1,20]	1.69933333333333	(1,20]	1.69933333333333	(1,20]	1.69933333333333	(20,Inf]	1.69933333333333
FBtr0072098_196	[0,1]	1.17966666666667	[0,1]	1.17966666666667	[0,1]	1.17966666666667	[0,1]	1.17966666666667	[0,1]	1.17966666666667	(1,20]	1.17966666666667	[0,1]	1.17966666666667	[0,1]	1.17966666666667	[0,1]	1.17966666666667	[0,1]	1.17966666666667	(1,20]	1.17966666666667	[0,1]	1.17966666666667
FBtr0072098_208	[0,1]	2.91666666666667	[0,1]	2.91666666666667	[0,1]	2.91666666666667	[0,1]	2.91666666666667	[0,1]	2.91666666666667	[0,1]	2.91666666666667	(1,20]	2.91666666666667	[0,1]	2.91666666666667	[0,1]	2.91666666666667	[0,1]	2.91666666666667	[0,1]	2.91666666666667	[0,1]	2.91666666666667
FBtr0072098_214	[0,1]	2.37733333333333	[0,1]	2.37733333333333	[0,1]	2.37733333333333	[0,1]	2.37733333333333	[0,1]	2.37733333333333	[0,1]	2.37733333333333	(1,20]	2.37733333333333	[0,1]	2.37733333333333	[0,1]	2.37733333333333	[0,1]	2.37733333333333	[0,1]	2.37733333333333	[0,1]	2.37733333333333
FBtr0072098_22	[0,1]	1.26433333333333	[0,1]	1.26433333333333	[0,1]	1.26433333333333	[0,1]	1.26433333333333	(1,20]	1.26433333333333	(1,20]	1.26433333333333	(1,20]	1.26433333333333	(1,20]	1.26433333333333	(1,20]	1.26433333333333	[0,1]	1.26433333333333	(1,20]	1.26433333333333	[0,1]	1.26433333333333
FBtr0072098_228	[0,1]	2.42166666666667	[0,1]	2.42166666666667	[0,1]	2.42166666666667	[0,1]	2.42166666666667	[0,1]	2.42166666666667	(1,20]	2.42166666666667	(1,20]	2.42166666666667	[0,1]	2.42166666666667	[0,1]	2.42166666666667	[0,1]	2.42166666666667	[0,1]	2.42166666666667	[0,1]	2.42166666666667
FBtr0072104_212	[0,1]	0.303333333333333	[0,1]	0.303333333333333	[0,1]	0.303333333333333	[0,1]	0.303333333333333	(1,20]	0.303333333333333	(20,Inf]	0.303333333333333	(20,Inf]	0.303333333333333	(1,20]	0.303333333333333	(1,20]	0.303333333333333	(1,20]	0.303333333333333	(1,20]	0.303333333333333	[0,1]	0.303333333333333
FBtr0072112_10	(20,Inf]	0.111333333333333	(1,20]	0.111333333333333	(1,20]	0.111333333333333	(1,20]	0.111333333333333	(1,20]	0.111333333333333	[0,1]	0.111333333333333	(1,20]	0.111333333333333	[0,1]	0.111333333333333	[0,1]	0.111333333333333	[0,1]	0.111333333333333	(1,20]	0.111333333333333	(1,20]	0.111333333333333
FBtr0072112_31	(20,Inf]	0.934	(1,20]	0.934	(1,20]	0.934	(1,20]	0.934	(1,20]	0.934	[0,1]	0.934	(1,20]	0.934	[0,1]	0.934	[0,1]	0.934	(1,20]	0.934	(1,20]	0.934	(1,20]	0.934
FBtr0072112_66	(1,20]	0.506	(1,20]	0.506	(1,20]	0.506	(1,20]	0.506	(1,20]	0.506	[0,1]	0.506	[0,1]	0.506	[0,1]	0.506	[0,1]	0.506	[0,1]	0.506	(1,20]	0.506	(1,20]	0.506
FBtr0072113_107	[0,1]	1.83566666666667	[0,1]	1.83566666666667	(1,20]	1.83566666666667	[0,1]	1.83566666666667	[0,1]	1.83566666666667	[0,1]	1.83566666666667	[0,1]	1.83566666666667	[0,1]	1.83566666666667	[0,1]	1.83566666666667	[0,1]	1.83566666666667	[0,1]	1.83566666666667	[0,1]	1.83566666666667
FBtr0072113_117	[0,1]	3.07566666666667	[0,1]	3.07566666666667	[0,1]	3.07566666666667	[0,1]	3.07566666666667	[0,1]	3.07566666666667	[0,1]	3.07566666666667	[0,1]	3.07566666666667	[0,1]	3.07566666666667	[0,1]	3.07566666666667	[0,1]	3.07566666666667	[0,1]	3.07566666666667	[0,1]	3.07566666666667
FBtr0072117_124	[0,1]	3.19266666666667	[0,1]	3.19266666666667	(1,20]	3.19266666666667	(1,20]	3.19266666666667	(1,20]	3.19266666666667	(1,20]	3.19266666666667	(1,20]	3.19266666666667	(1,20]	3.19266666666667	(1,20]	3.19266666666667	[0,1]	3.19266666666667	[0,1]	3.19266666666667	[0,1]	3.19266666666667
FBtr0072120_316	(20,Inf]	1.72233333333333	(20,Inf]	1.72233333333333	(20,Inf]	1.72233333333333	(1,20]	1.72233333333333	(20,Inf]	1.72233333333333	(1,20]	1.72233333333333	(20,Inf]	1.72233333333333	(20,Inf]	1.72233333333333	(20,Inf]	1.72233333333333	(20,Inf]	1.72233333333333	(20,Inf]	1.72233333333333	(20,Inf]	1.72233333333333
FBtr0072127_102	(20,Inf]	1.987	(20,Inf]	1.987	(20,Inf]	1.987	(20,Inf]	1.987	(20,Inf]	1.987	(20,Inf]	1.987	(20,Inf]	1.987	(20,Inf]	1.987	(20,Inf]	1.987	(20,Inf]	1.987	(20,Inf]	1.987	(20,Inf]	1.987
FBtr0072129_263	(20,Inf]	3.08533333333333	(1,20]	3.08533333333333	(1,20]	3.08533333333333	(1,20]	3.08533333333333	(20,Inf]	3.08533333333333	(1,20]	3.08533333333333	(20,Inf]	3.08533333333333	(1,20]	3.08533333333333	(1,20]	3.08533333333333	(1,20]	3.08533333333333	(1,20]	3.08533333333333	(20,Inf]	3.08533333333333
FBtr0072129_449	(20,Inf]	0.701333333333333	(1,20]	0.701333333333333	(20,Inf]	0.701333333333333	(1,20]	0.701333333333333	(20,Inf]	0.701333333333333	(1,20]	0.701333333333333	(20,Inf]	0.701333333333333	(1,20]	0.701333333333333	(1,20]	0.701333333333333	(20,Inf]	0.701333333333333	(20,Inf]	0.701333333333333	(20,Inf]	0.701333333333333
FBtr0072129_456	(1,20]	0.826	(1,20]	0.826	(20,Inf]	0.826	(1,20]	0.826	(20,Inf]	0.826	(1,20]	0.826	(20,Inf]	0.826	(1,20]	0.826	(1,20]	0.826	(1,20]	0.826	(1,20]	0.826	(20,Inf]	0.826
FBtr0072129_497	(20,Inf]	1.299	(1,20]	1.299	(20,Inf]	1.299	(1,20]	1.299	(20,Inf]	1.299	[0,1]	1.299	(20,Inf]	1.299	(1,20]	1.299	(1,20]	1.299	(1,20]	1.299	(1,20]	1.299	(20,Inf]	1.299
FBtr0072131_21	[0,1]	2.7	[0,1]	2.7	[0,1]	2.7	(1,20]	2.7	(20,Inf]	2.7	(20,Inf]	2.7	(1,20]	2.7	(20,Inf]	2.7	(20,Inf]	2.7	(20,Inf]	2.7	(20,Inf]	2.7	[0,1]	2.7
FBtr0072133_43	[0,1]	0.323	[0,1]	0.323	[0,1]	0.323	[0,1]	0.323	[0,1]	0.323	[0,1]	0.323	[0,1]	0.323	[0,1]	0.323	[0,1]	0.323	(1,20]	0.323	(1,20]	0.323	(1,20]	0.323
FBtr0072133_85	(1,20]	0.46	(1,20]	0.46	[0,1]	0.46	[0,1]	0.46	[0,1]	0.46	[0,1]	0.46	[0,1]	0.46	[0,1]	0.46	[0,1]	0.46	(1,20]	0.46	[0,1]	0.46	[0,1]	0.46
FBtr0072133_98	(1,20]	-0.0823333333333333	(1,20]	-0.0823333333333333	[0,1]	-0.0823333333333333	[0,1]	-0.0823333333333333	[0,1]	-0.0823333333333333	[0,1]	-0.0823333333333333	[0,1]	-0.0823333333333333	[0,1]	-0.0823333333333333	[0,1]	-0.0823333333333333	(1,20]	-0.0823333333333333	(1,20]	-0.0823333333333333	[0,1]	-0.0823333333333333
FBtr0072134_50	(20,Inf]	2.471	(1,20]	2.471	(1,20]	2.471	(1,20]	2.471	(1,20]	2.471	[0,1]	2.471	[0,1]	2.471	[0,1]	2.471	[0,1]	2.471	(1,20]	2.471	[0,1]	2.471	(20,Inf]	2.471
FBtr0072134_90	(20,Inf]	2.71433333333333	(1,20]	2.71433333333333	(1,20]	2.71433333333333	(1,20]	2.71433333333333	(1,20]	2.71433333333333	(1,20]	2.71433333333333	[0,1]	2.71433333333333	(1,20]	2.71433333333333	(1,20]	2.71433333333333	(1,20]	2.71433333333333	(1,20]	2.71433333333333	(1,20]	2.71433333333333
FBtr0072135_138	[0,1]	1.362	(1,20]	1.362	[0,1]	1.362	(1,20]	1.362	(1,20]	1.362	[0,1]	1.362	(20,Inf]	1.362	(1,20]	1.362	(1,20]	1.362	(1,20]	1.362	(1,20]	1.362	(1,20]	1.362
FBtr0072135_168	[0,1]	1.548	[0,1]	1.548	[0,1]	1.548	(1,20]	1.548	(1,20]	1.548	[0,1]	1.548	(1,20]	1.548	(1,20]	1.548	(1,20]	1.548	[0,1]	1.548	[0,1]	1.548	[0,1]	1.548
FBtr0072135_210	[0,1]	1.27633333333333	(1,20]	1.27633333333333	[0,1]	1.27633333333333	[0,1]	1.27633333333333	(1,20]	1.27633333333333	(1,20]	1.27633333333333	(1,20]	1.27633333333333	[0,1]	1.27633333333333	(1,20]	1.27633333333333	[0,1]	1.27633333333333	(1,20]	1.27633333333333	[0,1]	1.27633333333333
FBtr0072135_224	[0,1]	0.63	[0,1]	0.63	[0,1]	0.63	[0,1]	0.63	[0,1]	0.63	[0,1]	0.63	[0,1]	0.63	[0,1]	0.63	[0,1]	0.63	[0,1]	0.63	[0,1]	0.63	[0,1]	0.63
FBtr0072135_80	(1,20]	3.06333333333333	[0,1]	3.06333333333333	[0,1]	3.06333333333333	(1,20]	3.06333333333333	(1,20]	3.06333333333333	[0,1]	3.06333333333333	(1,20]	3.06333333333333	(1,20]	3.06333333333333	(1,20]	3.06333333333333	(1,20]	3.06333333333333	(1,20]	3.06333333333333	(1,20]	3.06333333333333
FBtr0072137_103	(1,20]	1.82833333333333	(1,20]	1.82833333333333	(1,20]	1.82833333333333	[0,1]	1.82833333333333	(1,20]	1.82833333333333	(1,20]	1.82833333333333	(1,20]	1.82833333333333	(1,20]	1.82833333333333	(1,20]	1.82833333333333	(1,20]	1.82833333333333	(1,20]	1.82833333333333	(20,Inf]	1.82833333333333
FBtr0072137_176	[0,1]	3.347	[0,1]	3.347	(1,20]	3.347	(1,20]	3.347	[0,1]	3.347	[0,1]	3.347	[0,1]	3.347	(1,20]	3.347	(1,20]	3.347	(1,20]	3.347	[0,1]	3.347	(1,20]	3.347
FBtr0072137_95	(1,20]	3.27533333333333	(1,20]	3.27533333333333	(1,20]	3.27533333333333	[0,1]	3.27533333333333	(1,20]	3.27533333333333	(1,20]	3.27533333333333	(1,20]	3.27533333333333	(1,20]	3.27533333333333	(1,20]	3.27533333333333	(1,20]	3.27533333333333	(1,20]	3.27533333333333	(20,Inf]	3.27533333333333
FBtr0072139_21	[0,1]	1.48166666666667	[0,1]	1.48166666666667	[0,1]	1.48166666666667	[0,1]	1.48166666666667	(1,20]	1.48166666666667	(1,20]	1.48166666666667	(1,20]	1.48166666666667	(1,20]	1.48166666666667	(20,Inf]	1.48166666666667	(1,20]	1.48166666666667	(1,20]	1.48166666666667	[0,1]	1.48166666666667
FBtr0072139_27	[0,1]	2.92466666666667	[0,1]	2.92466666666667	[0,1]	2.92466666666667	[0,1]	2.92466666666667	(1,20]	2.92466666666667	(1,20]	2.92466666666667	(1,20]	2.92466666666667	(1,20]	2.92466666666667	(20,Inf]	2.92466666666667	(1,20]	2.92466666666667	(1,20]	2.92466666666667	[0,1]	2.92466666666667
FBtr0072140_51	[0,1]	2.10933333333333	(1,20]	2.10933333333333	(1,20]	2.10933333333333	(1,20]	2.10933333333333	(1,20]	2.10933333333333	(1,20]	2.10933333333333	(20,Inf]	2.10933333333333	[0,1]	2.10933333333333	(1,20]	2.10933333333333	(20,Inf]	2.10933333333333	(1,20]	2.10933333333333	[0,1]	2.10933333333333
FBtr0072143_110	(1,20]	0.717333333333333	[0,1]	0.717333333333333	(1,20]	0.717333333333333	(1,20]	0.717333333333333	(1,20]	0.717333333333333	(1,20]	0.717333333333333	(1,20]	0.717333333333333	[0,1]	0.717333333333333	[0,1]	0.717333333333333	(1,20]	0.717333333333333	(1,20]	0.717333333333333	(1,20]	0.717333333333333
FBtr0072143_261	(1,20]	2.65666666666667	(1,20]	2.65666666666667	(20,Inf]	2.65666666666667	(1,20]	2.65666666666667	(1,20]	2.65666666666667	(1,20]	2.65666666666667	(1,20]	2.65666666666667	(1,20]	2.65666666666667	(1,20]	2.65666666666667	(1,20]	2.65666666666667	(1,20]	2.65666666666667	(20,Inf]	2.65666666666667
FBtr0072143_271	(1,20]	1.61333333333333	(1,20]	1.61333333333333	(20,Inf]	1.61333333333333	(1,20]	1.61333333333333	(20,Inf]	1.61333333333333	(20,Inf]	1.61333333333333	(1,20]	1.61333333333333	(1,20]	1.61333333333333	(1,20]	1.61333333333333	(1,20]	1.61333333333333	(20,Inf]	1.61333333333333	(20,Inf]	1.61333333333333
FBtr0072145_140	(20,Inf]	0.303	(1,20]	0.303	(1,20]	0.303	(1,20]	0.303	(1,20]	0.303	(1,20]	0.303	(1,20]	0.303	[0,1]	0.303	(1,20]	0.303	(1,20]	0.303	(20,Inf]	0.303	(20,Inf]	0.303
FBtr0072145_147	(1,20]	0.893333333333333	(1,20]	0.893333333333333	[0,1]	0.893333333333333	[0,1]	0.893333333333333	[0,1]	0.893333333333333	[0,1]	0.893333333333333	[0,1]	0.893333333333333	[0,1]	0.893333333333333	[0,1]	0.893333333333333	[0,1]	0.893333333333333	(20,Inf]	0.893333333333333	(1,20]	0.893333333333333
FBtr0072145_176	(20,Inf]	2.02833333333333	(1,20]	2.02833333333333	(1,20]	2.02833333333333	(1,20]	2.02833333333333	(1,20]	2.02833333333333	(1,20]	2.02833333333333	(20,Inf]	2.02833333333333	(1,20]	2.02833333333333	(1,20]	2.02833333333333	(1,20]	2.02833333333333	(20,Inf]	2.02833333333333	(20,Inf]	2.02833333333333
FBtr0072148_151	[0,1]	2.141	[0,1]	2.141	[0,1]	2.141	[0,1]	2.141	(1,20]	2.141	[0,1]	2.141	(1,20]	2.141	(1,20]	2.141	(1,20]	2.141	[0,1]	2.141	[0,1]	2.141	[0,1]	2.141
FBtr0072148_207	[0,1]	1.38	[0,1]	1.38	[0,1]	1.38	[0,1]	1.38	(1,20]	1.38	[0,1]	1.38	[0,1]	1.38	(20,Inf]	1.38	(20,Inf]	1.38	[0,1]	1.38	[0,1]	1.38	[0,1]	1.38
FBtr0072148_266	[0,1]	2.61866666666667	[0,1]	2.61866666666667	(1,20]	2.61866666666667	(1,20]	2.61866666666667	(1,20]	2.61866666666667	(1,20]	2.61866666666667	(20,Inf]	2.61866666666667	(1,20]	2.61866666666667	(20,Inf]	2.61866666666667	[0,1]	2.61866666666667	[0,1]	2.61866666666667	[0,1]	2.61866666666667
FBtr0072148_273	[0,1]	2.20266666666667	[0,1]	2.20266666666667	[0,1]	2.20266666666667	[0,1]	2.20266666666667	(1,20]	2.20266666666667	(1,20]	2.20266666666667	(1,20]	2.20266666666667	(1,20]	2.20266666666667	(1,20]	2.20266666666667	[0,1]	2.20266666666667	[0,1]	2.20266666666667	[0,1]	2.20266666666667
FBtr0072154_111	(20,Inf]	2.038	(20,Inf]	2.038	(20,Inf]	2.038	(20,Inf]	2.038	(20,Inf]	2.038	(20,Inf]	2.038	(20,Inf]	2.038	(20,Inf]	2.038	(20,Inf]	2.038	(20,Inf]	2.038	(1,20]	2.038	(20,Inf]	2.038
FBtr0072154_143	(20,Inf]	2.432	(1,20]	2.432	(1,20]	2.432	(1,20]	2.432	(1,20]	2.432	(1,20]	2.432	(1,20]	2.432	(1,20]	2.432	(1,20]	2.432	(1,20]	2.432	(1,20]	2.432	(20,Inf]	2.432
FBtr0072154_192	[0,1]	1.30233333333333	(1,20]	1.30233333333333	(1,20]	1.30233333333333	(1,20]	1.30233333333333	(1,20]	1.30233333333333	[0,1]	1.30233333333333	(1,20]	1.30233333333333	(1,20]	1.30233333333333	(1,20]	1.30233333333333	(1,20]	1.30233333333333	(1,20]	1.30233333333333	(20,Inf]	1.30233333333333
FBtr0072154_54	(20,Inf]	2.10966666666667	(1,20]	2.10966666666667	(1,20]	2.10966666666667	(1,20]	2.10966666666667	(1,20]	2.10966666666667	(20,Inf]	2.10966666666667	(20,Inf]	2.10966666666667	(1,20]	2.10966666666667	(1,20]	2.10966666666667	(20,Inf]	2.10966666666667	(1,20]	2.10966666666667	(20,Inf]	2.10966666666667
FBtr0072156_43	(20,Inf]	1.48133333333333	(20,Inf]	1.48133333333333	(20,Inf]	1.48133333333333	(1,20]	1.48133333333333	(1,20]	1.48133333333333	(20,Inf]	1.48133333333333	(20,Inf]	1.48133333333333	(1,20]	1.48133333333333	(1,20]	1.48133333333333	(20,Inf]	1.48133333333333	(20,Inf]	1.48133333333333	(20,Inf]	1.48133333333333
FBtr0072157_155	(20,Inf]	2.24766666666667	[0,1]	2.24766666666667	(1,20]	2.24766666666667	(1,20]	2.24766666666667	(1,20]	2.24766666666667	(20,Inf]	2.24766666666667	(20,Inf]	2.24766666666667	(1,20]	2.24766666666667	(1,20]	2.24766666666667	(1,20]	2.24766666666667	(1,20]	2.24766666666667	(20,Inf]	2.24766666666667
FBtr0072157_288	(20,Inf]	0.989	[0,1]	0.989	(1,20]	0.989	(1,20]	0.989	(1,20]	0.989	(20,Inf]	0.989	(20,Inf]	0.989	(1,20]	0.989	(1,20]	0.989	(1,20]	0.989	(1,20]	0.989	(20,Inf]	0.989
FBtr0072157_305	(20,Inf]	0.535	[0,1]	0.535	(20,Inf]	0.535	(20,Inf]	0.535	(1,20]	0.535	(20,Inf]	0.535	(20,Inf]	0.535	(1,20]	0.535	(1,20]	0.535	(20,Inf]	0.535	(20,Inf]	0.535	(20,Inf]	0.535
FBtr0072157_512	(20,Inf]	0.956666666666667	[0,1]	0.956666666666667	(1,20]	0.956666666666667	(1,20]	0.956666666666667	(1,20]	0.956666666666667	(20,Inf]	0.956666666666667	(20,Inf]	0.956666666666667	(1,20]	0.956666666666667	(1,20]	0.956666666666667	(20,Inf]	0.956666666666667	(1,20]	0.956666666666667	(20,Inf]	0.956666666666667
FBtr0072157_560	(1,20]	1.57533333333333	[0,1]	1.57533333333333	(1,20]	1.57533333333333	(1,20]	1.57533333333333	(1,20]	1.57533333333333	(20,Inf]	1.57533333333333	(20,Inf]	1.57533333333333	(1,20]	1.57533333333333	[0,1]	1.57533333333333	(20,Inf]	1.57533333333333	(1,20]	1.57533333333333	(1,20]	1.57533333333333
FBtr0072157_651	(20,Inf]	0.596	[0,1]	0.596	(1,20]	0.596	(1,20]	0.596	(1,20]	0.596	(20,Inf]	0.596	(20,Inf]	0.596	(1,20]	0.596	(1,20]	0.596	(1,20]	0.596	(1,20]	0.596	(20,Inf]	0.596
FBtr0072158_222	(20,Inf]	1.18533333333333	[0,1]	1.18533333333333	(1,20]	1.18533333333333	(20,Inf]	1.18533333333333	(1,20]	1.18533333333333	(20,Inf]	1.18533333333333	(20,Inf]	1.18533333333333	(1,20]	1.18533333333333	(1,20]	1.18533333333333	(20,Inf]	1.18533333333333	(1,20]	1.18533333333333	(20,Inf]	1.18533333333333
FBtr0072158_285	(20,Inf]	0.778	[0,1]	0.778	(1,20]	0.778	(20,Inf]	0.778	(20,Inf]	0.778	(20,Inf]	0.778	(20,Inf]	0.778	(1,20]	0.778	(20,Inf]	0.778	(20,Inf]	0.778	(1,20]	0.778	(20,Inf]	0.778
FBtr0072158_41	(20,Inf]	1.08533333333333	(1,20]	1.08533333333333	(20,Inf]	1.08533333333333	(1,20]	1.08533333333333	(1,20]	1.08533333333333	(20,Inf]	1.08533333333333	(20,Inf]	1.08533333333333	(1,20]	1.08533333333333	(1,20]	1.08533333333333	(20,Inf]	1.08533333333333	(1,20]	1.08533333333333	(20,Inf]	1.08533333333333
FBtr0072159_1	[0,1]	0.428333333333333	[0,1]	0.428333333333333	[0,1]	0.428333333333333	[0,1]	0.428333333333333	[0,1]	0.428333333333333	[0,1]	0.428333333333333	[0,1]	0.428333333333333	[0,1]	0.428333333333333	[0,1]	0.428333333333333	[0,1]	0.428333333333333	[0,1]	0.428333333333333	[0,1]	0.428333333333333
FBtr0072160_13	[0,1]	2.7	[0,1]	2.7	[0,1]	2.7	[0,1]	2.7	(1,20]	2.7	[0,1]	2.7	[0,1]	2.7	(1,20]	2.7	(1,20]	2.7	[0,1]	2.7	(1,20]	2.7	[0,1]	2.7
FBtr0072161_50	[0,1]	0.659666666666667	[0,1]	0.659666666666667	[0,1]	0.659666666666667	[0,1]	0.659666666666667	[0,1]	0.659666666666667	[0,1]	0.659666666666667	(1,20]	0.659666666666667	[0,1]	0.659666666666667	[0,1]	0.659666666666667	[0,1]	0.659666666666667	(1,20]	0.659666666666667	[0,1]	0.659666666666667
FBtr0072162_165	(20,Inf]	0.256666666666667	(1,20]	0.256666666666667	(1,20]	0.256666666666667	(1,20]	0.256666666666667	(1,20]	0.256666666666667	[0,1]	0.256666666666667	(1,20]	0.256666666666667	(1,20]	0.256666666666667	(20,Inf]	0.256666666666667	[0,1]	0.256666666666667	(1,20]	0.256666666666667	(20,Inf]	0.256666666666667
FBtr0072162_177	(1,20]	0.481666666666667	(1,20]	0.481666666666667	(1,20]	0.481666666666667	(1,20]	0.481666666666667	(1,20]	0.481666666666667	[0,1]	0.481666666666667	(1,20]	0.481666666666667	(1,20]	0.481666666666667	(20,Inf]	0.481666666666667	(1,20]	0.481666666666667	(1,20]	0.481666666666667	(20,Inf]	0.481666666666667
FBtr0072162_98	(20,Inf]	3.051	(1,20]	3.051	(20,Inf]	3.051	(20,Inf]	3.051	(20,Inf]	3.051	(20,Inf]	3.051	(20,Inf]	3.051	(20,Inf]	3.051	(20,Inf]	3.051	(20,Inf]	3.051	(20,Inf]	3.051	(20,Inf]	3.051
FBtr0072163_64	(20,Inf]	1.897	(20,Inf]	1.897	(20,Inf]	1.897	(20,Inf]	1.897	(20,Inf]	1.897	(20,Inf]	1.897	(20,Inf]	1.897	(20,Inf]	1.897	(20,Inf]	1.897	(20,Inf]	1.897	(20,Inf]	1.897	(20,Inf]	1.897
FBtr0072168_56	(20,Inf]	0.550333333333333	(1,20]	0.550333333333333	(20,Inf]	0.550333333333333	(1,20]	0.550333333333333	(1,20]	0.550333333333333	(1,20]	0.550333333333333	(20,Inf]	0.550333333333333	(1,20]	0.550333333333333	(1,20]	0.550333333333333	(20,Inf]	0.550333333333333	(1,20]	0.550333333333333	(20,Inf]	0.550333333333333
FBtr0072168_83	(20,Inf]	0.23	(1,20]	0.23	(20,Inf]	0.23	(1,20]	0.23	(1,20]	0.23	(20,Inf]	0.23	(20,Inf]	0.23	(1,20]	0.23	(1,20]	0.23	(20,Inf]	0.23	(1,20]	0.23	(20,Inf]	0.23
FBtr0072176_1	[0,1]	0.975666666666667	(1,20]	0.975666666666667	[0,1]	0.975666666666667	[0,1]	0.975666666666667	[0,1]	0.975666666666667	[0,1]	0.975666666666667	[0,1]	0.975666666666667	[0,1]	0.975666666666667	[0,1]	0.975666666666667	[0,1]	0.975666666666667	[0,1]	0.975666666666667	(1,20]	0.975666666666667
FBtr0072176_12	(20,Inf]	2.525	(20,Inf]	2.525	(20,Inf]	2.525	(20,Inf]	2.525	(20,Inf]	2.525	(20,Inf]	2.525	(20,Inf]	2.525	(1,20]	2.525	(1,20]	2.525	(20,Inf]	2.525	(20,Inf]	2.525	(20,Inf]	2.525
FBtr0072177_139	(20,Inf]	1.38066666666667	(20,Inf]	1.38066666666667	(20,Inf]	1.38066666666667	(20,Inf]	1.38066666666667	(20,Inf]	1.38066666666667	(20,Inf]	1.38066666666667	(20,Inf]	1.38066666666667	(20,Inf]	1.38066666666667	(20,Inf]	1.38066666666667	(20,Inf]	1.38066666666667	(20,Inf]	1.38066666666667	(20,Inf]	1.38066666666667
FBtr0072177_243	(20,Inf]	2.76666666666667	(20,Inf]	2.76666666666667	(20,Inf]	2.76666666666667	(20,Inf]	2.76666666666667	(20,Inf]	2.76666666666667	(20,Inf]	2.76666666666667	(20,Inf]	2.76666666666667	(20,Inf]	2.76666666666667	(20,Inf]	2.76666666666667	(20,Inf]	2.76666666666667	(20,Inf]	2.76666666666667	(20,Inf]	2.76666666666667
FBtr0072191_108	(20,Inf]	3.05766666666667	(20,Inf]	3.05766666666667	(20,Inf]	3.05766666666667	(20,Inf]	3.05766666666667	(1,20]	3.05766666666667	(1,20]	3.05766666666667	(1,20]	3.05766666666667	(1,20]	3.05766666666667	(1,20]	3.05766666666667	(1,20]	3.05766666666667	(1,20]	3.05766666666667	(20,Inf]	3.05766666666667
FBtr0072191_132	(20,Inf]	4.24766666666667	(20,Inf]	4.24766666666667	(20,Inf]	4.24766666666667	(1,20]	4.24766666666667	(1,20]	4.24766666666667	(1,20]	4.24766666666667	(20,Inf]	4.24766666666667	(1,20]	4.24766666666667	(20,Inf]	4.24766666666667	(1,20]	4.24766666666667	(1,20]	4.24766666666667	(20,Inf]	4.24766666666667
FBtr0072191_20	(20,Inf]	2.273	(20,Inf]	2.273	(20,Inf]	2.273	(1,20]	2.273	(1,20]	2.273	(1,20]	2.273	(1,20]	2.273	(1,20]	2.273	(1,20]	2.273	(1,20]	2.273	(1,20]	2.273	(20,Inf]	2.273
FBtr0072191_76	(20,Inf]	2.28566666666667	(20,Inf]	2.28566666666667	(20,Inf]	2.28566666666667	(1,20]	2.28566666666667	(1,20]	2.28566666666667	(20,Inf]	2.28566666666667	(20,Inf]	2.28566666666667	(1,20]	2.28566666666667	(20,Inf]	2.28566666666667	(20,Inf]	2.28566666666667	(1,20]	2.28566666666667	(20,Inf]	2.28566666666667
FBtr0072195_126	[0,1]	2.9	(1,20]	2.9	(1,20]	2.9	(1,20]	2.9	(20,Inf]	2.9	(20,Inf]	2.9	(20,Inf]	2.9	(20,Inf]	2.9	(20,Inf]	2.9	(20,Inf]	2.9	(20,Inf]	2.9	(20,Inf]	2.9
FBtr0072195_38	(20,Inf]	-0.375333333333333	(1,20]	-0.375333333333333	(20,Inf]	-0.375333333333333	(20,Inf]	-0.375333333333333	(20,Inf]	-0.375333333333333	(20,Inf]	-0.375333333333333	(20,Inf]	-0.375333333333333	(1,20]	-0.375333333333333	(20,Inf]	-0.375333333333333	(20,Inf]	-0.375333333333333	(20,Inf]	-0.375333333333333	(20,Inf]	-0.375333333333333
FBtr0072195_76	(1,20]	2.27566666666667	(1,20]	2.27566666666667	(20,Inf]	2.27566666666667	(1,20]	2.27566666666667	(20,Inf]	2.27566666666667	(1,20]	2.27566666666667	(20,Inf]	2.27566666666667	(20,Inf]	2.27566666666667	(20,Inf]	2.27566666666667	(1,20]	2.27566666666667	(20,Inf]	2.27566666666667	(20,Inf]	2.27566666666667
FBtr0072195_81	(1,20]	2.75133333333333	(1,20]	2.75133333333333	(20,Inf]	2.75133333333333	(20,Inf]	2.75133333333333	(20,Inf]	2.75133333333333	(20,Inf]	2.75133333333333	(20,Inf]	2.75133333333333	(20,Inf]	2.75133333333333	(20,Inf]	2.75133333333333	(20,Inf]	2.75133333333333	(20,Inf]	2.75133333333333	(20,Inf]	2.75133333333333
FBtr0072196_3	(20,Inf]	2.80566666666667	(1,20]	2.80566666666667	(20,Inf]	2.80566666666667	(20,Inf]	2.80566666666667	(20,Inf]	2.80566666666667	(20,Inf]	2.80566666666667	(20,Inf]	2.80566666666667	(1,20]	2.80566666666667	(20,Inf]	2.80566666666667	(20,Inf]	2.80566666666667	(20,Inf]	2.80566666666667	(20,Inf]	2.80566666666667
FBtr0072197_143	[0,1]	0.565666666666667	(1,20]	0.565666666666667	(1,20]	0.565666666666667	(1,20]	0.565666666666667	(1,20]	0.565666666666667	(1,20]	0.565666666666667	(20,Inf]	0.565666666666667	(1,20]	0.565666666666667	[0,1]	0.565666666666667	[0,1]	0.565666666666667	[0,1]	0.565666666666667	(1,20]	0.565666666666667
FBtr0072197_156	[0,1]	2.41166666666667	(1,20]	2.41166666666667	(1,20]	2.41166666666667	(1,20]	2.41166666666667	(1,20]	2.41166666666667	(1,20]	2.41166666666667	(20,Inf]	2.41166666666667	(1,20]	2.41166666666667	(1,20]	2.41166666666667	[0,1]	2.41166666666667	[0,1]	2.41166666666667	[0,1]	2.41166666666667
FBtr0072204_169	(20,Inf]	2.388	(20,Inf]	2.388	(20,Inf]	2.388	(20,Inf]	2.388	(20,Inf]	2.388	(20,Inf]	2.388	(20,Inf]	2.388	(20,Inf]	2.388	(20,Inf]	2.388	(20,Inf]	2.388	(20,Inf]	2.388	(20,Inf]	2.388
FBtr0072204_199	(20,Inf]	0.5	(20,Inf]	0.5	(20,Inf]	0.5	(20,Inf]	0.5	(20,Inf]	0.5	(20,Inf]	0.5	(20,Inf]	0.5	(20,Inf]	0.5	(20,Inf]	0.5	(20,Inf]	0.5	(20,Inf]	0.5	(20,Inf]	0.5
FBtr0072204_245	(20,Inf]	2.87966666666667	(20,Inf]	2.87966666666667	(20,Inf]	2.87966666666667	(20,Inf]	2.87966666666667	(20,Inf]	2.87966666666667	(20,Inf]	2.87966666666667	(20,Inf]	2.87966666666667	(20,Inf]	2.87966666666667	(20,Inf]	2.87966666666667	(20,Inf]	2.87966666666667	(20,Inf]	2.87966666666667	(20,Inf]	2.87966666666667
FBtr0072204_279	(20,Inf]	1.88933333333333	(20,Inf]	1.88933333333333	(20,Inf]	1.88933333333333	(20,Inf]	1.88933333333333	(20,Inf]	1.88933333333333	(20,Inf]	1.88933333333333	(20,Inf]	1.88933333333333	(20,Inf]	1.88933333333333	(20,Inf]	1.88933333333333	(20,Inf]	1.88933333333333	(20,Inf]	1.88933333333333	(20,Inf]	1.88933333333333
FBtr0072204_306	(20,Inf]	2.99166666666667	(20,Inf]	2.99166666666667	(20,Inf]	2.99166666666667	(20,Inf]	2.99166666666667	(20,Inf]	2.99166666666667	(20,Inf]	2.99166666666667	(20,Inf]	2.99166666666667	(20,Inf]	2.99166666666667	(20,Inf]	2.99166666666667	(20,Inf]	2.99166666666667	(20,Inf]	2.99166666666667	(20,Inf]	2.99166666666667
FBtr0072204_36	(20,Inf]	2.40733333333333	(20,Inf]	2.40733333333333	(20,Inf]	2.40733333333333	(20,Inf]	2.40733333333333	(20,Inf]	2.40733333333333	(20,Inf]	2.40733333333333	(20,Inf]	2.40733333333333	(20,Inf]	2.40733333333333	(20,Inf]	2.40733333333333	(20,Inf]	2.40733333333333	(20,Inf]	2.40733333333333	(20,Inf]	2.40733333333333
FBtr0072205_12	(20,Inf]	0.035	(1,20]	0.035	(1,20]	0.035	(1,20]	0.035	(1,20]	0.035	(1,20]	0.035	(1,20]	0.035	(1,20]	0.035	(1,20]	0.035	(1,20]	0.035	(1,20]	0.035	(20,Inf]	0.035
FBtr0072205_34	(20,Inf]	1.05233333333333	(1,20]	1.05233333333333	(1,20]	1.05233333333333	(1,20]	1.05233333333333	(1,20]	1.05233333333333	(1,20]	1.05233333333333	(1,20]	1.05233333333333	(1,20]	1.05233333333333	[0,1]	1.05233333333333	(1,20]	1.05233333333333	(1,20]	1.05233333333333	(20,Inf]	1.05233333333333
FBtr0072207_141	(20,Inf]	1.32333333333333	(1,20]	1.32333333333333	(1,20]	1.32333333333333	[0,1]	1.32333333333333	(1,20]	1.32333333333333	(1,20]	1.32333333333333	(20,Inf]	1.32333333333333	[0,1]	1.32333333333333	(1,20]	1.32333333333333	(20,Inf]	1.32333333333333	(20,Inf]	1.32333333333333	(20,Inf]	1.32333333333333
FBtr0072207_33	(20,Inf]	2.673	(1,20]	2.673	(1,20]	2.673	(1,20]	2.673	(1,20]	2.673	(1,20]	2.673	(1,20]	2.673	(1,20]	2.673	(20,Inf]	2.673	(20,Inf]	2.673	(1,20]	2.673	(20,Inf]	2.673
FBtr0072207_62	(20,Inf]	1.69266666666667	(1,20]	1.69266666666667	(20,Inf]	1.69266666666667	(1,20]	1.69266666666667	(20,Inf]	1.69266666666667	(1,20]	1.69266666666667	(1,20]	1.69266666666667	(1,20]	1.69266666666667	(20,Inf]	1.69266666666667	(20,Inf]	1.69266666666667	(20,Inf]	1.69266666666667	(20,Inf]	1.69266666666667
FBtr0072208_9	[0,1]	0.739	[0,1]	0.739	[0,1]	0.739	[0,1]	0.739	[0,1]	0.739	[0,1]	0.739	(1,20]	0.739	[0,1]	0.739	[0,1]	0.739	[0,1]	0.739	(1,20]	0.739	(1,20]	0.739
FBtr0072210_18	(1,20]	1.38633333333333	(1,20]	1.38633333333333	(20,Inf]	1.38633333333333	(1,20]	1.38633333333333	(1,20]	1.38633333333333	(1,20]	1.38633333333333	(1,20]	1.38633333333333	(1,20]	1.38633333333333	(1,20]	1.38633333333333	(1,20]	1.38633333333333	(1,20]	1.38633333333333	(20,Inf]	1.38633333333333
FBtr0072213_34	[0,1]	0.346666666666667	[0,1]	0.346666666666667	[0,1]	0.346666666666667	[0,1]	0.346666666666667	(1,20]	0.346666666666667	[0,1]	0.346666666666667	[0,1]	0.346666666666667	[0,1]	0.346666666666667	(1,20]	0.346666666666667	(1,20]	0.346666666666667	(20,Inf]	0.346666666666667	[0,1]	0.346666666666667
FBtr0072213_62	[0,1]	1.75333333333333	[0,1]	1.75333333333333	[0,1]	1.75333333333333	[0,1]	1.75333333333333	(1,20]	1.75333333333333	[0,1]	1.75333333333333	[0,1]	1.75333333333333	(1,20]	1.75333333333333	(1,20]	1.75333333333333	(20,Inf]	1.75333333333333	(20,Inf]	1.75333333333333	[0,1]	1.75333333333333
FBtr0072213_68	[0,1]	0.0273333333333333	[0,1]	0.0273333333333333	[0,1]	0.0273333333333333	[0,1]	0.0273333333333333	(1,20]	0.0273333333333333	[0,1]	0.0273333333333333	[0,1]	0.0273333333333333	(1,20]	0.0273333333333333	(1,20]	0.0273333333333333	(20,Inf]	0.0273333333333333	(20,Inf]	0.0273333333333333	[0,1]	0.0273333333333333
FBtr0072215_206	(1,20]	2.00433333333333	[0,1]	2.00433333333333	[0,1]	2.00433333333333	(1,20]	2.00433333333333	[0,1]	2.00433333333333	(1,20]	2.00433333333333	[0,1]	2.00433333333333	(1,20]	2.00433333333333	(1,20]	2.00433333333333	(1,20]	2.00433333333333	(1,20]	2.00433333333333	(1,20]	2.00433333333333
FBtr0072215_331	[0,1]	2.07766666666667	[0,1]	2.07766666666667	[0,1]	2.07766666666667	(1,20]	2.07766666666667	[0,1]	2.07766666666667	(1,20]	2.07766666666667	[0,1]	2.07766666666667	[0,1]	2.07766666666667	(1,20]	2.07766666666667	(1,20]	2.07766666666667	(1,20]	2.07766666666667	[0,1]	2.07766666666667
FBtr0072215_346	[0,1]	2.22433333333333	[0,1]	2.22433333333333	[0,1]	2.22433333333333	[0,1]	2.22433333333333	[0,1]	2.22433333333333	[0,1]	2.22433333333333	[0,1]	2.22433333333333	[0,1]	2.22433333333333	[0,1]	2.22433333333333	(1,20]	2.22433333333333	(1,20]	2.22433333333333	(1,20]	2.22433333333333
FBtr0072215_354	[0,1]	2.01233333333333	[0,1]	2.01233333333333	[0,1]	2.01233333333333	[0,1]	2.01233333333333	[0,1]	2.01233333333333	[0,1]	2.01233333333333	[0,1]	2.01233333333333	[0,1]	2.01233333333333	[0,1]	2.01233333333333	(1,20]	2.01233333333333	[0,1]	2.01233333333333	(1,20]	2.01233333333333
FBtr0072215_390	[0,1]	1.94166666666667	[0,1]	1.94166666666667	[0,1]	1.94166666666667	[0,1]	1.94166666666667	[0,1]	1.94166666666667	[0,1]	1.94166666666667	[0,1]	1.94166666666667	[0,1]	1.94166666666667	[0,1]	1.94166666666667	(1,20]	1.94166666666667	[0,1]	1.94166666666667	(1,20]	1.94166666666667
FBtr0072215_396	[0,1]	2.55466666666667	[0,1]	2.55466666666667	[0,1]	2.55466666666667	(1,20]	2.55466666666667	[0,1]	2.55466666666667	[0,1]	2.55466666666667	[0,1]	2.55466666666667	[0,1]	2.55466666666667	[0,1]	2.55466666666667	(1,20]	2.55466666666667	[0,1]	2.55466666666667	[0,1]	2.55466666666667
FBtr0072215_422	[0,1]	2.11	(1,20]	2.11	[0,1]	2.11	(1,20]	2.11	[0,1]	2.11	(1,20]	2.11	[0,1]	2.11	[0,1]	2.11	[0,1]	2.11	(1,20]	2.11	(1,20]	2.11	[0,1]	2.11
FBtr0072215_449	(1,20]	0.841	[0,1]	0.841	[0,1]	0.841	[0,1]	0.841	[0,1]	0.841	[0,1]	0.841	[0,1]	0.841	[0,1]	0.841	(1,20]	0.841	[0,1]	0.841	(1,20]	0.841	[0,1]	0.841
FBtr0072215_461	(1,20]	1.433	[0,1]	1.433	[0,1]	1.433	[0,1]	1.433	[0,1]	1.433	[0,1]	1.433	[0,1]	1.433	[0,1]	1.433	(1,20]	1.433	[0,1]	1.433	(1,20]	1.433	[0,1]	1.433
FBtr0072215_465	(1,20]	0.417333333333333	[0,1]	0.417333333333333	[0,1]	0.417333333333333	[0,1]	0.417333333333333	[0,1]	0.417333333333333	[0,1]	0.417333333333333	[0,1]	0.417333333333333	[0,1]	0.417333333333333	(1,20]	0.417333333333333	[0,1]	0.417333333333333	(1,20]	0.417333333333333	[0,1]	0.417333333333333
FBtr0072215_566	(20,Inf]	1.80633333333333	(1,20]	1.80633333333333	[0,1]	1.80633333333333	(1,20]	1.80633333333333	[0,1]	1.80633333333333	[0,1]	1.80633333333333	[0,1]	1.80633333333333	[0,1]	1.80633333333333	(1,20]	1.80633333333333	[0,1]	1.80633333333333	(1,20]	1.80633333333333	[0,1]	1.80633333333333
FBtr0072220_24	(20,Inf]	-0.159666666666667	(20,Inf]	-0.159666666666667	(20,Inf]	-0.159666666666667	(20,Inf]	-0.159666666666667	(1,20]	-0.159666666666667	(1,20]	-0.159666666666667	(20,Inf]	-0.159666666666667	(20,Inf]	-0.159666666666667	(1,20]	-0.159666666666667	(20,Inf]	-0.159666666666667	(1,20]	-0.159666666666667	(20,Inf]	-0.159666666666667
FBtr0072220_27	(20,Inf]	1.16566666666667	(20,Inf]	1.16566666666667	(20,Inf]	1.16566666666667	(20,Inf]	1.16566666666667	(1,20]	1.16566666666667	(1,20]	1.16566666666667	(20,Inf]	1.16566666666667	(20,Inf]	1.16566666666667	(1,20]	1.16566666666667	(20,Inf]	1.16566666666667	(1,20]	1.16566666666667	(20,Inf]	1.16566666666667
FBtr0072220_62	(20,Inf]	2.68933333333333	(20,Inf]	2.68933333333333	(20,Inf]	2.68933333333333	(20,Inf]	2.68933333333333	(20,Inf]	2.68933333333333	(20,Inf]	2.68933333333333	(20,Inf]	2.68933333333333	(20,Inf]	2.68933333333333	(20,Inf]	2.68933333333333	(20,Inf]	2.68933333333333	(20,Inf]	2.68933333333333	[0,1]	2.68933333333333
FBtr0072221_159	(20,Inf]	1.00733333333333	(1,20]	1.00733333333333	(1,20]	1.00733333333333	(1,20]	1.00733333333333	(1,20]	1.00733333333333	(1,20]	1.00733333333333	(1,20]	1.00733333333333	[0,1]	1.00733333333333	(1,20]	1.00733333333333	(1,20]	1.00733333333333	(1,20]	1.00733333333333	(20,Inf]	1.00733333333333
FBtr0072224_124	[0,1]	3.66033333333333	[0,1]	3.66033333333333	[0,1]	3.66033333333333	[0,1]	3.66033333333333	[0,1]	3.66033333333333	[0,1]	3.66033333333333	[0,1]	3.66033333333333	[0,1]	3.66033333333333	[0,1]	3.66033333333333	[0,1]	3.66033333333333	[0,1]	3.66033333333333	[0,1]	3.66033333333333
FBtr0072224_48	[0,1]	2.17766666666667	[0,1]	2.17766666666667	[0,1]	2.17766666666667	(1,20]	2.17766666666667	(1,20]	2.17766666666667	(1,20]	2.17766666666667	[0,1]	2.17766666666667	[0,1]	2.17766666666667	(1,20]	2.17766666666667	[0,1]	2.17766666666667	[0,1]	2.17766666666667	[0,1]	2.17766666666667
FBtr0072224_57	[0,1]	2.789	[0,1]	2.789	[0,1]	2.789	(1,20]	2.789	(1,20]	2.789	(1,20]	2.789	[0,1]	2.789	[0,1]	2.789	(1,20]	2.789	[0,1]	2.789	[0,1]	2.789	[0,1]	2.789
FBtr0072224_65	[0,1]	1.317	[0,1]	1.317	[0,1]	1.317	[0,1]	1.317	(1,20]	1.317	[0,1]	1.317	[0,1]	1.317	[0,1]	1.317	[0,1]	1.317	[0,1]	1.317	[0,1]	1.317	[0,1]	1.317
FBtr0072225_60	(20,Inf]	2.344	(20,Inf]	2.344	(20,Inf]	2.344	(1,20]	2.344	(20,Inf]	2.344	(20,Inf]	2.344	(20,Inf]	2.344	(1,20]	2.344	(1,20]	2.344	(20,Inf]	2.344	(1,20]	2.344	(20,Inf]	2.344
FBtr0072227_145	(20,Inf]	1.21	(20,Inf]	1.21	(20,Inf]	1.21	(20,Inf]	1.21	(20,Inf]	1.21	(20,Inf]	1.21	(20,Inf]	1.21	(20,Inf]	1.21	(20,Inf]	1.21	(20,Inf]	1.21	(20,Inf]	1.21	(20,Inf]	1.21
FBtr0072227_242	(20,Inf]	1.93133333333333	(20,Inf]	1.93133333333333	(20,Inf]	1.93133333333333	(20,Inf]	1.93133333333333	(20,Inf]	1.93133333333333	(20,Inf]	1.93133333333333	(20,Inf]	1.93133333333333	(20,Inf]	1.93133333333333	(20,Inf]	1.93133333333333	(20,Inf]	1.93133333333333	(20,Inf]	1.93133333333333	(20,Inf]	1.93133333333333
FBtr0072227_272	(20,Inf]	2.31933333333333	(1,20]	2.31933333333333	(20,Inf]	2.31933333333333	(1,20]	2.31933333333333	(20,Inf]	2.31933333333333	(20,Inf]	2.31933333333333	(20,Inf]	2.31933333333333	(1,20]	2.31933333333333	(20,Inf]	2.31933333333333	(20,Inf]	2.31933333333333	(20,Inf]	2.31933333333333	(20,Inf]	2.31933333333333
FBtr0072234_116	(20,Inf]	2.40966666666667	(20,Inf]	2.40966666666667	(20,Inf]	2.40966666666667	(20,Inf]	2.40966666666667	(20,Inf]	2.40966666666667	(1,20]	2.40966666666667	(20,Inf]	2.40966666666667	(20,Inf]	2.40966666666667	(20,Inf]	2.40966666666667	(20,Inf]	2.40966666666667	(1,20]	2.40966666666667	(20,Inf]	2.40966666666667
FBtr0072235_26	(20,Inf]	1.12366666666667	(1,20]	1.12366666666667	(1,20]	1.12366666666667	(1,20]	1.12366666666667	(1,20]	1.12366666666667	(1,20]	1.12366666666667	(1,20]	1.12366666666667	(1,20]	1.12366666666667	(1,20]	1.12366666666667	(1,20]	1.12366666666667	(1,20]	1.12366666666667	(20,Inf]	1.12366666666667
FBtr0072235_32	(20,Inf]	0.692333333333333	(1,20]	0.692333333333333	(1,20]	0.692333333333333	(1,20]	0.692333333333333	(1,20]	0.692333333333333	(1,20]	0.692333333333333	(1,20]	0.692333333333333	(1,20]	0.692333333333333	(1,20]	0.692333333333333	(1,20]	0.692333333333333	(1,20]	0.692333333333333	(20,Inf]	0.692333333333333
FBtr0072239_103	(1,20]	-0.673333333333333	[0,1]	-0.673333333333333	[0,1]	-0.673333333333333	[0,1]	-0.673333333333333	(1,20]	-0.673333333333333	(20,Inf]	-0.673333333333333	(1,20]	-0.673333333333333	(1,20]	-0.673333333333333	(1,20]	-0.673333333333333	(20,Inf]	-0.673333333333333	(20,Inf]	-0.673333333333333	[0,1]	-0.673333333333333
FBtr0072239_141	[0,1]	0.672666666666667	[0,1]	0.672666666666667	[0,1]	0.672666666666667	[0,1]	0.672666666666667	[0,1]	0.672666666666667	(1,20]	0.672666666666667	(1,20]	0.672666666666667	(1,20]	0.672666666666667	(1,20]	0.672666666666667	(20,Inf]	0.672666666666667	(1,20]	0.672666666666667	[0,1]	0.672666666666667
FBtr0072239_17	(20,Inf]	1.898	[0,1]	1.898	[0,1]	1.898	[0,1]	1.898	(1,20]	1.898	(20,Inf]	1.898	(1,20]	1.898	(20,Inf]	1.898	(20,Inf]	1.898	(20,Inf]	1.898	(20,Inf]	1.898	[0,1]	1.898
FBtr0072239_22	(1,20]	1.38966666666667	[0,1]	1.38966666666667	[0,1]	1.38966666666667	[0,1]	1.38966666666667	[0,1]	1.38966666666667	(1,20]	1.38966666666667	[0,1]	1.38966666666667	(1,20]	1.38966666666667	(1,20]	1.38966666666667	(1,20]	1.38966666666667	(1,20]	1.38966666666667	[0,1]	1.38966666666667
FBtr0072246_12	[0,1]	0.0963333333333333	[0,1]	0.0963333333333333	[0,1]	0.0963333333333333	[0,1]	0.0963333333333333	[0,1]	0.0963333333333333	[0,1]	0.0963333333333333	[0,1]	0.0963333333333333	[0,1]	0.0963333333333333	[0,1]	0.0963333333333333	[0,1]	0.0963333333333333	(1,20]	0.0963333333333333	[0,1]	0.0963333333333333
FBtr0072246_17	[0,1]	0.645333333333333	[0,1]	0.645333333333333	[0,1]	0.645333333333333	[0,1]	0.645333333333333	[0,1]	0.645333333333333	[0,1]	0.645333333333333	[0,1]	0.645333333333333	[0,1]	0.645333333333333	[0,1]	0.645333333333333	[0,1]	0.645333333333333	(1,20]	0.645333333333333	[0,1]	0.645333333333333
FBtr0072246_28	[0,1]	1.383	[0,1]	1.383	[0,1]	1.383	[0,1]	1.383	[0,1]	1.383	[0,1]	1.383	[0,1]	1.383	[0,1]	1.383	[0,1]	1.383	[0,1]	1.383	(1,20]	1.383	[0,1]	1.383
FBtr0072247_110	[0,1]	2.66566666666667	[0,1]	2.66566666666667	(1,20]	2.66566666666667	[0,1]	2.66566666666667	(20,Inf]	2.66566666666667	(1,20]	2.66566666666667	(20,Inf]	2.66566666666667	(1,20]	2.66566666666667	(1,20]	2.66566666666667	(1,20]	2.66566666666667	(1,20]	2.66566666666667	[0,1]	2.66566666666667
FBtr0072247_127	[0,1]	2.18533333333333	[0,1]	2.18533333333333	(1,20]	2.18533333333333	[0,1]	2.18533333333333	(20,Inf]	2.18533333333333	(1,20]	2.18533333333333	(20,Inf]	2.18533333333333	(1,20]	2.18533333333333	[0,1]	2.18533333333333	(1,20]	2.18533333333333	(1,20]	2.18533333333333	[0,1]	2.18533333333333
FBtr0072247_155	[0,1]	2.66566666666667	[0,1]	2.66566666666667	(1,20]	2.66566666666667	[0,1]	2.66566666666667	(20,Inf]	2.66566666666667	(20,Inf]	2.66566666666667	(20,Inf]	2.66566666666667	(1,20]	2.66566666666667	(1,20]	2.66566666666667	(1,20]	2.66566666666667	(1,20]	2.66566666666667	[0,1]	2.66566666666667
FBtr0072247_179	[0,1]	2.57166666666667	[0,1]	2.57166666666667	[0,1]	2.57166666666667	[0,1]	2.57166666666667	(1,20]	2.57166666666667	(1,20]	2.57166666666667	(1,20]	2.57166666666667	[0,1]	2.57166666666667	[0,1]	2.57166666666667	[0,1]	2.57166666666667	[0,1]	2.57166666666667	[0,1]	2.57166666666667
FBtr0072247_205	[0,1]	0.772666666666667	[0,1]	0.772666666666667	[0,1]	0.772666666666667	(1,20]	0.772666666666667	(20,Inf]	0.772666666666667	(1,20]	0.772666666666667	(20,Inf]	0.772666666666667	(1,20]	0.772666666666667	(1,20]	0.772666666666667	[0,1]	0.772666666666667	(1,20]	0.772666666666667	[0,1]	0.772666666666667
FBtr0072247_213	[0,1]	1.24233333333333	[0,1]	1.24233333333333	(1,20]	1.24233333333333	(1,20]	1.24233333333333	(20,Inf]	1.24233333333333	(1,20]	1.24233333333333	(20,Inf]	1.24233333333333	(1,20]	1.24233333333333	(1,20]	1.24233333333333	(1,20]	1.24233333333333	(1,20]	1.24233333333333	[0,1]	1.24233333333333
FBtr0072247_31	[0,1]	1.19866666666667	[0,1]	1.19866666666667	(1,20]	1.19866666666667	[0,1]	1.19866666666667	(20,Inf]	1.19866666666667	(1,20]	1.19866666666667	(20,Inf]	1.19866666666667	(1,20]	1.19866666666667	(1,20]	1.19866666666667	(1,20]	1.19866666666667	[0,1]	1.19866666666667	[0,1]	1.19866666666667
FBtr0072248_100	[0,1]	-0.328333333333333	[0,1]	-0.328333333333333	[0,1]	-0.328333333333333	[0,1]	-0.328333333333333	(1,20]	-0.328333333333333	[0,1]	-0.328333333333333	[0,1]	-0.328333333333333	[0,1]	-0.328333333333333	(1,20]	-0.328333333333333	[0,1]	-0.328333333333333	[0,1]	-0.328333333333333	[0,1]	-0.328333333333333
FBtr0072248_156	[0,1]	0.295666666666667	[0,1]	0.295666666666667	[0,1]	0.295666666666667	[0,1]	0.295666666666667	(1,20]	0.295666666666667	[0,1]	0.295666666666667	[0,1]	0.295666666666667	[0,1]	0.295666666666667	(1,20]	0.295666666666667	[0,1]	0.295666666666667	[0,1]	0.295666666666667	[0,1]	0.295666666666667
FBtr0072248_200	[0,1]	-0.279333333333333	[0,1]	-0.279333333333333	[0,1]	-0.279333333333333	[0,1]	-0.279333333333333	(1,20]	-0.279333333333333	[0,1]	-0.279333333333333	[0,1]	-0.279333333333333	[0,1]	-0.279333333333333	[0,1]	-0.279333333333333	(1,20]	-0.279333333333333	[0,1]	-0.279333333333333	[0,1]	-0.279333333333333
FBtr0072248_21	[0,1]	0.974666666666667	[0,1]	0.974666666666667	[0,1]	0.974666666666667	[0,1]	0.974666666666667	[0,1]	0.974666666666667	[0,1]	0.974666666666667	[0,1]	0.974666666666667	[0,1]	0.974666666666667	[0,1]	0.974666666666667	[0,1]	0.974666666666667	[0,1]	0.974666666666667	[0,1]	0.974666666666667
FBtr0072248_65	[0,1]	0.361333333333333	[0,1]	0.361333333333333	[0,1]	0.361333333333333	[0,1]	0.361333333333333	(1,20]	0.361333333333333	[0,1]	0.361333333333333	[0,1]	0.361333333333333	[0,1]	0.361333333333333	[0,1]	0.361333333333333	[0,1]	0.361333333333333	[0,1]	0.361333333333333	[0,1]	0.361333333333333
FBtr0072248_71	[0,1]	1.82733333333333	[0,1]	1.82733333333333	[0,1]	1.82733333333333	[0,1]	1.82733333333333	(1,20]	1.82733333333333	[0,1]	1.82733333333333	[0,1]	1.82733333333333	[0,1]	1.82733333333333	[0,1]	1.82733333333333	[0,1]	1.82733333333333	[0,1]	1.82733333333333	[0,1]	1.82733333333333
FBtr0072249_111	(20,Inf]	1.13166666666667	(20,Inf]	1.13166666666667	(20,Inf]	1.13166666666667	(20,Inf]	1.13166666666667	(1,20]	1.13166666666667	[0,1]	1.13166666666667	(20,Inf]	1.13166666666667	(1,20]	1.13166666666667	(1,20]	1.13166666666667	(20,Inf]	1.13166666666667	(20,Inf]	1.13166666666667	(20,Inf]	1.13166666666667
FBtr0072249_82	(20,Inf]	1.42533333333333	(20,Inf]	1.42533333333333	(20,Inf]	1.42533333333333	(1,20]	1.42533333333333	(1,20]	1.42533333333333	(1,20]	1.42533333333333	(1,20]	1.42533333333333	(1,20]	1.42533333333333	(1,20]	1.42533333333333	(1,20]	1.42533333333333	(1,20]	1.42533333333333	(20,Inf]	1.42533333333333
FBtr0072252_219	[0,1]	3.20166666666667	[0,1]	3.20166666666667	(1,20]	3.20166666666667	[0,1]	3.20166666666667	(1,20]	3.20166666666667	[0,1]	3.20166666666667	(1,20]	3.20166666666667	(20,Inf]	3.20166666666667	(20,Inf]	3.20166666666667	(1,20]	3.20166666666667	(1,20]	3.20166666666667	[0,1]	3.20166666666667
FBtr0072252_81	[0,1]	1.73466666666667	[0,1]	1.73466666666667	[0,1]	1.73466666666667	[0,1]	1.73466666666667	(1,20]	1.73466666666667	(1,20]	1.73466666666667	(1,20]	1.73466666666667	(20,Inf]	1.73466666666667	(20,Inf]	1.73466666666667	[0,1]	1.73466666666667	(1,20]	1.73466666666667	[0,1]	1.73466666666667
FBtr0072255_9	[0,1]	0.654	[0,1]	0.654	[0,1]	0.654	[0,1]	0.654	[0,1]	0.654	[0,1]	0.654	[0,1]	0.654	[0,1]	0.654	[0,1]	0.654	[0,1]	0.654	[0,1]	0.654	[0,1]	0.654
FBtr0072260_132	(20,Inf]	0.593333333333333	(20,Inf]	0.593333333333333	(20,Inf]	0.593333333333333	(1,20]	0.593333333333333	(1,20]	0.593333333333333	(1,20]	0.593333333333333	(1,20]	0.593333333333333	[0,1]	0.593333333333333	[0,1]	0.593333333333333	(1,20]	0.593333333333333	[0,1]	0.593333333333333	(20,Inf]	0.593333333333333
FBtr0072260_212	(20,Inf]	2.67866666666667	(20,Inf]	2.67866666666667	(20,Inf]	2.67866666666667	(1,20]	2.67866666666667	[0,1]	2.67866666666667	[0,1]	2.67866666666667	(1,20]	2.67866666666667	(1,20]	2.67866666666667	[0,1]	2.67866666666667	(1,20]	2.67866666666667	[0,1]	2.67866666666667	(20,Inf]	2.67866666666667
FBtr0072260_220	[0,1]	0.767	(1,20]	0.767	(1,20]	0.767	(1,20]	0.767	[0,1]	0.767	(1,20]	0.767	(1,20]	0.767	[0,1]	0.767	[0,1]	0.767	(1,20]	0.767	[0,1]	0.767	(1,20]	0.767
FBtr0072260_268	[0,1]	-0.230666666666667	(1,20]	-0.230666666666667	(20,Inf]	-0.230666666666667	(1,20]	-0.230666666666667	(1,20]	-0.230666666666667	(1,20]	-0.230666666666667	(1,20]	-0.230666666666667	[0,1]	-0.230666666666667	(1,20]	-0.230666666666667	[0,1]	-0.230666666666667	[0,1]	-0.230666666666667	[0,1]	-0.230666666666667
FBtr0072260_27	(1,20]	0.297666666666667	(1,20]	0.297666666666667	(1,20]	0.297666666666667	(1,20]	0.297666666666667	(1,20]	0.297666666666667	[0,1]	0.297666666666667	(1,20]	0.297666666666667	[0,1]	0.297666666666667	[0,1]	0.297666666666667	[0,1]	0.297666666666667	[0,1]	0.297666666666667	(20,Inf]	0.297666666666667
FBtr0072260_281	[0,1]	0.827333333333333	(20,Inf]	0.827333333333333	(20,Inf]	0.827333333333333	[0,1]	0.827333333333333	(1,20]	0.827333333333333	(1,20]	0.827333333333333	(20,Inf]	0.827333333333333	[0,1]	0.827333333333333	(1,20]	0.827333333333333	[0,1]	0.827333333333333	[0,1]	0.827333333333333	[0,1]	0.827333333333333
FBtr0072260_42	(1,20]	0.564666666666667	(1,20]	0.564666666666667	(1,20]	0.564666666666667	(1,20]	0.564666666666667	[0,1]	0.564666666666667	[0,1]	0.564666666666667	(1,20]	0.564666666666667	[0,1]	0.564666666666667	[0,1]	0.564666666666667	(1,20]	0.564666666666667	[0,1]	0.564666666666667	(1,20]	0.564666666666667
FBtr0072262_187	(20,Inf]	2.46466666666667	(1,20]	2.46466666666667	[0,1]	2.46466666666667	(1,20]	2.46466666666667	(1,20]	2.46466666666667	(1,20]	2.46466666666667	(1,20]	2.46466666666667	(1,20]	2.46466666666667	(20,Inf]	2.46466666666667	(1,20]	2.46466666666667	(1,20]	2.46466666666667	(20,Inf]	2.46466666666667
FBtr0072263_230	(1,20]	1.85533333333333	[0,1]	1.85533333333333	(1,20]	1.85533333333333	[0,1]	1.85533333333333	(1,20]	1.85533333333333	[0,1]	1.85533333333333	(1,20]	1.85533333333333	[0,1]	1.85533333333333	(1,20]	1.85533333333333	(1,20]	1.85533333333333	(1,20]	1.85533333333333	[0,1]	1.85533333333333
FBtr0072263_262	[0,1]	2.15466666666667	[0,1]	2.15466666666667	[0,1]	2.15466666666667	[0,1]	2.15466666666667	(1,20]	2.15466666666667	[0,1]	2.15466666666667	[0,1]	2.15466666666667	[0,1]	2.15466666666667	(1,20]	2.15466666666667	(1,20]	2.15466666666667	[0,1]	2.15466666666667	[0,1]	2.15466666666667
FBtr0072265_192	(20,Inf]	3.091	(20,Inf]	3.091	(20,Inf]	3.091	(1,20]	3.091	(20,Inf]	3.091	(20,Inf]	3.091	(20,Inf]	3.091	(1,20]	3.091	(1,20]	3.091	(1,20]	3.091	(20,Inf]	3.091	(1,20]	3.091
FBtr0072265_207	(20,Inf]	1.71033333333333	(1,20]	1.71033333333333	(20,Inf]	1.71033333333333	(1,20]	1.71033333333333	(20,Inf]	1.71033333333333	(20,Inf]	1.71033333333333	(20,Inf]	1.71033333333333	(20,Inf]	1.71033333333333	(20,Inf]	1.71033333333333	(20,Inf]	1.71033333333333	(20,Inf]	1.71033333333333	(20,Inf]	1.71033333333333
FBtr0072265_231	(20,Inf]	1.42933333333333	(20,Inf]	1.42933333333333	(20,Inf]	1.42933333333333	(1,20]	1.42933333333333	(20,Inf]	1.42933333333333	(20,Inf]	1.42933333333333	(20,Inf]	1.42933333333333	(20,Inf]	1.42933333333333	(20,Inf]	1.42933333333333	(20,Inf]	1.42933333333333	(20,Inf]	1.42933333333333	(20,Inf]	1.42933333333333
FBtr0072265_240	(20,Inf]	3.27333333333333	(20,Inf]	3.27333333333333	(20,Inf]	3.27333333333333	(1,20]	3.27333333333333	(20,Inf]	3.27333333333333	(20,Inf]	3.27333333333333	(20,Inf]	3.27333333333333	(20,Inf]	3.27333333333333	(20,Inf]	3.27333333333333	(20,Inf]	3.27333333333333	(20,Inf]	3.27333333333333	(20,Inf]	3.27333333333333
FBtr0072268_75	(20,Inf]	0.190666666666667	(1,20]	0.190666666666667	(1,20]	0.190666666666667	(1,20]	0.190666666666667	(1,20]	0.190666666666667	(20,Inf]	0.190666666666667	(20,Inf]	0.190666666666667	[0,1]	0.190666666666667	(1,20]	0.190666666666667	(1,20]	0.190666666666667	(1,20]	0.190666666666667	[0,1]	0.190666666666667
FBtr0072269_145	(20,Inf]	2.00833333333333	[0,1]	2.00833333333333	[0,1]	2.00833333333333	[0,1]	2.00833333333333	(1,20]	2.00833333333333	(1,20]	2.00833333333333	(1,20]	2.00833333333333	[0,1]	2.00833333333333	[0,1]	2.00833333333333	[0,1]	2.00833333333333	(1,20]	2.00833333333333	[0,1]	2.00833333333333
FBtr0072272_321	[0,1]	2.30666666666667	(1,20]	2.30666666666667	(1,20]	2.30666666666667	(1,20]	2.30666666666667	(20,Inf]	2.30666666666667	(20,Inf]	2.30666666666667	(20,Inf]	2.30666666666667	[0,1]	2.30666666666667	[0,1]	2.30666666666667	(1,20]	2.30666666666667	(1,20]	2.30666666666667	[0,1]	2.30666666666667
FBtr0072272_356	[0,1]	1.962	(1,20]	1.962	(1,20]	1.962	(1,20]	1.962	(20,Inf]	1.962	(1,20]	1.962	(20,Inf]	1.962	[0,1]	1.962	[0,1]	1.962	[0,1]	1.962	(1,20]	1.962	[0,1]	1.962
FBtr0072272_425	[0,1]	3.37466666666667	[0,1]	3.37466666666667	(20,Inf]	3.37466666666667	(1,20]	3.37466666666667	(20,Inf]	3.37466666666667	(20,Inf]	3.37466666666667	(20,Inf]	3.37466666666667	[0,1]	3.37466666666667	[0,1]	3.37466666666667	(1,20]	3.37466666666667	(1,20]	3.37466666666667	[0,1]	3.37466666666667
FBtr0072276_209	[0,1]	2.98333333333333	[0,1]	2.98333333333333	[0,1]	2.98333333333333	[0,1]	2.98333333333333	[0,1]	2.98333333333333	[0,1]	2.98333333333333	(20,Inf]	2.98333333333333	[0,1]	2.98333333333333	[0,1]	2.98333333333333	[0,1]	2.98333333333333	[0,1]	2.98333333333333	[0,1]	2.98333333333333
FBtr0072276_33	[0,1]	3.275	[0,1]	3.275	[0,1]	3.275	[0,1]	3.275	[0,1]	3.275	(1,20]	3.275	(1,20]	3.275	[0,1]	3.275	[0,1]	3.275	[0,1]	3.275	[0,1]	3.275	[0,1]	3.275
FBtr0072276_66	[0,1]	0.735333333333333	[0,1]	0.735333333333333	[0,1]	0.735333333333333	[0,1]	0.735333333333333	[0,1]	0.735333333333333	[0,1]	0.735333333333333	(1,20]	0.735333333333333	[0,1]	0.735333333333333	[0,1]	0.735333333333333	[0,1]	0.735333333333333	[0,1]	0.735333333333333	[0,1]	0.735333333333333
FBtr0072276_77	[0,1]	0.00933333333333333	[0,1]	0.00933333333333333	[0,1]	0.00933333333333333	[0,1]	0.00933333333333333	[0,1]	0.00933333333333333	[0,1]	0.00933333333333333	(1,20]	0.00933333333333333	[0,1]	0.00933333333333333	[0,1]	0.00933333333333333	[0,1]	0.00933333333333333	[0,1]	0.00933333333333333	[0,1]	0.00933333333333333
FBtr0072280_3	(20,Inf]	0.332666666666667	(1,20]	0.332666666666667	(1,20]	0.332666666666667	(1,20]	0.332666666666667	(1,20]	0.332666666666667	(1,20]	0.332666666666667	(1,20]	0.332666666666667	[0,1]	0.332666666666667	[0,1]	0.332666666666667	(1,20]	0.332666666666667	(1,20]	0.332666666666667	(20,Inf]	0.332666666666667
FBtr0072282_110	[0,1]	0.359333333333333	[0,1]	0.359333333333333	[0,1]	0.359333333333333	[0,1]	0.359333333333333	[0,1]	0.359333333333333	[0,1]	0.359333333333333	[0,1]	0.359333333333333	[0,1]	0.359333333333333	[0,1]	0.359333333333333	[0,1]	0.359333333333333	[0,1]	0.359333333333333	(1,20]	0.359333333333333
FBtr0072282_32	[0,1]	-0.222	[0,1]	-0.222	[0,1]	-0.222	[0,1]	-0.222	[0,1]	-0.222	[0,1]	-0.222	[0,1]	-0.222	[0,1]	-0.222	[0,1]	-0.222	[0,1]	-0.222	[0,1]	-0.222	[0,1]	-0.222
FBtr0072282_52	[0,1]	1.01833333333333	[0,1]	1.01833333333333	[0,1]	1.01833333333333	[0,1]	1.01833333333333	[0,1]	1.01833333333333	[0,1]	1.01833333333333	[0,1]	1.01833333333333	[0,1]	1.01833333333333	[0,1]	1.01833333333333	[0,1]	1.01833333333333	[0,1]	1.01833333333333	[0,1]	1.01833333333333
FBtr0072285_13	(20,Inf]	1.63866666666667	(1,20]	1.63866666666667	(20,Inf]	1.63866666666667	(1,20]	1.63866666666667	(1,20]	1.63866666666667	(1,20]	1.63866666666667	(20,Inf]	1.63866666666667	(1,20]	1.63866666666667	(1,20]	1.63866666666667	(1,20]	1.63866666666667	(1,20]	1.63866666666667	(20,Inf]	1.63866666666667
FBtr0072285_209	(20,Inf]	2.68266666666667	(1,20]	2.68266666666667	(20,Inf]	2.68266666666667	(1,20]	2.68266666666667	(1,20]	2.68266666666667	(1,20]	2.68266666666667	(20,Inf]	2.68266666666667	(1,20]	2.68266666666667	(1,20]	2.68266666666667	(1,20]	2.68266666666667	[0,1]	2.68266666666667	(20,Inf]	2.68266666666667
FBtr0072285_281	[0,1]	2.68266666666667	(1,20]	2.68266666666667	(20,Inf]	2.68266666666667	(1,20]	2.68266666666667	(1,20]	2.68266666666667	[0,1]	2.68266666666667	(1,20]	2.68266666666667	[0,1]	2.68266666666667	[0,1]	2.68266666666667	[0,1]	2.68266666666667	(1,20]	2.68266666666667	[0,1]	2.68266666666667
FBtr0072285_38	(20,Inf]	1.44566666666667	(20,Inf]	1.44566666666667	(20,Inf]	1.44566666666667	(1,20]	1.44566666666667	(1,20]	1.44566666666667	(1,20]	1.44566666666667	(20,Inf]	1.44566666666667	(1,20]	1.44566666666667	(1,20]	1.44566666666667	(20,Inf]	1.44566666666667	(20,Inf]	1.44566666666667	(20,Inf]	1.44566666666667
FBtr0072287_81	(20,Inf]	2.695	(20,Inf]	2.695	(1,20]	2.695	(20,Inf]	2.695	(20,Inf]	2.695	(20,Inf]	2.695	(20,Inf]	2.695	(20,Inf]	2.695	(20,Inf]	2.695	(20,Inf]	2.695	(20,Inf]	2.695	(20,Inf]	2.695
FBtr0072288_30	[0,1]	3.566	[0,1]	3.566	[0,1]	3.566	[0,1]	3.566	(1,20]	3.566	[0,1]	3.566	[0,1]	3.566	[0,1]	3.566	[0,1]	3.566	[0,1]	3.566	[0,1]	3.566	[0,1]	3.566
FBtr0072289_120	[0,1]	2.42366666666667	[0,1]	2.42366666666667	[0,1]	2.42366666666667	[0,1]	2.42366666666667	[0,1]	2.42366666666667	[0,1]	2.42366666666667	[0,1]	2.42366666666667	[0,1]	2.42366666666667	[0,1]	2.42366666666667	[0,1]	2.42366666666667	[0,1]	2.42366666666667	[0,1]	2.42366666666667
FBtr0072289_146	[0,1]	2.74666666666667	[0,1]	2.74666666666667	[0,1]	2.74666666666667	[0,1]	2.74666666666667	[0,1]	2.74666666666667	[0,1]	2.74666666666667	(1,20]	2.74666666666667	[0,1]	2.74666666666667	[0,1]	2.74666666666667	[0,1]	2.74666666666667	[0,1]	2.74666666666667	[0,1]	2.74666666666667
FBtr0072289_278	[0,1]	3.44966666666667	[0,1]	3.44966666666667	[0,1]	3.44966666666667	(1,20]	3.44966666666667	(1,20]	3.44966666666667	[0,1]	3.44966666666667	(1,20]	3.44966666666667	[0,1]	3.44966666666667	(1,20]	3.44966666666667	[0,1]	3.44966666666667	(1,20]	3.44966666666667	[0,1]	3.44966666666667
FBtr0072289_76	[0,1]	3.52066666666667	[0,1]	3.52066666666667	[0,1]	3.52066666666667	[0,1]	3.52066666666667	(1,20]	3.52066666666667	[0,1]	3.52066666666667	[0,1]	3.52066666666667	[0,1]	3.52066666666667	(1,20]	3.52066666666667	[0,1]	3.52066666666667	[0,1]	3.52066666666667	[0,1]	3.52066666666667
FBtr0072298_339	[0,1]	2.51766666666667	[0,1]	2.51766666666667	[0,1]	2.51766666666667	[0,1]	2.51766666666667	(1,20]	2.51766666666667	[0,1]	2.51766666666667	(1,20]	2.51766666666667	(1,20]	2.51766666666667	(1,20]	2.51766666666667	[0,1]	2.51766666666667	[0,1]	2.51766666666667	[0,1]	2.51766666666667
FBtr0072298_542	[0,1]	0.459666666666667	[0,1]	0.459666666666667	[0,1]	0.459666666666667	[0,1]	0.459666666666667	[0,1]	0.459666666666667	[0,1]	0.459666666666667	[0,1]	0.459666666666667	[0,1]	0.459666666666667	[0,1]	0.459666666666667	[0,1]	0.459666666666667	[0,1]	0.459666666666667	[0,1]	0.459666666666667
FBtr0072298_548	[0,1]	3.04633333333333	[0,1]	3.04633333333333	[0,1]	3.04633333333333	[0,1]	3.04633333333333	[0,1]	3.04633333333333	[0,1]	3.04633333333333	[0,1]	3.04633333333333	[0,1]	3.04633333333333	[0,1]	3.04633333333333	[0,1]	3.04633333333333	[0,1]	3.04633333333333	[0,1]	3.04633333333333
FBtr0072298_554	[0,1]	3.179	[0,1]	3.179	[0,1]	3.179	[0,1]	3.179	[0,1]	3.179	[0,1]	3.179	[0,1]	3.179	[0,1]	3.179	[0,1]	3.179	[0,1]	3.179	[0,1]	3.179	[0,1]	3.179
FBtr0072299_72	[0,1]	2.076	[0,1]	2.076	[0,1]	2.076	[0,1]	2.076	[0,1]	2.076	[0,1]	2.076	(20,Inf]	2.076	[0,1]	2.076	[0,1]	2.076	[0,1]	2.076	(20,Inf]	2.076	[0,1]	2.076
FBtr0072302_122	(20,Inf]	0.0296666666666667	(1,20]	0.0296666666666667	(1,20]	0.0296666666666667	(1,20]	0.0296666666666667	[0,1]	0.0296666666666667	[0,1]	0.0296666666666667	[0,1]	0.0296666666666667	(1,20]	0.0296666666666667	(1,20]	0.0296666666666667	(20,Inf]	0.0296666666666667	(1,20]	0.0296666666666667	(20,Inf]	0.0296666666666667
FBtr0072302_13	(1,20]	-0.452	(1,20]	-0.452	(1,20]	-0.452	(1,20]	-0.452	(1,20]	-0.452	(1,20]	-0.452	(1,20]	-0.452	(1,20]	-0.452	(1,20]	-0.452	(1,20]	-0.452	(1,20]	-0.452	(20,Inf]	-0.452
FBtr0072302_61	(1,20]	1.18333333333333	(1,20]	1.18333333333333	(1,20]	1.18333333333333	(1,20]	1.18333333333333	(1,20]	1.18333333333333	(20,Inf]	1.18333333333333	(1,20]	1.18333333333333	(1,20]	1.18333333333333	(1,20]	1.18333333333333	(1,20]	1.18333333333333	(1,20]	1.18333333333333	(20,Inf]	1.18333333333333
FBtr0072304_140	(1,20]	1.208	[0,1]	1.208	[0,1]	1.208	(1,20]	1.208	(1,20]	1.208	(1,20]	1.208	(1,20]	1.208	(1,20]	1.208	[0,1]	1.208	(1,20]	1.208	(1,20]	1.208	[0,1]	1.208
FBtr0072304_146	[0,1]	-0.00199999999999998	[0,1]	-0.00199999999999998	[0,1]	-0.00199999999999998	(1,20]	-0.00199999999999998	(1,20]	-0.00199999999999998	(1,20]	-0.00199999999999998	(1,20]	-0.00199999999999998	(1,20]	-0.00199999999999998	[0,1]	-0.00199999999999998	(1,20]	-0.00199999999999998	(1,20]	-0.00199999999999998	[0,1]	-0.00199999999999998
FBtr0072304_150	[0,1]	0.538	[0,1]	0.538	[0,1]	0.538	[0,1]	0.538	(1,20]	0.538	(1,20]	0.538	(1,20]	0.538	[0,1]	0.538	[0,1]	0.538	(1,20]	0.538	(1,20]	0.538	(1,20]	0.538
FBtr0072309_60	(20,Inf]	-0.739666666666667	(1,20]	-0.739666666666667	[0,1]	-0.739666666666667	[0,1]	-0.739666666666667	[0,1]	-0.739666666666667	[0,1]	-0.739666666666667	[0,1]	-0.739666666666667	[0,1]	-0.739666666666667	[0,1]	-0.739666666666667	[0,1]	-0.739666666666667	[0,1]	-0.739666666666667	[0,1]	-0.739666666666667
FBtr0072334_12	[0,1]	2.89433333333333	[0,1]	2.89433333333333	(1,20]	2.89433333333333	[0,1]	2.89433333333333	[0,1]	2.89433333333333	(1,20]	2.89433333333333	[0,1]	2.89433333333333	[0,1]	2.89433333333333	[0,1]	2.89433333333333	[0,1]	2.89433333333333	(1,20]	2.89433333333333	[0,1]	2.89433333333333
FBtr0072336_44	[0,1]	1.79566666666667	[0,1]	1.79566666666667	[0,1]	1.79566666666667	[0,1]	1.79566666666667	(1,20]	1.79566666666667	[0,1]	1.79566666666667	[0,1]	1.79566666666667	[0,1]	1.79566666666667	(1,20]	1.79566666666667	(1,20]	1.79566666666667	[0,1]	1.79566666666667	[0,1]	1.79566666666667
FBtr0072336_51	[0,1]	1.89066666666667	[0,1]	1.89066666666667	[0,1]	1.89066666666667	[0,1]	1.89066666666667	(1,20]	1.89066666666667	[0,1]	1.89066666666667	[0,1]	1.89066666666667	[0,1]	1.89066666666667	(1,20]	1.89066666666667	[0,1]	1.89066666666667	[0,1]	1.89066666666667	[0,1]	1.89066666666667
FBtr0072338_4	(20,Inf]	-1.436	(1,20]	-1.436	(1,20]	-1.436	(1,20]	-1.436	[0,1]	-1.436	(1,20]	-1.436	(1,20]	-1.436	[0,1]	-1.436	[0,1]	-1.436	[0,1]	-1.436	[0,1]	-1.436	(1,20]	-1.436
FBtr0072338_81	(20,Inf]	1.31633333333333	(20,Inf]	1.31633333333333	(1,20]	1.31633333333333	(1,20]	1.31633333333333	(1,20]	1.31633333333333	[0,1]	1.31633333333333	(20,Inf]	1.31633333333333	[0,1]	1.31633333333333	(1,20]	1.31633333333333	(1,20]	1.31633333333333	(1,20]	1.31633333333333	(1,20]	1.31633333333333
FBtr0072342_43	(20,Inf]	0.678	(1,20]	0.678	(20,Inf]	0.678	(1,20]	0.678	(1,20]	0.678	(1,20]	0.678	(1,20]	0.678	(1,20]	0.678	(1,20]	0.678	(1,20]	0.678	(1,20]	0.678	(20,Inf]	0.678
FBtr0072348_26	(20,Inf]	1.124	[0,1]	1.124	(1,20]	1.124	[0,1]	1.124	(1,20]	1.124	(1,20]	1.124	[0,1]	1.124	[0,1]	1.124	(1,20]	1.124	(1,20]	1.124	(1,20]	1.124	(1,20]	1.124
FBtr0072349_57	[0,1]	1.686	[0,1]	1.686	(1,20]	1.686	(1,20]	1.686	[0,1]	1.686	[0,1]	1.686	(1,20]	1.686	[0,1]	1.686	[0,1]	1.686	[0,1]	1.686	(1,20]	1.686	(20,Inf]	1.686
FBtr0072349_9	[0,1]	0	[0,1]	0	(1,20]	0	[0,1]	0	[0,1]	0	[0,1]	0	[0,1]	0	[0,1]	0	[0,1]	0	[0,1]	0	[0,1]	0	[0,1]	0
FBtr0072357_67	[0,1]	0.313	[0,1]	0.313	[0,1]	0.313	[0,1]	0.313	[0,1]	0.313	[0,1]	0.313	(1,20]	0.313	[0,1]	0.313	[0,1]	0.313	[0,1]	0.313	(1,20]	0.313	[0,1]	0.313
FBtr0072362_186	[0,1]	3.25366666666667	[0,1]	3.25366666666667	[0,1]	3.25366666666667	[0,1]	3.25366666666667	(20,Inf]	3.25366666666667	(1,20]	3.25366666666667	[0,1]	3.25366666666667	(20,Inf]	3.25366666666667	(20,Inf]	3.25366666666667	[0,1]	3.25366666666667	(1,20]	3.25366666666667	[0,1]	3.25366666666667
FBtr0072362_206	[0,1]	1.99266666666667	[0,1]	1.99266666666667	[0,1]	1.99266666666667	[0,1]	1.99266666666667	(1,20]	1.99266666666667	[0,1]	1.99266666666667	(1,20]	1.99266666666667	(1,20]	1.99266666666667	(1,20]	1.99266666666667	[0,1]	1.99266666666667	[0,1]	1.99266666666667	[0,1]	1.99266666666667
FBtr0072362_46	[0,1]	1.56066666666667	[0,1]	1.56066666666667	[0,1]	1.56066666666667	[0,1]	1.56066666666667	(1,20]	1.56066666666667	[0,1]	1.56066666666667	[0,1]	1.56066666666667	(1,20]	1.56066666666667	(1,20]	1.56066666666667	[0,1]	1.56066666666667	(1,20]	1.56066666666667	[0,1]	1.56066666666667
FBtr0072366_164	[0,1]	3.66166666666667	(1,20]	3.66166666666667	(1,20]	3.66166666666667	(1,20]	3.66166666666667	(1,20]	3.66166666666667	[0,1]	3.66166666666667	(20,Inf]	3.66166666666667	(1,20]	3.66166666666667	(20,Inf]	3.66166666666667	(20,Inf]	3.66166666666667	(20,Inf]	3.66166666666667	(20,Inf]	3.66166666666667
FBtr0072366_244	(20,Inf]	3.66166666666667	(1,20]	3.66166666666667	(1,20]	3.66166666666667	(1,20]	3.66166666666667	(1,20]	3.66166666666667	(20,Inf]	3.66166666666667	(20,Inf]	3.66166666666667	(1,20]	3.66166666666667	(1,20]	3.66166666666667	(20,Inf]	3.66166666666667	(1,20]	3.66166666666667	(20,Inf]	3.66166666666667
FBtr0072366_249	(1,20]	0.301333333333333	(1,20]	0.301333333333333	(1,20]	0.301333333333333	(1,20]	0.301333333333333	(1,20]	0.301333333333333	(1,20]	0.301333333333333	(1,20]	0.301333333333333	(1,20]	0.301333333333333	(1,20]	0.301333333333333	(1,20]	0.301333333333333	(1,20]	0.301333333333333	(20,Inf]	0.301333333333333
FBtr0072366_78	(20,Inf]	-0.0963333333333333	(1,20]	-0.0963333333333333	(1,20]	-0.0963333333333333	(1,20]	-0.0963333333333333	(1,20]	-0.0963333333333333	(20,Inf]	-0.0963333333333333	(20,Inf]	-0.0963333333333333	(20,Inf]	-0.0963333333333333	(20,Inf]	-0.0963333333333333	(20,Inf]	-0.0963333333333333	(20,Inf]	-0.0963333333333333	(20,Inf]	-0.0963333333333333
FBtr0072368_213	[0,1]	3.719	[0,1]	3.719	[0,1]	3.719	[0,1]	3.719	(1,20]	3.719	[0,1]	3.719	(1,20]	3.719	(1,20]	3.719	(20,Inf]	3.719	[0,1]	3.719	[0,1]	3.719	[0,1]	3.719
FBtr0072368_220	[0,1]	3.21933333333333	[0,1]	3.21933333333333	[0,1]	3.21933333333333	[0,1]	3.21933333333333	(20,Inf]	3.21933333333333	[0,1]	3.21933333333333	[0,1]	3.21933333333333	(1,20]	3.21933333333333	(20,Inf]	3.21933333333333	[0,1]	3.21933333333333	(1,20]	3.21933333333333	[0,1]	3.21933333333333
FBtr0072368_302	[0,1]	2.719	(1,20]	2.719	[0,1]	2.719	[0,1]	2.719	(1,20]	2.719	[0,1]	2.719	(1,20]	2.719	(20,Inf]	2.719	(20,Inf]	2.719	(1,20]	2.719	(1,20]	2.719	[0,1]	2.719
FBtr0072368_397	[0,1]	3.719	[0,1]	3.719	[0,1]	3.719	[0,1]	3.719	(1,20]	3.719	[0,1]	3.719	[0,1]	3.719	(1,20]	3.719	(1,20]	3.719	[0,1]	3.719	[0,1]	3.719	[0,1]	3.719
FBtr0072368_448	[0,1]	3.719	[0,1]	3.719	[0,1]	3.719	[0,1]	3.719	(1,20]	3.719	[0,1]	3.719	[0,1]	3.719	(1,20]	3.719	(1,20]	3.719	[0,1]	3.719	[0,1]	3.719	[0,1]	3.719
FBtr0072368_586	[0,1]	2.87233333333333	[0,1]	2.87233333333333	(1,20]	2.87233333333333	[0,1]	2.87233333333333	(1,20]	2.87233333333333	[0,1]	2.87233333333333	(1,20]	2.87233333333333	(1,20]	2.87233333333333	(20,Inf]	2.87233333333333	[0,1]	2.87233333333333	[0,1]	2.87233333333333	[0,1]	2.87233333333333
FBtr0072368_714	[0,1]	3.58833333333333	[0,1]	3.58833333333333	[0,1]	3.58833333333333	[0,1]	3.58833333333333	(1,20]	3.58833333333333	[0,1]	3.58833333333333	(1,20]	3.58833333333333	(1,20]	3.58833333333333	(1,20]	3.58833333333333	[0,1]	3.58833333333333	[0,1]	3.58833333333333	[0,1]	3.58833333333333
FBtr0072368_759	[0,1]	1.57166666666667	[0,1]	1.57166666666667	[0,1]	1.57166666666667	[0,1]	1.57166666666667	(1,20]	1.57166666666667	[0,1]	1.57166666666667	[0,1]	1.57166666666667	(1,20]	1.57166666666667	(1,20]	1.57166666666667	[0,1]	1.57166666666667	[0,1]	1.57166666666667	[0,1]	1.57166666666667
FBtr0072368_9	[0,1]	2.98266666666667	[0,1]	2.98266666666667	[0,1]	2.98266666666667	[0,1]	2.98266666666667	(1,20]	2.98266666666667	(1,20]	2.98266666666667	[0,1]	2.98266666666667	(1,20]	2.98266666666667	(1,20]	2.98266666666667	[0,1]	2.98266666666667	[0,1]	2.98266666666667	[0,1]	2.98266666666667
[truncated: 36,133 more rows]
